# Supplementary material for: The Panoptes system uses decoy cyclic nucleotides to defend against phage
Source: Nature. 2025 Oct 1;647(8091):988–96. doi: 10.1038/s41586-025-09557-z (PMC12657218; doi:10.1038/s41586-025-09557-z)
Supplement: Supplementary file 3 — Supplementary Table 1 PISA analysis of KpOptS apo structure: Measurement of buried surface area of protein–protein interfaces in the crystal structure of KpOptS. Supplementary Table 2 T4 phage escaper mutations: Phage T4 mutations that enable escape of VnOptSE defense. Supplementary Table 3 Compiled mCpol sequence information: Accession numbers and genomic context of selected mCpol domain-containing genes. Supplementary Table 4 Bacterial strains, plasmids, phages and proteins: Bacterial strains and plasmids, phages, oligonucleotides and protein accession numbers used in this study. [file 41586_2025_9557_MOESM3_ESM.zip]

Archive with 4 entries (4 files):
- 2025-03-07870B-s3/Supplementary_Table_1._PISA_analysis_of_KpOptS_apo_structure.xlsx
- 2025-03-07870B-s3/Supplementary_Table_2._T4_phage_escaper_mutations.xlsx
- 2025-03-07870B-s3/Supplementary_Table_3._Compiled_mCpol_sequence_information.xlsx
- 2025-03-07870B-s3/Supplementary_Table_4._Strains,_Plasmids,_Phages,_and_Proteins.xlsx
