# Supplementary material for: The Panoptes system uses decoy cyclic nucleotides to defend against phage
Source: Nature. 2025 Oct 1;647(8091):988–96. doi: 10.1038/s41586-025-09557-z (PMC12657218; doi:10.1038/s41586-025-09557-z)
Supplement: Supplementary file 3 — Supplementary Table 1 PISA analysis of KpOptS apo structure: Measurement of buried surface area of protein–protein interfaces in the crystal structure of KpOptS. Supplementary Table 2 T4 phage escaper mutations: Phage T4 mutations that enable escape of VnOptSE defense. Supplementary Table 3 Compiled mCpol sequence information: Accession numbers and genomic context of selected mCpol domain-containing genes. Supplementary Table 4 Bacterial strains, plasmids, phages and proteins: Bacterial strains and plasmids, phages, oligonucleotides and protein accession numbers used in this study. [file 41586_2025_9557_MOESM3_ESM.zip › 2025-03-07870B-s3/Supplementary_Table_1._PISA_analysis_of_KpOptS_apo_structure.xlsx]

## Sheet: PISA analysis 9MNR
Id	NN	Range	iNat	iNres	Surface A2	Range	Symmetry op-n	Structure 2 Sym.ID	iNat	iNres	Surface A2	Interface area, A2	A'G kcal/mol	A'G P-value	NHB	NSB	NDS	CSS
1	1	D	123	33	6830	B	x,y,z	1_555	125	34	6679	1191.2	-12.8	0.169	23	4	0	1	Main Dimer Interface
	2	C	121	33	6740	A	x,y,z	1_555	122	33	6822	1175.4	-13.6	0.094	21	3	0	1
											Average:	1183.3	-13.2	0.131	22	4	0	1
2	3	B	58	18	6679	A	x,y,z	1_555	62	17	6822	511.4	-1.9	0.506	8	0	0	0.183	Putative Tetrameric interface
	4	D	57	18	6830	C	x,y,z	1_555	59	17	6740	489.9	-2.5	0.498	8	0	0	0.183	(Dimer of Dimers)
											Average:	500.6	-2.2	0.502	8	0	0	0.183
3	5	D	37	9	6830	D	-x+1,y,-z	2_655	37	8	6830	293.1	-1.1	0.591	6	0	0	0	Additional contacts supporting Dimer of Dimers
4	6	A	32	8	6822	B	x-1/2,y-1/2,z	3_445	36	8	6679	287.7	-2	0.443	3	1	0	0
5	7	C	38	8	6740	A	-x+1/2,y-1/2,-z+1	4_546	32	9	6822	284.9	1.1	0.738	4	1	0	0
6	8	D	22	6	6830	A	x,y,z	1_555	23	6	6822	253.6	-0.7	0.523	1	1	0	0.07
	9	C	23	7	6740	B	x,y,z	1_555	21	7	6679	246.7	-2.2	0.333	2	0	0	0.07
											Average:	250.2	-1.5	0.428	2	1	0	0.07
7	10	A	31	10	6822	D	x-1/2,y+1/2,z	3_455	34	8	6830	248.7	0.5	0.698	2	2	0	0
8	11	C	25	10	6740	A	x,y-1,z	1_545	19	6	6822	178.7	0.5	0.687	2	0	0	0
	12	D	20	7	6830	B	x,y-1,z	1_545	25	8	6679	162.4	-0.7	0.563	1	0	0	0
											Average:	170.6	-0.1	0.625	2	0	0	0
9	13	B	14	4	6679	B	-x+1,y,-z+1	2_656	14	4	6679	139.6	-1.5	0.393	0	2	0	0
	14	C	9	2	6740	C	-x+1,y,-z+1	2_656	9	2	6740	101.5	-2.2	0.153	0	0	0	0
											Average:	120.5	-1.9	0.273	0	1	0	0
10	15	C	3	2	6740	B	x-1/2,y-1/2,z	3_445	4	2	6679	18.7	0.6	0.794	0	0	0	0
11	16	C	3	2	6740	B	x, y-1,z	1_565	2	2	6679	13.6	0.6	0.826	0	0	0	0
12	17	C	3	1	6740	B	-x+1,y-1,-z+1	2_646	2	1	6679	11.9	0.2	0.7	0	0	0	0
											Average:	14.7333	0.466667	0.773333	0	0	0	0
