# Supplementary material for: The Panoptes system uses decoy cyclic nucleotides to defend against phage
Source: Nature. 2025 Oct 1;647(8091):988–96. doi: 10.1038/s41586-025-09557-z (PMC12657218; doi:10.1038/s41586-025-09557-z)
Supplement: Supplementary file 3 — Supplementary Table 1 PISA analysis of KpOptS apo structure: Measurement of buried surface area of protein–protein interfaces in the crystal structure of KpOptS. Supplementary Table 2 T4 phage escaper mutations: Phage T4 mutations that enable escape of VnOptSE defense. Supplementary Table 3 Compiled mCpol sequence information: Accession numbers and genomic context of selected mCpol domain-containing genes. Supplementary Table 4 Bacterial strains, plasmids, phages and proteins: Bacterial strains and plasmids, phages, oligonucleotides and protein accession numbers used in this study. [file 41586_2025_9557_MOESM3_ESM.zip › 2025-03-07870B-s3/Supplementary_Table_2._T4_phage_escaper_mutations.xlsx]

## Sheet: Sheet1
Supplementary Table 2. T4 phage escaper mutations
Phage Name1	Phage Parent2	Disrupted CDS	Nucleotide polymorphism compared to parent3	Predicted impact on CDS4
T4.1.1	T4.1	acb2	c63257a	E26*
T4.1.2	T4.1	acb2	c63244ctc	G30fs
T4.1.3	T4.1	acb2	a63088c	F82C
T4.1.4	T4.1	acb2	Δ63170-63186	D49fs
T4.1.5	T4.1	acb2	Δ63170-63186	D49fs
T4.2.1	T4.2	acb2	g63082t	P84Q
T4.2.2	T4.2	acb2	a63099c	C78W
T4.2.3	T4.2	acb2	∆a63312	G7fs
T4.2.4	T4.2	–	–	–
T4.2.5	T4.2	acb2	Δ63170-63186	D49fs
T4.3.1	T4.3	acb2	c63257t	E26K
T4.3.2	T4.3	acb2	Δ63170-63186	D49fs
T4.3.3	T4.3	acb2	a63241aa	L31fs
T4.3.4	T4.3	acb2	c63257t	E26K
T4.3.5	T4.3	acb2	c63257t	E26K
1T4.X.Y, where X indicates the parent phage number and Y indicates the escaper phage number
2Parent phage refers to the plaque-purified stock used for selecting for escaper phages
3Nucleotide modifications are described in lower-case letters and numbers refer to nucleotide positions within the T4 genome (AF158101.6). +, insertion; ∆, deletion
4Predicted coding changes are described as amino acids in capital letters. +, insertion; ∆, deletion; *, stop codon; fs, frame shift
