# Supplementary material for: The Panoptes system uses decoy cyclic nucleotides to defend against phage
Source: Nature. 2025 Oct 1;647(8091):988–96. doi: 10.1038/s41586-025-09557-z (PMC12657218; doi:10.1038/s41586-025-09557-z)
Supplement: Supplementary file 3 — Supplementary Table 1 PISA analysis of KpOptS apo structure: Measurement of buried surface area of protein–protein interfaces in the crystal structure of KpOptS. Supplementary Table 2 T4 phage escaper mutations: Phage T4 mutations that enable escape of VnOptSE defense. Supplementary Table 3 Compiled mCpol sequence information: Accession numbers and genomic context of selected mCpol domain-containing genes. Supplementary Table 4 Bacterial strains, plasmids, phages and proteins: Bacterial strains and plasmids, phages, oligonucleotides and protein accession numbers used in this study. [file 41586_2025_9557_MOESM3_ESM.zip › 2025-03-07870B-s3/Supplementary_Table_3._Compiled_mCpol_sequence_information.xlsx]

## Sheet: mcpol-only.nr90.update
NCBI Accession Number:	Gene Neighborhood (mcPol designated by '*'):	Amino acid length:	Gene name:	Taxonomy:	Organism name:	Genome assembly ID:	NCBI defline:
MBC2745894.1	HEPN+mCpol*->	391	HF975_02600	Archaea>Methanobacteriati>Methanobacteriota	ANME-2 cluster archaeon	GCA_014237495.1	mCpol domain-containing protein [ANME-2 cluster archaeon]
KAF5416079.1	mCpol*->dCARF+TM+TM->	133	C5S48_03940	Archaea>Methanobacteriati>Methanobacteriota	Candidatus Methanogaster sp.	GCA_013374355.1	MAG: hypothetical protein C5S48_03940 [Candidatus Methanogaster sp.]
MDI9395692.1	CARF+HEPN->mCpol*->	136	QM426_09905	Archaea>Methanobacteriati>Methanobacteriota	Methanobacteriota archaeon	GCA_030054735.1	mCpol domain-containing protein [Methanobacteriota archaeon]
WP_048831156.1	mCpol*->	168	-	Archaea>Methanobacteriati>Methanobacteriota	Methanomethylovorans hollandica	GCF_000328665.1	mCpol domain-containing protein [Methanomethylovorans hollandica]
AGB50349.1	mCpol*->	145	Metho_2186	Archaea>Methanobacteriati>Methanobacteriota	Methanomethylovorans hollandica DSM 15978	GCA_000328665.1	hypothetical protein Metho_2186 [Methanomethylovorans hollandica DSM 15978]
MBC7084803.1	mCpol*->	150	H5T43_00335	Archaea>Methanobacteriati>Methanobacteriota	Methanomethylovorans sp.	GCA_014361205.1	mCpol domain-containing protein [Methanomethylovorans sp.]
WP_333787744.1	mCpol*->	149	-	Archaea>Methanobacteriati>Methanobacteriota	Methanomethylovorans sp.	GCF_036802725.1	mCpol domain-containing protein [Methanomethylovorans sp.]
WP_370572310.1	mCpol*->	145	-	Archaea>Methanobacteriati>Methanobacteriota	Methanomethylovorans sp.	GCF_041305605.1	mCpol domain-containing protein [Methanomethylovorans sp.]
WP_214045346.1	mCpol*->	91	-	Archaea>Methanobacteriati>Methanobacteriota	Methanomethylovorans sp.	GCF_049651445.1	mCpol domain-containing protein [Methanomethylovorans sp.]
MCC7577175.1	mCpol*->	81	KK926_10125	Archaea>Methanobacteriati>Methanobacteriota	Methanomethylovorans sp.	GCA_020854785.1	hypothetical protein [Methanomethylovorans sp.]
WP_370575024.1	mCpol*->	42	-	Archaea>Methanobacteriati>Methanobacteriota	Methanomethylovorans sp.	GCF_041305625.1	hypothetical protein, partial [Methanomethylovorans sp.]
WP_042690694.1	CARF+HEPN->mCpol*->	135	-	Archaea>Methanobacteriati>Methanobacteriota	Thermococcus nautili	GCF_000585495.1	mCpol domain-containing protein [Thermococcus nautili]
WP_297514795.1	CARF+HEPN->mCpol*->	145	-	Archaea>Methanobacteriati>Methanobacteriota	Thermococcus sp.	GCF_027063285.1	mCpol domain-containing protein [Thermococcus sp.]
RLF65134.1	disordered+mCpol*->	456	DRN30_04560	Archaea>Methanobacteriati>Thermoplasmatota	Thermoplasmata archaeon	GCA_003663565.1	MAG: hypothetical protein DRN30_04560, partial [Thermoplasmata archaeon]
MDD5650671.1	mCpol+disordered*->	436	PHF86_09680	Archaea>Nanobdellati>Nanobdellota	Candidatus Nanoarchaeia archaeon	GCA_028717785.1	mCpol domain-containing protein [Candidatus Nanoarchaeia archaeon]
MEM4204109.1	CARF+HEPN->mCpol*->	125	QXS54_08585	Archaea>Thermoproteati	Candidatus Methanomethylicaceae archaeon	GCA_038886095.1	mCpol domain-containing protein [Candidatus Methanomethylicaceae archaeon]
NPA23165.1	mCpol*->	209	GXO23_02570	Archaea>Thermoproteati>Thermoproteota	Thermoproteota archaeon	GCA_013153275.1	hypothetical protein [Thermoproteota archaeon]
MBD3311010.1	mCpol*->	153	GF349_00755	Bacteria	Candidatus Magasanikiibacteriota bacterium	GCA_014729395.1	mCpol domain-containing protein [Candidatus Magasanikiibacteriota bacterium]
HLD91705.1	mCpol+disordered*->	470	VI911_11960	Bacteria	Patescibacteria group bacterium	GCA_035291365.1	mCpol domain-containing protein [Patescibacteria group bacterium]
MBI1764795.1	mCpol+dCARF+TM+TM*->	468	HYR56_25575	Bacteria>Acidobacteriota	Acidobacteriota bacterium	GCA_016179065.1	hypothetical protein [Acidobacteriota bacterium]
MCA1601087.1	CARF+HEPN+mCpol*->	508	LC776_05410	Bacteria>Acidobacteriota	Acidobacteriota bacterium	GCA_020199805.1	mCpol domain-containing protein [Acidobacteriota bacterium]
MDQ3011387.1	mCpol*->dCARF+TM+TM->	128	M3X11_11870	Bacteria>Acidobacteriota	Acidobacteriota bacterium	GCA_030855065.1	mCpol domain-containing protein [Acidobacteriota bacterium]
MEW6456730.1	CARF+HEPN->mCpol*->	124	AB1410_08485	Bacteria>Acidobacteriota	Acidobacteriota bacterium	GCA_040756905.1	mCpol domain-containing protein [Acidobacteriota bacterium]
PYP86598.1	mCpol+dCARF+TM+TM*->	455	DMF61_13030	Bacteria>Acidobacteriota	Blastocatellia bacterium AA13	GCA_003222245.1	MAG: hypothetical protein DMF61_13030 [Blastocatellia bacterium AA13]
PYP86153.1	CARF+HEPN+mCpol*->||<-TIR+SAVED	488	DMG65_19200	Bacteria>Acidobacteriota	Candidatus Angelobacter sp. Gp1-AA117	GCA_003223515.1	MAG: hypothetical protein DMG65_19200 [Candidatus Angelobacter sp. Gp1-AA117]
MFL6203286.1	mCpol*->	138	ACJ76J_29315	Bacteria>Acidobacteriota	Thermoanaerobaculia bacterium	GCA_045807685.1	mCpol domain-containing protein [Thermoanaerobaculia bacterium]
HXU31467.1	mCpol*->dCARF+TM+TM->	127	VN851_12885	Bacteria>Acidobacteriota	Thermoanaerobaculia bacterium	GCA_035607435.1	hypothetical protein [Thermoanaerobaculia bacterium]
MCD4782618.1	CARF+HEPN+mCpol*->	510	K8T10_02185	Bacteria>Bacillati	Vulcanimicrobiota bacterium	GCA_021107945.1	mCpol domain-containing protein [Vulcanimicrobiota bacterium]
WP_155353612.1	mCpol*->dCARF+TM+TM->	133	-	Bacteria>Bacillati>Actinomycetota	Acrocarpospora macrocephala	GCF_009687865.1	mCpol domain-containing protein [Acrocarpospora macrocephala]
WP_157421151.1	TM+TM+SAVED+mCpol*->	537	-	Bacteria>Bacillati>Actinomycetota	Actinoalloteichus hymeniacidonis	GCF_014203365.1	hypothetical protein [Actinoalloteichus hymeniacidonis]
WP_018654501.1	mCpol*->dCARF+TM+TM->	125	-	Bacteria>Bacillati>Actinomycetota	Actinomadura flavalba	GCF_000374305.1	mCpol domain-containing protein [Actinomadura flavalba]
WP_184878695.1	<-E1<-?<-E2<-SAVED<-SAVED||?->CARF+HEPN+mCpol*->||<-?<-RAMPs<-Cmr3<-RAMPs<-?<-RAMPs<-TM+TM+SAVED	483	-	Bacteria>Bacillati>Actinomycetota	Actinomadura livida	GCF_014205085.1	MULTISPECIES: mCpol domain-containing protein [Actinomadura]
WP_353818568.1	mCpol*->dCARF+TM+TM->	126	-	Bacteria>Bacillati>Actinomycetota	Actinomadura sp. NPDC000600	GCF_040492135.1	mCpol domain-containing protein [Actinomadura sp. NPDC000600]
WP_190865169.1	mCpol*->dCARF+TM+TM->	123	-	Bacteria>Bacillati>Actinomycetota	Actinomadura sp. RB99	GCF_014706005.1	mCpol domain-containing protein [Actinomadura sp. RB99]
WP_221327938.1	SAVED+mCpol*->	386	-	Bacteria>Bacillati>Actinomycetota	Actinoplanes sp. L3-i22	GCF_019704555.1	mCpol domain-containing protein [Actinoplanes sp. L3-i22]
BCY08339.1	SAVED+mCpol*->	271	L3i22_034270	Bacteria>Bacillati>Actinomycetota	Actinoplanes sp. L3-i22	GCA_019704555.1	hypothetical protein L3i22_034270 [Actinoplanes sp. L3-i22]
WP_169179519.1	TM+TM+SAVED+mCpol*->	491	-	Bacteria>Bacillati>Actinomycetota	Actinoplanes sp. TBRC 11911	GCF_012933445.1	mCpol domain-containing protein [Actinoplanes sp. TBRC 11911]
WP_157062899.1	TM+TM+SAVED+mCpol*->	478	-	Bacteria>Bacillati>Actinomycetota	Actinopolyspora mortivallis	GCF_000384035.1	hypothetical protein [Actinopolyspora mortivallis]
WP_139235147.1	TM+TM+SAVED+mCpol*->	489	-	Bacteria>Bacillati>Actinomycetota	Actinopolyspora righensis	GCF_900116555.1	mCpol domain-containing protein [Actinopolyspora righensis]
SFT48817.1	SAVED+mCpol*->	440	SAMN04487904_102460	Bacteria>Bacillati>Actinomycetota	Actinopolyspora righensis	GCA_900116555.1	hypothetical protein SAMN04487904_102460 [Actinopolyspora righensis]
WP_157368266.1	TM+TM+SAVED+mCpol*->	488	-	Bacteria>Bacillati>Actinomycetota	Alloactinosynnema sp. L-07	GCF_900070365.1	hypothetical protein [Alloactinosynnema sp. L-07]
CRK61094.1	mCpol*->	37	-,	Bacteria>Bacillati>Actinomycetota	Alloactinosynnema sp. L-07	GCA_900070365.1	hypothetical protein [Alloactinosynnema sp. L-07]
WP_266035651.1	TM+TM+SAVED+mCpol*->	489	-	Bacteria>Bacillati>Actinomycetota	Lentzea sp. NEAU-D7	GCF_026242055.1	hypothetical protein [Lentzea sp. NEAU-D7]
WP_394194128.1	mCpol*->dCARF+TM+TM->	128	-	Bacteria>Bacillati>Actinomycetota	Microbacterium foliorum	GCF_043641175.1	mCpol domain-containing protein [Microbacterium foliorum]
WP_211543451.1	mCpol*->dCARF+TM+TM->	128	-	Bacteria>Bacillati>Actinomycetota	Microbacterium paraoxydans	GCF_018224615.1	mCpol domain-containing protein [Microbacterium paraoxydans]
WP_363588445.1	mCpol*->dCARF+TM+TM->	128	-	Bacteria>Bacillati>Actinomycetota	Microbacterium sp. NPDC077486	GCF_040686935.1	mCpol domain-containing protein [Microbacterium sp. NPDC077486]
WP_394519942.1	mCpol*->dCARF+TM+TM->	128	-	Bacteria>Bacillati>Actinomycetota	Microbacterium sp. P07	GCF_043556445.1	mCpol domain-containing protein [Microbacterium sp. P07]
WP_157538058.1	mCpol*->dCARF+TM+TM->	128	-	Bacteria>Bacillati>Actinomycetota	Microbacterium sp. Root280D1	GCF_001428975.1	mCpol domain-containing protein [Microbacterium sp. Root280D1]
WP_153001417.1	mCpol*->dCARF+TM+TM->	128	-	Bacteria>Bacillati>Actinomycetota	Microbacterium testaceum	GCF_001477115.1	mCpol domain-containing protein [Microbacterium testaceum]
KTS64786.1	mCpol*->	104	NS206_06780	Bacteria>Bacillati>Actinomycetota	Microbacterium testaceum	GCA_001477115.1	hypothetical protein NS206_06780 [Microbacterium testaceum]
WP_143740323.1	mCpol*->dCARF+TM+TM->	126	-	Bacteria>Bacillati>Actinomycetota	Micromonospora echinospora	GCF_002266845.1	mCpol domain-containing protein [Micromonospora echinospora]
WP_350797087.1	mCpol*->dCARF+TM+TM->	131	-	Bacteria>Bacillati>Actinomycetota	Micromonospora purpureochromogenes	GCF_040299145.1	hypothetical protein [Micromonospora purpureochromogenes]
WP_158632203.1	mCpol*->dCARF+TM+TM->TM+TM+SAVED->	128	-	Bacteria>Bacillati>Actinomycetota	Micromonospora sp. Llam0	GCF_003751085.1	mCpol domain-containing protein [Micromonospora sp. Llam0]
WP_350898587.1	mCpol*->	137	-	Bacteria>Bacillati>Actinomycetota	Micromonospora sp. NPDC000207	GCF_040300925.1	mCpol domain-containing protein [Micromonospora sp. NPDC000207]
WP_161498720.1	mCpol*->dCARF+TM+TM->||<-TM+TM+S-2TMBeta<-SMODS	128	-	Bacteria>Bacillati>Actinomycetota	Microterricola pindariensis	GCF_002936985.1	mCpol domain-containing protein [Microterricola pindariensis]
WP_378921126.1	TM+TM+SAVED+mCpol*->	489	-	Bacteria>Bacillati>Actinomycetota	Nocardia sp. NPDC058519	GCF_042719755.1	mCpol domain-containing protein [Nocardia sp. NPDC058519]
WP_246004054.1	Patatin->SMODS->E2+E1->?->?->?->mCpol*->	121	-	Bacteria>Bacillati>Actinomycetota	Nocardioides marmoriginsengisoli	GCF_003725695.1	hypothetical protein [Nocardioides marmoriginsengisoli]
WP_225290043.1	TM+TM+SAVED->mCpol*->	125	-	Bacteria>Bacillati>Actinomycetota	Nonomuraea aurantiaca	GCF_020215705.1	mCpol domain-containing protein [Nonomuraea aurantiaca]
WP_203374865.1	mCpol*->dCARF+TM+TM->	155	-	Bacteria>Bacillati>Actinomycetota	Paractinoplanes ovalisporus	GCF_016834655.1	hypothetical protein [Paractinoplanes ovalisporus]
WP_173157653.1	mCpol*->dCARF+TM+TM->	126	-	Bacteria>Bacillati>Actinomycetota	Phytohabitans suffuscus	GCF_011764565.1	mCpol domain-containing protein [Phytohabitans suffuscus]
WP_274998023.1	TM+TM+SAVED->mCpol*->	127	-	Bacteria>Bacillati>Actinomycetota	Promicromonospora iranensis	GCF_031458275.1	GTP cyclohydrolase IIa [Promicromonospora iranensis]
WP_312623871.1	CARF+HEPN+mCpol*->||<-TIR+SAVED<-?<-RAMPs<-?<-RAMPs<-RAMPs	500	-	Bacteria>Bacillati>Actinomycetota	Pseudofrankia sp. BMG5.37	GCF_032027725.1	mCpol domain-containing protein [Pseudofrankia sp. BMG5.37]
HEU0088895.1	TM+TM+SAVED+mCpol*->||<-TM+TM+CARF||RAMPs->	494	VFQ77_14820	Bacteria>Bacillati>Actinomycetota	Pseudonocardiaceae bacterium	GCA_035714625.1	hypothetical protein [Pseudonocardiaceae bacterium]
WP_032382696.1	TM+TM+SAVED->mCpol*->	119	-	Bacteria>Bacillati>Actinomycetota	Rhodococcoides fascians	GCF_000760975.1	mCpol domain-containing protein [Rhodococcoides fascians]
WP_093422663.1	TM+TM+SAVED+mCpol*->Cas10->Cmr3->RAMPs->Cmr5->RAMPs->	478	-	Bacteria>Bacillati>Actinomycetota	Saccharopolyspora flava	GCF_900116135.1	mCpol domain-containing protein [Saccharopolyspora flava]
WP_345601541.1	TM+TM+SAVED+mCpol*->	492	-	Bacteria>Bacillati>Actinomycetota	Saccharopolyspora rosea	GCF_042677245.1	hypothetical protein [Saccharopolyspora rosea]
WP_263247287.1	TM+TM+SAVED+mCpol*->	527	-	Bacteria>Bacillati>Actinomycetota	Saccharopolyspora rosea	GCF_025643595.1	mCpol domain-containing protein [Saccharopolyspora rosea]
WP_358315699.1	TM+TM+SAVED+mCpol*->	492	-	Bacteria>Bacillati>Actinomycetota	Saccharopolyspora shandongensis	GCF_040642935.1	hypothetical protein [Saccharopolyspora shandongensis]
WP_203983280.1	mCpol*->dCARF+TM+TM->	125	-	Bacteria>Bacillati>Actinomycetota	Sphaerisporangium rufum	GCF_016863395.1	mCpol domain-containing protein [Sphaerisporangium rufum]
MCP2261328.1	TM+TM+SAVED+mCpol*->	496	LX15_005049	Bacteria>Bacillati>Actinomycetota	Streptoalloteichus tenebrarius	GCA_024171885.1	hypothetical protein [Streptoalloteichus tenebrarius]
WP_115508595.1	TM+TM+SAVED->mCpol*->	122	-	Bacteria>Bacillati>Actinomycetota	Streptomyces	GCF_003363195.1	mCpol domain-containing protein [Streptomyces nigra]
WP_107451959.1	TM+TM+SAVED->mCpol*->	122	-	Bacteria>Bacillati>Actinomycetota	Streptomyces	GCF_040674335.1	MULTISPECIES: mCpol domain-containing protein [Streptomyces]
WP_151481454.1	TM+TM+SAVED->mCpol*->	122	-	Bacteria>Bacillati>Actinomycetota	Streptomyces albicerus	GCF_008905045.1	mCpol domain-containing protein [Streptomyces albicerus]
WP_182605311.1	mCpol*->	143	-	Bacteria>Bacillati>Actinomycetota	Streptomyces alkaliphilus	GCF_014141535.1	mCpol domain-containing protein [Streptomyces alkaliphilus]
WP_228454123.1	mCpol*->	127	-	Bacteria>Bacillati>Actinomycetota	Streptomyces alkaliphilus	GCF_007097665.2	mCpol domain-containing protein [Streptomyces alkaliphilus]
WP_397682742.1	TM+TM+SAVED->mCpol*->	118	-	Bacteria>Bacillati>Actinomycetota	Streptomyces bobili	GCF_044331715.1	mCpol domain-containing protein [Streptomyces bobili]
WP_381610856.1	mCpol*->dCARF+TM+TM->	124	-	Bacteria>Bacillati>Actinomycetota	Streptomyces flavalbus	GCF_042674625.1	mCpol domain-containing protein [Streptomyces flavalbus]
WP_168375258.1	TM+TM+SAVED->mCpol*->	120	-	Bacteria>Bacillati>Actinomycetota	Streptomyces galbus	GCF_012328665.1	mCpol domain-containing protein [Streptomyces galbus]
WP_359823526.1	TM+TM+SAVED->mCpol*->	119	-	Bacteria>Bacillati>Actinomycetota	Streptomyces griseorubiginosus	GCF_040640935.1	mCpol domain-containing protein [Streptomyces griseorubiginosus]
WP_358687532.1	mCpol*->	120	-	Bacteria>Bacillati>Actinomycetota	Streptomyces griseus group	GCF_042873955.1	MULTISPECIES: mCpol domain-containing protein [Streptomyces griseus group]
WP_232024714.1	mCpol*->	122	-	Bacteria>Bacillati>Actinomycetota	Streptomyces lincolnensis	GCF_021173675.1	mCpol domain-containing protein [Streptomyces lincolnensis]
WP_397911044.1	TM+TM+SAVED->mCpol*->	127	-	Bacteria>Bacillati>Actinomycetota	Streptomyces microflavus	GCF_044332125.1	mCpol domain-containing protein [Streptomyces microflavus]
WP_366032144.1	mCpol*->	120	-	Bacteria>Bacillati>Actinomycetota	Streptomyces parvus	GCF_040679075.1	mCpol domain-containing protein [Streptomyces parvus]
WP_386430818.1	TM+TM+SAVED->mCpol*->	117	-	Bacteria>Bacillati>Actinomycetota	Streptomyces polygonati	GCF_042650325.1	mCpol domain-containing protein [Streptomyces polygonati]
WP_382870952.1	mCpol*->||<-TM+TM+SAVED	120	-	Bacteria>Bacillati>Actinomycetota	Streptomyces scopuliridis	GCF_042750045.1	mCpol domain-containing protein [Streptomyces scopuliridis]
WP_139641775.1	mCpol*->dCARF+TM+TM->	124	-	Bacteria>Bacillati>Actinomycetota	Streptomyces sedi	GCF_006335015.1	mCpol domain-containing protein [Streptomyces sedi]
NUP20852.1	TM+TM+SAVED->mCpol*->	122	HOZ81_33210	Bacteria>Bacillati>Actinomycetota	Streptomyces sp.	GCA_013361465.1	mCpol domain-containing protein [Streptomyces sp.]
WP_148002464.1	TM+TM+SAVED->mCpol*->	122	-	Bacteria>Bacillati>Actinomycetota	Streptomyces sp. adm13(2018)	GCF_008042145.1	mCpol domain-containing protein [Streptomyces sp. adm13(2018)]
WP_370673377.1	mCpol*->	118	-	Bacteria>Bacillati>Actinomycetota	Streptomyces sp. DvalAA-14	GCF_900091855.1	mCpol domain-containing protein [Streptomyces sp. DvalAA-14]
WP_371661450.1	TM+TM+SAVED->mCpol*->	133	-	Bacteria>Bacillati>Actinomycetota	Streptomyces sp. NBC_00280	GCF_041435135.1	mCpol domain-containing protein [Streptomyces sp. NBC_00280]
WP_351166943.1	TM+TM+SAVED->mCpol*->	120	-	Bacteria>Bacillati>Actinomycetota	Streptomyces sp. NPDC002855	GCF_040295285.1	mCpol domain-containing protein [Streptomyces sp. NPDC002855]
WP_356300388.1	mCpol*->dCARF+TM+TM->	153	-	Bacteria>Bacillati>Actinomycetota	Streptomyces sp. NPDC005438	GCF_040606315.1	mCpol domain-containing protein [Streptomyces sp. NPDC005438]
WP_390925177.1	TM+TM+SAVED->mCpol*->	120	-	Bacteria>Bacillati>Actinomycetota	Streptomyces sp. NPDC010273	GCF_042955725.1	mCpol domain-containing protein [Streptomyces sp. NPDC010273]
WP_392137824.1	TM+TM+SAVED->mCpol*->	120	-	Bacteria>Bacillati>Actinomycetota	Streptomyces sp. NPDC015345	GCF_043078805.1	mCpol domain-containing protein [Streptomyces sp. NPDC015345]
WP_398343185.1	mCpol*->	117	-	Bacteria>Bacillati>Actinomycetota	Streptomyces sp. NPDC020939	GCF_044333745.1	mCpol domain-containing protein [Streptomyces sp. NPDC020939]
WP_365734116.1	TM+TM+SAVED->mCpol*->	119	-	Bacteria>Bacillati>Actinomycetota	Streptomyces sp. NPDC051997	GCF_040680635.1	mCpol domain-containing protein [Streptomyces sp. NPDC051997]
WP_385543643.1	mCpol*->||<-TM+TM+SAVED	159	-	Bacteria>Bacillati>Actinomycetota	Streptomyces sp. NPDC059743	GCF_042732975.1	mCpol domain-containing protein [Streptomyces sp. NPDC059743]
WP_401961474.1	TM+TM+SAVED->mCpol*->	122	-	Bacteria>Bacillati>Actinomycetota	Streptomyces sp. NPDC088732	GCF_044751205.1	mCpol domain-containing protein [Streptomyces sp. NPDC088732]
WP_346074509.1	mCpol*->dCARF+TM+TM->	124	-	Bacteria>Bacillati>Actinomycetota	Streptomyces thermogriseus	GCF_042665815.1	mCpol domain-containing protein [Streptomyces thermogriseus]
GAA4790508.1	mCpol*->	120	GCM10023220_14610	Bacteria>Bacillati>Actinomycetota	Streptomyces ziwulingensis	GCA_039542605.1	hypothetical protein GCM10023220_14610 [Streptomyces ziwulingensis]
WP_350943034.1	mCpol*->dCARF+TM+TM->	134	-	Bacteria>Bacillati>Actinomycetota	Streptosporangium sp. NPDC000563	GCF_040299985.1	mCpol domain-containing protein [Streptosporangium sp. NPDC000563]
WP_148232871.1	mCpol*->dCARF+TM+TM->	126	-	Bacteria>Bacillati>Actinomycetota	Thermomonospora	GCF_001896795.1	MULTISPECIES: mCpol domain-containing protein [Thermomonospora]
ACY95623.1	mCpol*->dCARF+TM+TM->	107	Tcur_0014	Bacteria>Bacillati>Actinomycetota	Thermomonospora curvata DSM 43183	GCA_000024385.1	hypothetical protein Tcur_0014 [Thermomonospora curvata DSM 43183]
WP_170198897.1	mCpol*->dCARF+TM+TM->	132	-	Bacteria>Bacillati>Actinomycetota	Thermopolyspora flexuosa	GCF_006716785.1	mCpol domain-containing protein [Thermopolyspora flexuosa]
WP_173231270.1	mCpol*->dCARF+TM+TM->	128	-	Bacteria>Bacillati>Actinomycetota	unclassified Rathayibacter	GCF_013205055.1	MULTISPECIES: mCpol domain-containing protein [unclassified Rathayibacter]
MDF2586368.1	TM+TM+S-2TMBeta->mCpol*->	121	K0S41_209	Bacteria>Bacillati>Bacillota	Anaerocolumna sp.	GCA_029239975.1	hypothetical protein [Anaerocolumna sp.]
HZH39112.1	mCpol*->	97	VEX17_03520	Bacteria>Bacillati>Bacillota	Bacillales bacterium	GCA_035645835.1	mCpol domain-containing protein [Bacillales bacterium]
MDP4086087.1	TM+TM+S-2TMBeta->mCpol*->	121	Q8934_15905	Bacteria>Bacillati>Bacillota	Bacillota bacterium	GCA_030705955.1	mCpol domain-containing protein [Bacillota bacterium]
WP_176552215.1	mCpol*->	97	-	Bacteria>Bacillati>Bacillota	Bacillus cereus	GCF_002586275.1	mCpol domain-containing protein [Bacillus cereus]
PGZ00159.1	mCpol*->	79	COE30_26040	Bacteria>Bacillati>Bacillota	Bacillus cereus	GCA_002586275.1	hypothetical protein COE30_26040 [Bacillus cereus]
WP_053361938.1	TM+TM+S-2TMBeta->mCpol*->	122	-	Bacteria>Bacillati>Bacillota	Bacillus sp. FJAT-27251	GCF_001273925.1	mCpol domain-containing protein [Bacillus sp. FJAT-27251]
WP_262742057.1	TM+TM+S-2TMBeta->mCpol*->||<-PSE<-TM+TM+S-2TMBeta<-SMODS	123	-	Bacteria>Bacillati>Bacillota	Bacillus toyonensis	GCF_025519025.1	mCpol domain-containing protein [Bacillus toyonensis]
HJA34011.1	<-DRHyd+TPR-S<-TIR||CARF+HEPN+mCpol*->MACRO+5TM->	484	H9794_07055	Bacteria>Bacillati>Bacillota	Candidatus Mediterraneibacter merdigallinarum	GCA_019117305.1	mCpol domain-containing protein [Candidatus Mediterraneibacter merdigallinarum]
NLY71247.1	CARF+HEPN->mCpol*->	138	GX076_06175	Bacteria>Bacillati>Bacillota	Clostridiales bacterium	GCA_012735285.1	mCpol domain-containing protein [Clostridiales bacterium]
MCD8083345.1	CARF+HEPN->mCpol*->	128	LUE86_07570	Bacteria>Bacillati>Bacillota	Clostridiales bacterium	GCA_021202655.1	mCpol domain-containing protein [Clostridiales bacterium]
MEN8907560.1	Cas6->mCpol*->	69	ABF289_16535	Bacteria>Bacillati>Bacillota	Clostridiales bacterium	GCA_039770155.1	hypothetical protein [Clostridiales bacterium]
WP_195974408.1	TM+TM+S-2TMBeta->mCpol*->	122	-	Bacteria>Bacillati>Bacillota	Clostridium	GCF_043846025.1	MULTISPECIES: mCpol domain-containing protein [Clostridium]
WP_154568094.1	TM+TM+SAVED->SMODS+AGS-C->TM+TM+S-2TMBeta->mCpol*->	123	-	Bacteria>Bacillati>Bacillota	Clostridium botulinum	GCF_002798035.1	mCpol domain-containing protein [Clostridium botulinum]
WP_164804152.1	TM+TM+S-2TMBeta->mCpol*->	138	-	Bacteria>Bacillati>Bacillota	Clostridium perfringens	GCF_011062685.1	mCpol domain-containing protein [Clostridium perfringens]
MDZ4905791.1	mCpol*->	80	GNF64_08200	Bacteria>Bacillati>Bacillota	Clostridium perfringens	GCA_034420895.1	mCpol domain-containing protein [Clostridium perfringens]
WP_198625458.1	mCpol*->	68	-	Bacteria>Bacillati>Bacillota	Clostridium perfringens	GCF_034420895.1	mCpol domain-containing protein [Clostridium perfringens]
WP_274599714.1	mCpol*->	42	-	Bacteria>Bacillati>Bacillota	Clostridium perfringens	GCF_022809065.1	hypothetical protein [Clostridium perfringens]
WP_014312987.1	TM+TM+S-2TMBeta->mCpol*->	121	-	Bacteria>Bacillati>Bacillota	Clostridium sp. BNL1100	GCF_000244875.1	mCpol domain-containing protein [Clostridium sp. BNL1100]
WP_270493342.1	CARF+HEPN+mCpol*->	481	-	Bacteria>Bacillati>Bacillota	Eisenbergiella	GCF_046972085.1	mCpol domain-containing protein [Eisenbergiella porci]
WP_088014538.1	CARF+HEPN->mCpol*->	129	-	Bacteria>Bacillati>Bacillota	Gottfriedia acidiceleris	GCF_002128425.1	mCpol domain-containing protein [Gottfriedia acidiceleris]
WP_063254857.1	TM+TM+S-2TMBeta->mCpol*->	122	-	Bacteria>Bacillati>Bacillota	Neobacillus niacini	GCF_035809615.1	mCpol domain-containing protein [Neobacillus niacini]
MBQ8928736.1	CARF+HEPN->mCpol*->	128	IJ055_10760	Bacteria>Bacillati>Bacillota	Oscillospiraceae bacterium	GCA_017460955.1	mCpol domain-containing protein [Oscillospiraceae bacterium]
WP_171687730.1	TM+TM+S-2TMBeta->SMODS->TM+TM+S-2TMBeta->mCpol*->	122	-	Bacteria>Bacillati>Bacillota	Paenibacillus germinis	GCF_013141785.1	mCpol domain-containing protein [Paenibacillus germinis]
WP_076120596.1	<-SMODS+AGS-C<-TM+TM+SAVED||TM+TM+S-2TMBeta->mCpol*->	122	-	Bacteria>Bacillati>Bacillota	Paenibacillus odorifer	GCF_001954425.1	mCpol domain-containing protein [Paenibacillus odorifer]
WP_190913967.1	?+wHTH?+mCpol+disordered*->	450	-	Bacteria>Bacillati>Bacillota	Paenibacillus sabuli	GCF_014705605.1	hypothetical protein [Paenibacillus sabuli]
WP_394058708.1	Patatin->SMODS->E2+E1->JAB->TM+TM+S-2TMBeta->mCpol*->	122	-	Bacteria>Bacillati>Bacillota	Paenibacillus sp. 843	GCF_043195395.1	mCpol domain-containing protein [Paenibacillus sp. 843]
WP_076267129.1	TM+TM+S-2TMBeta->mCpol*->	128	-	Bacteria>Bacillati>Bacillota	Paenibacillus sp. FSL A5-0031	GCF_001956295.1	mCpol domain-containing protein [Paenibacillus sp. FSL A5-0031]
WP_379222964.1	TM+TM+S-2TMBeta->mCpol*->	122	-	Bacteria>Bacillati>Bacillota	Paenibacillus sp. GCM10023250	GCF_042653205.1	mCpol domain-containing protein [Paenibacillus sp. GCM10023250]
WP_338555589.1	TM+TM+S-2TMBeta->mCpol*->?->?->Patatin->SMODS->E2+E1->JAB->	122	-	Bacteria>Bacillati>Bacillota	Paenibacillus sp. KS-LC4	GCF_036894955.1	mCpol domain-containing protein [Paenibacillus sp. KS-LC4]
WP_307557886.1	Patatin->SMODS->E2+E1->JAB->TM+TM+S-2TMBeta->mCpol*->	122	-	Bacteria>Bacillati>Bacillota	Paenibacillus sp. V4I7	GCF_030817275.1	mCpol domain-containing protein [Paenibacillus sp. V4I7]
WP_152643833.1	mCpol*->	110	-	Bacteria>Bacillati>Bacillota	Paenibacillus terrae	GCF_000943545.1	mCpol domain-containing protein [Paenibacillus terrae]
WP_124113539.1	TM+TM+S-2TMBeta->mCpol*->	122	-	Bacteria>Bacillati>Bacillota	Paenibacillus xylanexedens	GCF_003833245.1	mCpol domain-containing protein [Paenibacillus xylanexedens]
WP_211085294.1	TM+TM+S-2TMBeta->mCpol*->	122	-	Bacteria>Bacillati>Bacillota	Paenibacillus xylanexedens	GCF_017874615.1	mCpol domain-containing protein [Paenibacillus xylanexedens]
WP_160560223.1	CARF+HEPN->mCpol*->	130	-	Bacteria>Bacillati>Bacillota	Parablautia muri	GCF_009917485.1	mCpol domain-containing protein [Parablautia muri]
WP_097826923.1	mCpol*->Patatin->SMODS->E2+E1->JAB+Peptidase_Prp->	96	-	Bacteria>Bacillati>Bacillota	Priestia megaterium	GCF_002550995.1	mCpol domain-containing protein [Priestia megaterium]
MBR4454641.1	CARF+HEPN->mCpol*->	141	IKS32_00255	Bacteria>Bacillati>Bacillota	Solobacterium sp.	GCA_017543025.1	mCpol domain-containing protein [Solobacterium sp.]
WP_286152904.1	mCpol*->	114	-	Bacteria>Bacillati>Bacillota	Sporofaciens musculi	GCF_949443905.1	hypothetical protein, partial [Sporofaciens musculi]
WP_159751990.1	mCpol*->dCARF+TM+TM->	60	-	Bacteria>Bacillati>Bacillota	Sporofaciens musculi	GCF_009830285.1	hypothetical protein [Sporofaciens musculi]
MDD3364138.1	TM+TM+S-2TMBeta->mCpol*->	122	PHZ03_04095	Bacteria>Bacillati>Bacillota	Syntrophomonas sp.	GCA_028693695.1	mCpol domain-containing protein [Syntrophomonas sp.]
MCL4871739.1	CARF+HTH->CARF+HEPN+mCpol*->Cas10->Cmr3->RAMPs->RAMPs->Cmr5->RAMPs->CARF+REase->	504	KJ063_22500	Bacteria>Bacillati>Chloroflexota	Anaerolineae bacterium	GCA_023384415.1	mCpol domain-containing protein [Anaerolineae bacterium]
MBL8161473.1	mCpol*->dCARF+TM+TM->	126	JNJ61_05755	Bacteria>Bacillati>Chloroflexota	Anaerolineae bacterium	GCA_016788625.1	mCpol domain-containing protein [Anaerolineae bacterium]
HRJ76841.1	mCpol*->dCARF+TM+TM->	62	PLX90_12650	Bacteria>Bacillati>Chloroflexota	Anaerolineales bacterium	GCA_035437525.1	hypothetical protein [Anaerolineales bacterium]
MCB8966455.1	mCpol*->dCARF+TM+TM->	143	H6660_06120	Bacteria>Bacillati>Chloroflexota	Ardenticatenaceae bacterium	GCA_020634315.1	mCpol domain-containing protein [Ardenticatenaceae bacterium]
MCB0160387.1	mCpol*->Cas6->	189	KDD83_19780	Bacteria>Bacillati>Chloroflexota	Caldilineaceae bacterium	GCA_020433705.1	mCpol domain-containing protein [Caldilineaceae bacterium]
MCB0069891.1	CARF+HEPN->mCpol*->	130	KDE20_00475	Bacteria>Bacillati>Chloroflexota	Caldilineaceae bacterium	GCA_020433325.1	mCpol domain-containing protein [Caldilineaceae bacterium]
HMN29803.1	CARF+HTH->dCARF->HEPN->mCpol*->	129	PKE45_16750	Bacteria>Bacillati>Chloroflexota	Caldilineaceae bacterium	GCA_035325245.1	mCpol domain-containing protein [Caldilineaceae bacterium]
MBK9940690.1	CARF+HEPN+mCpol*->	485	IPP13_03595	Bacteria>Bacillati>Chloroflexota	Candidatus Kouleothrix ribensis	GCA_016722075.1	mCpol domain-containing protein [Candidatus Kouleothrix ribensis]
TMC24061.1	CARF+HEPN+mCpol*->	501	E6J34_01135	Bacteria>Bacillati>Chloroflexota	Chloroflexota bacterium	GCA_005879655.1	MAG: mCpol domain-containing protein [Chloroflexota bacterium]
MBM4428837.1	RAMPs->?->RAMPs->?->?->SAVED->CARF+HEPN->mCpol*->Cas6->	170	FJ026_00630	Bacteria>Bacillati>Chloroflexota	Chloroflexota bacterium	GCA_016875895.1	mCpol domain-containing protein [Chloroflexota bacterium]
MCL5257462.1	mCpol*->	149	M1319_06660	Bacteria>Bacillati>Chloroflexota	Chloroflexota bacterium	GCA_023480825.1	GTP cyclohydrolase IIa [Chloroflexota bacterium]
MCI0714064.1	mCpol*->	106	L0154_28165	Bacteria>Bacillati>Chloroflexota	Chloroflexota bacterium	GCA_022616515.1	mCpol domain-containing protein [Chloroflexota bacterium]
WP_066787658.1	CARF+HEPN->mCpol*->	125	-	Bacteria>Bacillati>Chloroflexota	Chloroflexus islandicus	GCF_001650695.1	mCpol domain-containing protein [Chloroflexus islandicus]
MCL0094450.1	CARF+HEPN->mCpol*->	122	M1N58_00930	Bacteria>Bacillati>Chloroflexota	Dehalococcoidales bacterium	GCA_023271195.1	mCpol domain-containing protein [Dehalococcoidales bacterium]
HEX3641085.1	mCpol*->	59	VHV10_07335	Bacteria>Bacillati>Chloroflexota	Ktedonobacteraceae bacterium	GCA_036268975.1	mCpol domain-containing protein [Ktedonobacteraceae bacterium]
BBH94955.1	mCpol*->dCARF+TM+TM->	134	KTA_31540	Bacteria>Bacillati>Chloroflexota	Thermogemmatispora argillosa	-	hypothetical protein KTA_31540 [Thermogemmatispora argillosa]
WP_176728814.1	mCpol*->dCARF->dCARF+TM+TM->	129	-	Bacteria>Bacillati>Chloroflexota	Thermogemmatispora onikobensis	GCF_001748285.1	mCpol domain-containing protein [Thermogemmatispora onikobensis]
WP_322480605.1	mCpol*->dCARF+TM+TM->	135	-	Bacteria>Bacillati>Chloroflexota	Thermogemmatispora sp.	GCF_034429315.1	mCpol domain-containing protein [Thermogemmatispora sp.]
HEY9823139.1	TM+TM+S-2TMBeta->mCpol*->	130	V6D35_20550	Bacteria>Bacillati>Cyanobacteriota/Melainabacteria group	Candidatus Sericytochromatia bacterium	GCA_036703885.1	mCpol domain-containing protein [Candidatus Sericytochromatia bacterium]
HEY9812419.1	mCpol*->dCARF+TM+TM->	127	V6D31_02610	Bacteria>Bacillati>Cyanobacteriota/Melainabacteria group	Candidatus Sericytochromatia bacterium	GCA_036703805.1	mCpol domain-containing protein [Candidatus Sericytochromatia bacterium]
WP_015134412.1	mCpol*->dCARF+TM+TM->	123	-	Bacteria>Bacillati>Cyanobacteriota/Melainabacteria group>Cyanobacteriota	[Leptolyngbya] sp. PCC 7376	GCF_000316605.1	mCpol domain-containing protein [[Leptolyngbya] sp. PCC 7376]
WP_163669421.1	mCpol+dCARF+TM+TM*->	463	-	Bacteria>Bacillati>Cyanobacteriota/Melainabacteria group>Cyanobacteriota	Adonisia turfae	GCF_011009535.1	mCpol domain-containing protein [Adonisia turfae]
WP_190471712.1	mCpol*->dCARF+TM+TM->	128	-	Bacteria>Bacillati>Cyanobacteriota/Melainabacteria group>Cyanobacteriota	Anabaena azotica	GCF_014697625.1	mCpol domain-containing protein [Anabaena azotica]
MTJ12850.1	CARF+HEPN+mCpol*->	485	FJR11_09655	Bacteria>Bacillati>Cyanobacteriota/Melainabacteria group>Cyanobacteriota	Anabaena sp. UHCC 0187	GCA_009712035.1	mCpol domain-containing protein [Anabaena sp. UHCC 0187]
WP_261220592.1	CARF+HEPN->mCpol*->	131	-	Bacteria>Bacillati>Cyanobacteriota/Melainabacteria group>Cyanobacteriota	Ancylothrix sp. D3o	GCF_025370775.1	mCpol domain-containing protein [Ancylothrix sp. D3o]
MFN5242171.1	HEPN+mCpol*->	384	ACK5CG_16860	Bacteria>Bacillati>Cyanobacteriota/Melainabacteria group>Cyanobacteriota	Aphanizomenon sp.	GCA_046302475.1	mCpol domain-containing protein [Aphanizomenon sp.]
MTJ31594.1	HEPN+mCpol*->	313	FJR37_18555	Bacteria>Bacillati>Cyanobacteriota/Melainabacteria group>Cyanobacteriota	Aphanizomenon sp. UHCC 0183	GCA_009712065.1	mCpol domain-containing protein [Aphanizomenon sp. UHCC 0183]
WP_254434604.1	mCpol*->	181	-	Bacteria>Bacillati>Cyanobacteriota/Melainabacteria group>Cyanobacteriota	Aphanizomenon sp. UHCC 0183	GCF_009712065.1	mCpol domain-containing protein [Aphanizomenon sp. UHCC 0183]
WP_190872583.1	CARF+HEPN+mCpol*->	491	-	Bacteria>Bacillati>Cyanobacteriota/Melainabacteria group>Cyanobacteriota	Aulosira sp. FACHB-615	GCF_014698045.1	mCpol domain-containing protein [Aulosira sp. FACHB-615]
WP_017662074.1	mCpol+dCARF+TM+TM*->	466	-	Bacteria>Bacillati>Cyanobacteriota/Melainabacteria group>Cyanobacteriota	Baaleninema simplex	GCF_000332355.1	mCpol domain-containing protein [Baaleninema simplex]
MBW4597114.1	mCpol*->	149	KME46_30505	Bacteria>Bacillati>Cyanobacteriota/Melainabacteria group>Cyanobacteriota	Brasilonema angustatum HA4187-MV1	GCA_019359695.1	mCpol domain-containing protein [Brasilonema angustatum HA4187-MV1]
MBD2168472.1	TM+TM+S-2TMBeta->mCpol*->||<-JAB<-E2+E1<-SMODS<-Patatin	136	H6G04_29255	Bacteria>Bacillati>Cyanobacteriota/Melainabacteria group>Cyanobacteriota	Calothrix membranacea FACHB-236	GCA_014696315.1	hypothetical protein [Calothrix membranacea FACHB-236]
MBD2164671.1	mCpol*->dCARF+TM+TM->	126	H6G04_09680	Bacteria>Bacillati>Cyanobacteriota/Melainabacteria group>Cyanobacteriota	Calothrix membranacea FACHB-236	GCA_014696315.1	mCpol domain-containing protein [Calothrix membranacea FACHB-236]
HEY9632939.1	mCpol*->dCARF+TM+TM->	128	V6D14_06020	Bacteria>Bacillati>Cyanobacteriota/Melainabacteria group>Cyanobacteriota	Coleofasciculaceae cyanobacterium	GCA_036703315.1	mCpol domain-containing protein [Coleofasciculaceae cyanobacterium]
MFP5268700.1	CARF+HEPN+mCpol*->	508	ACLGGO_00155	Bacteria>Bacillati>Cyanobacteriota/Melainabacteria group>Cyanobacteriota	Coleofasciculus sp.	GCA_046565525.1	mCpol domain-containing protein [Coleofasciculus sp.]
WP_008275317.1	CARF+HEPN+mCpol*->	490	-	Bacteria>Bacillati>Cyanobacteriota/Melainabacteria group>Cyanobacteriota	Crocosphaera chwakensis	GCF_000169335.1	mCpol domain-containing protein [Crocosphaera chwakensis]
WP_300509973.1	CARF+HEPN+mCpol*->	524	-	Bacteria>Bacillati>Cyanobacteriota/Melainabacteria group>Cyanobacteriota	Crocosphaera sp.	GCF_030064895.1	mCpol domain-containing protein [Crocosphaera sp.]
MEN8444332.1	mCpol*->	98	ABG776_04885	Bacteria>Bacillati>Cyanobacteriota/Melainabacteria group>Cyanobacteriota	Cyanobacteria bacterium J06555_13	GCA_039723475.1	mCpol domain-containing protein [Cyanobacteria bacterium J06555_13]
MEL7358852.1	CARF+HEPN+mCpol*->	487	AAFN40_20115	Bacteria>Bacillati>Cyanobacteriota/Melainabacteria group>Cyanobacteriota	Cyanobacteria bacterium J06560_6	GCA_038533475.1	mCpol domain-containing protein [Cyanobacteria bacterium J06560_6]
MEO0769232.1	mCpol+dCARF+TM+TM*->	441	AAFY72_07325	Bacteria>Bacillati>Cyanobacteriota/Melainabacteria group>Cyanobacteriota	Cyanobacteria bacterium J06649_4	GCA_039816795.1	hypothetical protein [Cyanobacteria bacterium J06649_4]
MEM6597069.1	<-Cas2<-Cas1||Cas6->?->mCpol*->dCARF+TM+TM->	136	AAF635_02715	Bacteria>Bacillati>Cyanobacteriota/Melainabacteria group>Cyanobacteriota	Cyanobacteria bacterium P01_C01_bin.69	GCA_039026035.1	mCpol domain-containing protein [Cyanobacteria bacterium P01_C01_bin.69]
MEM6255087.1	mCpol*->dCARF+TM+TM->	137	AAF821_19395	Bacteria>Bacillati>Cyanobacteriota/Melainabacteria group>Cyanobacteriota	Cyanobacteria bacterium P01_D01_bin.156	GCA_039024555.1	mCpol domain-containing protein [Cyanobacteria bacterium P01_D01_bin.156]
MEM9771300.1	mCpol+dCARF*->	478	AAF889_06835	Bacteria>Bacillati>Cyanobacteriota/Melainabacteria group>Cyanobacteriota	Cyanobacteria bacterium P01_D01_bin.73	GCA_039198915.1	mCpol domain-containing protein [Cyanobacteria bacterium P01_D01_bin.73]
MEM8641529.1	CARF+HEPN->mCpol*->	135	AAGG51_22340	Bacteria>Bacillati>Cyanobacteriota/Melainabacteria group>Cyanobacteriota	Cyanobacteria bacterium P01_G01_bin.54	GCA_039180005.1	mCpol domain-containing protein [Cyanobacteria bacterium P01_G01_bin.54]
MDX2270558.1	CARF+HEPN->mCpol*->	131	NW237_01225	Bacteria>Bacillati>Cyanobacteriota/Melainabacteria group>Cyanobacteriota	Cyanobacteriota bacterium	GCA_033764955.1	mCpol domain-containing protein [Cyanobacteriota bacterium]
MBW4668832.1	mCpol+dCARF+TM+TM*->	467	KME60_15760	Bacteria>Bacillati>Cyanobacteriota/Melainabacteria group>Cyanobacteriota	Cyanomargarita calcarea GSE-NOS-MK-12-04C	GCA_019359595.1	hypothetical protein [Cyanomargarita calcarea GSE-NOS-MK-12-04C]
WP_190639151.1	<-TM+TM+S-2TMBeta||mCpol*->	126	-	Bacteria>Bacillati>Cyanobacteriota/Melainabacteria group>Cyanobacteriota	Cyanophyceae	GCF_039962075.1	MULTISPECIES: mCpol domain-containing protein [Cyanophyceae]
WP_190419359.1	Uma2->mCpol*->dCARF+TM+TM->	125	-	Bacteria>Bacillati>Cyanobacteriota/Melainabacteria group>Cyanobacteriota	Cyanophyceae	GCF_039962095.1	MULTISPECIES: mCpol domain-containing protein [Cyanophyceae]
WP_190455704.1	TM+TM+S-2TMBeta->mCpol*->Patatin->	125	-	Bacteria>Bacillati>Cyanobacteriota/Melainabacteria group>Cyanobacteriota	Cyanophyceae	GCF_039962575.1	MULTISPECIES: hypothetical protein [Cyanophyceae]
WP_015209627.1	mCpol*->dCARF+TM+TM->	127	-	Bacteria>Bacillati>Cyanobacteriota/Melainabacteria group>Cyanobacteriota	Cylindrospermum stagnale	GCF_000317535.1	mCpol domain-containing protein [Cylindrospermum stagnale]
MDP5016068.1	mCpol*->	141	NWQ43_01945	Bacteria>Bacillati>Cyanobacteriota/Melainabacteria group>Cyanobacteriota	Dolichospermum sp.	GCA_030730045.1	mCpol domain-containing protein [Dolichospermum sp.]
MBS9393675.1	CARF+HEPN+mCpol*->	487	HEQ30_11150	Bacteria>Bacillati>Cyanobacteriota/Melainabacteria group>Cyanobacteriota	Dolichospermum sp. OL01	GCA_018447755.1	mCpol domain-containing protein [Dolichospermum sp. OL01]
PMB51817.1	mCpol*->dCARF+TM+TM->	136	CEN39_13215	Bacteria>Bacillati>Cyanobacteriota/Melainabacteria group>Cyanobacteriota	Fischerella thermalis CCMEE 5201	GCA_002870785.1	hypothetical protein CEN39_13215 [Fischerella thermalis CCMEE 5201]
MFB2839534.1	CARF+HEPN->mCpol*->	131	ACE1CA_34010	Bacteria>Bacillati>Cyanobacteriota/Melainabacteria group>Cyanobacteriota	Floridaenema evergladense BLCC-F167	GCA_041929205.1	mCpol domain-containing protein [Aerosakkonemataceae cyanobacterium BLCC-F167]
WP_193887888.1	mCpol*->dCARF+TM+TM->	125	-	Bacteria>Bacillati>Cyanobacteriota/Melainabacteria group>Cyanobacteriota	Fortiea sp. LEGE XX443	GCF_015206815.1	mCpol domain-containing protein [Fortiea sp. LEGE XX443]
WP_170191356.1	CARF+HEPN+mCpol*->	496	-	Bacteria>Bacillati>Cyanobacteriota/Melainabacteria group>Cyanobacteriota	Geitlerinema sp. P-1104	GCF_012911965.1	mCpol domain-containing protein [Geitlerinema sp. P-1104]
WP_080813553.1	mCpol*->dCARF+TM+TM->	130	-	Bacteria>Bacillati>Cyanobacteriota/Melainabacteria group>Cyanobacteriota	Halomicronema hongdechloris	GCF_002075285.3	mCpol domain-containing protein [Halomicronema hongdechloris]
WP_204137968.1	mCpol*->dCARF+TM+TM->	128	-	Bacteria>Bacillati>Cyanobacteriota/Melainabacteria group>Cyanobacteriota	Halomicronema sp. CCY15110	GCF_016888165.1	mCpol domain-containing protein [Halomicronema sp. CCY15110]
WP_275519634.1	CARF+HEPN+mCpol*->	512	-	Bacteria>Bacillati>Cyanobacteriota/Melainabacteria group>Cyanobacteriota	Kamptonema sp. UHCC 0994	GCF_029167235.1	mCpol domain-containing protein [Kamptonema sp. UHCC 0994]
WP_368005615.1	mCpol*->dCARF+TM+TM->	136	-	Bacteria>Bacillati>Cyanobacteriota/Melainabacteria group>Cyanobacteriota	Laspinema palackyanum	GCF_025370845.1	mCpol domain-containing protein [Laspinema palackyanum]
XGV95248.1	mCpol*->dCARF+TM+TM->	126	ACAF41_21180	Bacteria>Bacillati>Cyanobacteriota/Melainabacteria group>Cyanobacteriota	Leptolyngbya sp. BL-A-14	GCA_041937185.1	MAG: mCpol domain-containing protein [Leptolyngbya sp. BL-A-14]
WP_171974682.1	mCpol*->dCARF+TM+TM->	119	-	Bacteria>Bacillati>Cyanobacteriota/Melainabacteria group>Cyanobacteriota	Leptolyngbya sp. 'hensonii'	GCF_001939115.1	mCpol domain-containing protein [Leptolyngbya sp. 'hensonii']
WP_035991680.1	mCpol*->	125	-	Bacteria>Bacillati>Cyanobacteriota/Melainabacteria group>Cyanobacteriota	Leptolyngbya sp. KIOST-1	GCF_000763385.1	mCpol domain-containing protein [Leptolyngbya sp. KIOST-1]
NER81068.1	mCpol*->dCARF+TM+TM->	96	F6K42_16170	Bacteria>Bacillati>Cyanobacteriota/Melainabacteria group>Cyanobacteriota	Leptolyngbya sp. SIO1D8	GCA_010672895.1	hypothetical protein [Leptolyngbya sp. SIO1D8]
NEP19772.1	<-TM+TM+S-2TMBeta||mCpol*->	125	F6J97_23285	Bacteria>Bacillati>Cyanobacteriota/Melainabacteria group>Cyanobacteriota	Leptolyngbya sp. SIO4C1	GCA_010671975.1	mCpol domain-containing protein [Leptolyngbya sp. SIO4C1]
WP_287453013.1	mCpol*->dCARF+TM+TM->	126	-	Bacteria>Bacillati>Cyanobacteriota/Melainabacteria group>Cyanobacteriota	Leptolyngbya sp. UWPOB_LEPTO1	GCF_017302695.1	mCpol domain-containing protein [Leptolyngbya sp. UWPOB_LEPTO1]
HEY9803769.1	mCpol*->dCARF+TM+TM->	128	V6D25_25730	Bacteria>Bacillati>Cyanobacteriota/Melainabacteria group>Cyanobacteriota	Leptolyngbyaceae cyanobacterium	GCA_036704005.1	mCpol domain-containing protein [Leptolyngbyaceae cyanobacterium]
HEY9848935.1	mCpol*->dCARF+TM+TM->	127	V6D28_05730	Bacteria>Bacillati>Cyanobacteriota/Melainabacteria group>Cyanobacteriota	Leptolyngbyaceae cyanobacterium	GCA_036703985.1	mCpol domain-containing protein [Leptolyngbyaceae cyanobacterium]
NJR51124.1	mCpol*->dCARF+TM+TM->	128	HC780_17640	Bacteria>Bacillati>Cyanobacteriota/Melainabacteria group>Cyanobacteriota	Leptolyngbyaceae cyanobacterium CSU_1_3	GCA_012034655.1	mCpol domain-containing protein [Leptolyngbyaceae cyanobacterium CSU_1_3]
NJN89608.1	RAMPs->?->RAMPs->?->PSE->?->CARF+HEPN+mCpol*->?->	501	HC878_04025	Bacteria>Bacillati>Cyanobacteriota/Melainabacteria group>Cyanobacteriota	Leptolyngbyaceae cyanobacterium SL_5_14	GCA_012032515.1	mCpol domain-containing protein [Leptolyngbyaceae cyanobacterium SL_5_14]
NJN88239.1	mCpol*->dCARF+TM+TM->	122	HC881_20545	Bacteria>Bacillati>Cyanobacteriota/Melainabacteria group>Cyanobacteriota	Leptolyngbyaceae cyanobacterium SL_7_1	GCA_012032525.1	mCpol domain-containing protein [Leptolyngbyaceae cyanobacterium SL_7_1]
WP_046281880.1	CARF+HEPN+mCpol*->	508	-	Bacteria>Bacillati>Cyanobacteriota/Melainabacteria group>Cyanobacteriota	Limnoraphis robusta	GCF_000972705.2	mCpol domain-containing protein [Limnoraphis robusta]
WP_194029987.1	mCpol+dCARF+TM+TM*->	426	-	Bacteria>Bacillati>Cyanobacteriota/Melainabacteria group>Cyanobacteriota	Lusitaniella coriacea	GCF_015207425.1	hypothetical protein [Lusitaniella coriacea]
WP_023068538.1	CARF+HEPN+mCpol*->	453	-	Bacteria>Bacillati>Cyanobacteriota/Melainabacteria group>Cyanobacteriota	Lyngbya aestuarii	GCF_000478195.2	hypothetical protein [Lyngbya aestuarii]
WP_027840424.1	mCpol*->	145	-	Bacteria>Bacillati>Cyanobacteriota/Melainabacteria group>Cyanobacteriota	Mastigocoleus testarum	GCF_001456025.1	hypothetical protein [Mastigocoleus testarum]
UNU26444.1	CARF+HEPN+mCpol*->	504	D0A37_23915	Bacteria>Bacillati>Cyanobacteriota/Melainabacteria group>Cyanobacteriota	Microcoleus vaginatus HSN003	GCA_022701255.1	mCpol domain-containing protein [Microcoleus vaginatus HSN003]
XGB41734.1	mCpol+dCARF+TM+TM*->	439	LVS60_16040	Bacteria>Bacillati>Cyanobacteriota/Melainabacteria group>Cyanobacteriota	Nodosilinea sp. LVE1205-7	GCA_041879365.1	MAG: mCpol domain-containing protein [Nodosilinea sp. LVE1205-7]
HYW19176.1	mCpol*->dCARF+TM+TM->	125	VE956_07625	Bacteria>Bacillati>Cyanobacteriota/Melainabacteria group>Cyanobacteriota	Nodularia sp. (in: cyanobacteria)	GCA_035638855.1	mCpol domain-containing protein [Nodularia sp. (in: cyanobacteria)]
WP_238845698.1	HEPN+mCpol*->	309	-	Bacteria>Bacillati>Cyanobacteriota/Melainabacteria group>Cyanobacteriota	Nostoc edaphicum	GCF_014023275.1	mCpol domain-containing protein [Nostoc edaphicum]
RCJ28830.1	mCpol+dCARF+TM+TM*->	442	A6770_00010	Bacteria>Bacillati>Cyanobacteriota/Melainabacteria group>Cyanobacteriota	Nostoc minutum NIES-26	GCA_003326215.1	hypothetical protein A6770_00010 [Nostoc minutum NIES-26]
RCJ39701.1	mCpol*->dCARF+TM+TM->	136	A6770_11485	Bacteria>Bacillati>Cyanobacteriota/Melainabacteria group>Cyanobacteriota	Nostoc minutum NIES-26	GCA_003326215.1	hypothetical protein A6770_11485 [Nostoc minutum NIES-26]
WP_334939672.1	mCpol+dCARF*->dCARF+TM+TM->	257	-	Bacteria>Bacillati>Cyanobacteriota/Melainabacteria group>Cyanobacteriota	Nostoc sp.	GCF_036918055.1	mCpol domain-containing protein [Nostoc sp.]
WP_334978372.1	mCpol+dCARF*->dCARF+TM+TM->	271	-	Bacteria>Bacillati>Cyanobacteriota/Melainabacteria group>Cyanobacteriota	Nostoc sp.	GCF_036917215.1	mCpol domain-containing protein [Nostoc sp.]
WP_335062915.1	CARF+HEPN+mCpol*->	485	-	Bacteria>Bacillati>Cyanobacteriota/Melainabacteria group>Cyanobacteriota	Nostoc sp.	GCF_036916985.1	mCpol domain-containing protein [Nostoc sp.]
WP_335187730.1	CARF+HEPN+mCpol*->	485	-	Bacteria>Bacillati>Cyanobacteriota/Melainabacteria group>Cyanobacteriota	Nostoc sp.	GCF_036917335.1	mCpol domain-containing protein [Nostoc sp.]
WP_335022398.1	CARF+HEPN+mCpol*->	485	-	Bacteria>Bacillati>Cyanobacteriota/Melainabacteria group>Cyanobacteriota	Nostoc sp.	GCF_036917435.1	mCpol domain-containing protein [Nostoc sp.]
WP_335119162.1	mCpol*->dCARF+TM+TM->	127	-	Bacteria>Bacillati>Cyanobacteriota/Melainabacteria group>Cyanobacteriota	Nostoc sp.	GCF_036919555.1	mCpol domain-containing protein [Nostoc sp.]
WP_335010644.1	mCpol*->	126	-	Bacteria>Bacillati>Cyanobacteriota/Melainabacteria group>Cyanobacteriota	Nostoc sp.	GCF_036917255.1	mCpol domain-containing protein [Nostoc sp.]
WP_334865286.1	TM+TM+S-2TMBeta->mCpol*->||<-SMODS+AGS-C<-Patatin	126	-	Bacteria>Bacillati>Cyanobacteriota/Melainabacteria group>Cyanobacteriota	Nostoc sp.	GCF_036917495.1	mCpol domain-containing protein [Nostoc sp.]
WP_334913564.1	mCpol*->dCARF+TM+TM->	126	-	Bacteria>Bacillati>Cyanobacteriota/Melainabacteria group>Cyanobacteriota	Nostoc sp.	GCF_036917535.1	mCpol domain-containing protein [Nostoc sp.]
WP_334790091.1	mCpol*->	101	-	Bacteria>Bacillati>Cyanobacteriota/Melainabacteria group>Cyanobacteriota	Nostoc sp.	GCF_036917715.1	hypothetical protein [Nostoc sp.]
WP_103139202.1	mCpol*->dCARF+TM+TM->	128	-	Bacteria>Bacillati>Cyanobacteriota/Melainabacteria group>Cyanobacteriota	Nostoc sp. CENA543	GCF_002896875.1	mCpol domain-containing protein [Nostoc sp. CENA543]
MDZ8185181.1	mCpol*->dCARF+TM+TM->	137	RMX96_10055	Bacteria>Bacillati>Cyanobacteriota/Melainabacteria group>Cyanobacteriota	Nostoc sp. ChiSLP02	GCA_034531235.1	mCpol domain-containing protein [Nostoc sp. ChiSLP02]
WP_322687812.1	mCpol*->dCARF+TM+TM->	137	-	Bacteria>Bacillati>Cyanobacteriota/Melainabacteria group>Cyanobacteriota	Nostoc sp. DedSLP04	GCF_034530775.1	mCpol domain-containing protein [Nostoc sp. DedSLP04]
WP_190693409.1	mCpol+dCARF+TM+TM*->	444	-	Bacteria>Bacillati>Cyanobacteriota/Melainabacteria group>Cyanobacteriota	Nostoc sp. FACHB-110	GCF_014697425.1	mCpol domain-containing protein [Nostoc sp. FACHB-110]
WP_193892517.1	mCpol+dCARF+TM+TM*->	443	-	Bacteria>Bacillati>Cyanobacteriota/Melainabacteria group>Cyanobacteriota	Nostoc sp. LEGE 06077	GCF_015207705.1	mCpol domain-containing protein [Nostoc sp. LEGE 06077]
OUL23447.1	mCpol*->dCARF+TM+TM->	127	BV378_21100	Bacteria>Bacillati>Cyanobacteriota/Melainabacteria group>Cyanobacteriota	Nostoc sp. RF31YmG	GCA_002155185.1	hypothetical protein BV378_21100 [Nostoc sp. RF31YmG]
MBA3923031.1	mCpol*->dCARF+TM+TM->	128	H0X31_15585	Bacteria>Bacillati>Cyanobacteriota/Melainabacteria group>Cyanobacteriota	Nostocaceae cyanobacterium	GCA_013821625.1	mCpol domain-containing protein [Nostocaceae cyanobacterium]
ARV59567.1	mCpol*->dCARF+TM+TM->	128	BZZ01_13830	Bacteria>Bacillati>Cyanobacteriota/Melainabacteria group>Cyanobacteriota	Nostocales cyanobacterium HT-58-2	GCA_002163975.1	hypothetical protein BZZ01_13830 [Nostocales cyanobacterium HT-58-2]
WP_124146163.1	CARF+HEPN+mCpol*->	496	-	Bacteria>Bacillati>Cyanobacteriota/Melainabacteria group>Cyanobacteriota	Okeania	GCF_003838225.1	MULTISPECIES: mCpol domain-containing protein [Okeania]
WP_293152892.1	HEPN+mCpol*->	239	-	Bacteria>Bacillati>Cyanobacteriota/Melainabacteria group>Cyanobacteriota	Okeania sp. SIO2C9	GCF_010672455.1	hypothetical protein [Okeania sp. SIO2C9]
NEP83954.1	HEPN->mCpol*->	143	F6K39_41030	Bacteria>Bacillati>Cyanobacteriota/Melainabacteria group>Cyanobacteriota	Okeania sp. SIO3B3	GCA_010692535.1	hypothetical protein [Okeania sp. SIO3B3]
NEN93204.1	HEPN+mCpol*->	334	F6K48_31695	Bacteria>Bacillati>Cyanobacteriota/Melainabacteria group>Cyanobacteriota	Okeania sp. SIO3H1	GCA_010692435.1	mCpol domain-containing protein [Okeania sp. SIO3H1]
WP_272063102.1	RAMPs->?->RAMPs->?->RAMPs->?->CARF+HEPN->mCpol*->	126	-	Bacteria>Bacillati>Cyanobacteriota/Melainabacteria group>Cyanobacteriota	Oscillatoria sp. CS-180	GCF_028330965.1	mCpol domain-containing protein [Oscillatoria sp. CS-180]
NJK34052.1	mCpol*->	145	HC919_03370	Bacteria>Bacillati>Cyanobacteriota/Melainabacteria group>Cyanobacteriota	Oscillatoriales cyanobacterium SM2_2_1	GCA_012031145.1	mCpol domain-containing protein [Oscillatoriales cyanobacterium SM2_2_1]
WP_227381878.1	CARF+HEPN->mCpol*->	138	-	Bacteria>Bacillati>Cyanobacteriota/Melainabacteria group>Cyanobacteriota	Planktothrix agardhii	GCF_020594575.1	mCpol domain-containing protein [Planktothrix agardhii]
PZU95672.1	mCpol+dCARF+TM+TM*->	468	DCE90_12110	Bacteria>Bacillati>Cyanobacteriota/Melainabacteria group>Cyanobacteriota	Pseudanabaena sp.	GCA_003249015.1	MAG: hypothetical protein DCE90_12110 [Pseudanabaena sp.]
MFN4870157.1	TM+TM+S-2TMBeta->mCpol*->	126	ACK5LD_09900	Bacteria>Bacillati>Cyanobacteriota/Melainabacteria group>Cyanobacteriota	Pseudanabaena sp.	GCA_046299795.1	mCpol domain-containing protein [Pseudanabaena sp.]
MFN9866342.1	mCpol*->	82	ACK568_04485	Bacteria>Bacillati>Cyanobacteriota/Melainabacteria group>Cyanobacteriota	Pseudanabaena sp.	GCA_046341335.1	mCpol domain-containing protein [Pseudanabaena sp.]
MDF5713817.1	mCpol*->dCARF+TM+TM->	127	PUP93_07970	Bacteria>Bacillati>Cyanobacteriota/Melainabacteria group>Cyanobacteriota	Rhizonema sp. NSF051	GCA_029379265.1	mCpol domain-containing protein [Rhizonema sp. NSF051]
WP_190608639.1	CARF+HEPN+mCpol*->	488	-	Bacteria>Bacillati>Cyanobacteriota/Melainabacteria group>Cyanobacteriota	Richelia sinica	GCF_014698825.1	mCpol domain-containing protein [Richelia sinica]
NJN07775.1	mCpol*->	45	HC815_07185	Bacteria>Bacillati>Cyanobacteriota/Melainabacteria group>Cyanobacteriota	Richelia sp. RM1_1_1	GCA_012032385.1	mCpol domain-containing protein [Richelia sp. RM1_1_1]
WP_283760153.1	mCpol*->dCARF+TM+TM->	126	-	Bacteria>Bacillati>Cyanobacteriota/Melainabacteria group>Cyanobacteriota	Roseofilum casamattae	GCF_030068455.1	mCpol domain-containing protein [Roseofilum casamattae]
MBW4474375.1	mCpol*->dCARF+TM+TM->	122	KME45_28970	Bacteria>Bacillati>Cyanobacteriota/Melainabacteria group>Cyanobacteriota	Stenomitos rutilans HA7619-LM2	GCA_019358945.1	mCpol domain-containing protein [Stenomitos rutilans HA7619-LM2]
HEY9828712.1	mCpol+dCARF+TM+TM*->	473	V6D19_25100	Bacteria>Bacillati>Cyanobacteriota/Melainabacteria group>Cyanobacteriota	Stenomitos sp.	GCA_036704065.1	hypothetical protein [Stenomitos sp.]
NER28409.1	mCpol*->dCARF+TM+TM->	128	F6J89_12430	Bacteria>Bacillati>Cyanobacteriota/Melainabacteria group>Cyanobacteriota	Symploca sp. SIO1C4	GCA_010672885.1	mCpol domain-containing protein [Symploca sp. SIO1C4]
NEO97567.1	mCpol*->dCARF+TM+TM->	167	F6K58_02415	Bacteria>Bacillati>Cyanobacteriota/Melainabacteria group>Cyanobacteriota	Symploca sp. SIO2E9	GCA_010692645.1	mCpol domain-containing protein [Symploca sp. SIO2E9]
WP_338429613.1	CARF+HEPN->mCpol*->	135	-	Bacteria>Bacillati>Cyanobacteriota/Melainabacteria group>Cyanobacteriota	Synechococcus elongatus	GCF_036630065.1	mCpol domain-containing protein [Synechococcus elongatus]
WP_208676431.1	mCpol*->dCARF+TM+TM->	126	-	Bacteria>Bacillati>Cyanobacteriota/Melainabacteria group>Cyanobacteriota	Synechococcus elongatus	GCF_050422935.1	mCpol domain-containing protein [Synechococcus elongatus]
KAB8320702.1	mCpol*->dCARF+TM+TM->	120	SD81_003830	Bacteria>Bacillati>Cyanobacteriota/Melainabacteria group>Cyanobacteriota	Tolypothrix campylonemoides VB511288	GCA_000828075.3	mCpol domain-containing protein [Tolypothrix campylonemoides VB511288]
MBD0302254.1	mCpol*->	133	ICV85_08750	Bacteria>Bacillati>Cyanobacteriota/Melainabacteria group>Cyanobacteriota	Tolypothrix sp. T3-bin4	GCA_014533875.1	mCpol domain-containing protein [Tolypothrix sp. T3-bin4]
WP_408999918.1	mCpol*->dCARF+TM+TM->	123	-	Bacteria>Bacillati>Cyanobacteriota/Melainabacteria group>Cyanobacteriota	Tychonema sp. BBK16	GCF_021648855.2	mCpol domain-containing protein [Tychonema sp. BBK16]
WP_194060182.1	Patatin->SMODS+AGS-C->TM+TM+S-2TMBeta->mCpol*->	124	-	Bacteria>Bacillati>Cyanobacteriota/Melainabacteria group>Cyanobacteriota	Tychonema sp. LEGE 07203	GCF_015207285.1	mCpol domain-containing protein [Tychonema sp. LEGE 07203]
WP_193872575.1	mCpol*->	172	-	Bacteria>Bacillati>Cyanobacteriota/Melainabacteria group>Cyanobacteriota	unclassified Coleofasciculus	GCF_015207375.1	MULTISPECIES: mCpol domain-containing protein [unclassified Coleofasciculus]
WP_190378725.1	mCpol*->dCARF+TM+TM->	128	-	Bacteria>Bacillati>Cyanobacteriota/Melainabacteria group>Cyanobacteriota	unclassified Leptolyngbya	GCF_039962495.1	MULTISPECIES: mCpol domain-containing protein [unclassified Leptolyngbya]
WP_293252099.1	CARF+HEPN+mCpol*->	508	-	Bacteria>Bacillati>Cyanobacteriota/Melainabacteria group>Cyanobacteriota	unclassified Microcoleus	GCF_020738075.1	MULTISPECIES: mCpol domain-containing protein [unclassified Microcoleus]
WP_375493763.1	mCpol*->dCARF+TM+TM->	128	-	Bacteria>Bacillati>Cyanobacteriota/Melainabacteria group>Cyanobacteriota>environmental samples	uncultured Nostoc sp.	GCF_964245375.1	mCpol domain-containing protein [uncultured Nostoc sp.]
HHD78848.1	CARF+HEPN+mCpol*->	483	ENK98_04325	Bacteria>Campylobacterota	Campylobacterota bacterium	GCA_011372635.1	mCpol domain-containing protein [Campylobacterota bacterium]
WP_074226029.1	TM+TM+S-2TMBeta->mCpol*->	128	-	Bacteria>FCB group>Bacteroidota	Algoriphagus halophilus	GCF_900129785.1	mCpol domain-containing protein [Algoriphagus halophilus]
MEQ8422666.1	TM+TM+S-2TMBeta->mCpol*->	125	RIB64_21850	Bacteria>FCB group>Bacteroidota	Arenibacter algicola	GCA_040217425.1	mCpol domain-containing protein [Arenibacter algicola]
MBL4648530.1	TM+TM+S-2TMBeta->mCpol*->	123	JKY03_02280	Bacteria>FCB group>Bacteroidota	Aureispira sp.	GCA_016763635.1	mCpol domain-containing protein [Aureispira sp.]
NOU48911.1	mCpol*->dCARF+TM+TM->	120	HOO86_17885	Bacteria>FCB group>Bacteroidota	Bacteroidales bacterium	GCA_013141455.1	mCpol domain-containing protein [Bacteroidales bacterium]
MDX2282767.1	mCpol*->dCARF+TM+TM->	121	NW241_01335	Bacteria>FCB group>Bacteroidota	Bacteroidia bacterium	GCA_033765305.1	mCpol domain-containing protein [Bacteroidia bacterium]
MEM9681202.1	mCpol+dCARF+TM+TM*->	440	AAF901_12840	Bacteria>FCB group>Bacteroidota	Bacteroidota bacterium	GCA_039197295.1	mCpol domain-containing protein [Bacteroidota bacterium]
MEO1218704.1	HEPN+mCpol*->	354	AAFY45_34550	Bacteria>FCB group>Bacteroidota	Bacteroidota bacterium	GCA_039819665.1	mCpol domain-containing protein [Bacteroidota bacterium]
MEM7512730.1	HEPN+mCpol*->	277	AAF388_17485	Bacteria>FCB group>Bacteroidota	Bacteroidota bacterium	GCA_039030495.1	hypothetical protein [Bacteroidota bacterium]
MDQ5930007.1	TM+TM+S-2TMBeta->mCpol*->	125	QG594_1790	Bacteria>FCB group>Bacteroidota	Bacteroidota bacterium	GCA_030917385.1	hypothetical protein [Bacteroidota bacterium]
MEL6675274.1	mCpol*->dCARF+TM+TM->	124	AAFR61_23905	Bacteria>FCB group>Bacteroidota	Bacteroidota bacterium	GCA_038527215.1	mCpol domain-containing protein [Bacteroidota bacterium]
MBK9557480.1	TM+TM+S-2TMBeta->mCpol*->	123	IPO47_17015	Bacteria>FCB group>Bacteroidota	Bacteroidota bacterium	GCA_016718035.1	mCpol domain-containing protein [Bacteroidota bacterium]
MES2239305.1	Patatin->?->TM+TM+S-2TMBeta->mCpol*->	122	V4497_03490	Bacteria>FCB group>Bacteroidota	Bacteroidota bacterium	GCA_040389425.1	mCpol domain-containing protein [Bacteroidota bacterium]
MEN0004621.1	mCpol*->dCARF+TM+TM->	121	AAF798_10765	Bacteria>FCB group>Bacteroidota	Bacteroidota bacterium	GCA_039208045.1	mCpol domain-containing protein [Bacteroidota bacterium]
MEL7120328.1	mCpol*->dCARF+TM+TM->	121	AAFO07_12830	Bacteria>FCB group>Bacteroidota	Bacteroidota bacterium	GCA_038530915.1	mCpol domain-containing protein [Bacteroidota bacterium]
RLD57138.1	TM+TM+S-2TMBeta->mCpol*->	121	DRJ01_14240	Bacteria>FCB group>Bacteroidota	Bacteroidota bacterium	GCA_003648455.1	MAG: hypothetical protein DRJ01_14240 [Bacteroidota bacterium]
MCA0268046.1	mCpol*->	113	LCH53_02310	Bacteria>FCB group>Bacteroidota	Bacteroidota bacterium	GCA_020160835.1	mCpol domain-containing protein [Bacteroidota bacterium]
MBK9457701.1	TM+TM+S-2TMBeta->mCpol*->	62	IPO24_20030	Bacteria>FCB group>Bacteroidota	Bacteroidota bacterium	GCA_016718365.1	hypothetical protein [Bacteroidota bacterium]
MEL6254347.1	mCpol*->	55	AAFR87_20230	Bacteria>FCB group>Bacteroidota	Bacteroidota bacterium	GCA_038522525.1	hypothetical protein [Bacteroidota bacterium]
WP_291726861.1	mCpol*->	123	-	Bacteria>FCB group>Bacteroidota	Bernardetia sp.	GCF_020630935.1	mCpol domain-containing protein [Bernardetia sp.]
HNN27268.1	mCpol*->dCARF+TM+TM->	123	PKK18_12580	Bacteria>FCB group>Bacteroidota	Chitinophagales bacterium	GCA_035345815.1	mCpol domain-containing protein [Chitinophagales bacterium]
AXT19255.1	TM+TM+S-2TMBeta->mCpol*->	125	D1817_05025	Bacteria>FCB group>Bacteroidota	Flavobacteriaceae bacterium	GCA_003443635.1	mCpol domain-containing protein [Flavobacteriaceae bacterium]
WP_121314712.1	TM+TM+S-2TMBeta->mCpol*->||<-?<-SMODS<-Patatin	125	-	Bacteria>FCB group>Bacteroidota	Flavobacterium sp. 102	GCF_003634615.1	mCpol domain-containing protein [Flavobacterium sp. 102]
WP_276174738.1	TM+TM+S-2TMBeta->mCpol*->	125	-	Bacteria>FCB group>Bacteroidota	Flavobacterium sp. YJ01	GCF_029320955.1	mCpol domain-containing protein [Flavobacterium sp. YJ01]
WP_026995408.1	mCpol*->dCARF+TM+TM->	120	-	Bacteria>FCB group>Bacteroidota	Flectobacillus major	GCF_000427405.1	mCpol domain-containing protein [Flectobacillus major]
WP_020534936.1	mCpol*->dCARF+TM+TM->	124	-	Bacteria>FCB group>Bacteroidota	Lewinella cohaerens	GCF_000379805.1	mCpol domain-containing protein [Lewinella cohaerens]
WP_367389040.1	mCpol*->dCARF+TM+TM->	145	-	Bacteria>FCB group>Bacteroidota	Lewinella sp. LCG006	GCF_040784935.1	mCpol domain-containing protein [Lewinella sp. LCG006]
HAS42947.1	mCpol*->dCARF+TM+TM->	118	DCS93_20875	Bacteria>FCB group>Bacteroidota	Microscillaceae bacterium	GCA_003483885.1	hypothetical protein [Microscillaceae bacterium]
HEY8930920.1	mCpol*->	107	VIM55_17080	Bacteria>FCB group>Bacteroidota	Mucilaginibacter sp.	GCA_036569325.1	hypothetical protein [Mucilaginibacter sp.]
WP_286429604.1	HNH+SAVED->SMODS+AGS-C->TM+TM+S-2TMBeta->mCpol*->	119	-	Bacteria>FCB group>Bacteroidota	Myroides marinus	GCF_030327885.1	mCpol domain-containing protein [Myroides marinus]
WHT39703.1	TM+TM+S-2TMBeta->mCpol*->	124	QNH98_03195	Bacteria>FCB group>Bacteroidota	Myroides sp. mNGS23_01	GCA_030067755.1	mCpol domain-containing protein [Myroides sp. mNGS23_01]
WP_375300579.1	TM+TM+S-2TMBeta->mCpol*->	125	-	Bacteria>FCB group>Bacteroidota	Niastella sp. OAS944	GCF_040546725.1	mCpol domain-containing protein [Niastella sp. OAS944]
WP_373514048.1	TM+TM+S-2TMBeta->mCpol*->||<-JAB<-E2+E1<-SMODS<-Patatin	123	-	Bacteria>FCB group>Bacteroidota	Persicitalea sp.	GCF_041751555.1	mCpol domain-containing protein [Persicitalea sp.]
WP_187029542.1	TM+TM+S-2TMBeta->mCpol*->	124	-	Bacteria>FCB group>Bacteroidota	Pontibacter	GCF_023630255.1	MULTISPECIES: mCpol domain-containing protein [Pontibacter]
WP_187270266.1	TM+TM+S-2TMBeta->mCpol*->	124	-	Bacteria>FCB group>Bacteroidota	Pontibacter qinzhouensis	GCF_008017455.1	mCpol domain-containing protein [Pontibacter qinzhouensis]
HMQ83995.1	Cas6->Cas10->Csm2->RAMPs->RAMPS->RAMPS->HEPN->CARF+HEPN+mCpol*->Cas1->?->Cas2->	492	PKA00_13850	Bacteria>FCB group>Bacteroidota	Saprospiraceae bacterium	GCA_035326885.1	mCpol domain-containing protein [Saprospiraceae bacterium]
GJM32308.1	TM+TM+S-2TMBeta->mCpol*->	131	DHS20C18_13090	Bacteria>FCB group>Bacteroidota	Saprospiraceae bacterium	GCA_021604865.1	MAG: hypothetical protein DHS20C18_13090 [Saprospiraceae bacterium]
MEZ5038495.1	mCpol*->dCARF+TM+TM->	120	R2828_01325	Bacteria>FCB group>Bacteroidota	Saprospiraceae bacterium	GCA_041392805.1	mCpol domain-containing protein [Saprospiraceae bacterium]
HMR90107.1	mCpol*->	119	PKD51_18225	Bacteria>FCB group>Bacteroidota	Saprospiraceae bacterium	GCA_035326365.1	mCpol domain-containing protein [Saprospiraceae bacterium]
MEZ4930885.1	TM+TM+S-2TMBeta->mCpol*->	119	R2788_01980	Bacteria>FCB group>Bacteroidota	Saprospiraceae bacterium	GCA_041392725.1	mCpol domain-containing protein [Saprospiraceae bacterium]
MEZ4995765.1	mCpol*->	116	R2824_35440	Bacteria>FCB group>Bacteroidota	Saprospiraceae bacterium	GCA_041392665.1	mCpol domain-containing protein [Saprospiraceae bacterium]
WP_124589011.1	SMODS->Patatin->TM+TM+S-2TMBeta->mCpol*->	125	-	Bacteria>FCB group>Bacteroidota	Tenacibaculum discolor	GCF_003852675.1	mCpol domain-containing protein [Tenacibaculum discolor]
WP_339880795.1	TM+TM+S-2TMBeta->mCpol*->||<-?<-SMODS<-Patatin	124	-	Bacteria>FCB group>Bacteroidota>environmental samples	uncultured Algoriphagus sp.	GCF_963974835.1	mCpol domain-containing protein [uncultured Algoriphagus sp.]
WP_289058598.1	TM+TM+S-2TMBeta->mCpol*->?->?->Patatin->SMODS->E2+E1->JAB->	125	-	Bacteria>FCB group>Bacteroidota>environmental samples	uncultured Flavobacterium sp.	GCF_937895565.1	mCpol domain-containing protein [uncultured Flavobacterium sp.]
WP_265354543.1	mCpol*->dCARF+TM+TM->	117	-	Bacteria>FCB group>Chlorobiota	Prosthecochloris sp. SCSIO W1103	GCF_026153395.1	mCpol domain-containing protein [Prosthecochloris sp. SCSIO W1103]
HEY5122393.1	mCpol*->	127	VIK14_01520	Bacteria>FCB group>Ignavibacteriota	Ignavibacteria bacterium	GCA_036511055.1	mCpol domain-containing protein [Ignavibacteria bacterium]
WP_071124542.1	CARF+HEPN+mCpol*->	494	-	Bacteria>Fusobacteriota	Leptotrichia massiliensis	GCF_900104625.1	mCpol domain-containing protein [Leptotrichia massiliensis]
WP_386972187.1	mCpol*->TM+TM+S-2TMBeta->	117	-	Bacteria>Myxococcota	Archangium violaceum	GCF_042865265.1	mCpol domain-containing protein [Archangium violaceum]
WP_267552876.1	mCpol*->TM+TM+S-2TMBeta->	121	-	Bacteria>Myxococcota	Corallococcus sp. BB11-1	GCF_026626625.1	mCpol domain-containing protein [Corallococcus sp. BB11-1]
WP_267686526.1	mCpol*->dCARF+TM+TM->	125	-	Bacteria>Myxococcota	Nannocystis sp. SCPEA4	GCF_026626685.1	hypothetical protein [Nannocystis sp. SCPEA4]
WP_129572533.1	mCpol*->dCARF+TM+TM->	133	-	Bacteria>Myxococcota	Sorangium	GCF_028553905.1	MULTISPECIES: mCpol domain-containing protein [Sorangium]
KJU83610.1	CARF+HEPN+mCpol*->	500	MBAV_004198	Bacteria>Nitrospirota	Candidatus Magnetobacterium bavaricum	GCA_000963235.1	hypothetical protein MBAV_004198 [Candidatus Magnetobacterium bavaricum]
WP_218252184.1	CARF+HEPN+mCpol*->	500	-	Bacteria>Nitrospirota	Candidatus Magnetobacterium casense	GCF_019173545.1	mCpol domain-containing protein [Candidatus Magnetobacterium casense]
TKS57862.1	HEPN+mCpol*->	327	EWM72_03394	Bacteria>Nitrospirota	Nitrospira sp.	GCA_005239465.1	MAG: hypothetical protein EWM72_03394 [Nitrospira sp.]
MBF0591547.1	CARF+HEPN+mCpol*->	504	HQL02_05605	Bacteria>Nitrospirota	Nitrospirota bacterium	GCA_015233725.1	mCpol domain-containing protein [Nitrospirota bacterium]
MDQ3060753.1	mCpol*->TM+TM+S-2TMBeta->TM+TM+S-2TMBeta->SMODS->	124	M3R45_14745	Bacteria>Pseudomonadota	Pseudomonadota bacterium	GCA_030855235.1	mCpol domain-containing protein [Pseudomonadota bacterium]
MEE2952537.1	mCpol*->	122	VYD57_14990	Bacteria>Pseudomonadota	Pseudomonadota bacterium	GCA_036339935.1	mCpol domain-containing protein [Pseudomonadota bacterium]
MEL7430502.1	<-SMODS||mCpol*->TM+TM+S-2TMBeta->	122	AAFN43_10945	Bacteria>Pseudomonadota	Pseudomonadota bacterium	GCA_038534055.1	mCpol domain-containing protein [Pseudomonadota bacterium]
MBU1002446.1	TM+TM+S-2TMBeta->mCpol*->	119	KKE73_07975	Bacteria>Pseudomonadota	Pseudomonadota bacterium	GCA_018816865.1	mCpol domain-containing protein [Pseudomonadota bacterium]
MFN3500663.1	mCpol*->	128	ACK4ZJ_00235	Bacteria>Pseudomonadota>Alphaproteobacteria	Allorhizobium sp.	GCA_046291145.1	mCpol domain-containing protein [Allorhizobium sp.]
MFN3321000.1	mCpol*->	108	ACK43M_19825	Bacteria>Pseudomonadota>Alphaproteobacteria	Allorhizobium sp.	GCA_046289255.1	mCpol domain-containing protein [Allorhizobium sp.]
MCB9763189.1	mCpol*->dCARF+TM+TM->	128	H6739_25660	Bacteria>Pseudomonadota>Alphaproteobacteria	Alphaproteobacteria bacterium	GCA_020632795.1	mCpol domain-containing protein [Alphaproteobacteria bacterium]
WP_286364319.1	mCpol*->dCARF+TM+TM->	144	-	Bacteria>Pseudomonadota>Alphaproteobacteria	Azospirillum sp. B4	GCF_000333275.1	mCpol domain-containing protein [Azospirillum sp. B4]
WP_090570629.1	mCpol*->TM+TM+S-2TMBeta->	126	-	Bacteria>Pseudomonadota>Alphaproteobacteria	Belnapia rosea	GCF_900104205.1	mCpol domain-containing protein [Belnapia rosea]
HWE21893.1	mCpol*->	131	VG758_32745	Bacteria>Pseudomonadota>Alphaproteobacteria	Hyphomicrobiaceae bacterium	GCA_035551515.1	mCpol domain-containing protein [Hyphomicrobiaceae bacterium]
WP_174800935.1	mCpol*->TM+TM+S-2TMBeta->	129	-	Bacteria>Pseudomonadota>Alphaproteobacteria	Martelella limonii	GCF_013344475.1	mCpol domain-containing protein [Martelella limonii]
ESY79950.1	mCpol*->TM+TM+S-2TMBeta->	121	X739_29750	Bacteria>Pseudomonadota>Alphaproteobacteria	Mesorhizobium sp. LNHC220B00	GCA_000502395.1	hypothetical protein X739_29750 [Mesorhizobium sp. LNHC220B00]
WP_023775545.1	mCpol*->	71	-	Bacteria>Pseudomonadota>Alphaproteobacteria	Mesorhizobium sp. LNHC229A00	GCF_000502415.1	mCpol domain-containing protein, partial [Mesorhizobium sp. LNHC229A00]
WP_082508000.1	mCpol*->TM+TM+S-2TMBeta->	121	-	Bacteria>Pseudomonadota>Alphaproteobacteria	Methylobacterium sp. Leaf113	GCF_001423325.1	mCpol domain-containing protein [Methylobacterium sp. Leaf113]
WP_147724869.1	mCpol*->Patatin->	122	-	Bacteria>Pseudomonadota>Alphaproteobacteria	Methylobacterium sp. WL116	GCF_008039455.1	mCpol domain-containing protein [Methylobacterium sp. WL116]
WP_238198368.1	mCpol*->TM+TM+S-2TMBeta->	121	-	Bacteria>Pseudomonadota>Alphaproteobacteria	Methylobacterium tardum	GCF_042661585.1	mCpol domain-containing protein [Methylobacterium tardum]
WP_379145463.1	mCpol*->TM+TM+S-2TMBeta->	124	-	Bacteria>Pseudomonadota>Alphaproteobacteria	Paracoccus pacificus	GCF_042680785.1	mCpol domain-containing protein [Paracoccus pacificus]
NPD17617.1	mCpol*->TM+TM+S-2TMBeta->	123	HOY34_20740	Bacteria>Pseudomonadota>Alphaproteobacteria	Pseudogemmobacter hezensis	GCA_013155295.1	mCpol domain-containing protein [Pseudogemmobacter hezensis]
MFN7023699.1	mCpol*->	116	ACK4QP_04125	Bacteria>Pseudomonadota>Alphaproteobacteria	Pseudorhizobium sp.	GCA_046313255.1	mCpol domain-containing protein [Pseudorhizobium sp.]
HEV7433935.1	mCpol*->	114	VGO22_03560	Bacteria>Pseudomonadota>Alphaproteobacteria	Pseudorhizobium sp.	GCA_035998065.1	mCpol domain-containing protein [Pseudorhizobium sp.]
WP_097602594.1	mCpol*->TM+TM+S-2TMBeta->	120	-	Bacteria>Pseudomonadota>Alphaproteobacteria	Rhizobium phaseoli	GCF_002531595.1	mCpol domain-containing protein [Rhizobium phaseoli]
WP_136559364.1	mCpol*->	120	-	Bacteria>Pseudomonadota>Alphaproteobacteria	Rhizobium rhizophilum	GCF_004912145.1	mCpol domain-containing protein [Rhizobium rhizophilum]
WP_131614687.1	mCpol*->TM+TM+S-2TMBeta->	121	-	Bacteria>Pseudomonadota>Alphaproteobacteria	Rhizobium ruizarguesonis	GCF_010668765.1	mCpol domain-containing protein [Rhizobium ruizarguesonis]
WP_264054658.1	<-Patatin||SMODS->E2+E1->JAB->mCpol*->TM+TM+S-2TMBeta->	121	-	Bacteria>Pseudomonadota>Alphaproteobacteria	Rhodopseudomonas palustris	GCF_025811435.1	mCpol domain-containing protein [Rhodopseudomonas palustris]
WP_117870894.1	mCpol*->TM+TM+S-2TMBeta->	126	-	Bacteria>Pseudomonadota>Alphaproteobacteria	Ruegeria sp. AD91A	GCF_003443535.1	mCpol domain-containing protein [Ruegeria sp. AD91A]
MBO9410965.1	mCpol*->	98	J7380_05485	Bacteria>Pseudomonadota>Alphaproteobacteria	Ruegeria sp. R8_1	GCA_017743815.1	hypothetical protein [Ruegeria sp. R8_1]
WP_164197466.1	mCpol*->TM+TM+S-2TMBeta->||<-?<-SMODS<-Patatin	124	-	Bacteria>Pseudomonadota>Alphaproteobacteria	Salipiger sp. PrR003	GCF_010500785.1	mCpol domain-containing protein [Salipiger sp. PrR003]
WP_192099785.1	mCpol*->dCARF+TM+TM->	123	-	Bacteria>Pseudomonadota>Alphaproteobacteria	Sphingomonas sp. CFBP 13706	GCF_014842355.1	mCpol domain-containing protein [Sphingomonas sp. CFBP 13706]
WP_230771556.1	mCpol*->dCARF+TM+TM->	125	-	Bacteria>Pseudomonadota>Alphaproteobacteria	Sphingomonas sp. Leaf4	GCF_920939515.1	mCpol domain-containing protein [Sphingomonas sp. Leaf4]
WP_186400987.1	mCpol*->dCARF+TM+TM->	118	-	Bacteria>Pseudomonadota>Alphaproteobacteria	Stappia sp. P2PMeth1	GCF_900185735.1	mCpol domain-containing protein [Stappia sp. P2PMeth1]
WP_394445433.1	mCpol*->TM+TM+S-2TMBeta->||<-TM+TM+S-2TMBeta||SMODS->E2+E1->JAB->	124	-	Bacteria>Pseudomonadota>Alphaproteobacteria	Sulfitobacter sp. 1A13730	GCF_043557095.1	mCpol domain-containing protein [Sulfitobacter sp. 1A13730]
WP_107496204.1	mCpol*->TM+TM+S-2TMBeta->||<-TM+TM+S-2TMBeta||SMODS->E2+E1->JAB->	124	-	Bacteria>Pseudomonadota>Alphaproteobacteria	Thalassobius sp. I31.1	GCF_003031585.1	mCpol domain-containing protein [Thalassobius sp. I31.1]
WP_023749435.1	<-SMODS<-Patatin||mCpol*->TM+TM+S-2TMBeta->	121	-	Bacteria>Pseudomonadota>Alphaproteobacteria	unclassified Mesorhizobium	GCF_040324355.1	MULTISPECIES: mCpol domain-containing protein [unclassified Mesorhizobium]
WP_081858810.1	mCpol*->TM+TM+S-2TMBeta->||<-TM+TM+S-2TMBeta||SMODS->E2+E1->JAB->	126	-	Bacteria>Pseudomonadota>Alphaproteobacteria	unclassified Sulfitobacter	GCF_003028485.1	MULTISPECIES: mCpol domain-containing protein [unclassified Sulfitobacter]
WP_394042098.1	mCpol*->	122	-	Bacteria>Pseudomonadota>Alphaproteobacteria	Xanthobacter sp. VTT E-85238	GCF_043195135.1	Cas10/Cmr2 second palm domain-containing protein [Xanthobacter sp. VTT E-85238]
WP_238110037.1	mCpol*->TM+TM+S-2TMBeta->||<-E2+E1<-SMODS||TM+TM+S-2TMBeta->	124	-	Bacteria>Pseudomonadota>Alphaproteobacteria	Yoonia sp. I 8.24	GCF_022096995.1	mCpol domain-containing protein [Yoonia sp. I 8.24]
WP_319486058.1	mCpol*->	115	-	Bacteria>Pseudomonadota>Alphaproteobacteria>environmental samples	uncultured Cohaesibacter sp.	-	mCpol domain-containing protein [uncultured Cohaesibacter sp.]
MBK7645775.1	<-SMODS<-TM+TM+S-2TMBeta||mCpol*->TM+TM+S-2TMBeta->	122	IPJ12_00975	Bacteria>Pseudomonadota>Betaproteobacteria	Betaproteobacteria bacterium	GCA_016709965.1	mCpol domain-containing protein [Betaproteobacteria bacterium]
WP_221623987.1	mCpol*->TM+TM+S-2TMBeta->	140	-	Bacteria>Pseudomonadota>Betaproteobacteria	Burkholderia cenocepacia	GCF_003854685.1	mCpol domain-containing protein [Burkholderia cenocepacia]
RQU85776.1	mCpol*->TM+TM+S-2TMBeta->	121	DF040_29005	Bacteria>Pseudomonadota>Betaproteobacteria	Burkholderia cenocepacia	GCA_003854685.1	mCpol domain-containing protein [Burkholderia cenocepacia]
WP_155648224.1	Patatin->SMODS->mCpol*->TM+TM+S-2TMBeta->	121	-	Bacteria>Pseudomonadota>Betaproteobacteria	Burkholderia cepacia	GCF_001532885.1	mCpol domain-containing protein [Burkholderia cepacia]
WP_186076881.1	mCpol*->TM+TM+S-2TMBeta->	121	-	Bacteria>Pseudomonadota>Betaproteobacteria	Burkholderia gladioli	GCF_902831425.1	mCpol domain-containing protein [Burkholderia gladioli]
WP_106858331.1	mCpol*->TM+TM+S-2TMBeta->	121	-	Bacteria>Pseudomonadota>Betaproteobacteria	Caballeronia novacaledonica	GCF_900258035.1	mCpol domain-containing protein [Caballeronia novacaledonica]
MBN9365450.1	mCpol*->dCARF+TM+TM->	125	J0H59_00285	Bacteria>Pseudomonadota>Betaproteobacteria	Comamonadaceae bacterium	GCA_017307555.1	hypothetical protein [Comamonadaceae bacterium]
WP_279813463.1	Patatin->SMODS->E2+E1->JAB->mCpol*->TM+TM+S-2TMBeta->	121	-	Bacteria>Pseudomonadota>Betaproteobacteria	Comamonas aquatica	GCF_029835815.1	mCpol domain-containing protein [Comamonas aquatica]
MEF9963317.1	mCpol*->TM+TM+S-2TMBeta->	124	RR779_03045	Bacteria>Pseudomonadota>Betaproteobacteria	Comamonas sp.	GCA_036634935.1	mCpol domain-containing protein [Comamonas sp.]
MCL6482599.1	mCpol*->	92	I4O49_00235	Bacteria>Pseudomonadota>Betaproteobacteria	Janthinobacterium lividum	GCA_023512775.1	mCpol domain-containing protein [Janthinobacterium lividum]
WP_086145000.1	TM+TM+S-2TMBeta->SMODS->mCpol*->TM+TM+S-2TMBeta->	127	-	Bacteria>Pseudomonadota>Betaproteobacteria	Janthinobacterium sp. GW458P	GCF_002127585.1	mCpol domain-containing protein [Janthinobacterium sp. GW458P]
WP_258844799.1	mCpol*->TM+TM+S-2TMBeta->	120	-	Bacteria>Pseudomonadota>Betaproteobacteria	Massilia norwichensis	GCF_042676585.1	mCpol domain-containing protein [Massilia norwichensis]
MDE1007283.1	mCpol*->TM+TM+S-2TMBeta->	121	OSB38_16595	Bacteria>Pseudomonadota>Betaproteobacteria	Paraburkholderia fungorum	GCA_028825355.1	mCpol domain-containing protein [Paraburkholderia fungorum]
WP_116140454.1	mCpol*->TM+TM+S-2TMBeta->	123	-	Bacteria>Pseudomonadota>Betaproteobacteria	Paraburkholderia sp. BL27I4N3	GCF_003386115.1	mCpol domain-containing protein [Paraburkholderia sp. BL27I4N3]
MFP3549783.1	mCpol*->TM+TM+S-2TMBeta->	121	SB861_03575	Bacteria>Pseudomonadota>Betaproteobacteria	Paraburkholderia sp. SIMBA_049	GCA_046534985.1	mCpol domain-containing protein [Paraburkholderia sp. SIMBA_049]
MDZ4055502.1	mCpol*->dCARF+TM+TM->	125	U1D69_00805	Bacteria>Pseudomonadota>Betaproteobacteria	Polynucleobacter sp.	GCA_034366445.1	hypothetical protein [Polynucleobacter sp.]
WP_103518863.1	mCpol*->TM+TM+S-2TMBeta->||<-JAB<-E2+E1<-SMODS<-Patatin	120	-	Bacteria>Pseudomonadota>Betaproteobacteria	Ralstonia	GCF_013824635.1	MULTISPECIES: mCpol domain-containing protein [Ralstonia]
WP_317856871.1	Patatin->SMODS->E2+E1->JAB->mCpol*->TM+TM+S-2TMBeta->	126	-	Bacteria>Pseudomonadota>Gammaproteobacteria	Acinetobacter baumannii	GCF_033190015.1	mCpol domain-containing protein [Acinetobacter baumannii]
WP_212294906.1	mCpol*->TM+TM+S-2TMBeta->Patatin->E2+E1->SMODS->JAB->	126	-	Bacteria>Pseudomonadota>Gammaproteobacteria	Acinetobacter baumannii	GCF_050897795.1	mCpol domain-containing protein [Acinetobacter baumannii]
WP_161933609.1	mCpol*->TM+TM+S-2TMBeta->	122	-	Bacteria>Pseudomonadota>Gammaproteobacteria	Acinetobacter kanungonis	GCF_009939195.1	mCpol domain-containing protein [Acinetobacter kanungonis]
WP_374952498.1	mCpol*->TM+TM+S-2TMBeta->	121	-	Bacteria>Pseudomonadota>Gammaproteobacteria	Acinetobacter lwoffii	GCF_021314735.1	mCpol domain-containing protein [Acinetobacter lwoffii]
WP_131379261.1	Patatin->SMODS->E2+E1->JAB->mCpol*->TM+TM+S-2TMBeta->	124	-	Bacteria>Pseudomonadota>Gammaproteobacteria	Acinetobacter sp. ANC 4635	GCF_004331085.1	mCpol domain-containing protein [Acinetobacter sp. ANC 4635]
WP_224480851.1	mCpol*->TM+TM+S-2TMBeta->	124	-	Bacteria>Pseudomonadota>Gammaproteobacteria	Aeromonas hydrophila	GCF_020162255.1	mCpol domain-containing protein [Aeromonas hydrophila]
WP_150996013.1	mCpol*->TM+TM+S-2TMBeta->||<-JAB<-E2+E1<-SMODS<-TM+TM+S-2TMBeta	119	-	Bacteria>Pseudomonadota>Gammaproteobacteria	Aeromonas veronii	GCF_008802305.1	mCpol domain-containing protein [Aeromonas veronii]
WP_219296237.1	mCpol*->TM+TM+S-2TMBeta->	116	-	Bacteria>Pseudomonadota>Gammaproteobacteria	Aeromonas veronii	GCF_019348625.1	mCpol domain-containing protein [Aeromonas veronii]
WP_106889607.1	mCpol*->CARF+TM+TM->TIR->TIR->3CC-wHTH+CASPASE->	125	-	Bacteria>Pseudomonadota>Gammaproteobacteria	Ahniella affigens	GCF_003015185.1	hypothetical protein [Ahniella affigens]
WP_005418912.1	SMODS->S-4TM->mCpol*->TM+TM+S-2TMBeta->	132	-	Bacteria>Pseudomonadota>Gammaproteobacteria	Aliivibrio fischeri	GCF_000241785.1	mCpol domain-containing protein [Aliivibrio fischeri]
MAA63376.1	Patatin->PSE->mCpol*->TM+TM+S-2TMBeta->	122	CL581_01140	Bacteria>Pseudomonadota>Gammaproteobacteria	Alteromonadaceae bacterium	GCA_002683455.1	hypothetical protein [Alteromonadaceae bacterium]
WP_377894810.1	mCpol*->TM+TM+S-2TMBeta->?->?->||<-JAB<-E2+E1<-SMODS<-Patatin	121	-	Bacteria>Pseudomonadota>Gammaproteobacteria	Alteromonas sp. R78001	GCF_042466175.1	mCpol domain-containing protein [Alteromonas sp. R78001]
MFO1429227.1	mCpol*->dCARF+TM+TM->	133	U1F76_03675	Bacteria>Pseudomonadota>Gammaproteobacteria	Candidatus Competibacteraceae bacterium	GCA_046347625.1	mCpol domain-containing protein [Candidatus Competibacteraceae bacterium]
MEJ2407640.1	mCpol*->TM+TM+S-2TMBeta->	125	P8171_25950	Bacteria>Pseudomonadota>Gammaproteobacteria	Candidatus Thiodiazotropha sp.	GCA_037384545.1	mCpol domain-containing protein [Candidatus Thiodiazotropha sp.]
HFK6836084.1	mCpol*->	88	ACGZCP_005376	Bacteria>Pseudomonadota>Gammaproteobacteria	Citrobacter freundii	GCA_043320255.1	mCpol domain-containing protein [Citrobacter freundii]
ELQ6217781.1	mCpol*->	124	R2301_003233	Bacteria>Pseudomonadota>Gammaproteobacteria	Cronobacter dublinensis	GCA_032856245.1	mCpol domain-containing protein [Cronobacter dublinensis]
WP_317526000.1	mCpol*->	142	-	Bacteria>Pseudomonadota>Gammaproteobacteria	Ectopseudomonas mendocina	-	mCpol domain-containing protein [Ectopseudomonas mendocina]
WP_279917641.1	<-E2+E1<-SMODS||TM+TM+S-2TMBeta->mCpol*->TM+TM+S-2TMBeta->	121	-	Bacteria>Pseudomonadota>Gammaproteobacteria	Ectopseudomonas oleovorans	GCF_029845265.1	mCpol domain-containing protein [Ectopseudomonas oleovorans]
RAL75155.1	mCpol*->	77	CSC35_3704	Bacteria>Pseudomonadota>Gammaproteobacteria	Enterobacter hormaechei	GCA_003260505.1	hypothetical protein CSC35_3704 [Enterobacter hormaechei]
WP_214606417.1	mCpol*->TM+TM+S-2TMBeta->	118	-	Bacteria>Pseudomonadota>Gammaproteobacteria	Enterobacter mori	GCF_018597665.1	mCpol domain-containing protein [Enterobacter mori]
WP_050915012.1	mCpol*->TM+TM+S-2TMBeta->	124	-	Bacteria>Pseudomonadota>Gammaproteobacteria	Enterobacterales	GCF_034742555.1	MULTISPECIES: mCpol domain-containing protein [Enterobacterales]
WP_050880782.1	mCpol*->TM+TM+S-2TMBeta->	118	-	Bacteria>Pseudomonadota>Gammaproteobacteria	Enterobacterales	GCF_040565955.1	MULTISPECIES: mCpol domain-containing protein [Enterobacterales]
WP_242924753.1	mCpol*->TM+TM+S-2TMBeta->	118	-	Bacteria>Pseudomonadota>Gammaproteobacteria	Enterobacteriaceae	GCF_022759445.1	MULTISPECIES: mCpol domain-containing protein [Enterobacteriaceae]
WP_338564897.1	mCpol*->TM+TM+S-2TMBeta->	95	-	Bacteria>Pseudomonadota>Gammaproteobacteria	Erwinia sp. E_sp_W01_6	GCF_036865485.1	mCpol domain-containing protein [Erwinia sp. E_sp_W01_6]
EFC9690230.1	mCpol*->TM+TM+S-2TMBeta->||<-JAB<-E2+E1<-SMODS<-Patatin	132	E6D58_20600	Bacteria>Pseudomonadota>Gammaproteobacteria	Escherichia coli	GCA_012375475.1	mCpol domain-containing protein [Escherichia coli]
WP_285276655.1	mCpol*->TM+TM+S-2TMBeta->||<-JAB<-E2+E1<-SMODS<-Patatin	124	-	Bacteria>Pseudomonadota>Gammaproteobacteria	Escherichia coli	GCF_030234685.1	mCpol domain-containing protein, partial [Escherichia coli]
EHH8759364.1	mCpol*->	118	J3220_005004	Bacteria>Pseudomonadota>Gammaproteobacteria	Escherichia coli	GCA_017741155.1	mCpol domain-containing protein [Escherichia coli]
EFG7839082.1	mCpol*->	115	BMC85_004789	Bacteria>Pseudomonadota>Gammaproteobacteria	Escherichia coli	GCA_012571925.1	mCpol domain-containing protein [Escherichia coli]
WP_271390606.1	mCpol*->TM+TM+S-2TMBeta->||<-JAB<-E2+E1<-SMODS<-Patatin	105	-	Bacteria>Pseudomonadota>Gammaproteobacteria	Escherichia coli	GCF_027983955.1	mCpol domain-containing protein, partial [Escherichia coli]
HBH9576518.1	mCpol*->	101	KYD21_002284	Bacteria>Pseudomonadota>Gammaproteobacteria	Escherichia coli	GCA_019229965.1	mCpol domain-containing protein [Escherichia coli]
HEI2701073.1	mCpol*->	94	SI609_004291	Bacteria>Pseudomonadota>Gammaproteobacteria	Escherichia coli	GCA_033741995.1	mCpol domain-containing protein [Escherichia coli]
EJN5866153.1	mCpol*->	79	NQC16_004835	Bacteria>Pseudomonadota>Gammaproteobacteria	Escherichia coli	GCA_024470515.1	mCpol domain-containing protein [Escherichia coli]
WP_329799210.1	mCpol*->	79	-	Bacteria>Pseudomonadota>Gammaproteobacteria	Escherichia coli	GCF_036314815.1	mCpol domain-containing protein, partial [Escherichia coli]
EGP4635763.1	mCpol*->	71	IZS90_004886	Bacteria>Pseudomonadota>Gammaproteobacteria	Escherichia coli	GCA_015484345.1	mCpol domain-containing protein [Escherichia coli]
HCN6033403.1	mCpol*->TM+TM+S-2TMBeta->	64	N6Z20_004643	Bacteria>Pseudomonadota>Gammaproteobacteria	Escherichia coli	GCA_025281895.1	mCpol domain-containing protein [Escherichia coli]
EIZ9877952.1	mCpol*->	57	MRD32_004888	Bacteria>Pseudomonadota>Gammaproteobacteria	Escherichia coli	GCA_022680725.1	mCpol domain-containing protein [Escherichia coli]
EIZ9877639.1	mCpol*->TM+TM+S-2TMBeta->||<-JAB<-E2+E1<-SMODS<-Patatin	55	MRD32_004537	Bacteria>Pseudomonadota>Gammaproteobacteria	Escherichia coli	GCA_022680725.1	mCpol domain-containing protein [Escherichia coli]
MCV5283761.1	mCpol*->	29	OFC15_32865	Bacteria>Pseudomonadota>Gammaproteobacteria	Escherichia coli	GCA_025795885.1	hypothetical protein [Escherichia coli]
MBU1308332.1	Patatin->SMODS->E2+E1->JAB->TM+TM+S-2TMBeta->mCpol*->TM+TM+S-2TMBeta->	129	KKE30_02210	Bacteria>Pseudomonadota>Gammaproteobacteria	Gammaproteobacteria bacterium	GCA_018819905.1	mCpol domain-containing protein [Gammaproteobacteria bacterium]
ASK19253.1	mCpol*->TM+TM+S-2TMBeta->TM+TM+S-2TMBeta->	132	CEK60_08015	Bacteria>Pseudomonadota>Gammaproteobacteria	Halomonas sp. N3-2A	GCA_002216165.1	hypothetical protein CEK60_08015 [Halomonas sp. N3-2A]
MEB3735117.1	<-SMODS||TM+TM+S-2TMBeta->mCpol*->TM+TM+S-2TMBeta->	120	ULF88_15900	Bacteria>Pseudomonadota>Gammaproteobacteria	Halopseudomonas pachastrellae	GCA_035607515.1	mCpol domain-containing protein [Halopseudomonas pachastrellae]
MEE4246600.1	Uma2->mCpol*->dCARF+TM+TM->	129	V2I33_14415	Bacteria>Pseudomonadota>Gammaproteobacteria	Kangiellaceae bacterium	GCA_036350755.1	mCpol domain-containing protein [Kangiellaceae bacterium]
WP_098066960.1	mCpol*->TM+TM+S-2TMBeta->||<-JAB<-E2+E1<-SMODS<-Patatin	118	-	Bacteria>Pseudomonadota>Gammaproteobacteria	Klebsiella	GCF_002556465.1	MULTISPECIES: mCpol domain-containing protein [Klebsiella]
WP_274902755.1	mCpol*->TM+TM+S-2TMBeta->||<-JAB<-E2+E1<-SMODS<-Patatin	124	-	Bacteria>Pseudomonadota>Gammaproteobacteria	Klebsiella pneumoniae	GCF_028894485.1	mCpol domain-containing protein [Klebsiella pneumoniae]
WP_232214427.1	mCpol*->	123	-	Bacteria>Pseudomonadota>Gammaproteobacteria	Klebsiella pneumoniae	GCF_021206755.1	mCpol domain-containing protein, partial [Klebsiella pneumoniae]
HBR5346815.1	mCpol*->	104	L9Y37_005047	Bacteria>Pseudomonadota>Gammaproteobacteria	Klebsiella pneumoniae	GCA_021929815.1	mCpol domain-containing protein [Klebsiella pneumoniae]
EOD6033690.1	mCpol*->	103	ACJYT4_002199	Bacteria>Pseudomonadota>Gammaproteobacteria	Klebsiella pneumoniae	GCA_045433795.1	mCpol domain-containing protein [Klebsiella pneumoniae]
WP_242627794.1	mCpol*->TM+TM+S-2TMBeta->||<-JAB<-E2+E1<-SMODS<-Patatin	101	-	Bacteria>Pseudomonadota>Gammaproteobacteria	Klebsiella pneumoniae	GCF_004313365.1	mCpol domain-containing protein [Klebsiella pneumoniae]
HBV5904799.1	mCpol*->	99	MD210_005164	Bacteria>Pseudomonadota>Gammaproteobacteria	Klebsiella pneumoniae	GCA_022150945.1	mCpol domain-containing protein [Klebsiella pneumoniae]
MEI4926481.1	mCpol*->	88	Q8G50_28610	Bacteria>Pseudomonadota>Gammaproteobacteria	Klebsiella pneumoniae	GCA_037115235.1	mCpol domain-containing protein [Klebsiella pneumoniae]
MBL1541413.1	mCpol*->	77	ELD63_33290	Bacteria>Pseudomonadota>Gammaproteobacteria	Klebsiella pneumoniae	GCA_016748295.1	mCpol domain-containing protein [Klebsiella pneumoniae]
MCP6043071.1	mCpol*->	76	NL354_29920	Bacteria>Pseudomonadota>Gammaproteobacteria	Klebsiella pneumoniae	GCA_024238235.1	mCpol domain-containing protein [Klebsiella pneumoniae]
MEH8576070.1	mCpol*->	49	RAG68_28270	Bacteria>Pseudomonadota>Gammaproteobacteria	Klebsiella pneumoniae	GCA_036992705.1	mCpol domain-containing protein [Klebsiella pneumoniae]
HCC6121959.1	mCpol*->	38	M5896_005474	Bacteria>Pseudomonadota>Gammaproteobacteria	Klebsiella pneumoniae	GCA_023366655.1	mCpol domain-containing protein [Klebsiella pneumoniae]
HDY6933573.1	mCpol*->TM+TM+S-2TMBeta->	33	RRE38_005240	Bacteria>Pseudomonadota>Gammaproteobacteria	Klebsiella pneumoniae	GCA_032044555.1	mCpol domain-containing protein [Klebsiella pneumoniae]
HDY6713793.1	mCpol*->	30	RRD56_004977	Bacteria>Pseudomonadota>Gammaproteobacteria	Klebsiella pneumoniae	GCA_032042235.1	mCpol domain-containing protein [Klebsiella pneumoniae]
HBS3584202.1	mCpol*->	25	MAF91_005043	Bacteria>Pseudomonadota>Gammaproteobacteria	Klebsiella pneumoniae	GCA_021963385.1	hypothetical protein [Klebsiella pneumoniae]
MDV3381625.1	mCpol*->	25	NX022_14590	Bacteria>Pseudomonadota>Gammaproteobacteria	Klebsiella pneumoniae	GCA_032907285.1	hypothetical protein [Klebsiella pneumoniae]
HDU2969214.1	mCpol*->	96	RFJ62_005026	Bacteria>Pseudomonadota>Gammaproteobacteria	Klebsiella pneumoniae subsp. pneumoniae	GCA_031047855.1	mCpol domain-containing protein [Klebsiella pneumoniae subsp. pneumoniae]
HDU4125057.1	mCpol*->	67	RFN20_004451	Bacteria>Pseudomonadota>Gammaproteobacteria	Klebsiella pneumoniae subsp. pneumoniae	GCA_031055035.1	mCpol domain-containing protein [Klebsiella pneumoniae subsp. pneumoniae]
HDU4124377.1	mCpol*->TM+TM+S-2TMBeta->||<-JAB<-E2+E1<-SMODS<-Patatin	49	RFN20_003755	Bacteria>Pseudomonadota>Gammaproteobacteria	Klebsiella pneumoniae subsp. pneumoniae	GCA_031055035.1	mCpol domain-containing protein [Klebsiella pneumoniae subsp. pneumoniae]
AHE43757.1	mCpol*->||<-?||TM+TM+S-2TMBeta->||<-JAB<-E2+E1<-SMODS<-Patatin	77	KP13_04794	Bacteria>Pseudomonadota>Gammaproteobacteria	Klebsiella pneumoniae subsp. pneumoniae Kp13	GCA_000512165.1	hypothetical protein KP13_04794 [Klebsiella pneumoniae subsp. pneumoniae Kp13]
WP_228712271.1	mCpol*->TM+TM+S-2TMBeta->SMODS->TM+TM+S-2TMBeta->	131	-	Bacteria>Pseudomonadota>Gammaproteobacteria	Marinobacter	GCF_003997005.1	MULTISPECIES: mCpol domain-containing protein [Marinobacter]
WP_392384215.1	mCpol*->	132	-	Bacteria>Pseudomonadota>Gammaproteobacteria	Marinomonas primoryensis	GCF_964276365.1	mCpol domain-containing protein [Marinomonas primoryensis]
TAN49938.1	mCpol*->	127	EPN21_10330	Bacteria>Pseudomonadota>Gammaproteobacteria	Methylococcaceae bacterium	GCA_004299145.1	MAG: mCpol domain-containing protein [Methylococcaceae bacterium]
WP_221066159.1	mCpol*->dCARF+TM+TM->	117	-	Bacteria>Pseudomonadota>Gammaproteobacteria	Methylomagnum ishizawai	GCF_019670005.1	mCpol domain-containing protein [Methylomagnum ishizawai]
WP_108731348.1	mCpol*->TM+TM+S-2TMBeta->TM+TM+S-2TMBeta->SMODS->	140	-	Bacteria>Pseudomonadota>Gammaproteobacteria	Microbulbifer sp. A4B17	GCF_003076275.1	mCpol domain-containing protein [Microbulbifer sp. A4B17]
CCK75895.1	TM+TM+S-2TMBeta->SMODS->mCpol*->TM+TM+S-2TMBeta->	105	OLEAN_C17190	Bacteria>Pseudomonadota>Gammaproteobacteria	Oleispira antarctica RB-8	GCA_000967895.1	conserved hypothetical protein [Oleispira antarctica RB-8]
WP_021507644.1	mCpol*->TM+TM+S-2TMBeta->	124	-	Bacteria>Pseudomonadota>Gammaproteobacteria	Pantoea	GCF_026541005.1	MULTISPECIES: mCpol domain-containing protein [Pantoea]
WP_191919330.1	mCpol*->TM+TM+S-2TMBeta->	124	-	Bacteria>Pseudomonadota>Gammaproteobacteria	Pantoea agglomerans	GCF_010667995.1	mCpol domain-containing protein [Pantoea agglomerans]
WP_346553227.1	mCpol*->TM+TM+S-2TMBeta->||<-JAB<-E2+E1<-SMODS<-Patatin	124	-	Bacteria>Pseudomonadota>Gammaproteobacteria	Pantoea agglomerans	GCF_039675505.1	mCpol domain-containing protein [Pantoea agglomerans]
WP_166424418.1	SMODS->E2+E1->JAB->TM+TM+S-2TMBeta->mCpol*->TM+TM+S-2TMBeta->	121	-	Bacteria>Pseudomonadota>Gammaproteobacteria	Paraglaciecola sp. 20A4	GCF_011378905.1	mCpol domain-containing protein [Paraglaciecola sp. 20A4]
WP_074865477.1	mCpol*->dCARF+TM+TM->	116	-	Bacteria>Pseudomonadota>Gammaproteobacteria	Pasteurella multocida	GCF_900636625.1	mCpol domain-containing protein [Pasteurella multocida]
HED4401096.1	mCpol*->dCARF+TM+TM->	52	R4323_002595	Bacteria>Pseudomonadota>Gammaproteobacteria	Pasteurella multocida	GCA_032995985.1	hypothetical protein [Pasteurella multocida]
WP_152652605.1	mCpol*->TM+TM+S-2TMBeta->	117	-	Bacteria>Pseudomonadota>Gammaproteobacteria	Photobacterium carnosum	GCF_009389665.1	mCpol domain-containing protein [Photobacterium carnosum]
WP_065172117.1	mCpol*->TM+TM+S-2TMBeta->	126	-	Bacteria>Pseudomonadota>Gammaproteobacteria	Photobacterium damselae	GCF_003025675.1	mCpol domain-containing protein [Photobacterium damselae]
PSW46806.1	mCpol*->TM+TM+S-2TMBeta->	120	C0W66_21675	Bacteria>Pseudomonadota>Gammaproteobacteria	Photobacterium kishitanii	GCA_003026655.1	hypothetical protein C0W66_21675 [Photobacterium kishitanii]
WP_216820966.1	mCpol*->TM+TM+S-2TMBeta->	89	-	Bacteria>Pseudomonadota>Gammaproteobacteria	Photobacterium kishitanii	GCF_001676235.1	mCpol domain-containing protein [Photobacterium kishitanii]
WP_327775566.1	mCpol*->TM+TM+S-2TMBeta->TM+TM+S-2TMBeta->SMODS->	124	-	Bacteria>Pseudomonadota>Gammaproteobacteria	Photobacterium toruni	GCF_036040095.1	mCpol domain-containing protein [Photobacterium toruni]
WP_208623374.1	mCpol*->	95	-	Bacteria>Pseudomonadota>Gammaproteobacteria	Proteus terrae	-	mCpol domain-containing protein [Proteus terrae]
OHT22338.1	mCpol*->TM+TM+S-2TMBeta->	120	A3Q29_10990	Bacteria>Pseudomonadota>Gammaproteobacteria	Providencia stuartii	GCA_001853385.1	hypothetical protein A3Q29_10990 [Providencia stuartii]
WP_175083590.1	mCpol*->TM+TM+S-2TMBeta->TM+TM+S-2TMBeta->SMODS->	132	-	Bacteria>Pseudomonadota>Gammaproteobacteria	Pseudoalteromonas	GCF_029992275.1	MULTISPECIES: mCpol domain-containing protein [Pseudoalteromonas]
WP_335675954.1	SMODS+AGS-C->TM+TM+S-2TMBeta->mCpol*->TM+TM+S-2TMBeta->	126	-	Bacteria>Pseudomonadota>Gammaproteobacteria	Pseudoalteromonas	GCF_036960255.1	MULTISPECIES: mCpol domain-containing protein [Pseudoalteromonas]
WP_125563786.1	mCpol*->	113	-	Bacteria>Pseudomonadota>Gammaproteobacteria	Pseudoalteromonas	GCF_003947175.1	MULTISPECIES: mCpol domain-containing protein [Pseudoalteromonas]
WP_182395303.1	mCpol*->TM+TM+S-2TMBeta->	129	-	Bacteria>Pseudomonadota>Gammaproteobacteria	Pseudoalteromonas sp. MT33b	GCF_014117385.1	mCpol domain-containing protein [Pseudoalteromonas sp. MT33b]
WP_236582580.1	mCpol*->TM+TM+S-2TMBeta->	126	-	Bacteria>Pseudomonadota>Gammaproteobacteria	Pseudomonas aeruginosa	GCF_905071885.1	mCpol domain-containing protein [Pseudomonas aeruginosa]
WP_324250300.1	mCpol*->	99	-	Bacteria>Pseudomonadota>Gammaproteobacteria	Pseudomonas aeruginosa	-	mCpol domain-containing protein [Pseudomonas aeruginosa]
WP_343166490.1	mCpol*->	83	-	Bacteria>Pseudomonadota>Gammaproteobacteria	Pseudomonas aeruginosa	GCF_039413375.1	mCpol domain-containing protein, partial [Pseudomonas aeruginosa]
WP_229034316.1	mCpol*->	37	-	Bacteria>Pseudomonadota>Gammaproteobacteria	Pseudomonas aeruginosa	-	mCpol domain-containing protein [Pseudomonas aeruginosa]
WP_236044115.1	mCpol*->TM+TM+S-2TMBeta->||<-JAB	122	-	Bacteria>Pseudomonadota>Gammaproteobacteria	Pseudomonas arcuscaelestis	GCF_016865545.1	mCpol domain-containing protein [Pseudomonas arcuscaelestis]
WP_277593801.1	SMODS->TM+TM+S-2TMBeta->mCpol*->TM+TM+S-2TMBeta->	129	-	Bacteria>Pseudomonadota>Gammaproteobacteria	Pseudomonas chlororaphis	GCF_035617955.1	mCpol domain-containing protein [Pseudomonas chlororaphis]
MBD8098214.1	mCpol*->TM+TM+S-2TMBeta->	120	IFU06_13845	Bacteria>Pseudomonadota>Gammaproteobacteria	Pseudomonas fluorescens	GCA_014839025.1	mCpol domain-containing protein [Pseudomonas fluorescens]
WP_160769415.1	mCpol*->TM+TM+S-2TMBeta->	129	-	Bacteria>Pseudomonadota>Gammaproteobacteria	Pseudomonas moraviensis	GCF_009825315.1	mCpol domain-containing protein [Pseudomonas moraviensis]
WP_232893791.1	mCpol*->TM+TM+S-2TMBeta->	138	-	Bacteria>Pseudomonadota>Gammaproteobacteria	Pseudomonas putida	GCF_028682675.1	mCpol domain-containing protein [Pseudomonas putida]
WP_315960463.1	mCpol*->	125	-	Bacteria>Pseudomonadota>Gammaproteobacteria	Pseudomonas sp. DTU_2021_1001937_2_SI_NGA_ILE_001	GCF_032463525.1	hypothetical protein [Pseudomonas sp. DTU_2021_1001937_2_SI_NGA_ILE_001]
WP_306669526.1	SMODS->Patatin->mCpol*->TM+TM+S-2TMBeta->	125	-	Bacteria>Pseudomonadota>Gammaproteobacteria	Pseudomonas sp. ICMP22404	GCF_006227205.1	mCpol domain-containing protein [Pseudomonas sp. ICMP22404]
WP_331833189.1	mCpol*->TM+TM+S-2TMBeta->	129	-	Bacteria>Pseudomonadota>Gammaproteobacteria	Pseudomonas sp. LH21	GCF_036549575.1	mCpol domain-containing protein [Pseudomonas sp. LH21]
WP_307517184.1	TM+TM+S-2TMBeta->SMODS->mCpol*->TM+TM+S-2TMBeta->	136	-	Bacteria>Pseudomonadota>Gammaproteobacteria	Pseudomonas sp. W2I6	GCF_030815935.1	mCpol domain-containing protein [Pseudomonas sp. W2I6]
MBD8577550.1	SMODS->E2+E1->JAB->mCpol*->TM+TM+S-2TMBeta->	129	IFU04_25265	Bacteria>Pseudomonadota>Gammaproteobacteria	Pseudomonas syringae	GCA_014841345.1	mCpol domain-containing protein [Pseudomonas syringae]
WP_128774511.1	SMODS->Patatin->mCpol*->TM+TM+S-2TMBeta->	120	-	Bacteria>Pseudomonadota>Gammaproteobacteria	Pseudomonas syringae	GCF_004103795.1	mCpol domain-containing protein [Pseudomonas syringae]
WP_217997734.1	TM+TM+S-2TMBeta->SMODS->mCpol*->TM+TM+S-2TMBeta->	120	-	Bacteria>Pseudomonadota>Gammaproteobacteria	Pseudomonas syringae group	GCF_003699105.1	MULTISPECIES: mCpol domain-containing protein [Pseudomonas syringae group]
WP_026083271.1	<-TM+TM+S-2TMBeta||SMODS->E2+E1->JAB->mCpol*->TM+TM+S-2TMBeta->	120	-	Bacteria>Pseudomonadota>Gammaproteobacteria	Pseudomonas tolaasii	GCF_000316215.1	mCpol domain-containing protein [Pseudomonas tolaasii]
WP_240997217.1	mCpol*->TM+TM+S-2TMBeta->	149	-	Bacteria>Pseudomonadota>Gammaproteobacteria	Pseudomonas viridiflava	GCF_900602435.1	mCpol domain-containing protein [Pseudomonas viridiflava]
WP_194196683.1	mCpol*->TM+TM+S-2TMBeta->	121	-	Bacteria>Pseudomonadota>Gammaproteobacteria	Psychrobacter sp. NG25	GCF_015234355.1	mCpol domain-containing protein [Psychrobacter sp. NG25]
WP_404692903.1	mCpol*->TM+TM+S-2TMBeta->	143	-	Bacteria>Pseudomonadota>Gammaproteobacteria	Psychrobacter sp. NPDC078501	GCF_044900935.1	mCpol domain-containing protein [Psychrobacter sp. NPDC078501]
WP_305472771.1	mCpol*->TM+TM+S-2TMBeta->	120	-	Bacteria>Pseudomonadota>Gammaproteobacteria	Psychrobium sp. 1_MG-2023	GCF_030689115.1	mCpol domain-containing protein [Psychrobium sp. 1_MG-2023]
WP_101076981.1	mCpol*->TM+TM+S-2TMBeta->||<-JAB<-E2+E1<-SMODS<-Patatin	120	-	Bacteria>Pseudomonadota>Gammaproteobacteria	Rahnella sp. AA	GCF_002834385.1	mCpol domain-containing protein [Rahnella sp. AA]
WP_227978204.1	mCpol*->TM+TM+S-2TMBeta->	121	-	Bacteria>Pseudomonadota>Gammaproteobacteria	Rouxiella badensis	GCF_020739655.1	mCpol domain-containing protein [Rouxiella badensis]
EBN2255210.1	mCpol*->	117	DM550_24230	Bacteria>Pseudomonadota>Gammaproteobacteria	Salmonella enterica	GCA_006842315.1	hypothetical protein [Salmonella enterica]
EAV4474025.1	mCpol*->	96	E3V32_19345	Bacteria>Pseudomonadota>Gammaproteobacteria	Salmonella enterica	GCA_005843725.1	mCpol domain-containing protein [Salmonella enterica]
WP_309205193.1	mCpol*->TM+TM+S-2TMBeta->	118	-	Bacteria>Pseudomonadota>Gammaproteobacteria	Serratia fonticola	GCF_031199525.1	mCpol domain-containing protein [Serratia fonticola]
WP_094983116.1	mCpol*->TM+TM+S-2TMBeta->	117	-	Bacteria>Pseudomonadota>Gammaproteobacteria	Serratia fonticola	GCF_002269665.1	mCpol domain-containing protein [Serratia fonticola]
PVZ85693.1	mCpol*->TM+TM+S-2TMBeta->	124	C9426_18585	Bacteria>Pseudomonadota>Gammaproteobacteria	Serratia sp. S1B	GCA_003097335.1	hypothetical protein C9426_18585 [Serratia sp. S1B]
WP_142870987.1	mCpol*->TM+TM+S-2TMBeta->	121	-	Bacteria>Pseudomonadota>Gammaproteobacteria	Shewanella	GCF_007004545.3	MULTISPECIES: mCpol domain-containing protein [Shewanella]
WP_012197014.1	SMODS->TM+TM+S-2TMBeta->?->mCpol*->TM+TM+S-2TMBeta->	127	-	Bacteria>Pseudomonadota>Gammaproteobacteria	Shewanella baltica	GCF_000178875.2	mCpol domain-containing protein [Shewanella baltica]
WP_263255078.1	mCpol*->TM+TM+S-2TMBeta->||<-?<-?||?->Patatin->SMODS->E2+E1->	131	-	Bacteria>Pseudomonadota>Gammaproteobacteria	Shewanella sp. SM32	GCF_025654235.1	mCpol domain-containing protein [Shewanella sp. SM32]
WP_320373234.1	mCpol*->TM+TM+S-2TMBeta->	137	-	Bacteria>Pseudomonadota>Gammaproteobacteria	Thiothrix unzii	GCF_034004585.1	mCpol domain-containing protein [Thiothrix unzii]
WP_296260116.1	SMODS->Patatin->mCpol*->TM+TM+S-2TMBeta->	120	-	Bacteria>Pseudomonadota>Gammaproteobacteria	unclassified Pseudomonas	GCF_002419965.1	MULTISPECIES: mCpol domain-containing protein [unclassified Pseudomonas]
WP_182723711.1	mCpol*->TM+TM+S-2TMBeta->	124	-	Bacteria>Pseudomonadota>Gammaproteobacteria	unclassified Shewanella	GCF_040310165.1	MULTISPECIES: mCpol domain-containing protein [unclassified Shewanella]
ODA30145.1	mCpol*->PSE->SMODS+AGS-C->TM+TM+S-2TMBeta->	120	A8L45_20990	Bacteria>Pseudomonadota>Gammaproteobacteria	Veronia pacifica	GCA_001707825.1	hypothetical protein A8L45_20990 [Veronia pacifica]
WP_113624575.1	mCpol*->TM+TM+S-2TMBeta->	119	-	Bacteria>Pseudomonadota>Gammaproteobacteria	Vibrio	GCF_003311755.1	MULTISPECIES: mCpol domain-containing protein [Vibrio]
WP_210455629.1	SMODS->E2+E1->JAB->mCpol*->TM+TM+S-2TMBeta->TM+TM+S-2TMBeta->	116	-	Bacteria>Pseudomonadota>Gammaproteobacteria	Vibrio	GCF_026104995.1	MULTISPECIES: mCpol domain-containing protein [Vibrio]
WP_052079772.1	mCpol*->TM+TM+S-2TMBeta->	121	-	Bacteria>Pseudomonadota>Gammaproteobacteria	Vibrio	GCF_014925675.1	MULTISPECIES: mCpol domain-containing protein [Vibrio]
WP_371708409.1	mCpol*->TM+TM+S-2TMBeta->	121	-	Bacteria>Pseudomonadota>Gammaproteobacteria	Vibrio atlanticus	GCF_049975645.1	mCpol domain-containing protein [Vibrio atlanticus]
CAH7449853.1	Patatin->SMODS->E2+E1->JAB->mCpol*->TM+TM+S-2TMBeta->||<-TM+TM+S-2TMBeta<-SMODS+AGS-C	120	VCHA38O210_40113	Bacteria>Pseudomonadota>Gammaproteobacteria	Vibrio chagasii	GCA_943753805.1	MCpol domain-containing protein [Vibrio chagasii]
WP_333009907.1	SMODS->E2+E1->JAB->TM+TM+S-2TMBeta->mCpol*->TM+TM+S-2TMBeta->	118	-	Bacteria>Pseudomonadota>Gammaproteobacteria	Vibrio coralliirubri	GCF_036697355.1	mCpol domain-containing protein [Vibrio coralliirubri]
EKO3438040.1	SMODS->E2+E1->JAB->mCpol*->TM+TM+S-2TMBeta->TM+TM+S-2TMBeta->	116	NTE19_001886	Bacteria>Pseudomonadota>Gammaproteobacteria	Vibrio fluvialis	GCA_028988565.1	mCpol domain-containing protein [Vibrio fluvialis]
WP_029844955.1	mCpol*->TM+TM+S-2TMBeta->SMODS->E2+E1->JAB->	126	-	Bacteria>Pseudomonadota>Gammaproteobacteria	Vibrio harveyi group	GCF_001695995.1	MULTISPECIES: mCpol domain-containing protein [Vibrio harveyi group]
WP_031419046.1	mCpol*->TM+TM+S-2TMBeta->	121	-	Bacteria>Pseudomonadota>Gammaproteobacteria	Vibrio harveyi group	GCF_000732985.1	MULTISPECIES: mCpol domain-containing protein [Vibrio harveyi group]
WP_140286935.1	SMODS+AGS-C->TM+TM+S-2TMBeta->mCpol*->TM+TM+S-2TMBeta->	119	-	Bacteria>Pseudomonadota>Gammaproteobacteria	Vibrio harveyi group	GCF_006373495.1	mCpol domain-containing protein [Vibrio parahaemolyticus]
WP_229633739.1	mCpol*->TM+TM+S-2TMBeta->?->?->SMODS+AGS-C->TM+TM+S-2TMBeta->	116	-	Bacteria>Pseudomonadota>Gammaproteobacteria	Vibrio lentus	GCF_050337675.1	mCpol domain-containing protein [Vibrio lentus]
WP_053306134.1	mCpol*->TM+TM+S-2TMBeta->	118	-	Bacteria>Pseudomonadota>Gammaproteobacteria	Vibrio parahaemolyticus	GCF_001267595.1	mCpol domain-containing protein [Vibrio parahaemolyticus]
EGQ9122756.1	mCpol*->TM+TM+S-2TMBeta->	116	F6141_21185	Bacteria>Pseudomonadota>Gammaproteobacteria	Vibrio parahaemolyticus	GCA_015784035.1	mCpol domain-containing protein [Vibrio parahaemolyticus]
EGR1345560.1	mCpol*->dCARF+TM+TM->	115	EAN90_23595	Bacteria>Pseudomonadota>Gammaproteobacteria	Vibrio parahaemolyticus	GCA_015796795.1	mCpol domain-containing protein [Vibrio parahaemolyticus]
WP_215514902.1	SMODS->TM+TM+S-2TMBeta->mCpol*->TM+TM+S-2TMBeta->	119	-	Bacteria>Pseudomonadota>Gammaproteobacteria	Vibrio splendidus	GCF_030689035.1	mCpol domain-containing protein [Vibrio splendidus]
HEY5234704.1	mCpol+disordered+ZnF+disordered*->	562	VIJ14_00890	Bacteria>PVC group>Chlamydiota	Rhabdochlamydiaceae bacterium	GCA_036510425.1	mCpol domain-containing protein [Rhabdochlamydiaceae bacterium]
MDB5338111.1	<-E2+E1<-SMODS<-Patatin||mCpol*->dCARF+TM+TM->	128	JWN70_3730	Bacteria>PVC group>Planctomycetota	Planctomycetaceae bacterium	GCA_028291605.1	hypothetical protein [Planctomycetaceae bacterium]
RPH48603.1	mCpol*->	138	EHM91_04100	Bacteria>PVC group>Planctomycetota	Planctomycetota bacterium	GCA_003817095.1	MAG: mCpol domain-containing protein [Planctomycetota bacterium]
MFC1758510.1	TM+TM+S-2TMBeta->mCpol*->	135	ACFL2H_07045	Bacteria>PVC group>Planctomycetota	Planctomycetota bacterium	GCA_042577805.1	mCpol domain-containing protein [Planctomycetota bacterium]
HVY60824.1	mCpol*->	128	VHF22_04190	Bacteria>PVC group>Planctomycetota	Planctomycetota bacterium	GCA_035548875.1	mCpol domain-containing protein [Planctomycetota bacterium]
RPH34876.1	mCpol*->	102	EHM91_17920	Bacteria>PVC group>Planctomycetota	Planctomycetota bacterium	GCA_003817095.1	MAG: mCpol domain-containing protein, partial [Planctomycetota bacterium]
MCI5210495.1	TM+TM+CARF->mCpol*->	163	D3910_17280	Bacteria>Thermodesulfobacteriota	Candidatus Electrothrix sp. ATG2	GCA_022765965.1	mCpol domain-containing protein [Candidatus Electrothrix sp. ATG2]
MCI5207908.1	mCpol*->dCARF+TM+TM->	118	D3910_03765	Bacteria>Thermodesulfobacteriota	Candidatus Electrothrix sp. ATG2	GCA_022765965.1	mCpol domain-containing protein [Candidatus Electrothrix sp. ATG2]
WP_339133456.1	TM+TM+SAVED->mCpol*->	127	-	Bacteria>Thermodesulfobacteriota	Candidatus Electrothrix sp. GW3-4	GCF_037902255.1	mCpol domain-containing protein [Candidatus Electrothrix sp. GW3-4]
KPA14932.1	mCpol*->dCARF+TM+TM->	117	MHK_004859	Bacteria>Thermodesulfobacteriota	Candidatus Magnetomorum sp. HK-1	GCA_001292585.1	hypothetical protein MHK_004859 [Candidatus Magnetomorum sp. HK-1]
MCP4351110.1	TM+NARF->mCpol+dCARF+TM+TM*->	485	GY795_37065	Bacteria>Thermodesulfobacteriota	Desulfobacterales bacterium	GCA_024244725.1	hypothetical protein [Desulfobacterales bacterium]
MCW5202856.1	mCpol*->dCARF->	120	VU12_07935	Bacteria>Thermodesulfobacteriota	Desulfobulbus sp. US4	GCA_026123015.1	mCpol domain-containing protein [Desulfobulbus sp. US4]
WP_015773835.1	mCpol*->dCARF+TM+TM->	112	-	Bacteria>Thermodesulfobacteriota	Desulfomicrobium baculatum	GCF_000023225.1	mCpol domain-containing protein [Desulfomicrobium baculatum]
WP_066852940.1	TM+TM+S-2TMBeta->mCpol*->	126	-	Bacteria>Thermodesulfobacteriota	Halodesulfovibrio spirochaetisodalis	GCF_001672295.1	mCpol domain-containing protein [Halodesulfovibrio spirochaetisodalis]
RKX41700.1	mCpol*->dCARF+TM+TM->	143	DRP27_10445	Bacteria>Thermotogota	Thermotogota bacterium	GCA_003641795.1	MAG: hypothetical protein DRP27_10445 [Thermotogota bacterium]
MCP3964487.1	<-SAVED||mCpol*->	126	GY719_42205	Bacteria>unclassified Bacteria	bacterium	GCA_024226315.1	hypothetical protein [bacterium]
MDI6794381.1	mCpol*->	124	QME81_16205	Bacteria>unclassified Bacteria	bacterium	GCA_030019105.1	mCpol domain-containing protein [bacterium]
WNM70340.1	mCpol+?*->	468	-,	Viruses>Duplodnaviria	Myxococcus phage Mx1	GCA_032152485.2	hypothetical protein [Myxococcus phage Mx1]
Abbreviations:
HEPN	Higher Eukaryotes and Prokaryotes Nucleotide-binding Rnase
mCpol	minimal CRISPR ploymerase
CARF	CRISPR-associated Rossmann fold
dCARF	divergent CRISPR-associated Rossmann fold
TM	transmembrane
TIR	Toll/interleukin-1 receptor/resistance protein
SMODS	second messenger oligonucleotide or dinucleotide synthetase
SAVED	SMODS-associated and fused to various effector domains
RAMPs	repeat associated mysterious protein
S-2TMβ	SMODS-associating 2TM, β-strand rich
PSE	Pseudogene
DRHyd	deoxyribohydrolase-like
TPR-S	tetratricopeptide repeat Sensor domain
MACRO	Macro ADPr-binding/hydrolyzing domain
AGS-C	adenylyl/guanylyl and SMODS C-terminal
wHTH	winged helix-turn-helix
REase	restriction endonuclease-like
