# Supplementary material for: The Panoptes system uses decoy cyclic nucleotides to defend against phage
Source: Nature. 2025 Oct 1;647(8091):988–96. doi: 10.1038/s41586-025-09557-z (PMC12657218; doi:10.1038/s41586-025-09557-z)
Supplement: Supplementary file 5 — Source Data Fig. 1 [file 41586_2025_9557_MOESM5_ESM.xlsx]

## Sheet: Fig. 1b
	R1								R2								R3
	System:	Plasmid:	Strain:	BASEL Phage:	PFU/mL:	Fold Protection (vs EV):	Log FP:		System:	Plasmid:	Strain:	BASEL Phage:	PFU/mL:	Fold Protection (vs EV):	Log FP:		System:	Plasmid:	Strain:	BASEL Phage:	PFU/mL:	Fold Protection (vs EV):	Log FP:
	EV	pHL0150	HEL0615	14	500000000000	1			EV	pHL0150	HEL0615	14	450000000000	1			EV	pHL0150	HEL0615	14	500000000000	1
				15	2000000000000	1						15	2500000000000	1						15	1500000000000	1
				16	5000000000000	1						16	2500000000000	1						16	1500000000000	1
				17	5000000000000	1						17	3000000000000	1						17	2000000000000	1
				18	1500000000000	1						18	1000000000000	1						18	1500000000000	1
				19	10000000000	1						19	100000000000	1						19	100000000000	1
				20	40000000000	1						20	100000000000	1						20	35000000000	1
				21	6000000000	1						21	10000000000	1						21	10000000000	1
				22	500000000000	1						22	500000000000	1						22	500000000000	1
				23	150000000000	1						23	50000000000	1						23	50000000000	1
				24	250000000000	1						24	100000000000	1						24	500000000000	1
				25	5000000000	1						25	100000000000	1						25	500000000000	1
				26	20000000000	1						26	500000000	1						26	10000000000	1
				27	150000000000	1						27	200000000000	1						27	250000000000	1
				28	10000000000	1						28	4000000000	1						28	10000000000	1
				29	500000000000	1						29	500000000000	1						29	1500000000000	1
				30	50000000000	1						30	30000000000	1						30	5000000000	1
				31	40000000000	1						31	100000000000	1						31	55000000000	1
				32	150000000000	1						32	1000000000000	1						32	1500000000000	1
				33	500000000000	1						33	1000000000000	1						33	500000000000	1
				34	500000000000	1						34	100000000000	1						34	100000000000	1
				35	50000000000	1						35	30000000000	1						35	70000000000	1
				36	35000000000	1						36	20000000000	1						36	35000000000	1
				37	80000000000	1						37	100000000000	1						37	45000000000	1
				38	500000000	1						38	400000000	1						38	1500000000	1
				39	170000000000	1						39	20000000000	1						39	5000000000	1
				40	5000000000	1						40	1500000000	1						40	10000000000	1
				41	1900000000	1						41	3500000000	1						41	3500000000	1
				42	4000000000	1						42	5000000000	1						42	5000000000	1
				43	350000000	1						43	20000000000	1						43	5000000000	1
				44	25000000000	1						44	25000000000	1						44	50000000000	1
				45	550000	1						45	500000	1						45	500000	1
				46	130000000000	1						46	65000000000	1						46	100000000000	1
				47	5000000000	1						47	50000000000	1						47	50000000000	1
				48	50000000000	1						48	500000000000	1						48	500000000000	1
				49	50000000000	1						49	50000000000	1						49	150000000000	1
				50	5000000000	1						50	150000000000	1						50	40000000000	1
				51	400000000000	1						51	100000000000	1						51	200000000000	1
				52	100000000000	1						52	500000000000	1						52	500000000000	1
				53	500000000000	1						53	500000000000	1						53	1500000000000	1
				54	500000000000	1						54	350000000000	1						54	250000000000	1
				55	200000000000	1						55	250000000000	1						55	1000000000000	1
				56	400000000000	1						56	300000000000	1						56	500000000000	1
				57	50000000000	1						57	500000000000	1						57	500000000000	1
				58	250000000000	1						58	50000000000	1						58	500000000000	1
				59	500000000000	1						59	100000000000	1						59	1000000000000	1
				60	10000000000	1						60	100000000000	1						60	300000000000	1
				61	10000000000	1						61	200000000000	1						61	50000000000	1
				62	1000000000	1						62	50000000000	1						62	20000000000	1
				63	65000000000	1						63	200000000000	1						63	150000000000	1
				64	3000000000000	1						64	500000000000	1						64	500000000000	1
				65	50000000000	1						65	500000000000	1						65	5000000000000	1
				66	5000000000000	1						66	500000000000	1						66	5000000000000	1
				67	50000000000	1						67	500000000000	1						67	5000000000000	1
				68	550000000000	1						68	500000000000	1						68	50000000000	1
				69	1000000000000	1						69	100000000000	1						69	30000000000	1
	VnOptSE	pHL0205	AES0175	14	250000000000	2	0.30103		VnOptSE	pHL0205	AES0175	14	350000000000	1.28571	0.109144		VnOptSE	pHL0205	AES0175	14	1000000000000	0.5	-0.30103
				15	1500000000000	1.33333	0.124939					15	1500000000000	1.66667	0.221849					15	2000000000000	0.75	-0.12494
				16	1500000000000	3.33333	0.522879					16	1000000000000	2.5	0.39794					16	2000000000000	0.75	-0.12494
				17	5000000000000	1	0					17	3000000000000	1	0					17	1500000000000	1.33333	0.124939
				18	1000000000000	1.5	0.176091					18	1000000000000	1	0					18	150000000000	10	1
				19	5000000000	2	0.30103					19	100000000000	1	0					19	10000000000	10	1
				20	100000000000	0.4	-0.39794					20	100000000000	1	0					20	100000000000	0.35	-0.45593
				21	10000000000	0.6	-0.22185					21	5000000000	2	0.30103					21	3000000000	3.33333	0.522879
				22	1500000000000	0.333333	-0.47712					22	500000000000	1	0					22	500000000000	1	0
				23	200000000000	0.75	-0.12494					23	50000000000	1	0					23	150000000000	0.333333	-0.47712
				24	500000000000	0.5	-0.30103					24	500000000000	0.2	-0.69897					24	150000000000	3.33333	0.522879
				25	10000000000	0.5	-0.30103					25	1000000000000	0.1	-1					25	1000000000000	0.5	-0.30103
				26	10000000000	2	0.30103					26	500000000	1	0					26	20000000000	0.5	-0.30103
				27	200000000000	0.75	-0.12494					27	100000000000	2	0.30103					27	500000000000	0.5	-0.30103
				28	5000000000	2	0.30103					28	5000000000	0.8	-0.09691					28	5000000000	2	0.30103
				29	650000000000	0.769231	-0.11394					29	1000000000000	0.5	-0.30103					29	500000000000	3	0.477121
				30	15000000000	3.33333	0.522879					30	50000000000	0.6	-0.22185					30	100000000000	0.05	-1.30103
				31	150000000000	0.266667	-0.57403					31	55000000000	1.81818	0.259637					31	45000000000	1.22222	0.08715
				32	350000000000	0.428571	-0.36798					32	500000000000	2	0.30103					32	350000000000	4.28571	0.632023
				33	450000000000	1.11111	0.045757					33	1000000000000	1	0					33	1000000000000	0.5	-0.30103
				34	50000000000	10	1					34	100000000000	1	0					34	50000000000	2	0.30103
				35	500000000	100	2					35	200000000	150	2.17609					35	100000000	700	2.8451
				36	250000000	140	2.14613					36	100000000	200	2.30103					36	5000000	7000	3.8451
				37	1500000000	53.3333	1.727					37	100000000	1000	3					37	50000000	900	2.95424
				38	500000	1000	3					38	500000	800	2.90309					38	500000	3000	3.47712
				39	50000000	3400	3.53148					39	50000000	400	2.60206					39	20000000	250	2.39794
				40	5000000	1000	3					40	5000000	300	2.47712					40	5000000	2000	3.30103
				41	5000000	380	2.57978					41	5000000	700	2.8451					41	5000000	700	2.8451
				42	350000000	11.4286	1.05799					42	450000000	11.1111	1.04576					42	50000000	100	2
				43	50000000	7	0.845098					43	50000000	400	2.60206					43	35000000	142.857	2.1549
				44	650000000	38.4615	1.58503					44	150000000	166.667	2.22185					44	100000000	500	2.69897
				45	45000	12.2222	1.08715					45	45000	11.1111	1.04576					45	45000	11.1111	1.04576
				46	500000000	260	2.41497					46	50000000	1300	3.11394					46	50000000	2000	3.30103
				47	2000000000	2.5	0.39794					47	550000000	90.9091	1.95861					47	1000000000	50	1.69897
				48	1000000000000	0.05	-1.30103					48	500000000000	1	0					48	1000000000000	0.5	-0.30103
				49	500000000000	0.1	-1					49	250000000000	0.2	-0.69897					49	150000000000	1	0
				50	60000000000	0.083333	-1.07918					50	200000000000	0.75	-0.12494					50	100000000000	0.4	-0.39794
				51	500000000000	0.8	-0.09691					51	500000000000	0.2	-0.69897					51	500000000000	0.4	-0.39794
				52	500000000000	0.2	-0.69897					52	500000000000	1	0					52	150000000000	3.33333	0.522879
				53	1500000000000	0.333333	-0.47712					53	350000000000	1.42857	0.154902					53	1000000000000	1.5	0.176091
				54	1500000000000	0.333333	-0.47712					54	1000000000000	0.35	-0.45593					54	500000000000	0.5	-0.30103
				55	500000000000	0.4	-0.39794					55	500000000000	0.5	-0.30103					55	500000000000	2	0.30103
				56	1500000000000	0.266667	-0.57403					56	500000000000	0.6	-0.22185					56	400000000000	1.25	0.09691
				57	500000000000	0.1	-1					57	250000000000	2	0.30103					57	500000000000	1	0
				58	150000000000	1.66667	0.221849					58	1000000000000	0.05	-1.30103					58	250000000000	2	0.30103
				59	150000000000	3.33333	0.522879					59	70000000000	1.42857	0.154902					59	300000000000	3.33333	0.522879
				60	500000000000	0.02	-1.69897					60	100000000000	1	0					60	200000000000	1.5	0.176091
				61	150000000000	0.066667	-1.17609					61	50000000000	4	0.60206					61	100000000000	0.5	-0.30103
				62	100000000000	0.01	-2					62	50000000000	1	0					62	35000000000	0.571429	-0.24304
				63	100000000000	0.65	-0.18709					63	50000000000	4	0.60206					63	500000000000	0.3	-0.52288
				64	10000000000000	0.3	-0.52288					64	5000000000000	0.1	-1					64	500000000000	1	0
				65	50000000000	1	0					65	500000000000	1	0					65	500000000000	10	1
				66	5000000000000	1	0					66	5000000000000	0.1	-1					66	5000000000000	1	0
				67	500000000000	0.1	-1					67	500000000000	1	0					67	50000000000	100	2
				68	850000000000	0.647059	-0.18906					68	500000000000	1	0					68	50000000000	1	0
				69	500000000	2000	3.30103					69	50000000	2000	3.30103					69	50000000	600	2.77815

## Sheet: Fig. 1c
	R1						R2						R3
	System:	Strain:	Phage:	PFU/mL:			System:	Strain:	Phage:	PFU/mL:			System:	Strain:	Phage:	PFU/mL:
	EV	AES0197	T2	5500000000			EV	AES0197	T2	500000000			EV	AES0197	T2	5000000000
			T4	25000000000					T4	50000000000					T4	15000000000
			T6	50000000000					T6	100000000000					T6	40000000000
			B35	500000000000					B35	75000000000					B35	200000000000
			B36	500000000000					B36	65000000000					B36	100000000000
			B37	500000000000					B37	150000000000					B37	400000000000
			B38	1000000000					B38	5000000000					B38	500000000
			B39	20000000000					B39	20000000000					B39	50000000000
			B40	2500000000					B40	10000000000					B40	5000000000
			B41	3000000000					B41	5000000000					B41	1500000000
			B42	50000000000					B42	20000000000					B42	40000000000
			B43	6500000000					B43	35000000000					B43	30000000000
			B44	200000000000					B44	50000000000					B44	25000000000
			B45	50000000					B45	100000000					B45	100000000		Statistics (EV vs VnOptSE; p-value):
	VnOptSE	AES0175	T2	4000000000			VnOptSE	AES0175	T2	5000000000			VnOptSE	AES0175	T2	2000000000		0.690471
			T4	50000000					T4	150000000					T4	100000000		0.000278
			T6	80000000000					T6	90000000000					T6	100000000000		0.206241
			B35	10000000000					B35	4000000000					B35	1500000000		0.007231
			B36	1500000000					B36	500000000					B36	500000000		0.00179
			B37	500000000					B37	2000000000					B37	2500000000		0.000962
			B38	500000					B38	500000					B38	500000		0.000316
			B39	50000000					B39	50000000					B39	50000000		3.3e-05
			B40	5000000					B40	5000000					B40	35000000		0.001198
			B41	5000000					B41	5000000					B41	5000000		5.4e-05
			B42	500000000					B42	1500000000					B42	100000000		0.006193
			B43	200000000					B43	150000000					B43	50000000		0.001711
			B44	550000000					B44	500000000					B44	550000000		0.00146
			B45	50000					B45	45000					B45	45000		6e-06
