# Supplementary material for: The Panoptes system uses decoy cyclic nucleotides to defend against phage
Source: Nature. 2025 Oct 1;647(8091):988–96. doi: 10.1038/s41586-025-09557-z (PMC12657218; doi:10.1038/s41586-025-09557-z)
Supplement: Supplementary file 6 — Source Data Fig. 2 [file 41586_2025_9557_MOESM6_ESM.xlsx]

## Sheet: Fig. 2e
Time (min):	ATP	ATP + KpOptS
0.00116667	0.208855	0.233173
0.00283333	0.201225	0.242233
0.0045	0.193596	0.246525
0.00616667	0.187397	0.247955
0.00783333	0.180244	0.249386
0.0095	0.175953	0.253677
0.0111667	0.178337	0.254154
0.0128333	0.185013	0.250816
0.0145	0.195503	0.247955
0.0161667	0.204563	0.247478
0.0178333	0.214577	0.246048
0.0195	0.222683	0.239849
0.0211667	0.227451	0.233173
0.0228333	0.229836	0.230312
0.0245	0.227451	0.232697
0.0261667	0.221729	0.234127
0.0278333	0.216007	0.237942
0.0295	0.213623	0.247478
0.0311667	0.214577	0.258923
0.0328333	0.213146	0.264645
0.0345	0.209808	0.263691
0.0361667	0.205517	0.26083
0.0378333	0.205994	0.257969
0.0395	0.204086	0.25034
0.0411667	0.202656	0.241756
0.0428333	0.201702	0.237465
0.0445	0.20504	0.236988
0.0461667	0.212193	0.239849
0.0478333	0.214577	0.238895
0.0495	0.21553	0.237942
0.0511667	0.21553	0.236511
0.0528333	0.219822	0.236511
0.0545	0.226498	0.235558
0.0561667	0.231743	0.238895
0.0578333	0.230789	0.246048
0.0595	0.225544	0.249386
0.0611667	0.220776	0.252724
0.0628333	0.217438	0.256538
0.0645	0.215054	0.26226
0.0661667	0.214577	0.260353
0.0678333	0.2141	0.255108
0.0695	0.2141	0.253677
0.0711667	0.213623	0.257969
0.0728333	0.2141	0.259399
0.0745	0.213146	0.254154
0.0761667	0.211716	0.247478
0.0778333	0.213146	0.244617
0.0795	0.217438	0.243664
0.0811667	0.226021	0.24271
0.0828333	0.230789	0.239849
0.0845	0.23222	0.239849
0.0861667	0.227928	0.24271
0.0878333	0.225067	0.245571
0.0895	0.224113	0.242233
0.0911667	0.219822	0.235081
0.0928333	0.210762	0.230789
0.0945	0.203133	0.229359
0.0961667	0.201225	0.228882
0.0978333	0.204086	0.23365
0.0995	0.20647	0.240326
0.101167	0.20504	0.243187
0.102833	0.20504	0.247478
0.1045	0.206947	0.25177
0.106167	0.2141	0.255108
0.107833	0.215054	0.249386
0.1095	0.213623	0.246525
0.111167	0.216007	0.248909
0.112833	0.220776	0.250816
0.1145	0.224113	0.253201
0.116167	0.221252	0.253677
0.117833	0.217438	0.255585
0.1195	0.211239	0.254631
0.121167	0.203609	0.253201
0.122833	0.198841	0.25177
0.1245	0.194073	0.245094
0.126167	0.187397	0.240326
0.127833	0.184059	0.237942
0.1295	0.189304	0.238895
0.131167	0.198364	0.237465
0.132833	0.204563	0.23222
0.1345	0.20504	0.226974
0.136167	0.20647	0.225067
0.137833	0.204086	0.226021
0.1395	0.203609	0.228882
0.141167	0.200272	0.230312
0.142833	0.19598	0.23222
0.1445	0.197411	0.239372
0.146167	0.202179	0.245094
0.147833	0.212193	0.250816
0.1495	0.213146	0.252724
0.151167	0.208855	0.252247
0.152833	0.207424	0.25034
0.1545	0.211716	0.25034
0.156167	0.21553	0.248909
0.157833	0.218391	0.246525
0.1595	0.220299	0.243664
0.161167	0.22316	0.246048
0.162833	0.221729	0.249863
0.1645	0.218868	0.253201
0.166167	0.213146	0.259399
0.167833	0.20504	0.26083
0.1695	0.202179	0.261784
0.171167	0.205994	0.255108
0.172833	0.213146	0.253677
0.1745	0.214577	0.247478
0.176167	0.212669	0.240803
0.177833	0.213623	0.234604
0.1795	0.218391	0.233173
0.181167	0.217915	0.238419
0.182833	0.215054	0.237942
0.1845	0.214577	0.234604
0.186167	0.220776	0.23365
0.187833	0.226974	0.236034
0.1895	0.229359	0.237465
0.191167	0.23222	0.238419
0.192833	0.235081	0.245094
0.1945	0.237465	0.256062
0.196167	0.235081	0.264168
0.197833	0.229359	0.269413
0.1995	0.220776	0.268936
0.201167	0.215054	0.268459
0.202833	0.211716	0.267029
0.2045	0.209808	0.265121
0.206167	0.209332	0.264168
0.207833	0.208855	0.265598
0.2095	0.208378	0.26989
0.211167	0.204563	0.272274
0.212833	0.202179	0.274658
0.2145	0.203133	0.274658
0.216167	0.20504	0.270844
0.217833	0.207424	0.261307
0.2195	0.213146	0.250816
0.221167	0.222683	0.243187
0.222833	0.23222	0.23365
0.2245	0.236988	0.225067
0.226167	0.241756	0.216961
0.227833	0.244617	0.215054
0.2295	0.246525	0.216484
0.231167	0.247478	0.220299
0.232833	0.243664	0.225544
0.2345	0.235558	0.232697
0.236167	0.228405	0.241756
0.237833	0.227451	0.248432
0.2395	0.230312	0.251293
0.241167	0.230312	0.248432
0.242833	0.228405	0.246048
0.2445	0.225067	0.246048
0.246167	0.22316	0.247955
0.247833	0.221252	0.247002
0.2495	0.217438	0.245094
0.251167	0.211716	0.244617
0.252833	0.208855	0.244617
0.2545	0.210285	0.243187
0.256167	0.210285	0.240326
0.257833	0.209332	0.239849
0.2595	0.207424	0.235081
0.261167	0.20647	0.231743
0.262833	0.208855	0.235081
0.2645	0.216961	0.236988
0.266167	0.224113	0.236988
0.267833	0.226498	0.237942
0.2695	0.224113	0.246525
0.271167	0.222206	0.255108
0.272833	0.21553	0.255585
0.2745	0.207424	0.25177
0.276167	0.200272	0.249386
0.277833	0.196457	0.247955
0.2795	0.198841	0.245094
0.281167	0.202656	0.243664
0.282833	0.211239	0.240326
0.2845	0.21553	0.238419
0.286167	0.21553	0.237465
0.287833	0.213623	0.240803
0.2895	0.216484	0.243187
0.291167	0.226974	0.240803
0.292833	0.235081	0.238895
0.2945	0.237465	0.24271
0.296167	0.239849	0.248909
0.297833	0.24271	0.249386
0.2995	0.241756	0.247478
0.301167	0.233173	0.247478
0.302833	0.225544	0.249863
0.3045	0.226498	0.248909
0.306167	0.236034	0.248909
0.307833	0.241756	0.25177
0.3095	0.245571	0.256538
0.311167	0.248432	0.26083
0.312833	0.249863	0.264168
0.3145	0.247478	0.265121
0.316167	0.239849	0.26083
0.317833	0.238895	0.254154
0.3195	0.23365	0.247955
0.321167	0.226021	0.240803
0.322833	0.222206	0.23222
0.3245	0.223637	0.224113
0.326167	0.224113	0.221729
0.327833	0.222206	0.225544
0.3295	0.222683	0.235081
0.331167	0.227451	0.242233
0.332833	0.228405	0.246525
0.3345	0.227451	0.251293
0.336167	0.228405	0.250816
0.337833	0.227928	0.25034
0.3395	0.229359	0.244617
0.341167	0.228882	0.243187
0.342833	0.228405	0.249386
0.3445	0.226498	0.258923
0.346167	0.22459	0.266552
0.347833	0.226021	0.266075
0.3495	0.225067	0.263214
0.351167	0.225544	0.259876
0.352833	0.225544	0.253201
0.3545	0.226974	0.244617
0.356167	0.226021	0.240326
0.357833	0.224113	0.237465
0.3595	0.225067	0.234604
0.361167	0.226498	0.23222
0.362833	0.228405	0.234127
0.3645	0.227928	0.234604
0.366167	0.229359	0.234604
0.367833	0.229359	0.238895
0.3695	0.229359	0.249863
0.371167	0.231266	0.253677
0.372833	0.236034	0.252724
0.3745	0.24128	0.252724
0.376167	0.246048	0.253677
0.377833	0.252724	0.249386
0.3795	0.258446	0.24271
0.381167	0.257969	0.24271
0.382833	0.25177	0.244617
0.3845	0.244141	0.245094
0.386167	0.236988	0.245571
0.387833	0.227451	0.249863
0.3895	0.220776	0.254631
0.391167	0.219345	0.257492
0.392833	0.220776	0.26083
0.3945	0.225544	0.263214
0.396167	0.229836	0.265598
0.397833	0.231743	0.261307
0.3995	0.230312	0.255585
0.401167	0.227451	0.25177
0.402833	0.226021	0.248909
0.4045	0.225067	0.247002
0.406167	0.226021	0.243664
0.407833	0.229359	0.244617
0.4095	0.229836	0.247002
0.411167	0.230312	0.25177
0.412833	0.230789	0.255585
0.4145	0.229836	0.254154
0.416167	0.228405	0.248909
0.417833	0.229359	0.247002
0.4195	0.23222	0.248909
0.421167	0.230312	0.247478
0.422833	0.229836	0.243664
0.4245	0.233173	0.240326
0.426167	0.230312	0.241756
0.427833	0.225067	0.244617
0.4295	0.22316	0.244617
0.431167	0.229359	0.245094
0.432833	0.230312	0.244617
0.4345	0.226021	0.247002
0.436167	0.223637	0.249386
0.437833	0.222683	0.249386
0.4395	0.225067	0.246048
0.441167	0.226021	0.240326
0.442833	0.230312	0.237942
0.4445	0.235558	0.238419
0.446167	0.241756	0.238419
0.447833	0.244617	0.23222
0.4495	0.24128	0.225544
0.451167	0.235081	0.224113
0.452833	0.228405	0.226498
0.4545	0.223637	0.230312
0.456167	0.22316	0.229836
0.457833	0.227451	0.231266
0.4595	0.228405	0.234604
0.461167	0.231743	0.238419
0.462833	0.234604	0.240803
0.4645	0.235081	0.243187
0.466167	0.23222	0.247478
0.467833	0.226498	0.252247
0.4695	0.226021	0.254154
0.471167	0.223637	0.252247
0.472833	0.22459	0.248909
0.4745	0.228882	0.247478
0.476167	0.232697	0.247002
0.477833	0.235558	0.250816
0.4795	0.233173	0.256538
0.481167	0.233173	0.259399
0.482833	0.23222	0.261784
0.4845	0.230312	0.259876
0.486167	0.226498	0.257015
0.487833	0.224113	0.250816
0.4895	0.227928	0.248432
0.491167	0.23365	0.247002
0.492833	0.235558	0.244617
0.4945	0.233173	0.244141
0.496167	0.232697	0.241756
0.497833	0.237465	0.237465
0.4995	0.241756	0.227928
0.501167	0.23365	0.22316
0.502833	0.230312	0.226498
0.5045	0.232697	0.23365
0.506167	0.237465	0.239849
0.507833	0.235558	0.240803
0.5095	0.230789	0.245094
0.511167	0.229836	0.247002
0.512833	0.227928	0.245094
0.5145	0.228405	0.238419
0.516167	0.227451	0.235081
0.517833	0.226498	0.240326
0.5195	0.22459	0.245571
0.521167	0.228405	0.248432
0.522833	0.230312	0.245571
0.5245	0.22459	0.244617
0.526167	0.216484	0.245571
0.527833	0.210762	0.246525
0.5295	0.209332	0.246525
0.531167	0.209808	0.241756
0.532833	0.209808	0.239372
0.5345	0.212669	0.238419
0.536167	0.217915	0.237465
0.537833	0.22316	0.236988
0.5395	0.226021	0.237465
0.541167	0.225544	0.245094
0.542833	0.226974	0.252724
0.5445	0.225067	0.259876
0.546167	0.223637	0.263691
0.547833	0.225544	0.263691
0.5495	0.233173	0.259399
0.551167	0.236034	0.254154
0.552833	0.232697	0.25034
0.5545	0.234127	0.246048
0.556167	0.242233	0.239849
0.557833	0.244141	0.235081
0.5595	0.236988	0.234127
0.561167	0.234127	0.237942
0.562833	0.236511	0.243187
0.5645	0.239372	0.245571
0.566167	0.237465	0.246048
0.567833	0.239372	0.248432
0.5695	0.243664	0.255108
0.571167	0.248909	0.258923
0.572833	0.254154	0.257492
0.5745	0.257492	0.256062
0.576167	0.255585	0.257969
0.577833	0.248432	0.263214
0.5795	0.245094	0.263691
0.581167	0.243664	0.26083
0.582833	0.243664	0.256538
0.5845	0.243187	0.253677
0.586167	0.245571	0.252724
0.587833	0.25034	0.252724
0.5895	0.250816	0.252724
0.591167	0.24271	0.250816
0.592833	0.23222	0.255585
0.5945	0.222683	0.261784
0.596167	0.213146	0.266552
0.597833	0.207424	0.265598
0.5995	0.202179	0.265121
0.601167	0.203133	0.269413
0.602833	0.205994	0.272274
0.6045	0.213623	0.27132
0.606167	0.225544	0.267029
0.607833	0.236988	0.263691
0.6095	0.24271	0.259876
0.611167	0.243187	0.254154
0.612833	0.244617	0.248909
0.6145	0.245571	0.247002
0.616167	0.243664	0.245571
0.617833	0.236511	0.248909
0.6195	0.23222	0.253677
0.621167	0.233173	0.258446
0.622833	0.233173	0.261307
0.6245	0.229359	0.263214
0.626167	0.22316	0.266075
0.627833	0.221729	0.264168
0.6295	0.22459	0.265598
0.631167	0.234127	0.265121
0.632833	0.241756	0.267029
0.6345	0.25034	0.268936
0.636167	0.256538	0.272274
0.637833	0.26083	0.271797
0.6395	0.261307	0.265121
0.641167	0.252247	0.257492
0.642833	0.24271	0.247955
0.6445	0.235081	0.244141
0.646167	0.231266	0.24128
0.647833	0.230789	0.242233
0.6495	0.229359	0.244141
0.651167	0.227928	0.249863
0.652833	0.226021	0.254154
0.6545	0.226498	0.255108
0.656167	0.230789	0.255585
0.657833	0.234604	0.255585
0.6595	0.237942	0.258923
0.661167	0.246048	0.258923
0.662833	0.255585	0.261784
0.6645	0.258446	0.259399
0.666167	0.256062	0.253201
0.667833	0.250816	0.249863
0.6695	0.246525	0.251293
0.671167	0.245094	0.257969
0.672833	0.24271	0.260353
0.6745	0.248432	0.264645
0.676167	0.247955	0.271797
0.677833	0.247002	0.275135
0.6795	0.247478	0.272751
0.681167	0.250816	0.268936
0.682833	0.251293	0.265121
0.6845	0.242233	0.262737
0.686167	0.239372	0.262737
0.687833	0.24271	0.267029
0.6895	0.248909	0.267506
0.691167	0.249386	0.260353
0.692833	0.253677	0.253677
0.6945	0.258446	0.247955
0.696167	0.26226	0.243187
0.697833	0.26226	0.23365
0.6995	0.259876	0.227928
0.701167	0.255108	0.229359
0.702833	0.249386	0.236511
0.7045	0.245571	0.242233
0.706167	0.244617	0.244617
0.707833	0.242233	0.249863
0.7095	0.241756	0.257015
0.711167	0.243187	0.266075
0.712833	0.243664	0.274181
0.7145	0.243664	0.277042
0.716167	0.241756	0.276089
0.717833	0.245094	0.274658
0.7195	0.24128	0.270367
0.721167	0.235558	0.258446
0.722833	0.234127	0.245094
0.7245	0.236988	0.235558
0.726167	0.236511	0.236034
0.727833	0.231266	0.240326
0.7295	0.231743	0.245571
0.731167	0.236511	0.252247
0.732833	0.242233	0.256538
0.7345	0.240326	0.259876
0.736167	0.237465	0.258923
0.737833	0.234127	0.257015
0.7395	0.23365	0.254154
0.741167	0.233173	0.25034
0.742833	0.231266	0.247002
0.7445	0.235081	0.248909
0.746167	0.243187	0.255108
0.747833	0.25177	0.257015
0.7495	0.254154	0.258923
0.751167	0.253201	0.263214
0.752833	0.247478	0.268459
0.7545	0.242233	0.268459
0.756167	0.239372	0.264645
0.757833	0.24271	0.263691
0.7595	0.247002	0.267029
0.761167	0.247478	0.271797
0.762833	0.245094	0.272751
0.7645	0.242233	0.273705
0.766167	0.242233	0.271797
0.767833	0.240326	0.270367
0.7695	0.236511	0.269413
0.771167	0.230789	0.266552
0.772833	0.235558	0.263691
0.7745	0.239849	0.265598
0.776167	0.239372	0.267506
0.777833	0.237942	0.266075
0.7795	0.239849	0.259399
0.781167	0.246048	0.251293
0.782833	0.247478	0.243187
0.7845	0.245571	0.233173
0.786167	0.241756	0.225544
0.787833	0.235558	0.226974
0.7895	0.230789	0.228882
0.791167	0.230789	0.230312
0.792833	0.232697	0.236988
0.7945	0.23222	0.248909
0.796167	0.236034	0.258446
0.797833	0.244141	0.257492
0.7995	0.25177	0.252247
0.801167	0.252247	0.248432
0.802833	0.25034	0.248432
0.8045	0.250816	0.245571
0.806167	0.248909	0.243187
0.807833	0.243664	0.24128
0.8095	0.236034	0.246048
0.811167	0.233173	0.253201
0.812833	0.236511	0.257492
0.8145	0.24271	0.257969
0.816167	0.246525	0.257492
0.817833	0.246525	0.256062
0.8195	0.247478	0.255585
0.821167	0.249386	0.254631
0.822833	0.248432	0.251293
0.8245	0.245571	0.247955
0.826167	0.245571	0.245094
0.827833	0.243187	0.248432
0.8295	0.240326	0.248432
0.831167	0.236988	0.246525
0.832833	0.236034	0.244617
0.8345	0.231266	0.246048
0.836167	0.225067	0.248909
0.837833	0.223637	0.252247
0.8395	0.228405	0.257969
0.841167	0.229836	0.264645
0.842833	0.226498	0.267029
0.8445	0.223637	0.269413
0.846167	0.230312	0.270844
0.847833	0.240803	0.27132
0.8495	0.244141	0.266075
0.851167	0.244617	0.258923
0.852833	0.244617	0.258923
0.8545	0.247955	0.262737
0.856167	0.246048	0.266075
0.857833	0.240803	0.265598
0.8595	0.23222	0.267982
0.861167	0.22459	0.268936
0.862833	0.217438	0.266552
0.8645	0.212669	0.260353
0.866167	0.205994	0.255108
0.867833	0.197887	0.255108
0.8695	0.195503	0.257969
0.871167	0.199795	0.26083
0.872833	0.210762	0.264168
0.8745	0.216961	0.268936
0.876167	0.22316	0.271797
0.877833	0.226974	0.268936
0.8795	0.231743	0.265121
0.881167	0.236988	0.266552
0.882833	0.240326	0.266075
0.8845	0.24128	0.265121
0.886167	0.241756	0.265121
0.887833	0.243187	0.266075
0.8895	0.247002	0.26226
0.891167	0.248432	0.254631
0.892833	0.247002	0.25034
0.8945	0.243187	0.247002
0.896167	0.239372	0.24128
0.897833	0.239849	0.234127
0.8995	0.240326	0.230312
0.901167	0.237942	0.234127
0.902833	0.231266	0.238895
0.9045	0.23222	0.240803
0.906167	0.240803	0.246525
0.907833	0.25034	0.251293
0.9095	0.25177	0.252724
0.911167	0.25177	0.254154
0.912833	0.258923	0.257015
0.9145	0.264645	0.257492
0.916167	0.261784	0.253201
0.917833	0.251293	0.253677
0.9195	0.241756	0.254631
0.921167	0.238419	0.249386
0.922833	0.235081	0.24271
0.9245	0.231743	0.24271
0.926167	0.227928	0.249863
0.927833	0.228882	0.255108
0.9295	0.232697	0.257492
0.931167	0.237942	0.259399
0.932833	0.237465	0.26226
0.9345	0.236988	0.266552
0.936167	0.239372	0.264645
0.937833	0.239849	0.258446
0.9395	0.239849	0.257015
0.941167	0.236034	0.256538
0.942833	0.235081	0.25177
0.9445	0.233173	0.249386
0.946167	0.235081	0.249863
0.947833	0.239372	0.25034
0.9495	0.240803	0.251293
0.951167	0.240326	0.257015
0.952833	0.240326	0.266075
0.9545	0.241756	0.268459
0.956167	0.246048	0.267506
0.957833	0.249386	0.268459
0.9595	0.251293	0.270844
0.961167	0.253201	0.268459
0.962833	0.254154	0.265598
0.9645	0.251293	0.264168
0.966167	0.24271	0.264645
0.967833	0.235558	0.264645
0.9695	0.23365	0.259399
0.971167	0.236034	0.255585
0.972833	0.239849	0.25177
0.9745	0.247002	0.247478
0.976167	0.252247	0.243187
0.977833	0.253677	0.24271
0.9795	0.250816	0.246048
0.981167	0.245571	0.252247
0.982833	0.239849	0.258923
0.9845	0.230312	0.267982
0.986167	0.221252	0.279903
0.987833	0.217915	0.28944
0.9895	0.224113	0.295639
0.991167	0.231266	0.295639
0.992833	0.237942	0.292778
0.9945	0.241756	0.283241
0.996167	0.246525	0.274181
0.997833	0.248909	0.267029
0.9995	0.243187	0.260353
1.00117	0.238419	0.256062
1.00283	0.230312	0.253677
1.0045	0.229836	0.257015
1.00617	0.228882	0.259399
1.00783	0.23222	0.259399
1.0095	0.237942	0.261784
1.01117	0.243187	0.26083
1.01283	0.251293	0.258923
1.0145	0.256062	0.252724
1.01617	0.254631	0.244141
1.01783	0.244617	0.235558
1.0195	0.235558	0.232697
1.02117	0.23222	0.235558
1.02283	0.231743	0.236511
1.0245	0.229836	0.235558
1.02617	0.230312	0.236988
1.02783	0.236988	0.245094
1.0295	0.243664	0.252247
1.03117	0.242233	0.254631
1.03283	0.237465	0.261784
1.0345	0.234127	0.272274
1.03617	0.235081	0.283718
1.03783	0.236511	0.288963
1.0395	0.236034	0.287533
1.04117	0.235081	0.279903
1.04283	0.230789	0.268459
1.0445	0.228882	0.261307
1.04617	0.229836	0.256062
1.04783	0.231743	0.251293
1.0495	0.23222	0.251293
1.05117	0.232697	0.259399
1.05283	0.235081	0.267506
1.0545	0.237465	0.270844
1.05617	0.237942	0.267982
1.05783	0.235081	0.262737
1.0595	0.233173	0.259399
1.06117	0.239849	0.257969
1.06283	0.247002	0.261307
1.0645	0.253677	0.264645
1.06617	0.254631	0.271797
1.06783	0.254631	0.277042
1.0695	0.257492	0.27895
1.07117	0.255585	0.276566
1.07283	0.256062	0.26989
1.0745	0.248432	0.26226
1.07617	0.243664	0.256538
1.07783	0.24128	0.256538
1.0795	0.24128	0.261307
1.08117	0.240326	0.268936
1.08283	0.236988	0.273228
1.0845	0.238895	0.27895
1.08617	0.242233	0.283241
1.08783	0.248432	0.287056
1.0895	0.247955	0.281811
1.09117	0.24128	0.273705
1.09283	0.237465	0.271797
1.0945	0.239849	0.275612
1.09617	0.240803	0.278473
1.09783	0.238895	0.276566
1.0995	0.243187	0.273705
1.10117	0.250816	0.274181
1.10283	0.254631	0.276089
1.1045	0.254154	0.271797
1.10617	0.253201	0.266552
1.10783	0.248909	0.262737
1.1095	0.239372	0.265598
1.11117	0.234127	0.26989
1.11283	0.236988	0.268936
1.1145	0.240326	0.267029
1.11617	0.239849	0.263691
1.11783	0.238419	0.262737
1.1195	0.239372	0.260353
1.12117	0.237942	0.258923
1.12283	0.23222	0.259399
1.1245	0.227451	0.257492
1.12617	0.226974	0.252247
1.12783	0.229836	0.250816
1.1295	0.229836	0.253201
1.13117	0.232697	0.252724
1.13283	0.234604	0.247955
1.1345	0.236988	0.247002
1.13617	0.237465	0.258923
1.13783	0.239372	0.26989
1.1395	0.244141	0.273228
1.14117	0.244141	0.273228
1.14283	0.239849	0.28038
1.1445	0.232697	0.289917
1.14617	0.227451	0.28944
1.14783	0.223637	0.282288
1.1495	0.220299	0.277042
1.15117	0.221252	0.277042
1.15283	0.225067	0.275135
1.1545	0.231266	0.26989
1.15617	0.239849	0.263214
1.15783	0.245094	0.255108
1.1595	0.244617	0.252247
1.16117	0.237942	0.257492
1.16283	0.234127	0.26226
1.1645	0.232697	0.264645
1.16617	0.231266	0.267982
1.16783	0.228405	0.273705
1.1695	0.229359	0.277042
1.17117	0.23365	0.268936
1.17283	0.234127	0.258923
1.1745	0.235081	0.25034
1.17617	0.232697	0.243664
1.17783	0.230789	0.24271
1.1795	0.228882	0.247478
1.18117	0.231266	0.254154
1.18283	0.237942	0.257969
1.1845	0.238895	0.259399
1.18617	0.235081	0.26226
1.18783	0.232697	0.264168
1.1895	0.234604	0.260353
1.19117	0.234604	0.252247
1.19283	0.231743	0.247955
1.1945	0.227451	0.25034
1.19617	0.231743	0.257492
1.19783	0.237465	0.258446
1.1995	0.242233	0.257015
1.20117	0.245571	0.259399
1.20283	0.246048	0.266075
1.2045	0.248432	0.266075
1.20617	0.25177	0.262737
1.20783	0.258446	0.259399
1.2095	0.259876	0.260353
1.21117	0.257492	0.257969
1.21283	0.254154	0.252724
1.2145	0.256062	0.248432
1.21617	0.249863	0.243187
1.21783	0.237465	0.245094
1.2195	0.226974	0.251293
1.22117	0.22459	0.257969
1.22283	0.229359	0.263214
1.2245	0.23222	0.267029
1.22617	0.239372	0.269413
1.22783	0.248432	0.270367
1.2295	0.259399	0.265121
1.23117	0.265121	0.258446
1.23283	0.265121	0.254154
1.2345	0.257015	0.253677
1.23617	0.247478	0.256062
1.23783	0.239372	0.258923
1.2395	0.23222	0.258446
1.24117	0.226021	0.26226
1.24283	0.22316	0.266552
1.2445	0.225067	0.272274
1.24617	0.231266	0.277042
1.24783	0.237942	0.276089
1.2495	0.242233	0.276089
1.25117	0.246525	0.277519
1.25283	0.249863	0.279427
1.2545	0.254631	0.276089
1.25617	0.254631	0.270367
1.25783	0.255585	0.270367
1.2595	0.255585	0.275612
1.26117	0.252247	0.277996
1.26283	0.248432	0.27895
1.2645	0.243187	0.281811
1.26617	0.243664	0.286102
1.26783	0.247478	0.28801
1.2695	0.252247	0.28801
1.27117	0.253677	0.293255
1.27283	0.255585	0.29707
1.2745	0.259876	0.302792
1.27617	0.256062	0.305653
1.27783	0.244141	0.306606
1.2795	0.234127	0.304699
1.28117	0.235081	0.301838
1.28283	0.236034	0.301838
1.2845	0.23222	0.300407
1.28617	0.235081	0.300407
1.28783	0.243664	0.304699
1.2895	0.247002	0.309944
1.29117	0.244141	0.30756
1.29283	0.24128	0.304699
1.2945	0.235081	0.305653
1.29617	0.228405	0.30899
1.29783	0.220776	0.306129
1.2995	0.217438	0.299931
1.30117	0.216961	0.301361
1.30283	0.219822	0.308037
1.3045	0.231266	0.313282
1.30617	0.24128	0.314713
1.30783	0.247955	0.313282
1.3095	0.252724	0.317574
1.31117	0.252724	0.320911
1.31283	0.249386	0.321865
1.3145	0.245094	0.319958
1.31617	0.240326	0.319481
1.31783	0.236511	0.322819
1.3195	0.232697	0.323296
1.32117	0.235558	0.324249
1.32283	0.24271	0.320435
1.3245	0.247478	0.315666
1.32617	0.245571	0.309944
1.32783	0.240803	0.314236
1.3295	0.244141	0.329018
1.33117	0.249386	0.34523
1.33283	0.254631	0.36335
1.3345	0.254631	0.38147
1.33617	0.257492	0.41008
1.33783	0.263691	0.440121
1.3395	0.265598	0.464916
1.34117	0.260353	0.490665
1.34283	0.25034	0.528336
1.3445	0.241756	0.586033
1.34617	0.240326	0.658512
1.34783	0.24128	0.74625
1.3495	0.238419	0.853539
1.35117	0.232697	0.98753
1.35283	0.226974	1.15252
1.3545	0.227451	1.34993
1.35617	0.222683	1.57881
1.35783	0.21553	1.84059
1.3595	0.208855	2.14911
1.36117	0.205517	2.5034
1.36283	0.201702	2.89059
1.3645	0.19455	3.3083
1.36617	0.185013	3.76034
1.36783	0.175953	4.24719
1.3695	0.165939	4.75645
1.37117	0.160694	5.2762
1.37283	0.163555	5.8012
1.3745	0.169754	6.32524
1.37617	0.173092	6.83212
1.37783	0.176907	7.31134
1.3795	0.185013	7.75146
1.38117	0.200748	8.14819
1.38283	0.214577	8.49581
1.3845	0.226498	8.78668
1.38617	0.240326	9.02319
1.38783	0.26226	9.202
1.3895	0.288486	9.32264
1.39117	0.311375	9.38702
1.39283	0.340939	9.40275
1.3945	0.377655	9.38606
1.39617	0.422955	9.32646
1.39783	0.467777	9.23204
1.3995	0.515461	9.11188
1.40117	0.555038	8.97503
1.40283	0.581264	8.8172
1.4045	0.601292	8.63075
1.40617	0.620365	8.43
1.40783	0.632763	8.20637
1.4095	0.625134	7.96032
1.41117	0.60463	7.68757
1.41283	0.576019	7.39622
1.4145	0.535011	7.08103
1.41617	0.472546	6.74343
1.41783	0.391483	6.39296
1.4195	0.300407	6.03485
1.42117	0.203133	5.67293
1.42283	0.101089	5.30291
1.4245	-0.0066757	4.93145
1.42617	-0.116825	4.56667
1.42783	-0.222683	4.21238
1.4295	-0.325203	3.86715
1.43117	-0.422955	3.52859
1.43283	-0.519276	3.1991
1.4345	-0.613213	2.87724
1.43617	-0.703335	2.56157
1.43783	-0.790119	2.2521
1.4395	-0.870228	1.95265
1.44117	-0.936985	1.66559
1.44283	-0.991344	1.39666
1.4445	-1.01757	1.15728
1.44617	-1.01662	0.95129
1.44783	-0.983238	0.78249
1.4495	-0.918388	0.654697
1.45117	-0.825882	0.57745
1.45283	-0.700474	0.556469
1.4545	-0.55027	0.581741
1.45617	-0.375271	0.641346
1.45783	-0.189304	0.729084
1.4595	-0.0042915	0.836372
1.46117	0.177383	0.952721
1.46283	0.351429	1.05762
1.4645	0.511169	1.14918
1.46617	0.645161	1.23215
1.46783	0.76437	1.29938
1.4695	0.877857	1.35183
1.47117	0.977993	1.39475
1.47283	1.06001	1.43003
1.4745	1.1282	1.45674
1.47617	1.19495	1.47629
1.47783	1.25456	1.4925
1.4795	1.30939	1.50299
1.48117	1.35756	1.50347
1.48283	1.39856	1.50061
1.4845	1.42813	1.49822
1.48617	1.44958	1.49822
1.48783	1.46341	1.50251
1.4895	1.46103	1.50919
1.49117	1.45245	1.51587
1.49283	1.44577	1.51873
1.4945	1.44148	1.52159
1.49617	1.43003	1.51968
1.49783	1.41668	1.51253
1.4995	1.40476	1.50156
1.50117	1.39236	1.48821
1.50283	1.3752	1.47915
1.5045	1.36089	1.47581
1.50617	1.35231	1.47009
1.50783	1.34134	1.45769
1.5095	1.32465	1.44482
1.51117	1.30892	1.441
1.51283	1.30224	1.441
1.5145	1.29652	1.43576
1.51617	1.29032	1.43099
1.51783	1.28889	1.43623
1.5195	1.29747	1.44577
1.52117	1.31178	1.44815
1.52283	1.32704	1.45054
1.5245	1.3485	1.45388
1.52617	1.37758	1.46532
1.52783	1.41001	1.48392
1.5295	1.44815	1.50871
1.53117	1.4925	1.54018
1.53283	1.54352	1.57547
1.5345	1.59216	1.62315
1.53617	1.64127	1.67513
1.53783	1.70088	1.72806
1.5395	1.76954	1.78337
1.54117	1.83582	1.83868
1.54283	1.89304	1.89495
1.5445	1.94931	1.94836
1.54617	1.99938	1.99556
1.54783	2.03133	2.02274
1.5495	2.038	2.02751
1.55117	2.01607	2.00796
1.55283	1.96791	1.95122
1.5545	1.87969	1.84679
1.55617	1.7457	1.688
1.55783	1.56212	1.47676
1.5595	1.32608	1.21355
1.56117	1.04523	0.902653
1.56283	0.725746	0.550747
1.5645	0.390053	0.170708
1.56617	0.0581741	-0.209332
1.56783	-0.246048	-0.565529
1.5695	-0.498772	-0.874519
1.57117	-0.685215	-1.11818
1.57283	-0.79298	-1.27602
1.5745	-0.816822	-1.33419
1.57617	-0.755787	-1.28698
1.57783	-0.615597	-1.14203
1.5795	-0.397205	-0.910282
1.58117	-0.108242	-0.60463
1.58283	0.235558	-0.244617
1.5845	0.609875	0.150204
1.58617	0.998497	0.560284
1.58783	1.39427	0.980854
1.5895	1.77813	1.39141
1.59117	2.12765	1.78528
1.59283	2.43092	2.15244
1.5945	2.69413	2.48337
1.59617	2.91634	2.76613
1.59783	3.0899	2.99025
1.5995	3.21579	3.16048
1.60117	3.30639	3.28732
1.60283	3.36933	3.3803
1.6045	3.41082	3.44706
1.60617	3.43132	3.49665
1.60783	3.42941	3.53479
1.6095	3.41225	3.56483
1.61117	3.38078	3.57962
1.61283	3.34501	3.57866
1.6145	3.2959	3.5553
1.61617	3.22914	3.51095
1.61783	3.14522	3.44992
1.6195	3.04747	3.37362
1.62117	2.93589	3.27778
1.62283	2.80666	3.15666
1.6245	2.67076	3.02458
1.62617	2.53534	2.88725
1.62783	2.40564	2.74611
1.6295	2.2788	2.59638
1.63117	2.15864	2.44808
1.63283	2.04611	2.31218
1.6345	1.93357	2.18773
1.63617	1.82152	2.07186
1.63783	1.72091	1.95789
1.6395	1.63794	1.85204
1.64117	1.56212	1.75333
1.64283	1.49059	1.6675
1.6445	1.43242	1.58978
1.64617	1.38903	1.52063
1.64783	1.34945	1.46008
1.6495	1.30892	1.41001
1.65117	1.27172	1.3752
1.65283	1.24693	1.34563
1.6545	1.22499	1.31941
1.65617	1.20163	1.29652
1.65783	1.18065	1.2784
1.6595	1.16158	1.26505
1.66117	1.15204	1.24741
1.66283	1.14393	1.23405
1.6645	1.14107	1.22309
1.66617	1.13821	1.2145
1.66783	1.13487	1.20592
1.6695	1.13058	1.19448
1.67117	1.12343	1.18494
1.67283	1.11341	1.17254
1.6745	1.09959	1.15824
1.67617	1.09291	1.14107
1.67783	1.09148	1.13058
1.6795	1.09339	1.12486
1.68117	1.09386	1.11771
1.68283	1.09434	1.1096
1.6845	1.0972	1.10817
1.68617	1.09577	1.11198
1.68783	1.091	1.11485
1.6895	1.08099	1.11151
1.69117	1.07288	1.10579
1.69283	1.06668	1.09863
1.6945	1.06192	1.09005
1.69617	1.05858	1.0767
1.69783	1.05715	1.06621
1.6995	1.06001	1.06478
1.70117	1.06621	1.06621
1.70283	1.07384	1.06382
1.7045	1.08004	1.05858
1.70617	1.08671	1.05762
1.70783	1.091	1.05667
1.7095	1.09482	1.05572
1.71117	1.09625	1.05524
1.71283	1.10006	1.05858
1.7145	1.10292	1.05858
1.71617	1.10149	1.05762
1.71783	1.10388	1.05524
1.7195	1.10912	1.05047
1.72117	1.11485	1.04475
1.72283	1.12295	1.03903
1.7245	1.1301	1.03807
1.72617	1.13773	1.03426
1.72783	1.14584	1.02758
1.7295	1.15681	1.01995
1.73117	1.1692	1.01233
1.73283	1.1754	1.00565
1.7345	1.18303	1.00231
1.73617	1.19734	1.00136
1.73783	1.21641	0.997066
1.7395	1.23262	0.993729
1.74117	1.24693	0.991344
1.74283	1.26934	0.987053
1.7445	1.2989	0.977039
1.74617	1.32847	0.96941
1.74783	1.35803	0.965595
1.7495	1.39618	0.962257
1.75117	1.44196	0.956535
1.75283	1.48964	0.958443
1.7545	1.5378	0.963211
1.75617	1.5974	0.963211
1.75783	1.65892	0.957489
1.7595	1.72138	0.950336
1.76117	1.79291	0.950336
1.76283	1.87969	0.945568
1.7645	1.97887	0.936985
1.76617	2.08044	0.934601
1.76783	2.19297	0.939369
1.7695	2.31886	0.947952
1.77117	2.45047	0.953197
1.77283	2.59018	0.956535
1.7745	2.74181	0.95892
1.77617	2.91061	0.959873
1.77783	3.10516	0.961781
1.7795	3.32308	0.964642
1.78117	3.56674	0.967026
1.78283	3.83186	0.972271
1.7845	4.12941	0.983715
1.78617	4.46653	0.993252
1.78783	4.84705	0.997543
1.7895	5.27573	0.993252
1.79117	5.7683	0.987053
1.79283	6.34623	0.9799
1.7945	7.01809	0.973225
1.79617	7.79676	0.967503
1.79783	8.70514	0.967026
1.7995	9.77373	0.971317
1.80117	11.0326	0.97847
1.80283	12.5127	0.985622
1.8045	14.2603	0.992775
1.80617	16.3198	0.999451
1.80783	18.7287	0.999928
1.8095	21.5297	0.999451
1.81117	24.7731	1.00183
1.81283	28.5115	1.00374
1.8145	32.7764	0.99802
1.81617	37.601	0.990391
1.81783	43.016	0.986099
1.8195	49.0456	0.985146
1.82117	55.7008	0.986099
1.82283	62.9697	0.98896
1.8245	70.8394	0.99659
1.82617	79.2809	1.0047
1.82783	88.2587	1.01137
1.8295	97.7263	1.01662
1.83117	107.614	1.01852
1.83283	117.84	1.01805
1.8345	128.316	1.01948
1.83617	138.963	1.02282
1.83783	149.679	1.02711
1.8395	160.366	1.03188
1.84117	170.921	1.03188
1.84283	181.254	1.03426
1.8445	191.289	1.04284
1.84617	200.942	1.0519
1.84783	210.139	1.06239
1.8495	218.802	1.07193
1.85117	226.876	1.08719
1.85283	234.325	1.1034
1.8545	241.121	1.11723
1.85617	247.231	1.13058
1.85783	252.631	1.13916
1.8595	257.327	1.1487
1.86117	261.333	1.16396
1.86283	264.644	1.18256
1.8645	267.259	1.19543
1.86617	269.201	1.20878
1.86783	270.493	1.23167
1.8695	271.157	1.26171
1.87117	271.223	1.28746
1.87283	270.721	1.3113
1.8745	269.678	1.3423
1.87617	268.126	1.3814
1.87783	266.115	1.42288
1.8795	263.673	1.46341
1.88117	260.83	1.50347
1.88283	257.617	1.54924
1.8845	254.072	1.60122
1.88617	250.231	1.65892
1.88783	246.124	1.71614
1.8895	241.79	1.78003
1.89117	237.253	1.85108
1.89283	232.534	1.92928
1.8945	227.656	2.00987
1.89617	222.648	2.08616
1.89783	217.533	2.16627
1.8995	212.327	2.24733
1.90117	207.063	2.33603
1.90283	201.768	2.43139
1.9045	196.462	2.53391
1.90617	191.166	2.64168
1.90783	185.889	2.7523
1.9095	180.64	2.86722
1.91117	175.433	2.98738
1.91283	170.286	3.10612
1.9145	165.217	3.2196
1.91617	160.225	3.33357
1.91783	155.319	3.45087
1.9195	150.506	3.57056
1.92117	145.794	3.68357
1.92283	141.186	3.79515
1.9245	136.683	3.90863
1.92617	132.285	4.02451
1.92783	128.001	4.14085
1.9295	123.84	4.2491
1.93117	119.8	4.35305
1.93283	115.869	4.44603
1.9345	112.045	4.53854
1.93617	108.342	4.62866
1.93783	104.751	4.71592
1.9395	101.267	4.79364
1.94117	97.8889	4.87041
1.94283	94.6221	4.95195
1.9445	91.4755	5.02872
1.94617	88.4438	5.09548
1.94783	85.5203	5.15652
1.9495	82.6993	5.2228
1.95117	79.9818	5.2824
1.95283	77.3644	5.33676
1.9545	74.8396	5.38492
1.95617	72.4053	5.42545
1.95783	70.0593	5.46074
1.9595	67.8039	5.49316
1.96117	65.6285	5.52511
1.96283	63.5333	5.54895
1.9645	61.5215	5.5666
1.96617	59.5837	5.5871
1.96783	57.7145	5.60808
1.9695	55.9106	5.62334
1.97117	54.1773	5.63526
1.97283	52.5136	5.64718
1.9745	50.9057	5.65624
1.97617	49.3536	5.66196
1.97783	47.8592	5.66483
1.9795	46.4253	5.66149
1.98117	45.0449	5.65338
1.98283	43.714	5.64575
1.9845	42.4271	5.64003
1.98617	41.1887	5.62525
1.98783	39.9995	5.60379
1.9895	38.8513	5.58281
1.99117	37.7378	5.56326
1.99283	36.6559	5.54085
1.9945	35.6116	5.5089
1.99617	34.6026	5.47552
1.99783	33.6218	5.43785
1.9995	32.6681	5.39494
2.00117	31.743	5.34391
2.00283	30.8547	5.28955
2.0045	29.9978	5.23138
2.00617	29.1672	5.17273
2.00783	28.3618	5.11217
2.0095	27.5793	5.04923
2.01117	26.8226	4.97961
2.01283	26.082	4.90856
2.0145	25.3634	4.83704
2.01617	24.662	4.75693
2.01783	23.9778	4.67491
2.0195	23.314	4.5929
2.02117	22.6722	4.51374
2.02283	22.0537	4.42743
2.0245	21.451	4.33969
2.02617	20.8654	4.25577
2.02783	20.3009	4.17137
2.0295	19.7544	4.0822
2.03117	19.2218	3.9897
2.03283	18.7011	3.901
2.0345	18.1961	3.81851
2.03617	17.7069	3.7384
2.03783	17.2334	3.65925
2.0395	16.778	3.57962
2.04117	16.3383	3.49951
2.04283	15.914	3.41988
2.0445	15.5067	3.33881
2.04617	15.1219	3.25918
2.04783	14.7543	3.1805
2.0495	14.3986	3.10993
2.05117	14.0605	3.04842
2.05283	13.7453	2.99311
2.0545	13.4473	2.94304
2.05617	13.1664	2.89297
2.05783	12.9075	2.84576
2.0595	12.6686	2.79856
2.06117	12.445	2.75755
2.06283	12.2366	2.71749
2.0645	12.0525	2.6803
2.06617	11.8861	2.65026
2.06783	11.735	2.6269
2.0695	11.6072	2.61021
2.07117	11.5056	2.5897
2.07283	11.4284	2.57587
2.0745	11.3726	2.56348
2.07617	11.3392	2.55919
2.07783	11.3354	2.56252
2.0795	11.3649	2.56968
2.08117	11.4341	2.58017
2.08283	11.5395	2.59638
2.0845	11.6892	2.62308
2.08617	11.8937	2.65598
2.08783	12.1622	2.69699
2.0895	12.4993	2.75803
2.09117	12.9128	2.8429
2.09283	13.4172	2.95448
2.0945	14.0166	3.09992
2.09617	14.7085	3.28779
2.09783	15.4848	3.5305
2.0995	16.3321	3.82614
2.10117	17.2248	4.17376
2.10283	18.1322	4.56524
2.1045	19.0229	4.98581
2.10617	19.8617	5.42307
2.10783	20.607	5.84888
2.1095	21.2264	6.24514
2.11117	21.698	6.59084
2.11283	21.9951	6.86789
2.1145	22.0985	7.06434
2.11617	21.9975	7.16496
2.11783	21.6956	7.16639
2.1195	21.203	7.06244
2.12117	20.5379	6.86169
2.12283	19.7301	6.57463
2.1245	18.8184	6.2151
2.12617	17.8447	5.80215
2.12783	16.8462	5.35774
2.1295	15.8563	4.9057
2.13117	14.9088	4.4651
2.13283	14.0224	4.05073
2.1345	13.2074	3.6726
2.13617	12.4688	3.33881
2.13783	11.8141	3.04556
2.1395	11.2381	2.79427
2.14117	10.7293	2.5816
2.14283	10.2859	2.40469
2.1445	9.90105	2.25735
2.14617	9.56488	2.13528
2.14783	9.26542	2.038
2.1495	9.0003	1.95789
2.15117	8.76474	1.88541
2.15283	8.5535	1.81961
2.1545	8.35657	1.76477
2.15617	8.18205	1.71566
2.15783	8.02565	1.66512
2.1595	7.88212	1.61934
2.16117	7.74384	1.58548
2.16283	7.61604	1.56021
2.1645	7.49731	1.53303
2.16617	7.3781	1.50156
2.16783	7.25937	1.47629
2.1695	7.1435	1.45626
2.17117	7.03716	1.43814
2.17283	6.93464	1.41907
2.1745	6.83546	1.4019
2.17617	6.73962	1.3938
2.17783	6.64949	1.39141
2.1795	6.56652	1.38712
2.18117	6.48594	1.3752
2.18283	6.40774	1.36518
2.1845	6.3324	1.36375
2.18617	6.26326	1.369
2.18783	6.1965	1.37615
2.1895	6.12974	1.38283
2.19117	6.06346	1.39475
2.19283	5.99861	1.40715
2.1945	5.9371	1.42336
2.19617	5.87463	1.43814
2.19783	5.81026	1.45245
2.1995	5.74493	1.47533
2.20117	5.68533	1.50633
2.20283	5.6324	1.54448
2.2045	5.58424	1.57881
2.20617	5.53799	1.61314
2.20783	5.48983	1.65558
2.2095	5.4388	1.69897
2.21117	5.38445	1.74761
2.21283	5.32866	1.79768
2.2145	5.26953	1.84774
2.21617	5.21135	1.9002
2.21783	5.15795	1.95265
2.2195	5.11265	2.00987
2.22117	5.07259	2.06947
2.22283	5.03206	2.13003
2.2245	4.99249	2.19297
2.22617	4.95386	2.26116
2.22783	4.91858	2.32887
2.2295	4.88186	2.39277
2.23117	4.84419	2.45047
2.23283	4.80604	2.50673
2.2345	4.76742	2.56634
2.23617	4.72307	2.62403
2.23783	4.67968	2.67649
2.2395	4.64153	2.72989
2.24117	4.60482	2.7833
2.24283	4.5619	2.8348
2.2445	4.51899	2.88391
2.24617	4.48656	2.92921
2.24783	4.45938	2.96831
2.2495	4.42934	2.99835
2.25117	4.39167	3.02553
2.25283	4.36211	3.04842
2.2545	4.34017	3.06606
2.25617	4.31585	3.07512
2.25783	4.28247	3.08037
2.2595	4.24671	3.08323
2.26117	4.21667	3.08657
2.26283	4.1852	3.08466
2.2645	4.15087	3.07274
2.26617	4.11415	3.057
2.26783	4.07934	3.04317
2.2695	4.04978	3.02982
2.27117	4.02212	3.0055
2.27283	3.99113	2.97785
2.2745	3.95489	2.9521
2.27617	3.92342	2.9273
2.27783	3.89624	2.90251
2.2795	3.86715	2.87294
2.28117	3.83711	2.84052
2.28283	3.81422	2.80476
2.2845	3.79467	2.76423
2.28617	3.77464	2.72369
2.28783	3.75271	2.68126
2.2895	3.7322	2.63357
2.29117	3.71122	2.58589
2.29283	3.68404	2.5444
2.2945	3.65925	2.5053
2.29617	3.63779	2.46096
2.29783	3.62158	2.41232
2.2995	3.60012	2.36607
2.30117	3.57246	2.32363
2.30283	3.54624	2.27928
2.3045	3.5224	2.2316
2.30617	3.49188	2.18248
2.30783	3.46088	2.13242
2.3095	3.43704	2.08998
2.31117	3.41988	2.04611
2.31283	3.40128	2.00081
2.3145	3.38268	1.95599
2.31617	3.36838	1.91689
2.31783	3.35121	1.88255
2.3195	3.32451	1.84774
2.32117	3.2959	1.80864
2.32283	3.27444	1.76859
2.3245	3.25251	1.7333
2.32617	3.22819	1.70374
2.32783	3.20721	1.67656
2.3295	3.19576	1.64652
2.33117	3.18289	1.61982
2.33283	3.16525	1.59311
2.3345	3.14856	1.56593
2.33617	3.13187	1.53828
2.33783	3.11089	1.5111
2.3395	3.08752	1.48153
2.34117	3.06749	1.45006
2.34283	3.04985	1.42288
2.3445	3.02887	1.40142
2.34617	3.00694	1.38092
2.34783	2.98977	1.35851
2.3495	2.97403	1.33896
2.35117	2.9583	1.32227
2.35283	2.94399	1.30987
2.3545	2.93541	1.29414
2.35617	2.92397	1.27029
2.35783	2.90632	1.24645
2.3595	2.88916	1.22881
2.36117	2.87342	1.21689
2.36283	2.85769	1.19734
2.3645	2.83575	1.17636
2.36617	2.81572	1.15967
2.36783	2.80142	1.14441
2.3695	2.78711	1.1301
2.37117	2.76947	1.11771
2.37283	2.74897	1.11294
2.3745	2.73561	1.10531
2.37617	2.7256	1.09816
2.37783	2.71177	1.09005
2.3795	2.70224	1.08051
2.38117	2.69747	1.06478
2.38283	2.69222	1.0457
2.3845	2.6803	1.03664
2.38617	2.66838	1.02949
2.38783	2.66027	1.02043
2.3895	2.64788	1.0066
2.39117	2.63214	0.997066
2.39283	2.61593	0.988483
2.3945	2.59924	0.973701
2.39617	2.58207	0.962734
2.39783	2.56729	0.952244
2.3995	2.55823	0.945091
2.40117	2.54679	0.937462
2.40283	2.53677	0.93174
2.4045	2.53296	0.926018
2.40617	2.53105	0.917435
2.40783	2.52151	0.912189
2.4095	2.50483	0.908375
2.41117	2.48861	0.902176
2.41283	2.47574	0.891209
2.4145	2.45523	0.881672
2.41617	2.42758	0.874996
2.41783	2.40517	0.86832
2.4195	2.39134	0.862598
2.42117	2.38419	0.860691
2.42283	2.3756	0.862598
2.4245	2.36845	0.862122
2.42617	2.36464	0.859737
2.42783	2.3613	0.85783
2.4295	2.35271	0.854969
2.43117	2.33889	0.84877
2.43283	2.32267	0.835896
2.4345	2.31028	0.823975
2.43617	2.29883	0.816822
2.43783	2.28691	0.807285
2.4395	2.27547	0.794411
2.44117	2.26593	0.786304
2.44283	2.25782	0.78392
2.4445	2.24781	0.780582
2.44617	2.24066	0.77486
2.44783	2.23684	0.771046
2.4495	2.22778	0.772953
2.45117	2.21586	0.774384
2.45283	2.20776	0.774384
2.4545	2.20585	0.774384
2.45617	2.20156	0.771523
2.45783	2.1863	0.771046
2.4595	2.17247	0.769615
2.46117	2.16341	0.7658
2.46283	2.15149	0.759125
2.4645	2.13575	0.750542
2.46617	2.12383	0.74482
2.46783	2.12002	0.739574
2.4695	2.1162	0.73576
2.47117	2.11	0.731945
2.47283	2.1081	0.730038
2.4745	2.1019	0.728607
2.47617	2.0895	0.730991
2.47783	2.07853	0.732899
2.4795	2.0752	0.731468
2.48117	2.06804	0.729084
2.48283	2.05803	0.729084
2.4845	2.04802	0.733376
2.48617	2.04229	0.734806
2.48783	2.03466	0.731468
2.4895	2.02513	0.727177
2.49117	2.01607	0.725746
2.49283	2.00272	0.723362
2.4945	1.98793	0.720024
2.49617	1.97268	0.716686
2.49783	1.96409	0.715733
2.4995	1.95217	0.70858
2.50117	1.93977	0.699997
2.50283	1.93262	0.694752
2.5045	1.93357	0.691891
2.50617	1.93596	0.682354
2.50783	1.92738	0.670433
2.5095	1.91689	0.668526
2.51117	1.91164	0.671387
2.51283	1.90878	0.669479
2.5145	1.90449	0.659466
2.51617	1.894	0.654221
2.51783	1.87969	0.650406
2.5195	1.86872	0.644684
2.52117	1.86634	0.641823
2.52283	1.86396	0.643253
2.5245	1.85394	0.647545
2.52617	1.84584	0.653267
2.52783	1.84679	0.658035
2.5295	1.84965	0.664234
2.53117	1.84536	0.662327
2.53283	1.83392	0.656128
2.5345	1.82247	0.652313
2.53617	1.81246	0.651836
2.53783	1.80817	0.65279
2.5395	1.80149	0.650883
2.54117	1.79195	0.651836
2.54283	1.78623	0.650883
2.5445	1.78432	0.646114
2.54617	1.78671	0.644684
2.54783	1.78719	0.643253
2.5495	1.78289	0.6423
2.55117	1.7724	0.6423
2.55283	1.76144	0.642776
2.5545	1.75142	0.645161
2.55617	1.7395	0.637531
2.55783	1.72663	0.628471
2.5595	1.71566	0.620365
2.56117	1.7128	0.611782
2.56283	1.70851	0.607967
2.5645	1.70326	0.607491
2.56617	1.69706	0.61655
2.56783	1.68657	0.629902
2.5695	1.67656	0.640869
2.57117	1.66702	0.648022
2.57283	1.66321	0.649929
2.5745	1.65653	0.648022
2.57617	1.64795	0.637054
2.57783	1.64223	0.62561
2.5795	1.6408	0.620365
2.58117	1.64032	0.619888
2.58283	1.63364	0.617027
2.5845	1.62458	0.617981
2.58617	1.62077	0.623703
2.58783	1.61934	0.62561
2.5895	1.61743	0.617504
2.59117	1.61028	0.610352
2.59283	1.60456	0.610352
2.5945	1.60217	0.607967
2.59617	1.59836	0.599861
2.59783	1.59359	0.592709
2.5995	1.58596	0.591278
2.60117	1.58119	0.593662
2.60283	1.58167	0.59557
2.6045	1.58215	0.599861
2.60617	1.58215	0.607014
2.60783	1.58072	0.611305
2.6095	1.58262	0.609875
2.61117	1.58596	0.605106
2.61283	1.58691	0.605106
2.6145	1.58358	0.60463
2.61617	1.57642	0.600338
2.61783	1.56736	0.597954
2.6195	1.55735	0.603676
2.62117	1.54877	0.608921
2.62283	1.54018	0.605106
2.6245	1.53351	0.599384
2.62617	1.52922	0.601768
2.62783	1.52349	0.606537
2.6295	1.5173	0.609398
2.63117	1.51205	0.612736
2.63283	1.50871	0.619888
2.6345	1.50299	0.627518
2.63617	1.49775	0.629425
2.63783	1.49918	0.630856
2.6395	1.4987	0.627041
2.64117	1.49441	0.618935
2.64283	1.48773	0.611305
2.6445	1.48916	0.60606
2.64617	1.49298	0.604153
2.64783	1.49012	0.599384
2.6495	1.48487	0.596046
2.65117	1.4782	0.592709
2.65283	1.47343	0.592709
2.6545	1.4677	0.59557
2.65617	1.46246	0.597954
2.65783	1.46198	0.602245
2.6595	1.46532	0.608444
2.66117	1.47104	0.613213
2.66283	1.47533	0.610828
2.6645	1.47057	0.60606
2.66617	1.46341	0.601768
2.66783	1.45817	0.599384
2.6695	1.45531	0.600338
2.67117	1.45102	0.60606
2.67283	1.44625	0.610828
2.6745	1.4472	0.614166
2.67617	1.44482	0.617504
2.67783	1.44005	0.620365
2.6795	1.43433	0.61655
2.68117	1.43194	0.609875
2.68283	1.4329	0.608444
2.6845	1.43242	0.610352
2.68617	1.43528	0.607967
2.68783	1.43671	0.602722
2.6895	1.43528	0.601768
2.69117	1.43147	0.604153
2.69283	1.42527	0.606537
2.6945	1.41954	0.60606
2.69617	1.41287	0.606537
2.69783	1.40905	0.607014
2.6995	1.40667	0.60606
2.70117	1.40047	0.607967
2.70283	1.39332	0.607967
2.7045	1.3895	0.607014
2.70617	1.3895	0.603676
2.70783	1.3833	0.600815
2.7095	1.37711	0.599384
2.71117	1.37281	0.59557
2.71283	1.37138	0.588894
2.7145	1.36852	0.583172
2.71617	1.36566	0.579357
2.71783	1.36518	0.576019
2.7195	1.36566	0.570774
2.72117	1.37043	0.563622
2.72283	1.37234	0.555515
2.7245	1.37281	0.549316
2.72617	1.36518	0.547886
2.72783	1.35851	0.546455
2.7295	1.35231	0.545979
2.73117	1.3423	0.546455
2.73283	1.33324	0.543118
2.7345	1.32895	0.538826
2.73617	1.32704	0.533581
2.73783	1.32322	0.528812
2.7395	1.32036	0.521183
2.74117	1.31559	0.514507
2.74283	1.31035	0.515938
2.7445	1.30415	0.518322
2.74617	1.30367	0.519752
2.74783	1.30844	0.519752
2.7495	1.30939	0.524044
2.75117	1.30939	0.528336
2.75283	1.31035	0.526905
2.7545	1.31226	0.525951
2.75617	1.31035	0.523567
2.75783	1.29986	0.522137
2.7595	1.2846	0.522614
2.76117	1.27506	0.52166
2.76283	1.27029	0.52309
2.7645	1.26505	0.521183
2.76617	1.25742	0.516415
2.76783	1.25217	0.512123
2.7695	1.25408	0.507355
2.77117	1.25694	0.505924
2.77283	1.25694	0.500679
2.7745	1.25456	0.495434
2.77617	1.25122	0.495434
2.77783	1.24884	0.496864
2.7795	1.24502	0.497341
2.78117	1.2393	0.494957
2.78283	1.23024	0.499725
2.7845	1.2188	0.504971
2.78617	1.20926	0.509739
2.78783	1.2064	0.511646
2.7895	1.20974	0.512123
2.79117	1.21021	0.510216
2.79283	1.21021	0.512123
2.7945	1.21117	0.519276
2.79617	1.21498	0.524998
2.79783	1.21784	0.529766
2.7995	1.21355	0.533104
2.80117	1.20687	0.536919
2.80283	1.20449	0.537395
2.8045	1.20592	0.535965
2.80617	1.20592	0.533581
2.80783	1.19925	0.53072
2.8095	1.19257	0.53215
2.81117	1.18923	0.535965
2.81283	1.19066	0.537872
2.8145	1.19114	0.536442
2.81617	1.19066	0.534534
2.81783	1.19257	0.533104
2.8195	1.19495	0.532627
2.82117	1.19448	0.531197
2.82283	1.18637	0.53072
2.8245	1.17922	0.53072
2.82617	1.17397	0.535488
2.82783	1.17207	0.54121
2.8295	1.17254	0.545979
2.83117	1.17302	0.547886
2.83283	1.17445	0.545502
2.8345	1.17207	0.545502
2.83617	1.1673	0.545979
2.83783	1.15871	0.54884
2.8395	1.1487	0.546932
2.84117	1.14107	0.545025
2.84283	1.13869	0.544548
2.8445	1.13821	0.544548
2.84617	1.13583	0.544548
2.84783	1.13535	0.540733
2.8495	1.13249	0.534058
2.85117	1.12963	0.525475
2.85283	1.12057	0.522137
2.8545	1.11008	0.518799
2.85617	1.10483	0.5126
2.85783	1.09959	0.504971
2.8595	1.09577	0.504971
2.86117	1.09291	0.510693
2.86283	1.09196	0.513077
2.8645	1.091	0.514507
2.86617	1.0848	0.513077
2.86783	1.08004	0.513077
2.8695	1.07622	0.511646
2.87117	1.07288	0.509262
2.87283	1.07145	0.508785
2.8745	1.07241	0.506401
2.87617	1.07431	0.504971
2.87783	1.07336	0.504017
2.8795	1.07336	0.504017
2.88117	1.07193	0.50211
2.88283	1.0705	0.500202
2.8845	1.06907	0.499249
2.88617	1.0705	0.499725
2.88783	1.07098	0.497818
2.8895	1.06955	0.495434
2.89117	1.06621	0.489235
2.89283	1.05858	0.481606
2.8945	1.0519	0.474453
2.89617	1.04523	0.473022
2.89783	1.04332	0.472546
2.8995	1.03855	0.471592
2.90117	1.0314	0.470638
2.90283	1.02425	0.475407
2.9045	1.01805	0.481129
2.90617	1.01089	0.479698
2.90783	1.00422	0.476837
2.9095	0.999928	0.47636
2.91117	0.99802	0.48399
2.91283	0.998974	0.484467
2.9145	1.0066	0.482082
2.91617	1.01233	0.481606
2.91783	1.01137	0.48542
2.9195	1.01089	0.487328
2.92117	1.01185	0.481129
2.92283	1.00708	0.477314
2.9245	0.994682	0.479221
2.92617	0.986576	0.483513
2.92783	0.982285	0.48399
2.9295	0.9799	0.481606
2.93117	0.977993	0.477314
2.93283	0.978947	0.469685
2.9345	0.980377	0.462055
2.93617	0.978947	0.455856
2.93783	0.980854	0.453949
2.9395	0.985146	0.455856
2.94117	0.983715	0.465393
2.94283	0.97847	0.477314
2.9445	0.977516	0.489235
2.94617	0.978947	0.496387
2.94783	0.982285	0.496864
2.9495	0.976562	0.490665
2.95117	0.972271	0.484943
2.95283	0.973225	0.481606
2.9545	0.971317	0.47636
2.95617	0.966072	0.468731
2.95783	0.956535	0.4673
2.9595	0.953674	0.475883
2.96117	0.952721	0.482559
2.96283	0.951767	0.486851
2.9645	0.948906	0.482559
2.96617	0.947952	0.482082
2.96783	0.944138	0.481606
2.9695	0.940323	0.480652
2.97117	0.940323	0.476837
2.97283	0.938892	0.470638
2.9745	0.936031	0.470161
2.97617	0.93174	0.467777
2.97783	0.929832	0.465393
2.9795	0.932693	0.460625
2.98117	0.931263	0.461102
2.98283	0.927925	0.462055
2.9845	0.927448	0.463963
2.98617	0.927448	0.468254
2.98783	0.925541	0.472546
2.9895	0.919342	0.47636
2.99117	0.914097	0.477314
2.99283	0.909328	0.480175
2.9945	0.903606	0.485897
2.99617	0.900269	0.488281
2.99783	0.900745	0.482559
2.9995	0.897408	0.475883
3.00117	0.8955	0.471115
3.00283	0.897408	0.470161
3.0045	0.905514	0.4673
3.00617	0.910282	0.461578
3.00783	0.905991	0.458241
3.0095	0.901699	0.456333
3.01117	0.895977	0.454903
3.01283	0.890732	0.449181
3.0145	0.881195	0.440121
3.01617	0.871658	0.437737
3.01783	0.869274	0.439167
3.0195	0.871181	0.444889
3.02117	0.87595	0.446796
3.02283	0.879288	0.444889
3.0245	0.880718	0.442505
3.02617	0.879288	0.439167
3.02783	0.876427	0.441551
3.0295	0.87738	0.443459
3.03117	0.878811	0.444412
3.03283	0.876427	0.445366
3.0345	0.872612	0.449657
3.03617	0.86832	0.455856
3.03783	0.863075	0.455856
3.0395	0.855923	0.454903
3.04117	0.851154	0.456333
3.04283	0.850201	0.460148
3.0445	0.853539	0.463486
3.04617	0.861168	0.465393
3.04783	0.870228	0.461102
3.0495	0.872612	0.452518
3.05117	0.870705	0.443459
3.05283	0.867844	0.441551
3.0545	0.864506	0.440598
3.05617	0.856876	0.440121
3.05783	0.846386	0.439167
3.0595	0.834465	0.439167
3.06117	0.82922	0.441074
3.06283	0.831127	0.43869
3.0645	0.831604	0.435352
3.06617	0.831127	0.431061
3.06783	0.833511	0.432491
3.0695	0.839233	0.436783
3.07117	0.838757	0.441074
3.07283	0.834942	0.441074
3.0745	0.831604	0.436783
3.07617	0.828743	0.433922
3.07783	0.827789	0.431061
3.0795	0.833035	0.430107
3.08117	0.841618	0.424862
3.08283	0.840664	0.421047
3.0845	0.834942	0.424385
3.08617	0.833035	0.430107
3.08783	0.832081	0.434399
3.0895	0.829697	0.428677
3.09117	0.824451	0.4282
3.09283	0.824451	0.430584
3.0945	0.826359	0.431061
3.09617	0.823498	0.424862
3.09783	0.817299	0.418663
3.0995	0.807285	0.416279
3.10117	0.799179	0.411034
3.10283	0.794411	0.405788
3.1045	0.794888	0.401974
3.10617	0.796795	0.40102
3.10783	0.800133	0.40102
3.1095	0.80204	0.405312
3.11117	0.805378	0.411034
3.11283	0.805855	0.412941
3.1145	0.803947	0.409126
3.11617	0.801563	0.403881
3.11783	0.80061	0.401974
3.1195	0.805378	0.404835
3.12117	0.809193	0.410557
3.12283	0.810146	0.416279
3.1245	0.805378	0.426769
3.12617	0.801563	0.43869
3.12783	0.800133	0.445366
3.1295	0.797749	0.443935
3.13117	0.791073	0.438213
3.13283	0.785351	0.432491
3.1345	0.786781	0.426769
3.13617	0.789642	0.421524
3.13783	0.784874	0.421524
3.1395	0.777245	0.420094
3.14117	0.77343	0.414371
3.14283	0.768661	0.411034
3.1445	0.76437	0.413895
3.14617	0.763416	0.416756
3.14783	0.769138	0.412464
3.1495	0.77343	0.409603
3.15117	0.77343	0.414371
3.15283	0.770569	0.412941
3.1545	0.768661	0.405312
3.15617	0.76437	0.398636
3.15783	0.760078	0.40102
3.1595	0.75531	0.408649
3.16117	0.755787	0.409603
3.16283	0.762463	0.413895
3.1645	0.767708	0.416756
3.16617	0.771999	0.418186
3.16783	0.767231	0.413895
3.1695	0.767231	0.409603
3.17117	0.766277	0.408173
3.17283	0.766277	0.406742
3.1745	0.762463	0.402927
3.17617	0.754833	0.40102
3.17783	0.755787	0.403404
3.1795	0.75531	0.406265
3.18117	0.757694	0.407696
3.18283	0.759125	0.409126
3.1845	0.759602	0.41151
3.18617	0.759602	0.415325
3.18783	0.759125	0.418186
3.1895	0.763416	0.413418
3.19117	0.761986	0.406265
3.19283	0.758171	0.402927
3.1945	0.758171	0.408173
3.19617	0.763416	0.410557
3.19783	0.767231	0.408173
3.1995	0.762463	0.404358
3.20117	0.75531	0.408649
3.20283	0.750065	0.413895
3.2045	0.74482	0.413418
3.20617	0.736713	0.413418
3.20783	0.730515	0.415802
3.2095	0.728607	0.422001
3.21117	0.728607	0.426292
3.21283	0.730038	0.422478
3.2145	0.736237	0.418186
3.21617	0.742435	0.414371
3.21783	0.740051	0.412941
3.2195	0.737667	0.407696
3.22117	0.741482	0.400066
3.22283	0.741959	0.39959
3.2245	0.733852	0.400066
3.22617	0.724792	0.398636
3.22783	0.721931	0.394821
3.2295	0.71764	0.397205
3.23117	0.717163	0.396252
3.23283	0.720501	0.391006
3.2345	0.721455	0.384808
3.23617	0.724792	0.3829
3.23783	0.727653	0.385761
3.2395	0.730991	0.386715
3.24117	0.723839	0.389576
3.24283	0.713825	0.39053
3.2445	0.711441	0.395775
3.24617	0.711918	0.397205
3.24783	0.713348	0.39196
3.2495	0.711918	0.384331
3.25117	0.710487	0.381947
3.25283	0.70858	0.385761
3.2545	0.708103	0.3829
3.25617	0.705242	0.383854
3.25783	0.69952	0.388622
3.2595	0.695705	0.401497
3.26117	0.698566	0.411034
3.26283	0.704765	0.415802
3.2645	0.705242	0.421047
3.26617	0.703335	0.422955
3.26783	0.700474	0.423431
3.2695	0.699043	0.41914
3.27117	0.697613	0.414371
3.27283	0.693321	0.410557
3.2745	0.684261	0.405788
3.27617	0.677586	0.401974
3.27783	0.678062	0.401497
3.2795	0.679016	0.39959
3.28117	0.676632	0.397682
3.28283	0.67234	0.397205
3.2845	0.673294	0.40102
3.28617	0.674248	0.408173
3.28783	0.677586	0.408173
3.2895	0.680447	0.402927
3.29117	0.683784	0.393867
3.29283	0.688076	0.388145
3.2945	0.693798	0.388622
3.29617	0.700474	0.389099
3.29783	0.702858	0.394344
3.2995	0.69809	0.399113
3.30117	0.689507	0.404358
3.30283	0.680447	0.404358
3.3045	0.673771	0.403881
3.30617	0.671864	0.40102
3.30783	0.672817	0.392914
3.3095	0.677586	0.388622
3.31117	0.677109	0.388145
3.31283	0.6814	0.387192
3.3145	0.688553	0.3829
3.31617	0.691891	0.376225
3.31783	0.686169	0.375748
3.3195	0.684261	0.380516
3.32117	0.68903	0.387192
3.32283	0.687599	0.396729
3.3245	0.676632	0.401497
3.32617	0.665665	0.405312
3.32783	0.665188	0.405788
3.3295	0.662327	0.402927
3.33117	0.657082	0.39959
[truncated: 4,008 more rows]

## Sheet: Fig. 2f
Time (min):	2',2'-c-di-AMP	2',3'-c-di-AMP	3',3'-c-di-AMP	ATP + KpOptS
0.0005	0.164765	0.83888	0.0455547	0.184145
0.00216667	0.174289	0.850695	0.0504796	0.1913
0.00383333	0.180003	0.846757	0.052942	0.194689
0.0055	0.175241	0.815249	0.0537628	0.195819
0.00716667	0.160955	0.803434	0.0586876	0.196948
0.00883333	0.153336	0.783742	0.0619708	0.200337
0.0105	0.145717	0.756173	0.0619708	0.200714
0.0121667	0.14286	0.728605	0.06115	0.198078
0.0138333	0.140003	0.701036	0.059098	0.195819
0.0155	0.145717	0.720728	0.0562252	0.195442
0.0171667	0.161908	0.736481	0.0545836	0.194312
0.0188333	0.173337	0.76405	0.0554044	0.189417
0.0205	0.181908	0.752235	0.0562252	0.184145
0.0221667	0.188575	0.724666	0.0554044	0.181885
0.0238333	0.199051	0.724666	0.0554044	0.183768
0.0255	0.200956	0.720728	0.057046	0.184898
0.0271667	0.198099	0.712851	0.0574564	0.18791
0.0288333	0.198099	0.673467	0.0603292	0.195442
0.0305	0.193337	0.689221	0.0640229	0.20448
0.0321667	0.185718	0.76405	0.0644333	0.208999
0.0338333	0.177146	0.827065	0.06115	0.208245
0.0355	0.169527	0.86251	0.0595084	0.205986
0.0371667	0.160003	0.882202	0.06115	0.203727
0.0388333	0.151431	0.945217	0.0599188	0.197701
0.0405	0.160003	1.00823	0.057046	0.190923
0.0421667	0.180956	1.01611	0.057046	0.187534
0.0438333	0.205718	1.01611	0.06115	0.187157
0.0455	0.229528	1.03186	0.0636124	0.189417
0.0471667	0.242862	1.03974	0.0603292	0.188664
0.0488333	0.247624	1.00035	0.0574564	0.18791
0.0505	0.244767	0.925525	0.0595084	0.186781
0.0521667	0.231433	0.897956	0.063202	0.186781
0.0538333	0.21429	0.897956	0.0636124	0.186028
0.0555	0.201909	0.890079	0.059098	0.188664
0.0571667	0.206671	0.874326	0.0562252	0.194312
0.0588333	0.217147	0.874326	0.0537628	0.196948
0.0605	0.221909	0.909771	0.0517108	0.199584
0.0621667	0.219052	0.921586	0.0500691	0.202597
0.0638333	0.211433	0.917648	0.0480171	0.207116
0.0655	0.206671	0.890079	0.0476067	0.205609
0.0671667	0.196194	0.870387	0.0463755	0.201467
0.0688333	0.187623	0.823126	0.0500691	0.200337
0.0705	0.177146	0.783742	0.0533524	0.203727
0.0721667	0.175241	0.783742	0.0517108	0.204856
0.0738333	0.187623	0.815249	0.0496588	0.200714
0.0755	0.199051	0.83888	0.0541732	0.195442
0.0771667	0.200956	0.83888	0.0615604	0.193183
0.0788333	0.194289	0.831003	0.0648437	0.192429
0.0805	0.187623	0.850695	0.0619708	0.191676
0.0821667	0.181908	0.83888	0.0599188	0.189417
0.0838333	0.165717	0.831003	0.059098	0.189417
0.0855	0.151431	0.815249	0.0525316	0.191676
0.0871667	0.144765	0.834942	0.0439131	0.193936
0.0888333	0.149527	0.905833	0.0393987	0.1913
0.0905	0.160955	0.964909	0.0402195	0.185651
0.0921667	0.170479	1.00035	0.0467859	0.182262
0.0938333	0.171432	0.976724	0.0554044	0.181132
0.0955	0.164765	0.972786	0.0603292	0.180756
0.0971667	0.161908	0.980662	0.0640229	0.184521
0.0988333	0.160003	0.941278	0.0685373	0.189793
0.1005	0.154289	0.858572	0.0714101	0.192053
0.102167	0.152384	0.775865	0.0697685	0.195442
0.103833	0.158098	0.748297	0.0660749	0.198831
0.1055	0.170479	0.752235	0.0689477	0.201467
0.107167	0.172384	0.744358	0.0726413	0.196948
0.108833	0.163813	0.748297	0.0709997	0.194689
0.1105	0.160003	0.775865	0.0685373	0.196572
0.112167	0.160955	0.827065	0.0681269	0.198078
0.113833	0.167622	0.858572	0.0685373	0.199961
0.1155	0.175241	0.870387	0.0656645	0.200337
0.117167	0.191432	0.894018	0.063202	0.201844
0.118833	0.211433	0.93734	0.0644333	0.201091
0.1205	0.219052	0.93734	0.0648437	0.199961
0.122167	0.209528	0.921586	0.0636124	0.198831
0.123833	0.195242	0.909771	0.063202	0.193559
0.1255	0.183813	0.901894	0.0656645	0.189793
0.127167	0.175241	0.870387	0.0685373	0.18791
0.128833	0.163813	0.807373	0.0677165	0.188664
0.1305	0.159051	0.783742	0.0673061	0.187534
0.132167	0.172384	0.783742	0.0681269	0.183392
0.133833	0.18667	0.756173	0.0722309	0.179249
0.1355	0.195242	0.736481	0.0730517	0.177743
0.137167	0.19048	0.744358	0.0693581	0.178496
0.138833	0.19048	0.799496	0.0656645	0.180756
0.1405	0.184765	0.86251	0.0627916	0.181885
0.142167	0.174289	0.882202	0.06115	0.183392
0.143833	0.16667	0.905833	0.0586876	0.18904
0.1455	0.169527	0.909771	0.0599188	0.193559
0.147167	0.177146	0.901894	0.0644333	0.198078
0.148833	0.172384	0.882202	0.0697685	0.199584
0.1505	0.170479	0.870387	0.0734621	0.199208
0.152167	0.169527	0.870387	0.0726413	0.197701
0.153833	0.163813	0.874326	0.0677165	0.197701
0.1555	0.145717	0.866449	0.0607396	0.196572
0.157167	0.135241	0.850695	0.0558148	0.194689
0.158833	0.13905	0.834942	0.0525316	0.192429
0.1605	0.150479	0.831003	0.0521212	0.194312
0.162167	0.150479	0.834942	0.054994	0.197325
0.163833	0.147622	0.846757	0.059098	0.199961
0.1655	0.158098	0.874326	0.0615604	0.204856
0.167167	0.169527	0.91371	0.0648437	0.205986
0.168833	0.180956	0.925525	0.0668957	0.206739
0.1705	0.18667	0.91371	0.0652541	0.201467
0.172167	0.197147	0.921586	0.0615604	0.200337
0.173833	0.205718	0.933402	0.0574564	0.195442
0.1755	0.205718	0.949155	0.0554044	0.19017
0.177167	0.199051	0.91371	0.0533524	0.185274
0.178833	0.188575	0.886141	0.0537628	0.184145
0.1805	0.187623	0.882202	0.0554044	0.188287
0.182167	0.180956	0.874326	0.0574564	0.18791
0.183833	0.179051	0.870387	0.0627916	0.185274
0.1855	0.183813	0.854634	0.0701789	0.184521
0.187167	0.185718	0.858572	0.0726413	0.186404
0.188833	0.183813	0.846757	0.0689477	0.187534
0.1905	0.184765	0.803434	0.0652541	0.188287
0.192167	0.197147	0.771927	0.0640229	0.193559
0.193833	0.204766	0.716789	0.0603292	0.20222
0.1955	0.200956	0.689221	0.054994	0.208622
0.197167	0.194289	0.685282	0.0504796	0.212764
0.198833	0.196194	0.720728	0.0500691	0.212388
0.2005	0.195242	0.756173	0.0533524	0.212011
0.202167	0.185718	0.74042	0.057046	0.210881
0.203833	0.178099	0.732543	0.0586876	0.209375
0.2055	0.168575	0.708913	0.0578668	0.208622
0.207167	0.173337	0.728605	0.0595084	0.209752
0.208833	0.185718	0.716789	0.0586876	0.213141
0.2105	0.193337	0.681344	0.0586876	0.215024
0.212167	0.189527	0.697097	0.0595084	0.216907
0.213833	0.18667	0.732543	0.0615604	0.216907
0.2155	0.193337	0.771927	0.0640229	0.213894
0.217167	0.185718	0.795558	0.0644333	0.206363
0.218833	0.165717	0.807373	0.0668957	0.198078
0.2205	0.145717	0.83888	0.0656645	0.192053
0.222167	0.140955	0.858572	0.0623812	0.184521
0.223833	0.145717	0.886141	0.0603292	0.177743
0.2255	0.150479	0.905833	0.0615604	0.171341
0.227167	0.159051	0.894018	0.0640229	0.169835
0.228833	0.164765	0.882202	0.0656645	0.170965
0.2305	0.163813	0.882202	0.0664853	0.173977
0.232167	0.159051	0.874326	0.0644333	0.17812
0.233833	0.152384	0.866449	0.0603292	0.183768
0.2355	0.155241	0.846757	0.0582772	0.190923
0.237167	0.158098	0.827065	0.0586876	0.196195
0.238833	0.165717	0.811311	0.0582772	0.198455
0.2405	0.184765	0.803434	0.0599188	0.196195
0.242167	0.21048	0.799496	0.0652541	0.194312
0.243833	0.226671	0.767989	0.0714101	0.194312
0.2455	0.229528	0.756173	0.0726413	0.195819
0.247167	0.240957	0.779804	0.0701789	0.195065
0.248833	0.252386	0.83888	0.0677165	0.193559
0.2505	0.260957	0.886141	0.0689477	0.193183
0.252167	0.257148	0.929463	0.0697685	0.193183
0.253833	0.249529	0.980662	0.0697685	0.192053
0.2555	0.246671	0.996416	0.0709997	0.189793
0.257167	0.2381	0.953094	0.0685373	0.189417
0.258833	0.233338	0.901894	0.0681269	0.185651
0.2605	0.21429	0.86251	0.063202	0.183015
0.262167	0.194289	0.779804	0.0578668	0.185651
0.263833	0.177146	0.720728	0.052942	0.187157
0.2655	0.164765	0.74042	0.0488379	0.187157
0.267167	0.16286	0.767989	0.0504796	0.18791
0.268833	0.164765	0.771927	0.05089	0.194689
0.2705	0.16286	0.775865	0.0541732	0.201467
0.272167	0.163813	0.834942	0.0586876	0.201844
0.273833	0.177146	0.866449	0.0644333	0.198831
0.2755	0.187623	0.83888	0.0718205	0.196948
0.277167	0.181908	0.799496	0.0771557	0.195819
0.278833	0.173337	0.779804	0.0812598	0.193559
0.2805	0.177146	0.771927	0.0800286	0.192429
0.282167	0.18667	0.756173	0.0771557	0.189793
0.283833	0.184765	0.767989	0.0746933	0.188287
0.2855	0.182861	0.815249	0.0726413	0.187534
0.287167	0.19048	0.870387	0.0709997	0.19017
0.288833	0.196194	0.901894	0.0689477	0.192053
0.2905	0.201909	0.91371	0.0681269	0.19017
0.292167	0.209528	0.917648	0.0681269	0.188664
0.293833	0.220957	0.897956	0.0681269	0.191676
0.2955	0.222861	0.878264	0.0685373	0.196572
0.297167	0.209528	0.909771	0.0673061	0.196948
0.298833	0.196194	0.953094	0.0685373	0.195442
0.3005	0.198099	0.968847	0.0726413	0.195442
0.302167	0.198099	0.957032	0.0734621	0.197325
0.303833	0.187623	0.957032	0.0714101	0.196572
0.3055	0.178099	0.897956	0.0664853	0.196572
0.307167	0.184765	0.795558	0.0664853	0.198831
0.308833	0.189527	0.744358	0.0644333	0.202597
0.3105	0.179051	0.752235	0.059098	0.205986
0.312167	0.164765	0.799496	0.0562252	0.208622
0.313833	0.160003	0.811311	0.054994	0.209375
0.3155	0.16667	0.866449	0.0566356	0.205986
0.317167	0.173337	0.941278	0.0566356	0.200714
0.318833	0.184765	0.976724	0.0566356	0.195819
0.3205	0.197147	0.945217	0.0578668	0.19017
0.322167	0.203813	0.886141	0.0599188	0.183392
0.323833	0.21048	0.878264	0.0640229	0.17699
0.3255	0.213337	0.894018	0.0664853	0.175107
0.327167	0.211433	0.901894	0.0664853	0.17812
0.328833	0.199051	0.878264	0.0648437	0.185651
0.3305	0.188575	0.894018	0.0603292	0.1913
0.332167	0.181908	0.949155	0.0574564	0.194689
0.333833	0.174289	1.00035	0.0599188	0.198455
0.3355	0.160955	0.988539	0.063202	0.198078
0.337167	0.155241	0.957032	0.0648437	0.197701
0.338833	0.161908	0.953094	0.0644333	0.193183
0.3405	0.176194	0.976724	0.0697685	0.192053
0.342167	0.196194	0.953094	0.0714101	0.196948
0.343833	0.21429	0.897956	0.0652541	0.20448
0.3455	0.224766	0.886141	0.0554044	0.210505
0.347167	0.224766	0.897956	0.0488379	0.210128
0.348833	0.224766	0.929463	0.0459651	0.207869
0.3505	0.220957	0.925525	0.0410403	0.205233
0.352167	0.213337	0.933402	0.0402195	0.199961
0.353833	0.209528	0.93734	0.0430923	0.193183
0.3555	0.207623	0.968847	0.0467859	0.189793
0.357167	0.205718	0.996416	0.0517108	0.187534
0.358833	0.202861	0.996416	0.0599188	0.185274
0.3605	0.197147	0.972786	0.0701789	0.183392
0.362167	0.19048	0.933402	0.0755141	0.184898
0.363833	0.180003	0.897956	0.0763349	0.185274
0.3655	0.173337	0.83888	0.0763349	0.185274
0.367167	0.171432	0.783742	0.0771557	0.188664
0.368833	0.179051	0.76405	0.0751037	0.197325
0.3705	0.193337	0.767989	0.0714101	0.200337
0.372167	0.202861	0.787681	0.0685373	0.199584
0.373833	0.207623	0.815249	0.0673061	0.199584
0.3755	0.212385	0.846757	0.0693581	0.200337
0.377167	0.213337	0.86251	0.0697685	0.196948
0.378833	0.195242	0.834942	0.0685373	0.191676
0.3805	0.175241	0.850695	0.0656645	0.191676
0.382167	0.167622	0.886141	0.059098	0.193183
0.383833	0.173337	0.91371	0.054994	0.193559
0.3855	0.173337	0.874326	0.0537628	0.193936
0.387167	0.171432	0.854634	0.0513004	0.197325
0.388833	0.178099	0.874326	0.0517108	0.201091
0.3905	0.180003	0.858572	0.057046	0.20335
0.392167	0.171432	0.83888	0.0652541	0.205986
0.393833	0.163813	0.842818	0.0685373	0.207869
0.3955	0.165717	0.901894	0.0697685	0.209752
0.397167	0.16667	0.957032	0.0681269	0.206363
0.398833	0.170479	0.957032	0.0619708	0.201844
0.4005	0.180003	0.953094	0.0525316	0.198831
0.402167	0.181908	0.917648	0.0488379	0.196572
0.403833	0.176194	0.905833	0.0521212	0.195065
0.4055	0.164765	0.909771	0.0525316	0.192429
0.407167	0.160955	0.921586	0.0558148	0.193183
0.408833	0.155241	0.949155	0.06115	0.195065
0.4105	0.151431	0.980662	0.0681269	0.198831
0.412167	0.160955	1.03974	0.0714101	0.201844
0.413833	0.171432	1.05549	0.0697685	0.200714
0.4155	0.18667	1.03974	0.0660749	0.196572
0.417167	0.200956	0.984601	0.0623812	0.195065
0.418833	0.216195	0.933402	0.0640229	0.196572
0.4205	0.220004	0.897956	0.0656645	0.195442
0.422167	0.21429	0.842818	0.0636124	0.192429
0.423833	0.204766	0.799496	0.0627916	0.189793
0.4255	0.19048	0.767989	0.0648437	0.190923
0.427167	0.174289	0.756173	0.0709997	0.193183
0.428833	0.155241	0.771927	0.0726413	0.193183
0.4305	0.134288	0.807373	0.0697685	0.193559
0.432167	0.124764	0.858572	0.0660749	0.193183
0.433833	0.122859	0.866449	0.0644333	0.195065
0.4355	0.131431	0.854634	0.0652541	0.196948
0.437167	0.143812	0.858572	0.0619708	0.196948
0.438833	0.160003	0.86251	0.0578668	0.194312
0.4405	0.171432	0.834942	0.054994	0.189793
0.442167	0.174289	0.791619	0.0566356	0.18791
0.443833	0.174289	0.771927	0.0574564	0.188287
0.4455	0.169527	0.775865	0.0558148	0.188287
0.447167	0.164765	0.783742	0.0554044	0.183392
0.448833	0.164765	0.760112	0.0615604	0.17812
0.4505	0.172384	0.74042	0.0697685	0.17699
0.452167	0.176194	0.748297	0.0726413	0.178873
0.453833	0.171432	0.767989	0.0697685	0.181885
0.4555	0.160003	0.775865	0.0648437	0.181509
0.457167	0.150479	0.767989	0.0619708	0.182638
0.458833	0.140955	0.767989	0.0595084	0.185274
0.4605	0.138098	0.76405	0.0554044	0.188287
0.462167	0.147622	0.791619	0.0545836	0.19017
0.463833	0.163813	0.850695	0.0586876	0.192053
0.4655	0.177146	0.901894	0.0644333	0.195442
0.467167	0.178099	0.925525	0.0664853	0.199208
0.468833	0.173337	0.964909	0.0636124	0.200714
0.4705	0.173337	1.01217	0.0595084	0.199208
0.472167	0.176194	1.01217	0.0562252	0.196572
0.473833	0.182861	0.96097	0.052942	0.195442
0.4755	0.188575	0.925525	0.0496588	0.195065
0.477167	0.199051	0.933402	0.0467859	0.198078
0.478833	0.208575	0.921586	0.0463755	0.202597
0.4805	0.203813	0.897956	0.0500691	0.204856
0.482167	0.19048	0.897956	0.0533524	0.206739
0.483833	0.176194	0.901894	0.0545836	0.205233
0.4855	0.171432	0.870387	0.0562252	0.202973
0.487167	0.169527	0.807373	0.059098	0.198078
0.488833	0.165717	0.787681	0.0615604	0.196195
0.4905	0.173337	0.795558	0.0640229	0.195065
0.492167	0.185718	0.791619	0.0673061	0.193183
0.493833	0.195242	0.752235	0.0697685	0.192806
0.4955	0.194289	0.720728	0.0701789	0.190923
0.497167	0.188575	0.724666	0.0685373	0.187534
0.498833	0.184765	0.736481	0.0681269	0.180002
0.5005	0.183813	0.736481	0.0668957	0.176237
0.502167	0.185718	0.748297	0.0648437	0.178873
0.503833	0.188575	0.795558	0.0619708	0.184521
0.5055	0.189527	0.870387	0.0578668	0.189417
0.507167	0.188575	0.93734	0.0595084	0.19017
0.508833	0.19048	0.980662	0.0595084	0.193559
0.5105	0.185718	0.945217	0.0586876	0.195065
0.512167	0.177146	0.86251	0.052942	0.193559
0.513833	0.16667	0.811311	0.0492483	0.188287
0.5155	0.164765	0.807373	0.0504796	0.185651
0.517167	0.175241	0.807373	0.0500691	0.189793
0.518833	0.180003	0.760112	0.0480171	0.193936
0.5205	0.179051	0.771927	0.0435027	0.196195
0.522167	0.173337	0.823126	0.0422715	0.193936
0.523833	0.178099	0.831003	0.0463755	0.193183
0.5255	0.184765	0.775865	0.0484275	0.193936
0.527167	0.180956	0.728605	0.0492483	0.194689
0.528833	0.172384	0.736481	0.0521212	0.194689
0.5305	0.178099	0.720728	0.0562252	0.190923
0.532167	0.188575	0.704974	0.0595084	0.18904
0.533833	0.194289	0.724666	0.059098	0.188287
0.5355	0.200004	0.787681	0.06115	0.187534
0.537167	0.205718	0.819188	0.0619708	0.187157
0.538833	0.209528	0.819188	0.0595084	0.187534
0.5405	0.202861	0.823126	0.0586876	0.193559
0.542167	0.195242	0.827065	0.0619708	0.199584
0.543833	0.19048	0.827065	0.0648437	0.205233
0.5455	0.184765	0.803434	0.0664853	0.208245
0.547167	0.178099	0.791619	0.0660749	0.208245
0.548833	0.178099	0.799496	0.0640229	0.204856
0.5505	0.188575	0.827065	0.0623812	0.200714
0.552167	0.200004	0.819188	0.0627916	0.197701
0.553833	0.199051	0.807373	0.0619708	0.194312
0.5555	0.188575	0.823126	0.0533524	0.189417
0.557167	0.19048	0.846757	0.05089	0.185651
0.558833	0.197147	0.846757	0.0541732	0.184898
0.5605	0.197147	0.819188	0.0562252	0.18791
0.562167	0.19048	0.846757	0.0496588	0.192053
0.563833	0.195242	0.897956	0.0463755	0.193936
0.5655	0.208575	0.917648	0.0525316	0.194312
0.567167	0.211433	0.929463	0.0566356	0.196195
0.568833	0.207623	0.91371	0.0566356	0.201467
0.5705	0.200004	0.909771	0.0578668	0.20448
0.572167	0.18667	0.890079	0.0673061	0.20335
0.573833	0.167622	0.874326	0.0767453	0.20222
0.5755	0.16286	0.886141	0.082491	0.203727
0.577167	0.170479	0.933402	0.0812598	0.207869
0.578833	0.171432	1.02398	0.0792078	0.208245
0.5805	0.168575	1.10275	0.0738725	0.205986
0.582167	0.180003	1.14608	0.0660749	0.202597
0.583833	0.197147	1.15001	0.0554044	0.200337
0.5855	0.194289	1.09881	0.0496588	0.199584
0.587167	0.183813	1.00823	0.0504796	0.199584
0.588833	0.180003	0.941278	0.0533524	0.199584
0.5905	0.185718	0.93734	0.0582772	0.198078
0.592167	0.18667	0.921586	0.0619708	0.201844
0.593833	0.188575	0.91371	0.0656645	0.206739
0.5955	0.19048	0.909771	0.0660749	0.210505
0.597167	0.196194	0.894018	0.0673061	0.209752
0.598833	0.196194	0.850695	0.0693581	0.209375
0.6005	0.198099	0.807373	0.0730517	0.212764
0.602167	0.198099	0.803434	0.0730517	0.215024
0.603833	0.191432	0.779804	0.0705893	0.214271
0.6055	0.184765	0.799496	0.0689477	0.210881
0.607167	0.173337	0.846757	0.0668957	0.208245
0.608833	0.16667	0.870387	0.0644333	0.205233
0.6105	0.159051	0.83888	0.0586876	0.200714
0.612167	0.156193	0.815249	0.0545836	0.196572
0.613833	0.155241	0.815249	0.052942	0.195065
0.6155	0.155241	0.823126	0.052942	0.193936
0.617167	0.154289	0.846757	0.0537628	0.196572
0.618833	0.161908	0.870387	0.0521212	0.200337
0.6205	0.160955	0.901894	0.0504796	0.204103
0.622167	0.160003	0.91371	0.0500691	0.206363
0.623833	0.160955	0.941278	0.0521212	0.207869
0.6255	0.167622	0.933402	0.0545836	0.210128
0.627167	0.172384	0.901894	0.0541732	0.208622
0.628833	0.172384	0.909771	0.0554044	0.209752
0.6305	0.179051	0.933402	0.0578668	0.209375
0.632167	0.183813	0.957032	0.0603292	0.210881
0.633833	0.19048	0.945217	0.0627916	0.212388
0.6355	0.183813	0.945217	0.06115	0.215024
0.637167	0.177146	0.93734	0.0586876	0.214647
0.638833	0.173337	0.901894	0.0558148	0.209375
0.6405	0.16286	0.878264	0.0545836	0.20335
0.642167	0.150479	0.870387	0.0517108	0.195819
0.643833	0.141907	0.878264	0.0455547	0.192806
0.6455	0.149527	0.886141	0.0402195	0.190546
0.647167	0.157146	0.886141	0.0406299	0.1913
0.648833	0.156193	0.905833	0.0430923	0.192806
0.6505	0.161908	0.925525	0.0467859	0.197325
0.652167	0.167622	0.890079	0.0496588	0.200714
0.653833	0.169527	0.842818	0.0537628	0.201467
0.6555	0.16667	0.803434	0.0582772	0.201844
0.657167	0.169527	0.819188	0.0578668	0.201844
0.658833	0.175241	0.842818	0.0595084	0.20448
0.6605	0.173337	0.858572	0.0603292	0.20448
0.662167	0.171432	0.894018	0.0615604	0.206739
0.663833	0.16667	0.925525	0.0603292	0.204856
0.6655	0.173337	0.957032	0.0586876	0.199961
0.667167	0.180003	0.929463	0.0578668	0.197325
0.668833	0.183813	0.819188	0.0566356	0.198455
0.6705	0.189527	0.728605	0.0574564	0.203727
0.672167	0.194289	0.704974	0.0586876	0.205609
0.673833	0.200956	0.716789	0.0607396	0.208999
0.6755	0.202861	0.704974	0.0656645	0.214647
0.677167	0.195242	0.693159	0.0709997	0.217283
0.678833	0.19048	0.752235	0.0722309	0.2154
0.6805	0.192385	0.815249	0.0709997	0.212388
0.682167	0.199051	0.886141	0.0722309	0.209375
0.683833	0.200004	0.921586	0.0771557	0.207492
0.6855	0.19048	0.941278	0.0779765	0.207492
0.687167	0.18667	0.976724	0.0759245	0.210881
0.688833	0.174289	0.992478	0.0726413	0.211258
0.6905	0.157146	0.984601	0.0705893	0.205609
0.692167	0.143812	0.901894	0.0660749	0.200337
0.693833	0.14286	0.827065	0.0636124	0.195819
0.6955	0.153336	0.791619	0.0640229	0.192053
0.697167	0.165717	0.767989	0.0660749	0.184521
0.698833	0.179051	0.76405	0.0714101	0.180002
0.7005	0.200956	0.787681	0.0767453	0.181132
0.702167	0.218099	0.783742	0.0820806	0.186781
0.703833	0.225719	0.791619	0.0775661	0.1913
0.7055	0.218099	0.854634	0.0701789	0.193183
0.707167	0.208575	0.925525	0.0627916	0.197325
0.708833	0.202861	0.941278	0.0554044	0.202973
0.7105	0.187623	0.953094	0.0492483	0.210128
0.712167	0.164765	0.992478	0.0459651	0.21653
0.713833	0.151431	1.04762	0.0525316	0.21879
0.7155	0.158098	1.03974	0.0623812	0.218036
0.717167	0.170479	0.996416	0.0705893	0.216907
0.718833	0.176194	0.96097	0.0726413	0.213518
0.7205	0.184765	0.941278	0.0718205	0.204103
0.722167	0.191432	0.968847	0.0722309	0.193559
0.723833	0.188575	0.964909	0.0697685	0.186028
0.7255	0.180003	0.953094	0.0636124	0.186404
0.727167	0.170479	0.933402	0.0578668	0.189793
0.728833	0.165717	0.941278	0.0582772	0.193936
0.7305	0.164765	0.909771	0.0607396	0.199208
0.732167	0.177146	0.858572	0.0607396	0.202597
0.733833	0.193337	0.842818	0.0619708	0.205233
0.7355	0.200004	0.854634	0.0664853	0.20448
0.737167	0.194289	0.882202	0.0718205	0.202973
0.738833	0.183813	0.890079	0.0709997	0.200714
0.7405	0.175241	0.917648	0.0689477	0.197701
0.742167	0.159051	0.909771	0.0673061	0.195065
0.743833	0.14286	0.882202	0.0673061	0.196572
0.7455	0.126669	0.842818	0.0640229	0.201467
0.747167	0.128574	0.815249	0.06115	0.202973
0.748833	0.150479	0.819188	0.0636124	0.20448
0.7505	0.168575	0.819188	0.0656645	0.207869
0.752167	0.176194	0.854634	0.0681269	0.212011
0.753833	0.180956	0.878264	0.0677165	0.212011
0.7555	0.191432	0.890079	0.0689477	0.208999
0.757167	0.201909	0.905833	0.0685373	0.208245
0.758833	0.203813	0.905833	0.0668957	0.210881
0.7605	0.207623	0.909771	0.0677165	0.214647
0.762167	0.213337	0.882202	0.0673061	0.2154
0.763833	0.215242	0.901894	0.0673061	0.216154
0.7655	0.219052	0.953094	0.0656645	0.214647
0.767167	0.221909	0.972786	0.0619708	0.213518
0.768833	0.218099	0.941278	0.0599188	0.212764
0.7705	0.21429	0.901894	0.0582772	0.210505
0.772167	0.221909	0.890079	0.0554044	0.208245
0.773833	0.239052	0.86251	0.0525316	0.209752
0.7755	0.237147	0.819188	0.0533524	0.211258
0.777167	0.220957	0.771927	0.0603292	0.210128
0.778833	0.21429	0.779804	0.0636124	0.204856
0.7805	0.211433	0.831003	0.0615604	0.198455
0.782167	0.202861	0.854634	0.059098	0.192053
0.783833	0.18667	0.834942	0.0566356	0.184145
0.7855	0.182861	0.834942	0.0525316	0.17812
0.787167	0.19048	0.874326	0.0467859	0.179249
0.788833	0.201909	0.890079	0.0443235	0.180756
0.7905	0.207623	0.874326	0.0480171	0.181885
0.792167	0.21429	0.858572	0.052942	0.187157
0.793833	0.228576	0.850695	0.0603292	0.196572
0.7955	0.23429	0.866449	0.0652541	0.204103
0.797167	0.229528	0.854634	0.0677165	0.20335
0.798833	0.207623	0.86251	0.0685373	0.199208
0.8005	0.19048	0.878264	0.0656645	0.196195
0.802167	0.181908	0.91371	0.0623812	0.196195
0.803833	0.178099	0.925525	0.0554044	0.193936
0.8055	0.180956	0.921586	0.0558148	0.192053
0.807167	0.195242	0.968847	0.0627916	0.190546
0.808833	0.220004	0.996416	0.0726413	0.194312
0.8105	0.237147	0.968847	0.0771557	0.199961
0.812167	0.240957	0.929463	0.0787974	0.20335
0.813833	0.228576	0.949155	0.0800286	0.203727
0.8155	0.222861	0.988539	0.0779765	0.20335
0.817167	0.218099	0.976724	0.0722309	0.20222
0.818833	0.205718	0.964909	0.0648437	0.201844
0.8205	0.192385	0.992478	0.0636124	0.201091
0.822167	0.188575	0.996416	0.0660749	0.198455
0.823833	0.187623	0.945217	0.0636124	0.195819
0.8255	0.189527	0.882202	0.0599188	0.193559
0.827167	0.191432	0.858572	0.059098	0.196195
0.828833	0.195242	0.897956	0.0586876	0.196195
0.8305	0.203813	0.96097	0.0545836	0.194689
0.832167	0.21429	1.03186	0.0525316	0.193183
0.833833	0.221909	1.09094	0.0582772	0.194312
0.8355	0.216195	1.10669	0.0652541	0.196572
0.837167	0.206671	1.11063	0.0664853	0.199208
0.838833	0.201909	1.06731	0.0673061	0.203727
0.8405	0.196194	1.04762	0.0742829	0.208999
0.842167	0.185718	1.05155	0.0779765	0.210881
0.843833	0.180956	1.09881	0.080439	0.212764
0.8455	0.18667	1.09488	0.080439	0.213894
0.847167	0.192385	1.06337	0.0812598	0.214271
0.848833	0.188575	1.0358	0.080439	0.210128
0.8505	0.18667	0.968847	0.078387	0.20448
0.852167	0.182861	0.882202	0.0730517	0.20448
0.853833	0.181908	0.799496	0.0677165	0.207492
0.8555	0.172384	0.807373	0.0636124	0.210128
0.857167	0.168575	0.842818	0.0603292	0.209752
0.858833	0.174289	0.874326	0.0562252	0.211635
0.8605	0.180956	0.890079	0.0533524	0.212388
0.862167	0.183813	0.909771	0.0545836	0.210505
0.863833	0.178099	0.929463	0.0574564	0.205609
0.8655	0.172384	0.933402	0.059098	0.201467
0.867167	0.167622	0.921586	0.0644333	0.201467
0.868833	0.169527	0.890079	0.0714101	0.203727
0.8705	0.168575	0.894018	0.0751037	0.205986
0.872167	0.167622	0.921586	0.0787974	0.208622
0.873833	0.177146	0.953094	0.0829014	0.212388
0.8755	0.191432	0.976724	0.0861846	0.214647
0.877167	0.195242	1.01611	0.084543	0.212388
0.878833	0.197147	1.06337	0.0796182	0.209375
0.8805	0.193337	1.087	0.0755141	0.210505
0.882167	0.193337	1.10275	0.0734621	0.210128
0.883833	0.188575	1.07518	0.0722309	0.209375
0.8855	0.183813	1.02398	0.0701789	0.209375
0.887167	0.180956	0.945217	0.0664853	0.210128
0.888833	0.174289	0.886141	0.0648437	0.207116
0.8905	0.178099	0.858572	0.0644333	0.201091
0.892167	0.191432	0.827065	0.0627916	0.197701
0.893833	0.203813	0.819188	0.0599188	0.195065
0.8955	0.205718	0.823126	0.0607396	0.190546
0.897167	0.204766	0.854634	0.0627916	0.184898
0.898833	0.203813	0.874326	0.0652541	0.181885
0.9005	0.204766	0.866449	0.0685373	0.184898
0.902167	0.192385	0.842818	0.0701789	0.188664
0.903833	0.177146	0.854634	0.0685373	0.19017
0.9055	0.168575	0.901894	0.0615604	0.194689
0.907167	0.176194	0.921586	0.0586876	0.198455
0.908833	0.185718	0.945217	0.0574564	0.199584
0.9105	0.184765	0.984601	0.0562252	0.200714
0.912167	0.189527	1.0358	0.0537628	0.202973
0.913833	0.198099	1.05549	0.0504796	0.20335
0.9155	0.202861	1.03186	0.0513004	0.199961
0.917167	0.195242	1.00823	0.0541732	0.200337
0.918833	0.19048	0.984601	0.0566356	0.201091
0.9205	0.18667	0.957032	0.0574564	0.196948
0.922167	0.179051	0.921586	0.0595084	0.191676
0.923833	0.177146	0.901894	0.0656645	0.191676
0.9255	0.182861	0.890079	0.0701789	0.197325
0.927167	0.187623	0.921586	0.0693581	0.201467
0.928833	0.191432	0.945217	0.0677165	0.20335
0.9305	0.198099	0.93734	0.0648437	0.204856
0.932167	0.206671	0.925525	0.0656645	0.207116
0.933833	0.205718	0.905833	0.0636124	0.210505
0.9355	0.203813	0.921586	0.063202	0.208999
0.937167	0.209528	0.929463	0.0627916	0.204103
0.938833	0.209528	0.953094	0.0652541	0.202973
0.9405	0.202861	1.00823	0.0689477	0.202597
0.942167	0.195242	1.06337	0.0644333	0.198831
0.943833	0.198099	1.10669	0.0623812	0.196948
0.9455	0.198099	1.11063	0.0607396	0.197325
0.947167	0.185718	1.07912	0.0623812	0.197701
0.948833	0.172384	1.02792	0.0615604	0.198455
0.9505	0.168575	0.976724	0.0627916	0.202973
0.952167	0.168575	0.933402	0.0636124	0.210128
0.953833	0.160955	0.894018	0.0668957	0.212011
0.9555	0.158098	0.878264	0.0677165	0.211258
0.957167	0.174289	0.886141	0.0673061	0.212011
0.958833	0.191432	0.897956	0.0648437	0.213894
0.9605	0.202861	0.897956	0.0627916	0.212011
0.962167	0.201909	0.886141	0.0640229	0.209752
0.963833	0.203813	0.874326	0.0627916	0.208622
0.9655	0.203813	0.870387	0.0652541	0.208999
0.967167	0.198099	0.886141	0.0652541	0.208999
0.968833	0.189527	0.921586	0.0664853	0.204856
0.9705	0.182861	0.941278	0.0673061	0.201844
0.972167	0.193337	0.93734	0.0730517	0.198831
0.973833	0.211433	0.949155	0.0796182	0.195442
0.9755	0.224766	0.945217	0.082491	0.192053
0.977167	0.223814	0.925525	0.0841326	0.191676
0.978833	0.227623	0.894018	0.086595	0.194312
0.9805	0.229528	0.897956	0.0882366	0.199208
0.982167	0.225719	0.897956	0.0870054	0.20448
0.983833	0.21048	0.905833	0.0837222	0.211635
0.9855	0.196194	0.933402	0.0816702	0.221049
0.987167	0.18667	0.945217	0.0820806	0.22858
0.988833	0.176194	0.968847	0.0779765	0.233476
0.9905	0.175241	0.964909	0.0742829	0.233476
0.992167	0.171432	0.964909	0.0718205	0.231216
0.993833	0.176194	0.964909	0.0693581	0.223685
0.9955	0.181908	0.972786	0.0681269	0.21653
0.997167	0.193337	1.01217	0.0652541	0.210881
0.998833	0.204766	1.02398	0.0660749	0.205609
1.0005	0.209528	1.04368	0.0689477	0.20222
1.00217	0.207623	1.08306	0.0705893	0.200337
1.00383	0.199051	1.14214	0.0709997	0.202973
1.0055	0.18667	1.16577	0.0742829	0.204856
1.00717	0.171432	1.15395	0.0767453	0.204856
1.00883	0.161908	1.14214	0.0767453	0.206739
1.0105	0.16667	1.1382	0.0722309	0.205986
1.01217	0.180003	1.13032	0.0660749	0.20448
1.01383	0.196194	1.08306	0.0615604	0.199584
1.0155	0.21429	1.04368	0.0554044	0.192806
1.01717	0.227623	1.00035	0.0513004	0.186028
1.01883	0.232385	0.980662	0.0496588	0.183768
1.0205	0.222861	0.972786	0.0525316	0.186028
1.02217	0.205718	0.984601	0.0574564	0.186781
1.02383	0.194289	0.992478	0.0607396	0.186028
1.0255	0.195242	1.01217	0.0619708	0.187157
1.02717	0.198099	1.06731	0.0648437	0.193559
1.02883	0.198099	1.09881	0.0709997	0.199208
1.0305	0.200956	1.11457	0.0746933	0.201091
1.03217	0.206671	1.09094	0.0738725	0.206739
1.03383	0.204766	1.06731	0.0705893	0.215024
1.0355	0.191432	1.02398	0.0693581	0.224062
1.03717	0.180956	0.972786	0.0673061	0.228204
1.03883	0.179051	0.953094	0.0644333	0.227074
1.0405	0.177146	0.945217	0.063202	0.221049
1.04217	0.176194	0.941278	0.0660749	0.212011
1.04383	0.170479	0.964909	0.0697685	0.206363
1.0455	0.173337	1.02792	0.0718205	0.20222
1.04717	0.178099	1.06337	0.0730517	0.198455
1.04883	0.180003	1.04762	0.0726413	0.198455
1.0505	0.18667	1.00823	0.0693581	0.204856
1.05217	0.194289	0.980662	0.0656645	0.211258
1.05383	0.207623	0.976724	0.0627916	0.213894
1.0555	0.218099	0.96097	0.0648437	0.211635
1.05717	0.221909	0.91371	0.0689477	0.207492
1.05883	0.225719	0.866449	0.0771557	0.204856
1.0605	0.222861	0.882202	0.084543	0.203727
1.06217	0.216195	0.925525	0.0894678	0.206363
1.06383	0.21429	0.964909	0.0943927	0.208999
1.0655	0.213337	0.96097	0.0956239	0.214647
1.06717	0.21429	0.96097	0.0939823	0.21879
1.06883	0.21429	0.96097	0.0861846	0.220296
1.0705	0.21048	0.941278	0.0812598	0.218413
1.07217	0.21048	0.925525	0.0808494	0.213141
1.07383	0.205718	0.897956	0.0796182	0.207116
1.0755	0.201909	0.854634	0.0796182	0.202597
1.07717	0.199051	0.866449	0.0812598	0.202597
1.07883	0.197147	0.921586	0.0808494	0.206363
1.0805	0.197147	0.988539	0.0779765	0.212388
1.08217	0.206671	1.01611	0.0738725	0.215777
1.08383	0.212385	1.00429	0.0746933	0.220296
1.0855	0.216195	0.976724	0.0763349	0.223685
1.08717	0.21048	0.945217	0.0746933	0.226698
1.08883	0.208575	0.909771	0.0726413	0.222555
1.0905	0.211433	0.842818	0.0722309	0.216154
1.09217	0.206671	0.783742	0.0767453	0.214647
1.09383	0.204766	0.748297	0.080439	0.21766
1.0955	0.203813	0.795558	0.0787974	0.219919
1.09717	0.211433	0.854634	0.0763349	0.218413
1.09883	0.216195	0.858572	0.0763349	0.216154
1.1005	0.217147	0.874326	0.0767453	0.21653
1.10217	0.212385	0.921586	0.0726413	0.218036
1.10383	0.200004	1.00429	0.0660749	0.214647
1.1055	0.189527	1.03186	0.0656645	0.210505
1.10717	0.181908	1.02005	0.0705893	0.207492
1.10883	0.174289	1.04762	0.0759245	0.209752
1.1105	0.16286	1.07912	0.0808494	0.213141
1.11217	0.157146	1.09488	0.0837222	0.212388
1.11383	0.168575	1.07912	0.0857742	0.210881
1.1155	0.184765	1.03186	0.0861846	0.208245
1.11717	0.19048	0.945217	0.0898782	0.207492
1.11883	0.194289	0.842818	0.0927511	0.205609
1.1205	0.200956	0.791619	0.0919302	0.20448
1.12217	0.21048	0.767989	0.0898782	0.204856
1.12383	0.209528	0.74042	0.0857742	0.20335
1.1255	0.202861	0.736481	0.0812598	0.199208
1.12717	0.202861	0.779804	0.0730517	0.198078
1.12883	0.199051	0.854634	0.0681269	0.199961
1.1305	0.191432	0.882202	0.0656645	0.199584
1.13217	0.184765	0.874326	0.0656645	0.195819
1.13383	0.181908	0.870387	0.0681269	0.195065
1.1355	0.183813	0.870387	0.0722309	0.20448
1.13717	0.178099	0.878264	0.0718205	0.213141
1.13883	0.180956	0.890079	0.0689477	0.215777
1.1405	0.195242	0.91371	0.0677165	0.215777
1.14217	0.202861	0.929463	0.0652541	0.221426
1.14383	0.204766	0.925525	0.0627916	0.228957
1.1455	0.202861	0.957032	0.0595084	0.22858
1.14717	0.202861	1.00823	0.0574564	0.222932
1.14883	0.199051	1.04762	0.0574564	0.21879
1.1505	0.192385	1.02792	0.0636124	0.21879
1.15217	0.184765	0.988539	0.0673061	0.217283
1.15383	0.179051	0.980662	0.0648437	0.213141
1.1555	0.174289	0.988539	0.0599188	0.207869
1.15717	0.179051	0.984601	0.06115	0.201467
1.15883	0.185718	0.93734	0.0636124	0.199208
1.1605	0.184765	0.933402	0.0619708	0.20335
1.16217	0.184765	0.976724	0.0656645	0.207116
1.16383	0.183813	1.03186	0.0746933	0.208999
1.1655	0.180956	1.05155	0.0829014	0.211635
1.16717	0.177146	1.04762	0.0857742	0.216154
1.16883	0.172384	1.05549	0.0837222	0.21879
1.1705	0.180956	1.03974	0.0787974	0.212388
1.17217	0.193337	1.00429	0.0709997	0.20448
1.17383	0.208575	0.980662	0.0689477	0.197701
1.1755	0.223814	0.941278	0.0689477	0.192429
1.17717	0.227623	0.894018	0.0693581	0.191676
1.17883	0.224766	0.870387	0.0714101	0.195442
1.1805	0.207623	0.897956	0.0734621	0.200714
1.18217	0.195242	0.905833	0.0738725	0.203727
1.18383	0.18667	0.866449	0.0709997	0.204856
1.1855	0.180003	0.827065	0.0722309	0.207116
1.18717	0.175241	0.846757	0.0718205	0.208622
1.18883	0.172384	0.86251	0.0726413	0.205609
1.1905	0.170479	0.854634	0.0738725	0.199208
1.19217	0.171432	0.878264	0.0763349	0.195819
1.19383	0.177146	0.901894	0.0751037	0.197701
1.1955	0.176194	0.949155	0.0701789	0.20335
1.19717	0.170479	1.00823	0.0685373	0.204103
1.19883	0.174289	1.07125	0.0677165	0.202973
1.2005	0.187623	1.07125	0.0693581	0.204856
1.20217	0.192385	1.04368	0.0709997	0.210128
1.20383	0.195242	1.07912	0.0714101	0.210128
1.2055	0.200004	1.11457	0.0714101	0.207492
1.20717	0.209528	1.09881	0.0726413	0.204856
1.20883	0.213337	1.04368	0.0705893	0.205609
1.2105	0.219052	1.0358	0.0660749	0.203727
1.21217	0.223814	1.04762	0.0623812	0.199584
1.21383	0.217147	1.02792	0.0640229	0.196195
1.2155	0.212385	0.992478	0.0668957	0.192053
1.21717	0.205718	0.929463	0.0677165	0.193559
1.21883	0.201909	0.894018	0.0697685	0.198455
1.2205	0.196194	0.86251	0.0730517	0.203727
1.22217	0.197147	0.850695	0.0779765	0.207869
1.22383	0.201909	0.834942	0.0800286	0.210881
1.2255	0.198099	0.831003	0.0792078	0.212764
1.22717	0.200956	0.846757	0.0779765	0.213518
1.22883	0.205718	0.86251	0.0771557	0.209375
1.2305	0.212385	0.878264	0.0763349	0.204103
1.23217	0.207623	0.850695	0.0759245	0.200714
1.23383	0.201909	0.815249	0.0746933	0.200337
1.2355	0.203813	0.799496	0.0718205	0.20222
1.23717	0.202861	0.815249	0.0697685	0.20448
1.23883	0.202861	0.858572	0.0660749	0.204103
1.2405	0.199051	0.909771	0.0627916	0.207116
1.24217	0.201909	0.949155	0.0586876	0.210505
1.24383	0.202861	0.953094	0.0566356	0.215024
1.2455	0.196194	0.925525	0.057046	0.21879
1.24717	0.192385	0.91371	0.0566356	0.218036
1.24883	0.182861	0.897956	0.0558148	0.218036
1.2505	0.174289	0.854634	0.0554044	0.219166
1.25217	0.154289	0.831003	0.0541732	0.220672
1.25383	0.141907	0.894018	0.0533524	0.218036
1.2555	0.141907	0.96097	0.0554044	0.213518
1.25717	0.153336	0.996416	0.0582772	0.213518
1.25883	0.16286	1.01611	0.0648437	0.21766
1.2605	0.164765	1.05549	0.0718205	0.219543
1.26217	0.174289	1.11063	0.0746933	0.220296
1.26383	0.189527	1.10275	0.0767453	0.222555
1.2655	0.203813	1.06731	0.0808494	0.225944
1.26717	0.203813	1.01611	0.0870054	0.227451
1.26883	0.197147	0.976724	0.088647	0.227451
1.2705	0.189527	0.96097	0.0853638	0.231593
1.27217	0.181908	0.945217	0.0849534	0.234606
1.27383	0.174289	0.917648	0.0833118	0.239125
1.2755	0.170479	0.909771	0.0796182	0.241384
1.27717	0.175241	0.929463	0.0726413	0.242137
1.27883	0.180956	0.945217	0.0652541	0.240631
1.2805	0.195242	0.909771	0.0595084	0.238371
1.28217	0.206671	0.854634	0.0599188	0.238371
1.28383	0.211433	0.86251	0.0656645	0.237242
1.2855	0.202861	0.882202	0.0693581	0.237242
1.28717	0.196194	0.886141	0.0697685	0.240631
1.28883	0.204766	0.897956	0.0738725	0.244773
1.2905	0.218099	0.933402	0.0816702	0.24289
1.29217	0.231433	0.949155	0.0878262	0.240631
1.29383	0.244767	0.929463	0.090699	0.241384
1.2955	0.251433	0.945217	0.0898782	0.24402
1.29717	0.247624	0.972786	0.0882366	0.241761
1.29883	0.245719	0.984601	0.0861846	0.236865
1.3005	0.244767	0.988539	0.0861846	0.237995
1.30217	0.236195	1.05943	0.0829014	0.243267
1.30383	0.222861	1.11457	0.0763349	0.247409
1.3055	0.232385	1.17758	0.0734621	0.248539
1.30717	0.244767	1.23272	0.0771557	0.247409
1.30883	0.248576	1.28392	0.0816702	0.250798
1.3105	0.2381	1.29573	0.0792078	0.253434
1.31217	0.236195	1.26029	0.0734621	0.254188
1.31383	0.240005	1.2406	0.0697685	0.252681
1.3155	0.23429	1.22091	0.0718205	0.252305
1.31717	0.229528	1.22091	0.0751037	0.254941
1.31883	0.223814	1.22091	0.0746933	0.255317
1.3205	0.228576	1.24454	0.0796182	0.25607
1.32217	0.232385	1.28392	0.086595	0.253058
1.32383	0.240005	1.28786	0.0919302	0.249292
1.3255	0.242862	1.26029	0.0911094	0.244773
1.32717	0.243814	1.20121	0.0911094	0.248162
1.32883	0.243814	1.11851	0.0931615	0.259836
1.3305	0.240957	1.07125	0.0902886	0.27264
1.33217	0.235243	1.06337	0.0874158	0.286949
1.33383	0.228576	1.09094	0.0923406	0.301259
1.3355	0.228576	1.07518	0.0976759	0.323854
1.33717	0.227623	1.07518	0.0976759	0.347578
1.33883	0.231433	1.11851	0.0968551	0.36716
1.3405	0.236195	1.14608	0.0964447	0.387495
1.34217	0.23429	1.13426	0.0919302	0.417244
1.34383	0.225719	1.12244	0.0800286	0.46281
1.3455	0.216195	1.1382	0.0689477	0.520049
1.34717	0.207623	1.14214	0.057046	0.589338
1.34883	0.191432	1.15789	0.0480171	0.674068
1.3505	0.177146	1.16971	0.0435027	0.779885
1.35217	0.185718	1.18546	0.0422715	0.91018
1.35383	0.197147	1.19334	0.0393987	1.06608
1.3555	0.205718	1.20909	0.0369363	1.24684
1.35717	0.204766	1.2406	0.0344738	1.45358
1.35883	0.209528	1.2721	0.0299594	1.69722
1.3605	0.204766	1.27998	0.0238034	1.97701
1.36217	0.184765	1.27604	0.0192889	2.28279
1.36383	0.172384	1.25635	0.0172369	2.61267
1.3655	0.172384	1.22091	0.0151849	2.96966
1.36717	0.178099	1.16971	0.0147745	3.35415
1.36883	0.181908	1.09881	0.0164161	3.75633
1.3705	0.193337	1.03186	0.0143641	4.16679
1.37217	0.205718	0.988539	0.0114913	4.5814
1.37383	0.21048	0.988539	0.0164161	4.99526
1.3755	0.204766	1.05549	0.0266762	5.39555
1.37717	0.206671	1.14214	0.0385779	5.77401
1.37883	0.21429	1.26029	0.0484275	6.12159
1.3805	0.23429	1.37844	0.0627916	6.4349
1.38217	0.254291	1.50053	0.0779765	6.70942
1.38383	0.278101	1.60687	0.0952135	6.93913
1.3855	0.312387	1.72108	0.108346	7.12591
1.38717	0.358102	1.8668	0.1223	7.26713
1.38883	0.40477	2.02828	0.144872	7.3624
1.3905	0.451437	2.2252	0.172369	7.41324
1.39217	0.509534	2.47332	0.206433	7.42566
1.39383	0.575249	2.8002	0.236392	7.41248
1.3955	0.648584	3.14285	0.267583	7.36541
1.39717	0.719061	3.4461	0.299184	7.29085
1.39883	0.797158	3.71391	0.324218	7.19595
1.4005	0.870493	3.9581	0.344738	7.08788
1.40217	0.94097	4.17865	0.358282	6.96323
1.40383	0.98859	4.31649	0.365259	6.81599
1.4055	1.0105	4.36769	0.360334	6.65745
1.40717	1.00573	4.3795	0.34638	6.48084
1.40883	0.974304	4.34012	0.322166	6.28653
1.4105	0.919065	4.21409	0.28482	6.07113
1.41217	0.839064	3.98566	0.235571	5.84104
1.41383	0.744776	3.64302	0.178936	5.59213
1.4155	0.63525	3.20586	0.117375	5.32551
1.41717	0.507629	2.68599	0.0492483	5.04873
1.41883	0.375245	2.13461	-0.0201097	4.76592
1.4205	0.241909	1.55173	-0.0874158	4.4801
1.42217	0.113335	0.93734	-0.149797	4.18788
1.42383	-0.0171432	0.303257	-0.208074	3.89453
1.4255	-0.141907	-0.311134	-0.263889	3.60645
1.42717	-0.255243	-0.878264	-0.319293	3.32666
1.42883	-0.367626	-1.40601	-0.374698	3.05402
1.4305	-0.473342	-1.87074	-0.430102	2.78665
1.43217	-0.571439	-2.2764	-0.490431	2.52644
1.43383	-0.643822	-2.57965	-0.557327	2.27225
1.4355	-0.699061	-2.81596	-0.623402	2.02296
1.43717	-0.745729	-3.00106	-0.685373	1.77856
1.43883	-0.787634	-3.15072	-0.739956	1.54207
1.4405	-0.823825	-3.24918	-0.785101	1.31537
1.44217	-0.836206	-3.32007	-0.811777	1.10299
1.44383	-0.836206	-3.33977	-0.81506	0.913945
1.4455	-0.832397	-3.28463	-0.790846	0.751265
1.44717	-0.807634	-3.15466	-0.740367	0.617958
1.44883	-0.755253	-2.96562	-0.664032	0.517036
1.4505	-0.694299	-2.73719	-0.566356	0.456031
1.45217	-0.633345	-2.41818	-0.452674	0.439462
1.45383	-0.562868	-2.02434	-0.327091	0.45942
1.4555	-0.473342	-1.60687	-0.194941	0.506492
1.45717	-0.372388	-1.21303	-0.0582772	0.575782
1.45883	-0.263815	-0.811311	0.0767453	0.660511
1.4605	-0.146669	-0.385963	0.205612	0.752395
1.46217	-0.0304768	0.0275688	0.325449	0.835241
1.46383	0.0752395	0.397779	0.4379	0.907544
1.4655	0.169527	0.732543	0.544194	0.973067
1.46717	0.248576	1.08306	0.645564	1.02616
1.46883	0.308577	1.43358	0.737904	1.06759
1.4705	0.360007	1.74471	0.821216	1.10148
1.47217	0.415246	2.01252	0.89673	1.12935
1.47383	0.46858	2.24489	0.964036	1.15043
1.4755	0.500962	2.42606	1.02272	1.16587
1.47717	0.519058	2.55996	1.06376	1.17868
1.47883	0.542867	2.66236	1.09454	1.18696
1.4805	0.564773	2.73719	1.1163	1.18734
1.48217	0.569535	2.7687	1.1323	1.18508
1.48383	0.560963	2.77657	1.13887	1.1832
1.4855	0.560963	2.81202	1.13271	1.1832
1.48717	0.565725	2.84747	1.11917	1.18658
1.48883	0.56763	2.83959	1.10234	1.19186
1.4905	0.564773	2.8199	1.08716	1.19713
1.49217	0.566677	2.81202	1.06951	1.19939
1.49383	0.580011	2.78839	1.05186	1.20165
1.4955	0.606678	2.73719	1.03298	1.20014
1.49717	0.643822	2.67024	1.01657	1.19449
1.49883	0.68668	2.63085	1.00138	1.18583
1.5005	0.738109	2.61904	0.985377	1.17529
1.50217	0.797158	2.58359	0.971013	1.16813
1.50383	0.864778	2.55996	0.961164	1.1655
1.5055	0.936208	2.57178	0.95788	1.16098
1.50717	1.0105	2.5639	0.958701	1.15119
1.50883	1.08383	2.55602	0.959522	1.14102
1.5105	1.16002	2.57178	0.959112	1.13801
1.51217	1.2324	2.62298	0.960753	1.13801
1.51383	1.30764	2.65842	0.966088	1.13386
1.5155	1.38384	2.6663	0.972244	1.1301
1.51717	1.45527	2.70174	0.980453	1.13424
1.51883	1.51908	2.72931	0.996458	1.14177
1.5205	1.57051	2.74113	1.02067	1.14366
1.52217	1.62384	2.76082	1.05145	1.14554
1.52383	1.67527	2.82777	1.09003	1.14817
1.5255	1.71527	2.92623	1.1323	1.15721
1.52717	1.74575	3.00894	1.17786	1.1719
1.52883	1.78099	3.08377	1.22546	1.19148
1.5305	1.8267	3.15466	1.28005	1.21633
1.53217	1.86194	3.21768	1.33668	1.2442
1.53383	1.88289	3.25706	1.39003	1.28186
1.5355	1.9048	3.22949	1.4401	1.3229
1.53717	1.92575	3.13497	1.48238	1.3647
1.53883	1.93337	2.89473	1.50905	1.40839
1.5405	1.91337	2.47726	1.51357	1.45207
1.54217	1.86004	1.83923	1.48812	1.49651
1.54383	1.75908	0.925525	1.42246	1.53868
1.5455	1.60194	-0.311134	1.31165	1.57596
1.54717	1.36479	-1.94557	1.14543	1.59743
1.54883	1.03431	-4.06443	0.920123	1.60119
1.5505	0.590487	-6.74255	0.630789	1.58575
1.55217	0.0342864	-10.0193	0.277843	1.54094
1.55383	-0.632393	-13.8907	-0.132971	1.45847
1.5555	-1.40098	-18.2191	-0.586876	1.33307
1.55717	-2.24766	-22.8939	-1.05966	1.16625
1.55883	-3.15911	-27.6515	-1.53285	0.958381
1.5605	-4.09151	-32.2595	-1.98594	0.712855
1.56217	-4.99248	-36.4224	-2.39224	0.434943
1.56383	-5.79535	-39.8409	-2.71769	0.134814
1.5655	-6.4525	-42.3142	-2.94054	-0.165316
1.56717	-6.92013	-43.5784	-3.03944	-0.446617
1.56883	-7.14204	-43.4524	-3.00046	-0.690637
1.5705	-7.07728	-41.7786	-2.81495	-0.883066
1.57217	-6.70298	-38.5924	-2.4854	-1.00771
1.57383	-6.04107	-34.0436	-2.0319	-1.05365
1.5755	-5.13438	-28.3841	-1.4795	-1.01637
1.57717	-4.02103	-21.9133	-0.869644	-0.901895
1.57883	-2.75243	-15.0368	-0.241727	-0.71888
1.5805	-1.40098	-8.22732	0.369773	-0.477496
1.58217	-0.0609536	-1.87862	0.932435	-0.193183
1.58383	1.19145	3.73754	1.4204	0.118621
1.5855	2.31147	8.47151	1.82547	0.442475
1.58717	3.27149	12.2957	2.14805	0.774613
1.58883	4.05055	15.281	2.39839	1.09884
1.5905	4.63342	17.585	2.58143	1.40989
1.59217	5.01438	19.3179	2.70497	1.69986
1.59383	5.21629	20.5545	2.77925	1.9612
1.5955	5.27915	21.3777	2.80592	2.18451
1.59717	5.22581	21.7833	2.78746	2.3615
1.59883	5.06772	21.7676	2.72713	2.49593
1.6005	4.84104	21.291	2.62904	2.5961
1.60217	4.59056	20.4443	2.49894	2.66953
1.60383	4.3477	19.2982	2.34504	2.72225
1.6055	4.11532	17.9	2.17308	2.76142
1.60717	3.89817	16.3365	2.00153	2.79154
1.60883	3.71436	14.7336	1.83614	2.81527
1.6105	3.56959	13.1582	1.68142	2.82694
1.61217	3.46769	11.6774	1.54722	2.82619
1.61383	3.39816	10.3974	1.43928	2.80774
1.6155	3.37245	9.39703	1.36418	2.77271
1.61717	3.39149	8.68024	1.31206	2.72451
1.61883	3.45054	8.23126	1.28456	2.66426
1.6205	3.55626	8.09736	1.28128	2.58857
1.62217	3.70007	8.2352	1.30508	2.49292
1.62383	3.87245	8.60935	1.3531	2.38861
1.6255	4.04389	9.21193	1.42164	2.28016
1.62717	4.21151	10.0666	1.50905	2.16869
1.62883	4.37437	11.1024	1.60796	2.05045
1.6305	4.51342	12.2681	1.72041	1.93333
1.63217	4.6039	13.5599	1.8423	1.82601
1.63383	4.63723	14.9699	1.97322	1.72772
1.6355	4.6239	16.4822	2.1066	1.63621
1.63717	4.55152	18.0261	2.24367	1.54621
1.63883	4.42008	19.5896	2.37911	1.46261
1.6405	4.23246	21.1098	2.50141	1.38466
1.64217	4.0115	22.508	2.59293	1.31688
1.64383	3.7715	23.6974	2.64464	1.2555
1.6455	3.52769	24.5205	2.65284	1.20089
1.64717	3.29054	24.8986	2.61098	1.15307
1.64883	3.06101	24.7489	2.52152	1.11353
1.6505	2.85244	24.0991	2.39347	1.08604
1.65217	2.66386	22.957	2.23505	1.06269
1.65383	2.5029	21.3816	2.05571	1.04198
1.6555	2.35147	19.5542	1.87349	1.0239
1.65717	2.22576	17.6165	1.7003	1.0096
1.65883	2.12671	15.7064	1.54024	0.999051
1.6605	2.04099	13.9301	1.39496	0.985118
1.66217	1.97528	12.402	1.27061	0.974574
1.66383	1.92194	11.1417	1.17252	0.965913
1.6655	1.88861	10.1059	1.09249	0.959134
1.66717	1.8648	9.29463	1.02313	0.952356
1.66883	1.84099	8.70387	0.965678	0.943318
1.6705	1.82003	8.27852	0.922996	0.935787
1.67217	1.79718	7.92801	0.893857	0.925996
1.67383	1.7848	7.6405	0.868823	0.914698
1.6755	1.77241	7.45146	0.848303	0.901142
1.67717	1.75908	7.33725	0.833528	0.892857
1.67883	1.74099	7.26635	0.821216	0.888338
1.6805	1.73718	7.19546	0.811777	0.88269
1.68217	1.73813	7.11276	0.803569	0.876288
1.68383	1.72479	7.00248	0.799875	0.875158
1.6855	1.70098	6.93553	0.796592	0.878171
1.68717	1.67337	6.89614	0.795361	0.88043
1.68883	1.66479	6.82919	0.797823	0.877794
1.6905	1.65432	6.72285	0.799054	0.873275
1.69217	1.64479	6.65196	0.797823	0.867627
1.69383	1.63717	6.63621	0.79413	0.860848
1.6955	1.64479	6.6047	0.790436	0.850304
1.69717	1.66289	6.53775	0.787563	0.84202
1.69883	1.67241	6.49049	0.785511	0.84089
1.7005	1.66765	6.51806	0.785511	0.84202
1.70217	1.65622	6.55744	0.787563	0.840137
1.70383	1.64479	6.60864	0.788384	0.835994
1.7055	1.63051	6.63227	0.785511	0.835241
1.70717	1.61622	6.61652	0.781818	0.834488
1.70883	1.59622	6.58895	0.773199	0.833735
1.7105	1.58384	6.56532	0.762939	0.833358
1.71217	1.58384	6.55744	0.754321	0.835994
1.71383	1.59146	6.522	0.749806	0.835994
1.7155	1.60003	6.43535	0.751858	0.835241
1.71717	1.60003	6.37628	0.752679	0.833358
1.71883	1.60574	6.32114	0.751858	0.829593
1.7205	1.6086	6.22662	0.749806	0.825074
1.72217	1.60574	6.12422	0.745292	0.820555
1.72383	1.5867	6.0612	0.737904	0.819802
1.7255	1.56574	6.08089	0.731748	0.816789
1.72717	1.55908	6.08877	0.731338	0.811517
1.72883	1.55241	6.07696	0.73339	0.805492
1.7305	1.54479	6.05726	0.735852	0.799467
1.73217	1.53241	6.02576	0.738725	0.794195
1.73383	1.5286	5.97062	0.741188	0.791559
1.7355	1.52003	5.90761	0.737904	0.790806
1.73717	1.50193	5.83278	0.730107	0.787416
1.73883	1.48479	5.78551	0.720667	0.78478
1.7405	1.4705	5.75401	0.713691	0.782898
1.74217	1.45146	5.73825	0.712049	0.779508
1.74383	1.42955	5.70675	0.714101	0.7716
1.7455	1.42288	5.69887	0.714511	0.765575
1.74717	1.43241	5.72644	0.714922	0.762563
1.74883	1.43908	5.74613	0.719436	0.759926
1.7505	1.42955	5.75795	0.725182	0.755408
1.75217	1.4286	5.79339	0.725182	0.756914
1.75383	1.43717	5.85247	0.724361	0.76068
1.7555	1.44479	5.85247	0.721899	0.76068
1.75717	1.43431	5.83278	0.717384	0.756161
1.75883	1.41907	5.83671	0.709587	0.750512
1.7605	1.42003	5.85641	0.703431	0.750512
1.76217	1.42955	5.83671	0.700968	0.746746
1.76383	1.44098	5.81702	0.698095	0.739968
1.7655	1.44288	5.85247	0.700147	0.738085
1.76717	1.44384	5.89185	0.704662	0.741851
1.76883	1.4505	5.90761	0.709176	0.748629
1.7705	1.45241	5.89579	0.715332	0.752772
1.77217	1.45146	5.90761	0.720257	0.755408
1.77383	1.45336	5.94305	0.72354	0.75729
1.7755	1.45336	5.93517	0.726003	0.758044
1.77717	1.45241	5.90761	0.726824	0.75955
1.77883	1.45146	5.89185	0.724361	0.761809
1.7805	1.46384	5.90367	0.717384	0.763692
1.78217	1.47622	5.88397	0.71328	0.767835
1.78383	1.48003	5.81702	0.711228	0.776872
1.7855	1.48098	5.75795	0.708766	0.784404
1.78717	1.4905	5.76188	0.705483	0.787793
1.78883	1.50479	5.76582	0.706714	0.784404
1.7905	1.51336	5.75401	0.709176	0.779508
1.79217	1.51336	5.74219	0.707945	0.77386
1.79383	1.5105	5.74219	0.704662	0.768588
1.7955	1.51717	5.7737	0.700558	0.764069
1.79717	1.51146	5.78551	0.701379	0.763692
1.79883	1.50384	5.78945	0.703431	0.767081
1.8005	1.49622	5.82096	0.704662	0.77273
1.80217	1.49336	5.87216	0.700968	0.778379
1.80383	1.48289	5.95487	0.698095	0.784027
1.8055	1.47431	5.99425	0.699327	0.789299
1.80717	1.46955	5.98637	0.697685	0.789676
1.80883	1.46003	6.00607	0.690708	0.789299
1.8105	1.44384	6.01788	0.684962	0.791182
1.81217	1.43336	6.04939	0.685783	0.792688
1.81383	1.43146	6.01788	0.687014	0.78817
1.8155	1.42479	5.99425	0.688656	0.782144
1.81717	1.41717	6.00213	0.690708	0.778755
1.81883	1.40193	6.00213	0.694812	0.778002
1.8205	1.38384	5.97062	0.698095	0.778755
1.82217	1.37717	5.9273	0.698916	0.781015
1.82383	1.38193	5.91942	0.696454	0.78704
1.8255	1.39146	5.88791	0.691529	0.793442
1.82717	1.39907	5.85641	0.685783	0.798714
1.82883	1.40669	5.82884	0.681269	0.802856
1.8305	1.42384	5.77764	0.678806	0.804362
1.83217	1.41812	5.71068	0.676344	0.803986
1.83383	1.40384	5.6713	0.677986	0.805115
1.8355	1.38479	5.70281	0.675523	0.807751
1.83717	1.37336	5.70675	0.675113	0.811141
1.83883	1.36384	5.69887	0.678806	0.814906
1.8405	1.35622	5.73825	0.679217	0.814906
1.84217	1.36479	5.76582	0.676754	0.816789
1.84383	1.37336	5.77764	0.674292	0.823568
1.8455	1.38193	5.78551	0.680448	0.830722
1.84717	1.38955	5.79339	0.683731	0.839007
1.84883	1.39907	5.79733	0.683731	0.846539
1.8505	1.39526	5.77764	0.68291	0.858589
1.85217	1.37717	5.78551	0.684552	0.871392
1.85383	1.35907	5.77764	0.684962	0.882313
1.8555	1.34669	5.72644	0.68291	0.892857
1.85717	1.34574	5.71068	0.684962	0.899635
1.85883	1.34669	5.7225	0.685373	0.907167
1.8605	1.3505	5.75401	0.684142	0.919217
1.86217	1.35622	5.76976	0.681269	0.933904
1.86383	1.36479	5.78158	0.6825	0.944071
1.8655	1.3686	5.81702	0.684962	0.954615
1.86717	1.35526	5.88791	0.684552	0.972691
1.86883	1.33622	5.9273	0.6825	0.996415
1.8705	1.3286	5.89185	0.684142	1.01675
1.87217	1.32764	5.83671	0.689066	1.03558
1.87383	1.33145	5.82096	0.690298	1.06006
1.8755	1.32955	5.81308	0.689066	1.09094
1.87717	1.33907	5.78158	0.687425	1.1237
1.87883	1.34764	5.76582	0.690708	1.15571
1.8805	1.35145	5.84459	0.695223	1.18734
1.88217	1.34955	5.91548	0.697685	1.22349
1.88383	1.34384	5.9273	0.699737	1.26454
1.8855	1.33526	5.93517	0.698916	1.3101
1.88717	1.31812	5.9273	0.697275	1.35529
1.88883	1.31907	5.88791	0.696043	1.40575
1.8905	1.32383	5.80914	0.695633	1.46186
1.89217	1.32193	5.78551	0.694812	1.52362
1.89383	1.31622	5.81702	0.689887	1.58726
1.8955	1.31812	5.84065	0.688246	1.64751
1.89717	1.32288	5.87216	0.69235	1.71078
1.89883	1.32383	5.9588	0.696864	1.77479
1.9005	1.32003	6.03363	0.695633	1.84484
1.90217	1.31622	6.0612	0.69317	1.92015
1.90383	1.30955	6.03757	0.696454	2.00111
1.9055	1.30288	6.04151	0.700147	2.08622
1.90717	1.30288	6.0612	0.698095	2.17359
1.90883	1.30288	6.0612	0.694812	2.26434
1.9105	1.30383	6.07696	0.691118	2.35924
1.91217	1.31431	6.09665	0.687014	2.453
1.91383	1.32574	6.1124	0.686194	2.54263
1.9155	1.34098	6.10059	0.686604	2.63263
1.91717	1.34384	6.05726	0.688656	2.72527
1.91883	1.33717	6.00213	0.688656	2.81979
1.9205	1.32479	5.94305	0.687425	2.90903
1.92217	1.30955	5.91548	0.688656	2.99715
1.92383	1.29812	5.90761	0.685783	3.08678
1.9255	1.28955	5.89579	0.684142	3.17829
1.92717	1.28574	5.89579	0.680858	3.27017
1.92883	1.28479	5.88004	0.681679	3.35565
1.9305	1.28002	5.85641	0.684552	3.43774
1.93217	1.27621	5.84065	0.686604	3.51118
1.93383	1.27241	5.82884	0.686194	3.58423
1.9355	1.26574	5.84853	0.68291	3.6554
1.93717	1.25812	5.85247	0.677575	3.72432
1.93883	1.25336	5.84065	0.668546	3.7857
1.9405	1.25812	5.81702	0.663621	3.84633
1.94217	1.26002	5.80521	0.659517	3.91072
1.94383	1.25907	5.80521	0.656645	3.97135
1.9455	1.25812	5.7737	0.655003	4.02407
1.94717	1.25431	5.72644	0.655824	4.07227
1.94883	1.24955	5.70675	0.657876	4.12462
1.9505	1.24288	5.7225	0.659517	4.17169
1.95217	1.24193	5.71856	0.663211	4.21462
1.95383	1.24383	5.69493	0.666905	4.25265
1.9555	1.24479	5.67524	0.667726	4.28466
1.95717	1.25336	5.67524	0.666905	4.31253
1.95883	1.2686	5.64767	0.666494	4.33813
1.9605	1.28098	5.59253	0.667726	4.36336
1.96217	1.28479	5.54921	0.668546	4.38219
1.96383	1.28669	5.54133	0.67224	4.39613
1.9655	1.29717	5.5689	0.673882	4.41232
1.96717	1.29907	5.58466	0.678396	4.42889
1.96883	1.28955	5.60829	0.681269	4.44094
1.9705	1.27812	5.6201	0.680858	4.45035
1.97217	1.27621	5.63192	0.679627	4.45977
1.97383	1.27812	5.60829	0.674702	4.46692
1.9755	1.2686	5.5374	0.67183	4.47144
1.97717	1.2486	5.4862	0.669778	4.4737
1.97883	1.2324	5.4665	0.669778	4.47106
1.9805	1.23145	5.46257	0.670188	4.46466
1.98217	1.2324	5.41137	0.668957	4.45864
1.98383	1.23431	5.37986	0.667315	4.45412
1.9855	1.23526	5.39955	0.663211	4.44244
1.98717	1.23621	5.4153	0.655824	4.4255
1.98883	1.2486	5.40743	0.65213	4.40893
1.9905	1.25526	5.41137	0.649257	4.39349
1.99217	1.24574	5.44681	0.648437	4.37579
1.99383	1.22479	5.45863	0.647205	4.35056
1.9955	1.20859	5.44681	0.649257	4.3242
1.99717	1.21145	5.42318	0.649257	4.29445
1.99883	1.21526	5.42318	0.645974	4.26056
2.0005	1.20859	5.44681	0.643512	4.22027
2.00217	1.21145	5.50589	0.640639	4.17734
2.00383	1.22002	5.56496	0.64187	4.13139
2.0055	1.23812	5.58466	0.643101	4.08508
2.00717	1.24764	5.60041	0.647616	4.03725
2.00883	1.24574	5.58466	0.649668	3.98754
2.0105	1.24098	5.55709	0.648437	3.93256
2.01217	1.24098	5.48226	0.650078	3.87645
2.01383	1.25526	5.37592	0.653361	3.81997
2.0155	1.26383	5.27746	0.654593	3.7567
2.01717	1.26574	5.23808	0.649257	3.69193
2.01883	1.26098	5.24989	0.643922	3.62716
2.0205	1.2705	5.25383	0.639408	3.56465
2.02217	1.28098	5.23808	0.635714	3.49649
2.02383	1.27621	5.25777	0.633662	3.4272
2.0255	1.26764	5.31291	0.634893	3.36092
2.02717	1.26193	5.34441	0.639818	3.29427
2.02883	1.26479	5.3326	0.646385	3.22385
2.0305	1.26955	5.35229	0.656234	3.1508
2.03217	1.27431	5.41137	0.663211	3.08075
2.03383	1.2705	5.45469	0.664032	3.01561
2.0355	1.26669	5.49407	0.659107	2.95234
2.03717	1.27812	5.55315	0.658286	2.88983
2.03883	1.29717	5.63192	0.665263	2.82694
2.0405	1.3105	5.69099	0.67265	2.76368
2.04217	1.3286	5.73432	0.679217	2.70079
2.04383	1.35622	5.82096	0.684962	2.63677
2.0455	1.38003	5.91942	0.698095	2.57388
2.04717	1.40003	5.97456	0.708766	2.51175
2.04883	1.42003	6.03363	0.718615	2.45602
2.0505	1.43908	6.10453	0.725592	2.40744
2.05217	1.45146	6.20692	0.730107	2.36376
2.05383	1.47431	6.28569	0.734621	2.32422
2.0555	1.50384	6.39597	0.741188	2.28467
2.05717	1.53241	6.50624	0.751037	2.24739
2.05883	1.55812	6.58895	0.758835	2.21011
2.0605	1.58098	6.67559	0.765812	2.17773
2.06217	1.60098	6.78587	0.775251	2.1461
2.06383	1.6267	6.89221	0.786332	2.11672
2.0655	1.65146	6.95916	0.797413	2.093
2.06717	1.66289	7.0458	0.807673	2.07455
2.06883	1.67241	7.14426	0.816702	2.06137
2.0705	1.69146	7.20728	0.827783	2.04517
2.07217	1.71337	7.26242	0.840095	2.03425
2.07383	1.73146	7.32149	0.854048	2.02446
2.0755	1.7448	7.43571	0.867181	2.02107
2.07717	1.76384	7.52629	0.8758	2.02371
2.07883	1.77718	7.59324	0.878673	2.02936
2.0805	1.78956	7.66807	0.877441	2.03764
2.08217	1.80289	7.73896	0.875389	2.05045
2.08383	1.8048	7.79804	0.873337	2.07153
2.0855	1.80194	7.82167	0.866361	2.09752
2.08717	1.79813	7.8453	0.856921	2.1299
2.08883	1.79908	7.8453	0.848713	2.1781
2.0905	1.79051	7.78622	0.840095	2.24513
2.09217	1.76099	7.66019	0.827783	2.33325
2.09383	1.72003	7.47903	0.811777	2.44811
2.0955	1.68575	7.21909	0.79454	2.59648
2.09717	1.64479	6.91977	0.770737	2.78815
2.09883	1.58003	6.58107	0.737494	3.02163
2.1005	1.49241	6.19905	0.693991	3.29615
2.10217	1.39241	5.79339	0.642691	3.60532
2.10383	1.27812	5.36804	0.588928	3.93746
2.1055	1.13907	4.89544	0.533934	4.28278
2.10717	0.989543	4.31649	0.47894	4.61906
2.10883	0.852397	3.70604	0.428871	4.93199
2.1105	0.716204	3.1586	0.38701	5.20501
2.11217	0.596202	2.67024	0.34679	5.4238
2.11383	0.497152	2.20944	0.308623	5.57894
2.1155	0.419056	1.83136	0.276201	5.6584
2.11717	0.354292	1.59505	0.251577	5.65953
2.11883	0.300958	1.44933	0.233519	5.57744
2.1205	0.278101	1.35481	0.220797	5.4189
2.12217	0.276196	1.30361	0.220386	5.1922
2.12383	0.286672	1.29573	0.22449	4.90827
2.1255	0.292387	1.32724	0.230236	4.58215
2.12717	0.300958	1.40601	0.239675	4.23119
2.12883	0.315244	1.55567	0.253219	3.87419
2.1305	0.331435	1.70139	0.268814	3.52624
2.13217	0.35334	1.87074	0.286872	3.199
2.13383	0.372388	2.04797	0.308623	2.90037
2.1355	0.402865	2.23701	0.329554	2.63677
2.13717	0.443818	2.43393	0.349253	2.40518
2.13883	0.500962	2.63479	0.368131	2.20672
2.1405	0.559058	2.80808	0.392756	2.03877
2.14217	0.612393	2.94593	0.412455	1.89906
2.14383	0.660965	3.09559	0.427229	1.7827
2.1455	0.705728	3.26494	0.439131	1.6863
2.14717	0.760967	3.41066	0.453495	1.60948
2.14883	0.802872	3.49336	0.467859	1.54621
2.1505	0.826682	3.63908	0.479351	1.48897
2.15217	0.834302	3.81631	0.486327	1.43701
2.15383	0.859064	3.97385	0.488379	1.3937
2.1555	0.892398	4.05656	0.492483	1.35491
2.15717	0.91716	4.13139	0.498229	1.315
2.15883	0.930494	4.21803	0.505616	1.27885
2.1605	0.94097	4.22985	0.506437	1.25211
2.16217	0.959066	4.22985	0.505206	1.23215
2.16383	0.976209	4.21803	0.505616	1.21069
2.1655	0.976209	4.20621	0.507668	1.18583
2.16717	0.963828	4.14714	0.508489	1.16587
2.16883	0.960018	4.09988	0.506848	1.15006
2.1705	0.963828	4.13139	0.503975	1.13575
2.17217	0.970495	4.19046	0.507258	1.12068
2.17383	0.96859	4.23378	0.515056	1.10713
2.1755	0.970495	4.30861	0.518749	1.10073
2.17717	0.979066	4.39526	0.512183	1.09884
2.17883	0.980019	4.43464	0.502333	1.09545
2.1805	0.978114	4.38344	0.49864	1.08604
2.18217	0.972399	4.25741	0.492894	1.07813
2.18383	0.962875	4.16289	0.487969	1.077
2.1855	0.954304	4.09988	0.486327	1.08114
2.18717	0.947637	4.08806	0.487969	1.08679
2.18883	0.947637	4.08806	0.486738	1.09206
2.1905	0.948589	4.11169	0.482634	1.10148
2.19217	0.943827	4.12745	0.485507	1.11127
2.19383	0.936208	4.11563	0.484275	1.12407
2.1955	0.936208	4.09988	0.47853	1.13575
2.19717	0.94478	4.04868	0.474426	1.14704
2.19883	0.952399	3.97779	0.477299	1.16512
2.2005	0.946685	3.93446	0.47894	1.1896
2.20217	0.954304	3.9581	0.472784	1.21972
2.20383	0.967637	4.01323	0.46827	1.24684
2.2055	0.973352	3.99748	0.471553	1.27395
2.20717	0.962875	3.98566	0.476067	1.30747
2.20883	0.945732	4.02505	0.475657	1.34173
2.2105	0.939066	4.06837	0.474015	1.38014
2.21217	0.92478	4.08412	0.471963	1.41968
2.21383	0.910494	4.08019	0.470322	1.45922
2.2155	0.899065	4.08412	0.464166	1.50065
2.21717	0.896208	4.05262	0.460472	1.54207
2.21883	0.900017	3.98173	0.460062	1.58726
2.2205	0.911446	3.93446	0.461293	1.63433
2.22217	0.921922	3.91477	0.465397	1.68216
2.22383	0.933351	3.87933	0.470732	1.73186
2.2255	0.934304	3.77693	0.478119	1.78571
2.22717	0.922875	3.72179	0.47894	1.83919
2.22883	0.903827	3.72179	0.474426	1.88965
2.2305	0.883826	3.71391	0.469091	1.93521
2.23217	0.874302	3.64302	0.463755	1.97965
2.23383	0.863826	3.61545	0.456778	2.02672
2.2355	0.854302	3.66272	0.447339	2.07229
2.23717	0.850492	3.72967	0.440773	2.11371
2.23883	0.857159	3.76511	0.442004	2.15589
2.2405	0.867636	3.78087	0.447339	2.19806
2.24217	0.864778	3.80056	0.44775	2.23873
2.24383	0.860016	3.78481	0.44816	2.27752
2.2455	0.863826	3.78087	0.449802	2.31329
2.24717	0.876207	3.74542	0.454316	2.34417
2.24883	0.874302	3.68635	0.456368	2.3679
2.2505	0.861921	3.6509	0.453495	2.38936
2.25217	0.85335	3.64696	0.451443	2.40744
2.25383	0.84954	3.64696	0.446929	2.42137
2.2555	0.844778	3.61152	0.443646	2.42853
2.25717	0.838111	3.59576	0.441183	2.43267
2.25883	0.839064	3.62727	0.438721	2.43493
2.2605	0.841921	3.66665	0.435437	2.43756
2.26217	0.850492	3.69816	0.433385	2.43606
2.26383	0.858112	3.68635	0.435437	2.42664
2.2655	0.858112	3.67059	0.436258	2.41422
2.26717	0.85335	3.67847	0.433796	2.4033
2.26883	0.84954	3.68635	0.428461	2.39275
2.2705	0.844778	3.66272	0.425998	2.37355
2.27217	0.842873	3.63515	0.425998	2.35171
2.27383	0.842873	3.62727	0.427229	2.33137
2.2755	0.851445	3.60758	0.424357	2.31179
2.27717	0.857159	3.5997	0.420663	2.29221
2.27883	0.864778	3.59182	0.416969	2.26886
2.2805	0.87716	3.59576	0.414917	2.24325
2.28217	0.881922	3.58789	0.413686	2.21501
2.28383	0.87716	3.59576	0.411634	2.183
2.2855	0.864778	3.5997	0.412045	2.15099
2.28717	0.861921	3.56426	0.414917	2.11748
2.28883	0.861921	3.4973	0.421894	2.07982
2.2905	0.858112	3.41066	0.425177	2.04216
2.29217	0.84954	3.35158	0.423125	2.0094
2.29383	0.840968	3.30432	0.415738	1.97852
2.2955	0.82954	3.31614	0.40712	1.9435
2.29717	0.820968	3.36733	0.399322	1.90509
2.29883	0.808587	3.40672	0.391524	1.86856
2.3005	0.79811	3.39097	0.38701	1.83505
2.30217	0.791444	3.3437	0.384548	1.80002
2.30383	0.787634	3.35158	0.389062	1.76237
2.3055	0.794301	3.33977	0.396449	1.72358
2.30717	0.784777	3.28069	0.402605	1.68404
2.30883	0.772396	3.26494	0.40753	1.65052
2.3105	0.761919	3.33189	0.410813	1.61588
2.31217	0.765729	3.40672	0.413686	1.5801
2.31383	0.776205	3.42247	0.416559	1.54471
2.3155	0.77811	3.44216	0.415738	1.51383
2.31717	0.783824	3.44216	0.409582	1.48671
2.31883	0.791444	3.43823	0.398912	1.45922
2.3205	0.797158	3.4146	0.392345	1.42835
2.32217	0.793348	3.42247	0.390293	1.39671
2.32383	0.782872	3.42641	0.390293	1.36885
2.3255	0.768586	3.46579	0.390704	1.3455
2.32717	0.761919	3.52881	0.393987	1.32403
2.32883	0.766681	3.55244	0.398091	1.30031
2.3305	0.771443	3.55244	0.398501	1.27922
2.33217	0.77811	3.53669	0.393987	1.25813
2.33383	0.78192	3.50518	0.383727	1.23667
2.3355	0.780967	3.47761	0.377571	1.21483
2.33717	0.779062	3.47367	0.375519	1.19336
2.33883	0.780015	3.44216	0.373056	1.17002
2.3405	0.77811	3.37915	0.371825	1.14516
2.34217	0.772396	3.29644	0.374698	1.1237
2.34383	0.776205	3.24918	0.381675	1.10675
2.3455	0.795253	3.17829	0.385779	1.09056
2.34717	0.803825	3.09952	0.384137	1.07286
2.34883	0.792396	3.04045	0.383316	1.05742
2.3505	0.780015	3.04439	0.382085	1.04424
2.35217	0.770491	3.08771	0.375929	1.03445
2.35383	0.760014	3.11528	0.364027	1.02202
2.3555	0.753348	3.13103	0.355819	1.00319
2.35717	0.751443	3.13891	0.353767	0.984365
2.35883	0.756205	3.17435	0.355819	0.970431
2.3605	0.764776	3.15466	0.359103	0.961017
2.36217	0.770491	3.1074	0.366079	0.945578
2.36383	0.769538	3.04439	0.373056	0.929008
2.3655	0.75811	3.02469	0.377571	0.915828
2.36717	0.751443	3.01682	0.375519	0.903778
2.36883	0.744776	3.005	0.370594	0.892481
2.3705	0.739062	3.00106	0.364438	0.88269
2.37217	0.741919	2.99712	0.358692	0.878924
2.37383	0.743824	2.97743	0.35623	0.872899
2.3755	0.739062	2.93017	0.355409	0.86725
2.37717	0.73049	2.90654	0.360334	0.860848
2.37883	0.725728	2.87897	0.366079	0.853317
2.3805	0.722871	2.86716	0.371415	0.84089
2.38217	0.720014	2.85928	0.372646	0.825827
2.38383	0.722871	2.93017	0.371415	0.818672
2.3855	0.735252	3.02863	0.369773	0.813023
2.38717	0.740966	3.07195	0.364848	0.805869
2.38883	0.743824	3.06408	0.358692	0.794948
2.3905	0.746681	3.03651	0.353767	0.787416
2.39217	0.744776	3.02469	0.355409	0.780638
2.39383	0.737157	2.97743	0.354588	0.768964
2.3955	0.722871	2.91048	0.350894	0.760303
2.39717	0.721919	2.86322	0.350074	0.752018
2.39883	0.728585	2.8711	0.353767	0.74637
2.4005	0.728585	2.9223	0.354588	0.740345
2.40217	0.716204	2.94199	0.350074	0.735826
2.40383	0.70668	2.91442	0.347611	0.731307
2.4055	0.70668	2.8514	0.348432	0.724529
2.40717	0.695251	2.8514	0.349663	0.720386
2.40883	0.680013	2.85534	0.348432	0.717374
2.4105	0.669537	2.87503	0.345559	0.712478
2.41217	0.680013	2.93805	0.341455	0.703817
2.41383	0.684775	3.02076	0.339403	0.696285
2.4155	0.68287	3.08771	0.339814	0.691013
2.41717	0.68287	3.07589	0.338582	0.685741
2.41883	0.685727	3.04832	0.33653	0.681223
2.4205	0.691442	3.00894	0.340634	0.679716
2.42217	0.685727	2.9538	0.348842	0.681223
2.42383	0.669537	2.91442	0.354178	0.680846
2.4255	0.663822	2.87897	0.354588	0.678963
2.42717	0.663822	2.89866	0.352126	0.677457
2.42883	0.658108	2.9538	0.348842	0.675197
2.4305	0.642869	3.00106	0.343097	0.670302
2.43217	0.640012	3.005	0.338172	0.660134
2.43383	0.650489	2.99319	0.337762	0.65072
2.4355	0.654298	3.005	0.33612	0.645071
2.43717	0.65906	3.005	0.333247	0.63754
2.43883	0.668584	2.99319	0.333658	0.627372
2.4405	0.684775	2.97349	0.338582	0.620971
2.44217	0.685727	2.94593	0.342686	0.619088
2.44383	0.684775	2.93411	0.341866	0.616452
2.4455	0.688585	2.94593	0.341045	0.611933
2.44717	0.688585	2.94199	0.341866	0.60892
2.44883	0.68668	2.91048	0.338993	0.610427
2.4505	0.673346	2.8711	0.334068	0.611556
2.45217	0.660013	2.88291	0.327091	0.611556
2.45383	0.652393	2.91048	0.322577	0.611556
2.4555	0.646679	2.9538	0.320525	0.609297
2.45717	0.644774	2.96956	0.320935	0.60892
2.45883	0.638107	2.98137	0.323397	0.607791
2.4605	0.640965	2.98137	0.323397	0.604778
2.46217	0.647631	3.005	0.321756	0.599506
2.46383	0.655251	3.00106	0.322577	0.592728
2.4655	0.657155	2.96562	0.32627	0.588209
2.46717	0.648584	2.91836	0.327502	0.584066
2.46883	0.644774	2.8711	0.323808	0.581054
2.4705	0.649536	2.86322	0.321345	0.578041
2.47217	0.657155	2.8199	0.322166	0.576535
2.47383	0.661917	2.77657	0.323397	0.575405
2.4755	0.660965	2.72538	0.320525	0.577288
2.47717	0.667632	2.7175	0.317652	0.578794
2.47883	0.676203	2.74901	0.318062	0.577665
2.4805	0.673346	2.8002	0.317652	0.575782
2.48217	0.661917	2.82777	0.316831	0.575782
2.48383	0.650489	2.83565	0.316421	0.579171
2.4855	0.645727	2.83171	0.318473	0.580301
2.48717	0.63906	2.82777	0.321345	0.577665
2.48883	0.630488	2.7687	0.325039	0.574275
2.4905	0.629536	2.68993	0.326681	0.573146
2.49217	0.637155	2.65448	0.325449	0.571263
2.49383	0.646679	2.66236	0.319293	0.568627
2.4955	0.656203	2.68205	0.313548	0.565991
2.49717	0.666679	2.67811	0.311085	0.565238
2.49883	0.676203	2.67024	0.307802	0.559589
2.5005	0.675251	2.65055	0.304109	0.552811
2.50217	0.660013	2.64267	0.299184	0.548668
2.50383	0.640012	2.66236	0.297542	0.546409
2.5055	0.629536	2.63479	0.298773	0.538878
2.50717	0.628583	2.64661	0.300005	0.529463
2.50883	0.626679	2.68205	0.297542	0.527957
2.5105	0.627631	2.72538	0.291386	0.530216
2.51217	0.633345	2.7175	0.289334	0.52871
2.51383	0.637155	2.67811	0.289744	0.520802
2.5155	0.633345	2.67418	0.289744	0.51666
2.51717	0.623821	2.65842	0.291386	0.513647
2.51883	0.616202	2.65842	0.298363	0.509128
2.5205	0.609535	2.67418	0.306981	0.506869
2.52217	0.605726	2.7175	0.313958	0.507998
2.52383	0.607631	2.74507	0.318473	0.511388
2.5255	0.604773	2.78445	0.317241	0.515906
2.52717	0.601916	2.79627	0.308213	0.519672
2.52883	0.596202	2.77657	0.298773	0.524568
2.5305	0.598107	2.71356	0.296721	0.523061
2.53217	0.603821	2.65842	0.297132	0.518166
2.53383	0.602869	2.64267	0.296721	0.515153
2.5355	0.596202	2.62692	0.297953	0.514777
2.53717	0.590487	2.60722	0.300005	0.51553
2.53883	0.592392	2.59935	0.301646	0.514024
2.5405	0.596202	2.62692	0.302467	0.514777
2.54217	0.597154	2.64267	0.300415	0.514024
2.54383	0.600964	2.62298	0.296311	0.510258
2.5455	0.605726	2.60328	0.293028	0.509128
2.54717	0.614297	2.62298	0.2959	0.507998
2.54883	0.622869	2.61116	0.302467	0.507245
2.5505	0.620012	2.58359	0.302877	0.507245
2.55217	0.608583	2.57178	0.298773	0.507622
2.55383	0.602869	2.6151	0.297542	0.509505
2.5555	0.608583	2.63085	0.297132	0.50348
2.55717	0.606678	2.56784	0.293438	0.496325
2.55883	0.59144	2.54421	0.288103	0.489923
2.5605	0.583821	2.54421	0.288924	0.483145
2.56217	0.594297	2.55209	0.292207	0.480132
2.56383	0.601916	2.51664	0.296311	0.479755
2.5655	0.593345	2.5127	0.299594	0.48691
2.56717	0.581916	2.54027	0.303288	0.497454
2.56883	0.581916	2.54815	0.302467	0.506116
2.5705	0.577154	2.52058	0.300825	0.511764
2.57217	0.56382	2.45363	0.300415	0.51327
2.57383	0.550487	2.37486	0.298773	0.511764
2.5755	0.541915	2.31972	0.296721	0.503103
2.57717	0.537153	2.32366	0.29508	0.494065
2.57883	0.529534	2.3591	0.296721	0.489923
2.5805	0.536201	2.41424	0.29508	0.489546
2.58217	0.544772	2.44181	0.290976	0.487287
2.58383	0.556201	2.51664	0.286872	0.48804
2.5855	0.572392	2.55602	0.283178	0.492559
2.58717	0.596202	2.58753	0.279895	0.494065
2.58883	0.623821	2.57572	0.276201	0.487663
2.5905	0.630488	2.54027	0.277843	0.482015
2.59217	0.621917	2.5127	0.282357	0.482015
2.59383	0.603821	2.48513	0.288513	0.480132
2.5955	0.594297	2.48119	0.291386	0.47373
2.59717	0.58763	2.44575	0.294669	0.468082
2.59883	0.574297	2.42212	0.299184	0.466952
2.6005	0.565725	2.42999	0.299184	0.468835
2.60217	0.561915	2.46938	0.294259	0.470341
2.60383	0.566677	2.4615	0.287692	0.47373
2.6055	0.565725	2.43393	0.283999	0.479379
2.60717	0.561915	2.43393	0.281536	0.482768
2.60883	0.555249	2.46544	0.27497	0.481638
2.6105	0.547629	2.48119	0.267172	0.477873
2.61217	0.550487	2.47332	0.26471	0.477873
2.61383	0.561915	2.45363	0.265531	0.477496
2.6155	0.577154	2.46938	0.267993	0.474107
2.61717	0.577154	2.4615	0.270456	0.472224
2.61883	0.569535	2.45756	0.27538	0.476743
2.6205	0.569535	2.44575	0.283999	0.480885
2.62217	0.570487	2.44969	0.291386	0.477873
2.62383	0.56763	2.48907	0.296311	0.473354
2.6255	0.560011	2.50876	0.296311	0.475236
2.62717	0.560011	2.49695	0.292207	0.479002
2.62883	0.568582	2.48907	0.290976	0.481262
2.6305	0.577154	2.47332	0.289334	0.483898
2.63217	0.574297	2.4615	0.286872	0.489546
2.63383	0.566677	2.44181	0.284409	0.495571
2.6355	0.560011	2.42212	0.280716	0.497078
2.63717	0.552391	2.43393	0.278664	0.498208
2.63883	0.544772	2.43393	0.277432	0.495195
2.6405	0.537153	2.48119	0.276201	0.488793
2.64217	0.538105	2.54027	0.27456	0.482768
2.64383	0.534296	2.59541	0.27538	0.478626
2.6455	0.531439	2.63873	0.281126	0.477119
2.64717	0.536201	2.65055	0.286461	0.473354
2.64883	0.54382	2.63873	0.28482	0.470718
2.6505	0.553344	2.57178	0.279484	0.468082
2.65217	0.564773	2.52845	0.273739	0.468082
2.65383	0.577154	2.46938	0.267993	0.470341
2.6555	0.586678	2.41818	0.262247	0.472224
2.65717	0.584773	2.38273	0.259375	0.475613
2.65883	0.570487	2.37092	0.262247	0.480509
2.6605	0.548582	2.38667	0.265941	0.484274
2.66217	0.533343	2.35517	0.270045	0.482391
2.66383	0.519058	2.33941	0.277022	0.478626
2.6655	0.505724	2.3276	0.28564	0.475236
2.66717	0.495248	2.32366	0.289744	0.473354
2.66883	0.498105	2.31578	0.287282	0.474107
2.6705	0.507629	2.31184	0.287692	0.478626
2.67217	0.5162	2.33941	0.290565	0.482391
2.67383	0.526677	2.36698	0.290155	0.485027
2.6755	0.536201	2.40243	0.283999	0.487663
2.67717	0.541915	2.41424	0.278253	0.489923
2.67883	0.545725	2.39455	0.277843	0.48691
2.6805	0.557153	2.35123	0.280716	0.481638
2.68217	0.560011	2.31184	0.278664	0.480509
2.68383	0.556201	2.26064	0.273739	0.482015
2.6855	0.549534	2.22914	0.272097	0.480132
2.68717	0.550487	2.22126	0.272918	0.47599
2.68883	0.558106	2.27246	0.272097	0.475236
2.6905	0.547629	2.34729	0.270456	0.477119
2.69217	0.534296	2.41424	0.271687	0.479002
2.69383	0.519058	2.48513	0.272097	0.478626
2.6955	0.510486	2.52058	0.271687	0.479002
2.69717	0.509534	2.53239	0.270045	0.479379
2.69883	0.506676	2.49695	0.269635	0.478626
2.7005	0.506676	2.45363	0.267993	0.480132
2.70217	0.503819	2.42999	0.267172	0.480132
2.70383	0.510486	2.39455	0.265941	0.479379
2.7055	0.515248	2.36304	0.261837	0.476743
2.70717	0.508581	2.33153	0.259785	0.474483
2.70883	0.499057	2.31578	0.260606	0.473354
2.7105	0.499057	2.30003	0.260606	0.470341
2.71217	0.504772	2.23307	0.260195	0.465069
2.71383	0.505724	2.19369	0.261016	0.46055
2.7155	0.507629	2.16612	0.265531	0.457538
2.71717	0.512391	2.20157	0.267583	0.454901
2.71883	0.517153	2.29215	0.26512	0.450759
2.7205	0.519058	2.35517	0.263889	0.445111
2.72217	0.528581	2.40243	0.263889	0.438709
2.72383	0.540963	2.42212	0.267172	0.433813
2.7255	0.537153	2.47332	0.270456	0.432684
2.72717	0.527629	2.49301	0.27456	0.431554
2.72883	0.522867	2.45363	0.274149	0.431177
2.7305	0.52382	2.44575	0.270866	0.431554
2.73217	0.521915	2.46544	0.265531	0.428918
2.73383	0.521915	2.44575	0.260195	0.425529
2.7355	0.531439	2.39455	0.256091	0.421386
2.73717	0.541915	2.33941	0.253629	0.417621
2.73883	0.54382	2.2764	0.256502	0.411595
2.7405	0.542867	2.23307	0.261016	0.406323
2.74217	0.54001	2.20944	0.26512	0.407453
2.74383	0.52382	2.21732	0.269635	0.409336
2.7455	0.514296	2.21338	0.273328	0.410466
2.74717	0.505724	2.19763	0.273328	0.410466
2.74883	0.507629	2.21338	0.271276	0.413855
2.7505	0.501914	2.20944	0.271687	0.417244
2.75217	0.499057	2.19369	0.275791	0.416114
2.75383	0.503819	2.17794	0.278664	0.415361
2.7555	0.508581	2.17794	0.278253	0.413478
2.75717	0.52001	2.15431	0.277843	0.412349
2.75883	0.522867	2.09523	0.279484	0.412725
2.7605	0.531439	2.05191	0.278253	0.411972
2.76217	0.54001	2.07554	0.27538	0.413102
2.76383	0.546677	2.12674	0.273328	0.411595
2.7655	0.548582	2.15825	0.273739	0.40783
2.76717	0.54382	2.22914	0.279484	0.404441
2.76883	0.540963	2.31972	0.283588	0.400675
2.7705	0.539058	2.38667	0.287692	0.399545
2.77217	0.536201	2.39455	0.292617	0.395403
2.77383	0.536201	2.37092	0.298363	0.39126
2.7755	0.538105	2.37486	0.302877	0.39126
2.77717	0.538105	2.36698	0.301646	0.39239
2.77883	0.541915	2.35123	0.298773	0.392767
2.7805	0.538105	2.31184	0.298363	0.390884
2.78217	0.529534	2.25277	0.2959	0.39465
2.78383	0.522867	2.23307	0.291796	0.398792
2.7855	0.519058	2.2252	0.28523	0.402558
2.78717	0.522867	2.24883	0.28482	0.404064
2.78883	0.5162	2.25277	0.287692	0.404441
2.7905	0.509534	2.27246	0.28523	0.402934
2.79217	0.512391	2.29215	0.280305	0.404441
2.79383	0.513343	2.30397	0.279074	0.410089
2.7955	0.515248	2.30003	0.281947	0.414608
2.79717	0.52001	2.26852	0.280716	0.418374
2.79883	0.526677	2.26064	0.278664	0.42101
2.8005	0.529534	2.3079	0.281536	0.424022
2.80217	0.524772	2.39061	0.28564	0.424399
2.80383	0.526677	2.44181	0.282768	0.423269
2.8055	0.535248	2.46544	0.277432	0.421386
2.80717	0.531439	2.47332	0.276201	0.419127
2.80883	0.525724	2.49301	0.273739	0.420257
2.8105	0.522867	2.49695	0.272918	0.423269
2.81217	0.521915	2.49301	0.27497	0.424776
2.81383	0.517153	2.46938	0.280716	0.423646
2.8155	0.510486	2.44575	0.287282	0.42214
2.81717	0.505724	2.42212	0.288513	0.42101
2.81883	0.500962	2.42606	0.289744	0.420633
2.8205	0.498105	2.44969	0.290565	0.419504
2.82217	0.503819	2.44969	0.292617	0.419127
2.82383	0.508581	2.43393	0.290565	0.419127
2.8255	0.510486	2.44181	0.283178	0.422893
2.82717	0.510486	2.47332	0.276612	0.427412
2.82883	0.507629	2.44181	0.271687	0.431177
2.8305	0.506676	2.3788	0.262658	0.432684
2.83217	0.501914	2.34729	0.255681	0.430801
2.83383	0.493343	2.34729	0.253629	0.430801
2.8355	0.483819	2.3591	0.25445	0.431177
2.83717	0.482866	2.3591	0.25486	0.433437
2.83883	0.489533	2.33547	0.257733	0.43193
2.8405	0.493343	2.30397	0.259785	0.430424
2.84217	0.495248	2.28034	0.255271	0.430048
2.84383	0.49239	2.28427	0.249525	0.430048
2.8455	0.486676	2.26458	0.249115	0.430048
2.84717	0.475247	2.22126	0.25486	0.427035
2.84883	0.470485	2.25671	0.260606	0.421763
2.8505	0.461914	2.29609	0.266762	0.414985
2.85217	0.44858	2.31184	0.266762	0.412349
2.85383	0.455247	2.27246	0.264299	0.409713
2.8555	0.46858	2.24489	0.257323	0.404817
2.85717	0.479057	2.22914	0.249115	0.398792
2.85883	0.475247	2.18188	0.239265	0.398792
2.8605	0.475247	2.13461	0.233519	0.403311
2.86217	0.477152	2.10311	0.239675	0.405194
2.86383	0.464771	2.11492	0.249935	0.406323
2.8655	0.449532	2.15037	0.260195	0.405194
2.86717	0.445723	2.20944	0.26471	0.405194
2.86883	0.443818	2.28427	0.267172	0.404064
2.8705	0.446675	2.33941	0.267583	0.402181
2.87217	0.460009	2.37092	0.262247	0.401805
2.87383	0.470485	2.36698	0.25486	0.399922
2.8755	0.475247	2.3591	0.246652	0.398792
2.87717	0.470485	2.3276	0.245421	0.398039
2.87883	0.469533	2.28034	0.246242	0.398039
2.8805	0.474295	2.22914	0.245421	0.396533
2.88217	0.470485	2.19369	0.243779	0.395026
2.88383	0.456199	2.21338	0.242959	0.394273
2.8855	0.440961	2.2252	0.242959	0.39465
2.88717	0.440961	2.24489	0.242548	0.393143
2.88883	0.44858	2.27246	0.242548	0.39126
2.8905	0.447628	2.25671	0.242138	0.386365
2.89217	0.440961	2.2252	0.241317	0.38034
2.89383	0.440961	2.16612	0.240496	0.374691
2.8955	0.454294	2.13068	0.239265	0.373561
2.89717	0.467628	2.09917	0.237213	0.373185
2.89883	0.467628	2.04403	0.238034	0.372432
2.9005	0.463818	2.0204	0.239265	0.371679
2.90217	0.467628	1.98889	0.238444	0.375444
2.90383	0.4762	1.99677	0.239675	0.379963
2.9055	0.483819	1.98889	0.243779	0.378834
2.90717	0.478104	1.9692	0.247473	0.376574
2.90883	0.47239	1.96132	0.247473	0.376198
2.9105	0.463818	1.98496	0.247473	0.382223
2.91217	0.461914	2.03222	0.249525	0.382599
2.91383	0.461914	2.00071	0.249935	0.380716
2.9155	0.450485	1.96132	0.249935	0.38034
2.91717	0.437151	1.94951	0.247883	0.383352
2.91883	0.434294	2.00071	0.241727	0.384859
2.9205	0.445723	2.06372	0.23434	0.379963
2.92217	0.445723	2.0716	0.229826	0.376951
2.92383	0.439056	2.07948	0.226542	0.378457
2.9255	0.44477	2.06372	0.223259	0.381846
2.92717	0.456199	2.07948	0.219566	0.382223
2.92883	0.461914	2.04797	0.217514	0.38034
2.9305	0.456199	1.98496	0.219566	0.376951
2.93217	0.455247	1.95345	0.226542	0.370925
2.93383	0.450485	1.97708	0.230236	0.3649
2.9355	0.44477	2.04797	0.230646	0.360005
2.93717	0.446675	2.01646	0.231878	0.358499
2.93883	0.450485	1.96132	0.23475	0.360005
2.9405	0.453342	1.93376	0.238444	0.367536
2.94217	0.453342	1.94163	0.236802	0.376951
2.94383	0.470485	1.93769	0.23475	0.386365
2.9455	0.484771	1.93769	0.231467	0.392014
2.94717	0.49239	1.93769	0.227774	0.39239
2.94883	0.493343	1.94557	0.225722	0.387495
2.9505	0.489533	1.9692	0.220386	0.382976
2.95217	0.49239	2.01252	0.214641	0.38034
2.95383	0.484771	2.04009	0.212178	0.376198
2.9555	0.475247	2.03222	0.216282	0.370172
2.95717	0.458104	2.03222	0.219155	0.369043
2.95883	0.447628	2.06766	0.219976	0.375821
2.9605	0.445723	2.10705	0.222028	0.381093
2.96217	0.441913	2.11492	0.227774	0.384482
2.96383	0.450485	2.0716	0.232698	0.381093
2.9655	0.459056	2.04009	0.236802	0.380716
2.96717	0.459056	2.04797	0.240086	0.38034
2.96883	0.455247	2.02828	0.240906	0.379587
2.9705	0.455247	1.97314	0.240906	0.376574
2.97217	0.457152	1.91013	0.237213	0.371679
2.97383	0.450485	1.91406	0.231878	0.371302
2.9755	0.442866	1.93376	0.22408	0.369419
2.97717	0.445723	1.94557	0.222028	0.367536
2.97883	0.451437	1.92588	0.222438	0.363771
2.9805	0.453342	1.92588	0.222028	0.364147
2.98217	0.45239	1.93376	0.221618	0.3649
2.98383	0.443818	1.93376	0.220797	0.366407
2.9855	0.432389	1.92194	0.221207	0.369796
2.98717	0.420008	1.90619	0.219976	0.373185
2.98883	0.409532	1.91013	0.22408	0.376198
2.9905	0.398103	1.88256	0.228184	0.376951
2.99217	0.391436	1.89437	0.231878	0.37921
2.99383	0.400008	1.92194	0.23475	0.383729
2.9955	0.418103	1.93376	0.232288	0.385612
2.99717	0.436199	1.918	0.22408	0.381093
2.99883	0.458104	1.90225	0.21341	0.375821
3.0005	0.475247	1.94557	0.205201	0.372055
3.00217	0.480962	1.96132	0.196173	0.371302
3.00383	0.473342	1.93769	0.1933	0.369043
3.0055	0.466676	1.90619	0.194941	0.364524
3.00717	0.458104	1.90225	0.198225	0.361888
3.00883	0.441913	1.92588	0.196993	0.360381
3.0105	0.431437	1.91406	0.196583	0.359252
3.01217	0.431437	1.8668	0.197404	0.354733
3.01383	0.438104	1.81954	0.194941	0.347578
3.0155	0.437151	1.82348	0.19371	0.345695
3.01717	0.438104	1.84711	0.1933	0.346825
3.01883	0.436199	1.89043	0.195762	0.351344
3.0205	0.438104	1.92588	0.196583	0.35285
3.02217	0.440961	1.96526	0.202329	0.351344
3.02383	0.439056	2.02828	0.210126	0.349461
3.0255	0.426675	2.04009	0.212178	0.346825
3.02717	0.412389	2.03615	0.21341	0.348708
3.02883	0.409532	1.97708	0.216282	0.350214
3.0305	0.410484	1.93376	0.222028	0.350967
3.03217	0.409532	1.918	0.22408	0.35172
3.03383	0.409532	1.89437	0.220386	0.355109
3.0355	0.415246	1.90225	0.215872	0.360005
3.03717	0.42858	1.90225	0.211768	0.360005
3.03883	0.437151	1.90619	0.206843	0.359252
3.0405	0.44477	1.8668	0.200277	0.360381
3.04217	0.441913	1.84317	0.1933	0.363394
3.04383	0.441913	1.81167	0.192479	0.36603
3.0455	0.439056	1.76834	0.196173	0.367536
3.04717	0.435246	1.73684	0.196173	0.364147
3.04883	0.435246	1.74865	0.194941	0.357369
3.0505	0.434294	1.80379	0.194531	0.350214
3.05217	0.430484	1.83923	0.194121	0.348708
3.05383	0.416198	1.81954	0.191658	0.347954
3.0555	0.412389	1.78804	0.192479	0.347578
3.05717	0.414294	1.7644	0.201508	0.346825
3.05883	0.412389	1.74865	0.206843	0.346825
3.0605	0.398103	1.73684	0.206022	0.348331
3.06217	0.393341	1.72896	0.206022	0.346448
3.06383	0.398103	1.74865	0.206843	0.343812
3.0655	0.40477	1.79591	0.205612	0.340423
3.06717	0.403817	1.82348	0.200277	0.341553
3.06883	0.39715	1.81167	0.194531	0.344942
3.0705	0.398103	1.75653	0.194941	0.348331
3.07217	0.399055	1.74865	0.194531	0.348331
3.07383	0.40477	1.77228	0.19371	0.344942
3.0755	0.403817	1.81954	0.191248	0.342682
3.07717	0.403817	1.85499	0.189196	0.340423
3.07883	0.412389	1.8668	0.190837	0.33967
3.0805	0.42477	1.90225	0.191248	0.335528
3.08217	0.434294	1.90619	0.190017	0.332515
3.08383	0.437151	1.91406	0.188375	0.335151
3.0855	0.438104	1.89437	0.188785	0.33967
3.08717	0.436199	1.90225	0.19371	0.343059
3.08883	0.426675	1.89831	0.194941	0.33854
3.0905	0.412389	1.87468	0.192069	0.338164
3.09217	0.400008	1.90225	0.189196	0.340046
3.09383	0.389531	1.93769	0.190837	0.340423
3.0955	0.387626	1.93769	0.194531	0.335528
3.09717	0.393341	1.918	0.1933	0.330632
3.09883	0.395246	1.96132	0.191658	0.328749
3.1005	0.393341	2.05191	0.194531	0.324607
3.10217	0.386674	2.06372	0.197814	0.320465
3.10383	0.384769	2.01252	0.195762	0.317452
3.1055	0.390484	1.94951	0.189606	0.316699
3.10717	0.393341	1.90619	0.186323	0.316699
3.10883	0.401912	1.87468	0.186733	0.320088
3.1105	0.403817	1.82348	0.184681	0.324607
3.11217	0.402865	1.80773	0.182629	0.326113
3.11383	0.40477	1.8353	0.182629	0.323101
3.1155	0.392388	1.91406	0.184681	0.318958
3.11717	0.378102	1.95739	0.182629	0.317452
3.11883	0.361912	1.9692	0.182219	0.319711
3.1205	0.365721	1.95345	0.187144	0.32423
3.12217	0.374293	1.91013	0.197404	0.328749
3.12383	0.379055	1.84711	0.199456	0.337034
3.1255	0.395246	1.77622	0.196173	0.346448
3.12717	0.410484	1.79985	0.194941	0.35172
3.12883	0.422865	1.80773	0.192889	0.35059
3.1305	0.417151	1.8156	0.186733	0.346072
3.13217	0.411436	1.82348	0.176884	0.341553
3.13383	0.402865	1.86286	0.176063	0.337034
3.1355	0.390484	1.8865	0.176884	0.332891
3.13717	0.383817	1.84711	0.179756	0.332891
3.13883	0.381912	1.8156	0.180988	0.331762
3.1405	0.386674	1.7841	0.182219	0.327243
3.14217	0.387626	1.77228	0.180988	0.324607
3.14383	0.396198	1.78016	0.179346	0.326866
3.1455	0.396198	1.79197	0.179346	0.329126
3.14717	0.390484	1.78016	0.181398	0.325737
3.14883	0.381912	1.78016	0.189196	0.323477
3.1505	0.380007	1.8156	0.194941	0.327243
3.15217	0.389531	1.87468	0.195352	0.326113
3.15383	0.383817	1.87074	0.195352	0.320088
3.1555	0.384769	1.86286	0.195762	0.314816
3.15717	0.391436	1.8668	0.191248	0.316699
3.15883	0.400008	1.89043	0.182629	0.322724
3.1605	0.40477	1.91406	0.180167	0.323477
3.16217	0.407627	1.89043	0.185092	0.326866
3.16383	0.420008	1.84711	0.190017	0.329126
3.1655	0.422865	1.80379	0.1933	0.330255
3.16717	0.420008	1.78804	0.194941	0.326866
3.16883	0.417151	1.7644	0.195352	0.323477
3.1705	0.412389	1.73684	0.1933	0.322347
3.17217	0.407627	1.70139	0.194121	0.321218
3.17383	0.40096	1.70533	0.194121	0.318205
3.1755	0.402865	1.72502	0.191248	0.316699
3.17717	0.406674	1.73684	0.188375	0.318582
3.17883	0.407627	1.72502	0.188375	0.320841
3.1805	0.415246	1.69351	0.188375	0.321971
3.18217	0.423818	1.6817	0.182629	0.323101
3.18383	0.421913	1.67776	0.174832	0.324983
3.1855	0.412389	1.67382	0.174011	0.327996
3.18717	0.408579	1.65019	0.179346	0.330255
3.18883	0.401912	1.63838	0.181398	0.32649
3.1905	0.394293	1.61868	0.178936	0.320841
3.19217	0.387626	1.62262	0.177294	0.318205
3.19383	0.395246	1.62262	0.178936	0.322347
3.1955	0.405722	1.65807	0.178525	0.32423
3.19717	0.416198	1.6817	0.174421	0.322347
3.19883	0.422865	1.69745	0.175242	0.319335
3.2005	0.423818	1.69351	0.177704	0.322724
3.20217	0.431437	1.71321	0.181398	0.326866
3.20383	0.447628	1.7329	0.18386	0.32649
3.2055	0.461914	1.74077	0.185092	0.32649
3.20717	0.465723	1.74077	0.185502	0.328373
3.20883	0.470485	1.76834	0.18345	0.333268
3.2105	0.469533	1.82742	0.182629	0.336657
3.21217	0.45239	1.84711	0.182629	0.333645
3.21383	0.425722	1.8353	0.184681	0.330255
3.2155	0.40477	1.80773	0.185913	0.327243
3.21717	0.386674	1.77228	0.185913	0.326113
3.21883	0.379055	1.72502	0.186323	0.321971
3.2205	0.378102	1.68958	0.185092	0.315946
3.22217	0.381912	1.66201	0.185502	0.315569
3.22383	0.384769	1.65807	0.182629	0.315946
3.2255	0.38096	1.63838	0.179756	0.314816
3.22717	0.375245	1.6305	0.175242	0.311803
3.22883	0.376198	1.65019	0.171959	0.313686
3.2305	0.389531	1.65413	0.169907	0.312933
3.23217	0.40096	1.63444	0.166624	0.308791
3.23383	0.415246	1.63444	0.16252	0.303895
3.2355	0.433342	1.67776	0.159236	0.302389
3.23717	0.447628	1.72896	0.158826	0.304648
3.23883	0.456199	1.71714	0.161288	0.305402
3.2405	0.44858	1.69745	0.16252	0.307661
3.24217	0.446675	1.6817	0.165392	0.308414
3.24383	0.440008	1.64625	0.169907	0.312556
3.2455	0.425722	1.62262	0.175242	0.313686
3.24717	0.412389	1.59899	0.177294	0.309544
3.24883	0.396198	1.60293	0.174832	0.303519
3.2505	0.396198	1.62656	0.175242	0.301636
3.25217	0.389531	1.69745	0.176063	0.304648
3.25383	0.386674	1.77622	0.176063	0.302389
3.2555	0.392388	1.82348	0.174832	0.303142
3.25717	0.401912	1.82742	0.178936	0.306908
3.25883	0.414294	1.84711	0.180577	0.317075
3.2605	0.420008	1.8668	0.178115	0.324607
3.26217	0.427627	1.84317	0.176473	0.328373
3.26383	0.430484	1.79591	0.178525	0.332515
3.2655	0.425722	1.74471	0.178115	0.334021
3.26717	0.421913	1.73684	0.174832	0.334398
3.26883	0.420008	1.71714	0.174011	0.331009
3.2705	0.412389	1.70533	0.174832	0.327243
3.27217	0.405722	1.7329	0.1736	0.32423
3.27383	0.402865	1.77622	0.170728	0.320465
3.2755	0.403817	1.77622	0.169496	0.317452
3.27717	0.400008	1.76047	0.167444	0.317075
3.27883	0.399055	1.74077	0.167444	0.315569
3.2805	0.400008	1.71714	0.168265	0.314063
3.28217	0.39715	1.65413	0.170317	0.313686
3.28383	0.398103	1.61475	0.174421	0.316699
3.2855	0.40477	1.59899	0.178936	0.322347
3.28717	0.414294	1.59505	0.181398	0.322347
3.28883	0.418103	1.58324	0.180167	0.318205
3.2905	0.417151	1.59505	0.179346	0.31105
3.29217	0.410484	1.61475	0.175652	0.306531
3.29383	0.396198	1.62262	0.171138	0.306908
3.2955	0.387626	1.62262	0.170317	0.307284
3.29717	0.383817	1.60687	0.17278	0.311427
3.29883	0.382864	1.60687	0.174832	0.315193
3.3005	0.385722	1.62262	0.171959	0.319335
3.30217	0.405722	1.66201	0.168676	0.319335
3.30383	0.426675	1.69351	0.168265	0.318958
3.3055	0.436199	1.70533	0.170728	0.316699
3.30717	0.437151	1.70927	0.176063	0.310297
3.30883	0.432389	1.70927	0.182629	0.306908
3.3105	0.426675	1.70139	0.192479	0.306531
3.31217	0.412389	1.66988	0.201918	0.305778
3.31383	0.400008	1.61475	0.207664	0.302389
3.3155	0.387626	1.59899	0.205201	0.297117
3.31717	0.38096	1.6305	0.197814	0.29674
3.31883	0.374293	1.65413	0.192069	0.300506
3.3205	0.37715	1.6305	0.187554	0.305778
3.32217	0.380007	1.59111	0.184271	0.31331
3.32383	0.382864	1.58718	0.176473	0.317075
3.3255	0.390484	1.59899	0.171548	0.320088
3.32717	0.402865	1.60687	0.171138	0.320465
3.32883	0.411436	1.60293	0.175242	0.318205
3.3305	0.407627	1.62262	0.176473	0.315569
[truncated: 5,808 more rows]

## Sheet: Fig. 2h
ATP + KpOptS product	m/z	Relative abundance			2',3'-c-di-AMP standard	m/z	Relative abundance
	105.1	0				105.1	-0.0715013
	105.1	0.265866				105.1	-0.0776081
	105.2	0.305317				105.2	-0.0221374
	105.3	0				105.3	-0.0447837
	105.5	0				105.3	-0.180153
	105.6	0.186964				105.4	0
	105.6	0.0879931				105.5	-0.0419847
	105.7	0.16964				105.6	-0.0483461
	105.8	0.331046				105.6	0
	105.8	0.675815				105.7	-0.0750636
	105.9	1.46827				105.8	-0.123664
	106	0.236707				105.8	-0.199491
	106	1.15094				105.9	-0.10687
	106.1	0.560892				106	-0.394402
	106.2	0.236707				106	-0.222137
	106.2	0.0802744				106.1	-0.437659
	106.3	0.283019				106.2	-0.379135
	106.4	0				106.2	-0.59542
	106.5	0.216123				106.3	-0.151654
	106.5	0				106.4	-0.259542
	106.6	0				106.5	-0.178372
	106.7	1.47856				106.5	-0.445293
	106.7	0.852487				106.6	-0.51145
	106.8	0.806175				106.7	-1.25191
	106.9	1.4271				106.7	-1.36387
	106.9	0.0396226				106.8	-1.26209
	107	0.806175				106.9	-1.22392
	107.1	1.24185				106.9	-1.65394
	107.2	0.188679				107	-1.3944
	107.2	0.993139				107.1	-1.73537
	107.3	0.305317				107.2	-1.46056
	107.4	0.631218				107.2	-1.61578
	107.4	0.51801				107.3	-1.29771
	107.5	0.469983				107.4	-1.03562
	107.6	0				107.4	-0.524173
	107.8	0				107.5	-0.442748
	107.8	1.20069				107.6	-0.877863
	107.9	0.216123				107.6	-2.01527
	108	0.219554				107.7	-1.9771
	108.1	0.029331				107.8	-1.43003
	108.1	0				107.8	-1.64122
	108.2	0.447684				107.9	-2.87532
	108.3	0.728988				108	-2.56997
	108.3	0.409949				108.1	-2.06361
	108.4	0				108.1	-2.22137
	108.7	0				108.2	-2.3257
	108.8	1.16295				108.3	-2.62087
	108.9	0.715266				108.3	-1.36387
	109	0.0344768				108.4	-0.854962
	109	0.931389				108.5	-0.541985
	109.1	0.0396226				108.5	-0.300254
	109.2	0.305317				108.6	-0.407125
	109.2	0.727273				108.7	-0.697201
	109.3	0.113379				108.7	-1.07125
	109.4	0.576329				108.8	-1.51399
	109.4	0				108.9	-1.27226
	109.6	0				109	-1.32824
	109.6	0.475129				109	-1.0458
	109.7	0.216123				109.1	-1.23155
	109.8	0.974271				109.2	-0.880407
	109.9	0.186964				109.2	-1.02545
	109.9	0.269297				109.3	-0.857506
	110	0.343053				109.4	-0.440204
	110.1	0.403087				109.4	-0.305344
	110.1	0.117324				109.5	-0.508906
	110.2	0.490566				109.6	-0.230534
	110.3	0.394511				109.6	-0.239695
	110.3	1.36535				109.7	-0.35369
	110.4	0.167067				109.8	-0.498728
	110.5	0.542024				109.9	-0.386768
	110.6	0				109.9	-0.128499
	110.6	0.396226				110	-0.195165
	110.7	1.31904				110.1	-0.12341
	110.8	0.507719				110.1	-0.0798982
	110.8	1.83533				110.2	-0.320611
	110.9	2.43568				110.3	-0.430025
	111	0.276158				110.3	-0.356234
	111	0.545455				110.4	-0.0569975
	111.1	0.843911				110.5	-0.0547074
	111.2	0.471698				110.6	-0.196692
	111.2	0.922813				110.6	-0.615776
	111.3	2.31561				110.7	-1
	111.4	1.24528				110.8	-1.47837
	111.5	0.214408				110.8	-1.06107
	111.5	0.113379				110.9	-1.16794
	111.6	0.108233				111	-1.27226
	111.7	0.86964				111	-1.19338
	111.7	1.08405				111.1	-0.819338
	111.8	0.377358				111.2	-1.05344
	111.9	0.797599				111.2	-1.20102
	111.9	0.656947				111.3	-1.02799
	112	0.737564				111.4	-0.661578
	112.1	0.727273				111.5	-0.0707379
	112.1	0.283019				111.5	-0.274809
	112.2	0.029331				111.6	-0.417303
	112.3	0.0689537				111.7	-0.224173
	112.4	0.571184				111.7	-0.307888
	112.4	0.0879931				111.8	-0.473282
	112.5	0.504288				111.9	-0.86514
	112.6	0				111.9	-0.615776
	112.6	0.193825				112	-0.486005
	112.7	0				112.1	-0.409669
	112.8	0.963979				112.1	-0.40458
	112.8	0.428816				112.2	-0.419847
	112.9	1.53516				112.3	-0.23486
	113	0.324185				112.4	-0.216031
	113	1.12693				112.4	-0.201018
	113.1	0.670669				112.5	-0.0227735
	113.2	0.641509				112.6	-0.0142748
	113.3	0.559177				112.6	-0.0661578
	113.3	0.554031				112.7	-0.11145
	113.4	0.269297				112.8	-0.179898
	113.5	0				112.8	-0.381679
	113.5	0.622642				112.9	-0.310433
	113.6	1.03087				113	-0.29771
	113.7	1.18353				113	-0.100254
	113.7	0.665523				113.1	-0.43257
	113.8	1.9554				113.2	-0.389313
	113.9	3.12178				113.3	-0.305344
	114	1.31561				113.3	-0.409669
	114	0.979417				113.4	-0.0417303
	114.1	2.43568				113.5	-0.0987277
	114.2	2.34991				113.5	-0.295165
	114.2	0.80446				113.6	-0.259542
	114.3	1.90395				113.7	-0.547074
	114.4	0.722127				113.7	-0.358779
	114.4	0.341338				113.8	-0.51145
	114.5	0.631218				113.9	-0.997455
	114.6	0.276158				114	-0.625954
	114.6	0.38765				114	-0.636132
	114.7	0.178388				114.1	-0.661578
	114.8	0.0574614				114.2	-0.717557
	114.9	0.768439				114.2	-0.704835
	114.9	0.658662				114.3	-0.272265
	115	0.684391				114.4	-0.0916031
	115.1	1.32762				114.4	-0.0521628
	115.1	1.506				114.5	0
	115.2	1.74957				114.6	-0.0133079
	115.3	0				114.6	-0.231298
	115.3	1.25729				114.7	-0.0613232
	115.4	0.478559				114.8	-0.302799
	115.5	0				114.9	-0.129771
	115.5	0.138765				114.9	-0.159796
	115.6	0.948542				115	-0.249364
	115.7	2.81304				115.1	-0.104071
	115.8	1.18696				115.1	-0.185751
	115.8	1.36364				115.2	-0.175573
	115.9	4.73413				115.3	-0.40458
	116	3.00172				115.3	-0.356234
	116	3.94511				115.4	-0.179389
	116.1	3.41338				115.5	-0.158524
	116.2	3.73928				115.5	-0.0839695
	116.2	3.20755				115.6	-0.217303
	116.3	2.46998				115.7	-0.554707
	116.4	2.12693				115.8	-0.424936
	116.4	2.00686				115.8	-0.56743
	116.5	0.867925				115.9	-0.597964
	116.6	0.165695				116	-0.620865
	116.7	0				116	-0.559796
	116.7	0.759863				116.1	-0.529262
	116.8	1.11835				116.2	-0.631043
	116.9	1.44597				116.2	-0.463104
	116.9	0.943396				116.3	-0.358779
	117	1.27101				116.4	-0.374046
	117.1	1.36878				116.4	-0.070229
	117.1	0.61578				116.5	-0.120865
	117.2	1.18182				116.6	-0.0475827
	117.3	1.13208				116.7	-0.170229
	117.4	0.746141				116.7	-0.0872774
	117.4	0.725557				116.8	0
	117.5	0.854202				116.9	-0.0628499
	117.6	2.31561				116.9	-0.138422
	117.6	4.13379				117	-0.0666667
	117.7	6.31218				117.1	-0.0819338
	117.8	9.60549				117.1	-0.138677
	117.8	9.77702				117.2	-0.105089
	117.9	9.29674				117.3	-0.137405
	118	10.5317				117.4	-0.0587786
	118	12.247				117.4	-0.118066
	118.1	12.0926				117.5	-0.162341
	118.2	10.7033				117.6	-0.399491
	118.3	8.74786				117.6	-0.256997
	118.3	9.09091				117.7	-0.763359
	118.4	5.52316				117.8	-1.05852
	118.5	0.924528				117.8	-0.814249
	118.5	1.03945				117.9	-0.982188
	118.6	0				118	-1.04071
	118.7	0				118	-0.750636
	118.8	0.428816				118.1	-0.735369
	118.9	0.464837				118.2	-1.00509
	118.9	2.04117				118.3	-0.575064
	119	0				118.3	-0.564885
	119.1	1.28816				118.4	-0.414758
	119.2	1.04974				118.5	-0.164631
	119.2	0.907376				118.5	-0.0279898
	119.3	0.958834				118.6	-0.0062341
	119.4	0.619211				118.7	-0.0394402
	119.4	0				118.7	-0.0773537
	119.5	0				118.8	-0.157761
	119.6	0.0766724				118.9	-0.0949109
	119.6	0.25729				118.9	-0.183461
	119.7	0.19554				119	-0.155471
	119.8	0.160549				119.1	-0.128244
	119.8	0				119.2	-0.196692
	119.9	1.1235				119.2	-0.0694656
	120	1.38422				119.3	-0.0666667
	120.1	0.773585				119.4	-0.0770992
	120.1	0.45283				119.4	-0.0875318
	120.2	1.76672				119.5	-0.00496183
	120.3	0.246998				119.6	-0.0806616
	120.3	0.933105				119.6	-0.00913486
	120.4	0.979417				119.7	-0.0284987
	120.5	0.692967				119.8	-0.0974555
	120.5	0				119.8	-0.0389313
	120.6	1.60206				119.9	-0.0524173
	120.7	4.47684				120	-0.0262087
	120.8	3.00172				120.1	-0.0267176
	120.8	3.44768				120.1	-0.0620865
	120.9	4.80274				120.2	0
	121	4.8199				120.3	-0.0890585
	121	4.66552				120.3	-0.0250127
	121.1	3.5506				120.4	0
	121.2	4.04803				120.5	0
	121.2	5.24871				120.6	-0.150382
	121.3	1.73242				120.7	-0.0819338
	121.4	0.842196				120.8	-0.0262087
	121.4	0.0344768				120.8	-0.163613
	121.5	0.301887				120.9	-0.103308
	121.6	0.440823				121	-0.140204
	121.7	0.715266				121	-0.0315522
	121.7	0.519726				121.1	-0.115267
	121.8	0.339623				121.2	0
	121.9	2.05832				121.3	0
	121.9	1.9211				121.4	-0.0156997
	122	1.33962				121.4	-0.0363868
	122.1	0.766724				121.5	-0.0292621
	122.1	1.76672				121.6	-0.0176336
	122.2	1.00686				121.7	0
	122.3	0.777015				121.7	-0.256997
	122.3	0.521441				121.8	-0.073028
	122.4	0.19554				121.9	-0.035369
	122.5	0				121.9	-0.0184733
	122.6	0				122	-0.0198728
	122.6	0.912521				122.1	-0.0679389
	122.7	0.828473				122.1	-0.0867684
	122.8	0.236707				122.2	-0.0689567
	122.8	1.53345				122.3	-0.173537
	122.9	0.753002				122.3	-0.115776
	123	2.22985				122.4	-0.0666667
	123	1.24014				122.5	-0.0062341
	123.1	0.747856				122.6	0
	123.2	2.10978				122.6	-0.114249
	123.2	3.13894				122.7	-0.0961832
	123.3	0.444254				122.8	-0.238931
	123.4	0.279588				122.8	-0.114249
	123.5	0.361921				122.9	-0.191858
	123.5	0				123	-0.183715
	123.6	0.826758				123	-0.254453
	123.7	1.85249				123.1	-0.0888041
	123.7	1.00172				123.2	-0.0709924
	123.8	1.07376				123.2	-0.0862595
	123.9	1.15437				123.3	-0.19771
	123.9	1.9211				123.4	-0.151145
	124	2.64151				123.5	0
	124.1	1.10635				123.5	-0.10916
	124.2	1.37393				123.6	-0.144784
	124.2	2.17839				123.7	-0.0854962
	124.3	0.703259				123.7	-0.267176
	124.4	0.598628				123.8	-0.17659
	124.4	1.04803				123.9	-0.191858
	124.5	0.444254				123.9	-0.0402036
	124.6	0.319039				124	-0.287532
	124.6	0.950257				124.1	-0.145547
	124.7	0.409949				124.2	-0.0748092
	124.8	1.1235				124.2	-0.346056
	124.8	1.4494				124.3	-0.175827
	124.9	1.9211				124.4	-0.343511
	125	0.307033				124.4	-0.102799
	125.1	0.457976				124.5	-0.144529
	125.1	0.240137				124.6	-0.333333
	125.2	0.850772				124.6	-0.419847
	125.3	0.233276				124.7	-0.29771
	125.3	0.310463				124.8	-0.184987
	125.4	0.153002				124.8	-0.274809
	125.5	0.641509				124.9	-0.178117
	125.5	0.029331				125	-0.152163
	125.6	0				125.1	-0.152926
	125.7	0.433962				125.1	-0.264631
	125.7	0.343053				125.2	-0.381679
	125.8	0.0727273				125.3	-0.0763359
	125.9	0.456261				125.3	-0.343511
	126	0.480274				125.4	-0.248092
	126	0.981132				125.5	-0.0689567
	126.1	0.437393				125.5	-0.241476
	126.2	0.22813				125.6	-0.445293
	126.2	0.160549				125.7	-0.732824
	126.3	0				125.7	-1.25445
	126.4	0.430532				125.8	-0.661578
	126.4	0.396226				125.9	-0.35369
	126.5	0				126	-0.826972
	126.6	0				126	-0.882952
	126.6	1.00686				126.1	-0.697201
	126.7	0.656947				126.2	-0.725191
	126.8	0.488851				126.2	-0.725191
	126.9	0.653516				126.3	-0.689567
	126.9	1				126.4	-0.653944
	127	0.614065				126.4	-0.580153
	127.1	0.921098				126.5	-0.351145
	127.1	0.727273				126.6	-0.37659
	127.2	0				126.6	-0.356234
	127.3	0.279588				126.7	-0.445293
	127.3	0.13259				126.8	-0.445293
	127.4	1.11149				126.9	-0.384224
	127.5	0				126.9	-0.37659
	127.6	0.0689537				127	-0.251145
	127.6	0.396226				127.1	-0.386768
	127.7	0.332762				127.1	-0.241221
	127.8	0				127.2	-0.371501
	127.8	0.51801				127.3	-0.117303
	127.9	0.118525				127.3	-0.0712468
	128	1.45969				127.4	-0.0898219
	128	1.31046				127.5	-0.197455
	128.1	0.161921				127.6	-0.053944
	128.2	1.30017				127.6	-0.0256997
	128.2	0.634648				127.7	-0.192366
	128.3	1.14237				127.8	-0.200763
	128.4	1.0566				127.8	-0.123155
	128.5	0.367067				127.9	-0.232061
	128.5	0.154202				128	-0.215522
	128.6	0.35506				128	-0.183461
	128.7	0.0624357				128.1	-0.195674
	128.7	0.663808				128.2	-0.178626
	128.8	0.979417				128.2	-0.222901
	128.9	0				128.3	-0.197455
	128.9	0.778731				128.4	-0.0330789
	129	0.672384				128.5	-0.165394
	129.1	2.07547				128.5	-0.131807
	129.1	0.598628				128.6	-0.320611
	129.2	0.783877				128.7	-0.440204
	129.3	0.620926				128.7	-0.210178
	129.4	0.61235				128.8	-0.366412
	129.4	0.881647				128.9	-0.37659
	129.5	0.029331				128.9	-0.498728
	129.6	0.790738				129	-0.430025
	129.6	1.07033				129.1	-0.458015
	129.7	1.78388				129.1	-0.340967
	129.8	5.62607				129.2	-0.272265
	129.8	6.26072				129.3	-0.491094
	129.9	8.11321				129.4	-0.113232
	130	5.1458				129.4	-0.182697
	130	5.57461				129.5	-0.0613232
	130.1	8.30189				129.6	-0.227226
	130.2	6.31218				129.6	-0.159033
	130.3	6.10635				129.7	-0.348601
	130.3	3.82504				129.8	-0.198982
	130.4	5.02573				129.8	-0.424936
	130.5	2.76158				129.9	-0.508906
	130.5	1.49914				130	-0.498728
	130.6	1.16123				130	-0.351145
	130.7	1.1681				130.1	-0.753181
	130.7	0.632933				130.2	-0.430025
	130.8	0.749571				130.3	-0.470738
	130.9	0.576329				130.3	-0.40458
	131	2.91595				130.4	-0.315522
	131	2.98456				130.5	-0.452926
	131.1	1.61235				130.5	-0.829517
	131.2	2.41852				130.6	-0.903308
	131.2	1.5952				130.7	-1.48346
	131.3	1.50257				130.7	-1.47328
	131.4	0				130.8	-1.43003
	131.4	0.636364				130.9	-1.257
	131.5	0.0650086				131	-1.52672
	131.6	0.655232				131	-1.15776
	131.6	0.51801				131.1	-1.11705
	131.7	1.50257				131.2	-1.19847
	131.8	1.88679				131.2	-0.905852
	131.9	2.84734				131.3	-0.51145
	131.9	3.08748				131.4	-0.26972
	132	2.05832				131.4	-0.110687
	132.1	3.32762				131.5	-0.110178
	132.1	1.73242				131.6	-0.078626
	132.2	1.76672				131.6	-0.0936387
	132.3	1.50086				131.7	-0.259542
	132.3	1.58319				131.8	-0.183461
	132.4	0.490566				131.9	-0.284987
	132.5	0.181818				131.9	-0.284987
	132.5	0.29331				132	-0.310433
	132.6	1.02744				132.1	-0.205089
	132.7	1.73242				132.1	-0.198219
	132.8	3.89365				132.2	-0.207888
	132.8	3.68782				132.3	-0.284987
	132.9	5.40309				132.3	-0.0636132
	133	5.95197				132.4	0
	133	5.8319				132.5	-0.209415
	133.1	7.7187				132.5	-0.0949109
	133.2	7.90738				132.6	-0.0933842
	133.2	5.93482				132.7	-0.037659
	133.3	3.00172				132.8	-0.108651
	133.4	4.8199				132.8	-0.059542
	133.4	2.74443				132.9	-0.0160051
	133.5	0.562607				133	-0.0516539
	133.6	0.286449				133	-0.0455471
	133.7	0.153002				133.1	-0.182697
	133.7	0.291595				133.2	-0.0905852
	133.8	1.81818				133.2	-0.124936
	133.9	1.07547				133.3	-0.0648855
	133.9	0.981132				133.4	-0.0890585
	134	1.51115				133.4	0
	134.1	2.09262				133.5	-0.0516539
	134.1	1.56947				133.6	-0.0394402
	134.2	2.41852				133.7	-0.110687
	134.3	0.439108				133.7	-0.187277
	134.4	1.19554				133.8	-0.016972
	134.4	0.252144				133.9	-0.0394402
	134.5	0				133.9	-0.126209
	134.6	0				134	-0.0707379
	134.7	0.250429				134.1	-0.0544529
	134.8	0.909091				134.1	-0.00946565
	134.8	0.90223				134.2	-0.102799
	134.9	0.67753				134.3	-0.046056
	135	1.14408				134.4	0
	135	0.849057				134.4	-0.0295165
	135.1	0.864494				134.5	0
	135.2	0.231561				134.6	0
	135.3	1.52144				134.7	-0.102545
	135.3	0.499142				134.8	-0.0363868
	135.4	0				134.8	-0.211959
	135.5	0.150429				134.9	-0.0961832
	135.5	0.200686				135	-0.0946565
	135.6	0				135	0
	135.7	0.818182				135.1	-0.127735
	135.7	1.65695				135.2	-0.145293
	135.8	2.247				135.3	-0.0608142
	135.9	1.88679				135.3	-0.135878
	135.9	0.897084				135.4	-0.0318066
	136	1.98971				135.5	-0.097201
	136.1	1.74957				135.5	-0.0933842
	136.2	1.97256				135.6	-0.284987
	136.2	2.00686				135.7	-0.475827
	136.3	1.88679				135.7	-0.699746
	136.4	1.22985				135.8	-0.727735
	136.4	0.0879931				135.9	-0.572519
	136.5	0				135.9	-0.620865
	136.6	0.324185				136	-0.521628
	136.6	0.360206				136.1	-0.699746
	136.7	0.80446				136.2	-0.918575
	136.8	0.506003				136.2	-0.659033
	136.9	0.562607				136.3	-0.554707
	136.9	0.216123				136.4	-0.544529
	137	0.365352				136.4	-0.123919
	137.1	0.704974				136.5	-0.0763359
	137.1	0.125043				136.6	-0.00849873
	137.2	0.174957				136.6	-0.115522
	137.3	0.981132				136.7	-0.142239
	137.3	0.157976				136.8	-0.0371501
	137.4	0.917667				136.9	-0.0826972
	137.5	1.45969				136.9	-0.0778626
	137.5	2.86449				137	-0.145038
	137.6	5.43739				137.1	-0.0704835
	137.7	7.0669				137.1	-0.136641
	137.8	11.8182				137.2	-0.130025
	137.8	12.7959				137.3	-0.2
	137.9	10.2058				137.3	-0.335878
	138	9.87993				137.4	-0.424936
	138	9.10806				137.5	-0.816794
	138.1	12.7101				137.5	-1.98728
	138.2	13.4134				137.6	-4.24936
	138.2	8.23328				137.7	-5.13995
	138.3	9.0223				137.8	-5.34351
	138.4	2.12693				137.8	-6.20865
	138.4	0.0370497				137.9	-6.10687
	138.5	0.797599				138	-5.62341
	138.6	1.14065				138	-5.9542
	138.7	2.96741				138.1	-5.72519
	138.7	2.91595				138.2	-4.8855
	138.8	1.67581				138.2	-3.84224
	138.9	4.18525				138.3	-2.92621
	138.9	5.74614				138.4	-1.22392
	139	3.91081				138.4	-0.262087
	139.1	4.69983				138.5	-0.226718
	139.1	5.04288				138.6	-0.37659
	139.2	2.67581				138.7	-0.333333
	139.3	3.44768				138.7	-0.478372
	139.3	1.58834				138.8	-0.541985
	139.4	1.33619				138.9	-0.582697
	139.5	0.133791				138.9	-0.475827
	139.6	0.370497				139	-0.374046
	139.6	0.404803				139.1	-0.452926
	139.7	1.46827				139.1	-0.653944
	139.8	0.624357				139.2	-0.470738
	139.8	1.28816				139.3	-0.51145
	139.9	0.866209				139.3	-0.279898
	140	1.32075				139.4	-0.256997
	140	0.497427				139.5	-0.101018
	140.1	0.912521				139.6	-0.048855
	140.2	0.996569				139.6	-0.475827
	140.3	0.221269				139.7	-0.575064
	140.3	0.759863				139.8	-0.64631
	140.4	0.801029				139.8	-0.600509
	140.5	0.540309				139.9	-0.516539
	140.5	1.59348				140	-0.501272
	140.6	3.13894				140	-0.216539
	140.7	3.72213				140.1	-0.295165
	140.7	6.00343				140.2	-0.536896
	140.8	3.05317				140.3	-0.412214
	140.9	6.00343				140.3	-0.282443
	140.9	4.90566				140.4	-0.105089
	141	3.75643				140.5	-0.101272
	141.1	4.15094				140.5	-0.346056
	141.2	3.97942				140.6	-0.928753
	141.2	3.92796				140.7	-0.834606
	141.3	2.77873				140.7	-1.48346
	141.4	1.65523				140.8	-1.18321
	141.4	0.183533				140.9	-1.13232
	141.5	0				140.9	-1.49618
	141.6	0.979417				141	-1.30789
	141.6	2.10978				141.1	-1.67684
	141.7	0.665523				141.2	-1.76845
	141.8	2.84734				141.2	-1.47583
	141.8	1.60377				141.3	-1.79135
	141.9	2.67581				141.4	-1.02799
	142	2.07547				141.4	-1.15522
	142.1	2.77873				141.5	-0.854962
	142.1	1.90395				141.6	-1.05344
	142.2	2.62436				141.6	-1.57252
	142.3	1.5283				141.7	-1.56997
	142.3	0.391081				141.8	-1.3257
	142.4	0.358491				141.8	-1.36387
	142.5	0				141.9	-1.37913
	142.5	0.298456				142	-1.28244
	142.6	0.308748				142.1	-0.946565
	142.7	0.538593				142.1	-1.19084
	142.7	1.47341				142.2	-0.811705
	142.8	1.26758				142.3	-0.885496
	142.9	1.74957				142.3	-0.475827
	143	1.28988				142.4	-0.213232
	143	0.835334				142.5	-0.384224
	143.1	1.01372				142.5	-0.177863
	143.2	1.03259				142.6	-0.181934
	143.2	1.55403				142.7	-0.277354
	143.3	0.51458				142.7	-0.351145
	143.4	1.45455				142.8	-0.43257
	143.4	0.756432				142.9	-0.262087
	143.5	0.0802744				143	-0.208906
	143.6	0.186964				143	-0.158015
	143.7	0.946827				143.1	-0.249364
	143.7	1.53002				143.2	-0.312977
	143.8	1.1578				143.2	-0.209924
	143.9	1.08748				143.3	-0.206616
	143.9	0.464837				143.4	-0.105852
	144	1.01544				143.4	-0.0245038
	144.1	0.950257				143.5	-0.202545
	144.1	1.09262				143.6	-0.248601
	144.2	1.46141				143.7	-0.368957
	144.3	0.536878				143.7	-0.569975
	144.3	0.492281				143.8	-0.651399
	144.4	0.437393				143.9	-1.01018
	144.5	0				143.9	-0.62341
	144.6	0.530017				144	-0.770992
	144.6	1.81818				144.1	-0.916031
	144.7	0.782161				144.1	-0.916031
	144.8	2.53859				144.2	-0.592875
	144.8	3.56775				144.3	-0.531807
	144.9	2.77873				144.3	-0.35369
	145	2.83019				144.4	-0.0366412
	145	3.03602				144.5	0
	145.1	1.43053				144.6	0
	145.2	3.56775				144.6	-0.168702
	145.2	3.37907				144.7	-0.0636132
	145.3	2.02401				144.8	-0.0992366
	145.4	0.445969				144.8	-0.136132
	145.5	0.413379				144.9	-0.0722646
	145.5	0.343053				145	-0.23257
	145.6	0.740995				145	-0.239949
	145.7	1.11149				145.1	-0.295165
	145.7	1.90395				145.2	-0.0503817
	145.8	1.55918				145.2	-0.135623
	145.9	3.20755				145.3	-0.070229
	145.9	1.17324				145.4	-0.0600509
	146	2.247				145.5	-0.0254453
	146.1	2.29846				145.5	-0.196947
	146.1	0.492281				145.6	-0.108142
	146.2	2.52144				145.7	-0.409669
	146.3	1.62607				145.7	-0.238168
	146.4	2.00686				145.8	-0.15598
	146.4	1.09949				145.9	-0.697201
	146.5	0				145.9	-0.371501
	146.6	0.334477				146	-0.318066
	146.6	0.0548885				146.1	-0.391858
	146.7	0.4494				146.1	-0.274809
	146.8	1.53173				146.2	-0.149618
	146.8	0.951973				146.3	-0.249873
	146.9	1.44425				146.4	-0.0900763
	147	0.682676				146.4	-0.00430025
	147.1	0.511149				146.5	-0.0256997
	147.1	1.13036				146.6	-0.0402036
	147.2	0.413379				146.6	-0.0284987
	147.3	0.504288				146.7	0
	147.3	0.423671				146.8	-0.014402
	147.4	0				146.8	-0.129771
	147.5	0.127444				146.9	-0.0150382
	147.5	0.334477				147	-0.089313
	147.6	0.246998				147.1	-0.0875318
	147.7	0				147.1	-0.0120356
	147.7	0.029331				147.2	-0.0707379
	147.8	0.432247				147.3	-0.0203308
	147.9	0.511149				147.3	-0.00687023
	148	0.684391				147.4	-0.0638677
	148	0.205832				147.5	0
	148.1	0.284734				147.5	0
	148.2	1.61235				147.6	-0.0562341
	148.2	0.38765				147.7	-0.100763
	148.3	0.356775				147.7	-0.0928753
	148.4	0.2247				147.8	-0.151145
	148.4	0				147.9	-0.158779
	148.5	0.0969125				148	-0.176081
	148.6	0				148	-0.0933842
	148.6	0.487136				148.1	-0.127481
	148.7	0.598628				148.2	-0.0182697
	148.8	1.21612				148.2	-0.0224427
	148.9	0.780446				148.3	-0.0641221
	148.9	0.425386				148.4	-0.00366412
	149	0.620926				148.4	-0.0284987
	149.1	0.433962				148.5	0
	149.1	1.23671				148.6	-0.0358779
	149.2	0.509434				148.6	-0.106361
	149.3	0.197256				148.7	-0.136641
	149.3	0.310463				148.8	-0.136132
	149.4	0.0445969				148.9	-0.165649
	149.5	0.240137				148.9	-0.133588
	149.5	0.176672				149	-0.111705
	149.6	0.307033				149.1	-0.094402
	149.7	0.28988				149.1	-0.209415
	149.8	0.358491				149.2	-0.0748092
	149.8	0.466552				149.3	-0.116539
	149.9	0.51801				149.3	-0.106361
	150	0.0994854				149.4	-0.170483
	150	0				149.5	0
	150.1	0.823328				149.5	-0.043257
	150.2	0.0396226				149.6	-0.0669211
	150.2	0.471698				149.7	-0.155471
	150.3	0.0650086				149.8	-0.078626
	150.4	0				149.8	-0.116794
	150.5	0.17084				149.9	-0.0552163
	150.5	0.548885				150	-0.102545
	150.6	0.475129				150	-0.0209669
	150.7	2.04117				150.1	-0.0447837
	150.7	1.03602				150.2	-0.0613232
	150.8	1.66552				150.2	-0.0951654
	150.9	1.63979				150.3	-0.0480916
	150.9	3.97942				150.4	0
	151	4.95712				150.5	-0.121883
	151.1	2.96741				150.5	0
	151.1	4.68268				150.6	-0.094402
	151.2	2.76158				150.7	-0.135369
	151.3	3.32762				150.7	-0.00526718
	151.4	2.04117				150.8	-0.0150382
	151.4	1.67238				150.9	-0.106107
	151.5	0.264151				150.9	-0.0407125
	151.6	0				151	-0.0208397
	151.6	0.468268				151.1	-0.0516539
	151.7	1.35678				151.1	-0.125445
	151.8	1.25557				151.2	-0.083715
	151.8	0.493997				151.3	-0.0572519
	151.9	0.825043				151.4	-0.092112
	152	0				151.4	-0.0534351
	152	0.221269				151.5	-0.035369
	152.1	0.130017				151.6	-0.0422392
	152.2	1.08233				151.6	-0.0913486
	152.3	0.650086				151.7	-0.0389313
	152.3	0.0574614				151.8	-0.0908397
	152.4	0.183533				151.8	-0.0773537
	152.5	0.819897				151.9	-0.0575064
	152.5	0.308748				152	-0.0987277
	152.6	0.0497427				152	-0.0900763
	152.7	0.914237				152.1	-0.104071
	152.7	0				152.2	-0.0216794
	152.8	0				152.3	-0.0638677
	152.9	0.0445969				152.3	-0.0149109
	152.9	0.147856				152.4	-0.0192366
	153	0.19554				152.5	0
	153.1	0.686106				152.5	0
	153.2	0.200686				152.6	-0.0440204
	153.2	0.614065				152.7	-0.0916031
	153.3	0				152.7	-0.132316
	153.4	0.480274				152.8	-0.0982188
	153.4	0				152.9	-0.0524173
	153.6	0				152.9	-0.0648855
	153.6	1.02401				153	-0.0732824
	153.7	0				153.1	-0.0882952
	153.8	0.279588				153.2	-0.173537
	153.9	0				153.2	-0.119593
	153.9	0				153.3	-0.13486
	154	0.614065				153.4	-0.0587786
	154.1	0.735849				153.4	0
	154.1	0.500858				153.5	0
	154.2	0				153.6	-0.0277354
	154.3	0.28988				153.6	-0.0302799
	154.3	0				153.7	-0.229008
	154.4	0.554031				153.8	-0.0862595
	154.5	1.31904				153.9	-0.167939
	154.5	2.59005				153.9	-0.0745547
	154.6	5.06003				154	-0.0442748
	154.7	6.68954				154.1	-0.0455471
	154.8	8.23328				154.1	-0.00559796
	154.8	8.88508				154.2	-0.0379135
	154.9	9.26244				154.3	-0.125191
	155	10.6518				154.3	-0.012799
	155	10.3774				154.4	-0.0284987
	155.1	9.41681				154.5	-0.135115
	155.2	6.99828				154.5	-0.0256997
	155.2	7.94168				154.6	-0.0839695
	155.3	5.88336				154.7	-0.197201
	155.4	2.53859				154.8	-0.363868
	155.4	1.5952				154.8	-0.243257
	155.5	0.588336				154.9	-0.171756
	155.6	1.48027				155	-0.366412
	155.7	0.576329				155	-0.450382
	155.7	2.74443				155.1	-0.284987
	155.8	1.44082				155.2	-0.323155
	155.9	3.03602				155.2	-0.386768
	155.9	3.10463				155.3	-0.075827
	156	2.43568				155.4	-0.106361
	156.1	1.1012				155.4	-0.00496183
	156.1	2.34991				155.5	-0.040458
	156.2	1.80103				155.6	-0.073028
	156.3	1.01887				155.7	-0.0989822
	156.3	0.557461				155.7	-0.137659
	156.4	1.33105				155.8	-0.0908397
	156.5	0.156947				155.9	-0.122901
	156.6	0.349914				155.9	-0.207634
	156.6	1.93825				156	-0.151399
	156.7	0.842196				156.1	-0.10229
	156.8	1.32762				156.1	-0.143511
	156.8	1.3482				156.2	-0.0608142
	156.9	2.00686				156.3	-0.150382
	157	1.63808				156.3	-0.0569975
	157	1.41338				156.4	-0.00366412
	157.1	0.950257				156.5	-0.00816794
	157.2	1.42196				156.6	-0.0346056
	157.3	1.07204				156.6	-0.117303
	157.3	1.60206				156.7	-0.17888
	157.4	1.83533				156.8	-0.0933842
	157.5	0.991424				156.8	-0.115013
	157.5	0.684391				156.9	-0.274809
	157.6	1.14751				157	-0.250636
	157.7	1.9554				157	-0.202036
	157.7	2.95026				157.1	-0.115776
	157.8	3.41338				157.2	-0.150382
	157.9	4.99142				157.3	-0.177099
	157.9	3.49914				157.3	-0.0389313
	158	3.61921				157.4	-0.0867684
	158.1	1.76672				157.5	-0.158524
	158.2	2.46998				157.5	-0.0946565
	158.2	2.46998				157.6	-0.651399
	158.3	2.53859				157.7	-0.83715
	158.4	0.696398				157.7	-1.3028
	158.4	0.854202				157.8	-1.04071
	158.5	0.785592				157.9	-1.32824
	158.6	1.1012				157.9	-1.82188
	158.6	2.62436				158	-1.48855
	158.7	2.22985				158.1	-1.40204
	158.8	3.36192				158.2	-1.42748
	158.8	4.51115				158.2	-1.15267
	158.9	4.66552				158.3	-1.13486
	159	4.09949				158.4	-0.964377
	159.1	5.60892				158.4	-1.02036
	159.1	4.32247				158.5	-0.888041
	159.2	4.88851				158.6	-0.788804
	159.3	2.38422				158.6	-0.847328
	159.3	2.6072				158.7	-0.73028
	159.4	2.48714				158.8	-1.11705
	159.5	1.33962				158.8	-1.2112
	159.5	0.715266				158.9	-1.21883
	159.6	1.32075				159	-1.1883
	159.7	1.73242				159.1	-1.02545
	159.7	2.84734				159.1	-0.62341
	159.8	4.35678				159.2	-0.928753
	159.9	4.73413				159.3	-0.592875
	160	3.03602				159.3	-0.938931
	160	3.68782				159.4	-0.333333
	160.1	4.93997				159.5	-0.305344
	160.2	3.60206				159.5	-0.549618
	160.2	2.04117				159.6	-0.969466
	160.3	1.13379				159.7	-1.02036
	160.4	1.97256				159.7	-0.872774
	160.4	0.121269				159.8	-1.39949
	160.5	0.425386				159.9	-1.3257
	160.6	0.833619				160	-1.23664
	160.7	0.835334				160	-1.31552
	160.7	1.45798				160.1	-0.964377
	160.8	1.1578				160.2	-0.92112
	160.9	1.23156				160.2	-0.946565
	160.9	0.783877				160.3	-0.732824
	161	1.5163				160.4	-0.40458
	161.1	1.69297				160.4	-0.0888041
	161.1	2.84734				160.5	-0.0163359
	161.2	0.849057				160.6	-0.165649
	161.3	2.02401				160.7	-0.125191
	161.3	1.63636				160.7	-0.169975
	161.4	0.825043				160.8	-0.307888
	161.5	1.54374				160.9	-0.207125
	161.6	2.62436				160.9	-0.238422
	161.6	5.48885				161	-0.259542
	161.7	6.82676				161.1	-0.21145
	161.8	7.53002				161.1	-0.287532
	161.8	8.19897				161.2	-0.422392
	161.9	9.50257				161.3	-0.618321
	162	9.48542				161.3	-0.704835
	162	7.1012				161.4	-1.85496
	162.1	6.38079				161.5	-3.7659
	162.2	6.00343				161.6	-5.97964
	162.2	5.1458				161.6	-10.0509
	162.3	5.74614				161.7	-13.257
	162.4	2.91595				161.8	-14.3766
	162.5	2.83019				161.8	-15.4453
	162.5	0.153002				161.9	-16.0051
	162.6	1.78388				162	-16.5903
	162.7	1.45111				162	-15.7252
	162.7	1.71527				162.1	-15.1399
	162.8	0.890223				162.2	-13.3842
	162.9	1.64837				162.2	-11.9593
	162.9	1.90395				162.3	-8.77863
	163	1.17667				162.4	-3.86768
	163.1	2.14408				162.5	-1.0687
	163.1	1.51458				162.5	-0.470738
	163.2	2.05832				162.6	-0.608142
	163.3	1.63636				162.7	-1.11959
	163.4	1.2024				162.7	-0.910941
	163.4	1.05489				162.8	-0.928753
	163.5	0.317324				162.9	-1.43257
	163.6	0.259005				162.9	-1.15267
	163.6	1.33962				163	-1.18066
	163.7	0.456261				163.1	-0.793893
	163.8	1.60549				163.1	-1.40204
	163.8	2.79588				163.2	-0.923664
	163.9	2.12693				163.3	-0.890585
	164	2.6072				163.4	-0.473282
	164.1	1.93825				163.4	-0.24631
	164.1	2.98456				163.5	-0.189567
	164.2	2.17839				163.6	-0.199237
	164.3	1.01372				163.6	-0.124173
	164.3	1.76672				163.7	-0.307888
	164.4	2.55575				163.8	-0.111196
	164.5	1.68096				163.8	-0.0699746
	164.5	0.626072				163.9	-0.235115
	164.6	1.62436				164	-0.323155
	164.7	0.871355				164.1	-0.307888
	164.7	0.545455				164.1	-0.179389
	164.8	1.73242				164.2	-0.0750636
	164.9	0.849057				164.3	-0.0435115
	165	0.725557				164.3	-0.0870229
	165	0.744425				164.4	-0.0513995
	165.1	1.22298				164.5	0
	165.2	0.382504				164.5	-0.0717557
	165.2	3.32762				164.6	-0.00430025
	165.3	1.38422				164.7	0
	165.4	0				164.7	0
	165.4	1.05489				164.8	-0.014402
	165.5	0.819897				164.9	-0.00430025
	165.6	0.626072				165	-0.116794
	165.6	0				165	-0.133333
	165.7	0.70669				165.1	-0.0422392
	165.8	1.25386				165.2	-0.073028
	165.9	1.68096				165.2	0
	165.9	1.12007				165.3	-0.0267176
	166	1.81818				165.4	-0.0633588
	166.1	1.36364				165.4	-0.00753181
	166.1	0.862779				165.5	-0.00496183
	166.2	3.5506				165.6	-0.00496183
	166.3	1.22642				165.6	0
	166.3	1.16123				165.7	-0.0338422
	166.4	0.141338				165.8	-0.0605598
	166.5	1.05832				165.9	-0.151399
	166.6	0				165.9	0
	166.6	0				166	-0.00926209
	166.7	0.317324				166.1	-0.0826972
	166.8	0.67753				166.1	0
	166.8	1				166.2	-0.176845
	166.9	1.61578				166.3	-0.0592875
	167	0.200686				166.3	-0.244784
	167	0.67753				166.4	-0.0562341
	167.1	0.90566				166.5	-0.133842
	167.2	0.286449				166.6	-0.0254453
	167.2	0				166.6	0
	167.3	0.317324				166.7	-0.219084
	167.4	0.665523				166.8	-0.0407125
	167.5	0.0929674				166.8	-0.0633588
	167.5	0.428816				166.9	-0.0176336
	167.6	0.487136				167	-0.236387
	167.7	0.185249				167	-0.053944
	167.7	0.435678				167.1	-0.20916
	167.8	0.370497				167.2	-0.0368957
	167.9	0.0344768				167.2	-0.227735
	167.9	0.370497				167.3	-0.0412214
	168	0.897084				167.4	-0.0699746
	168.1	0.672384				167.5	-0.00720102
	168.1	0.483705				167.5	-0.0829517
	168.2	0.288165				167.6	-0.0631043
	168.3	0.119897				167.7	-0.0628499
	168.4	0				167.7	-0.0312977
	168.4	0.365352				167.8	-0.0936387
	168.5	0.951973				167.9	-0.163359
	168.6	0				167.9	-0.0933842
	168.8	0				168	-0.053944
	168.8	0.435678				168.1	-0.0755725
	168.9	0.917667				168.1	-0.0455471
	169	1.85249				168.2	-0.0732824
	169	0.210978				168.3	-0.0330789
	169.1	0.389365				168.4	-0.00366412
	169.2	0.730703				168.4	-0.0062341
	169.3	0.367067				168.5	-0.0997455
	169.3	0.331046				168.6	-0.223664
	169.4	0.379074				168.6	-0.130789
	169.5	0				168.7	-0.254453
	169.5	0				168.8	-0.312977
	169.6	0.255575				168.8	-0.374046
	169.7	0.300172				168.9	-0.163104
	169.7	0.0319039				169	-0.0890585
	169.8	1.06003				169	-0.102799
	169.9	0.19211				169.1	-0.470738
	170	0.977702				169.2	-0.214504
	170	1.32933				169.3	-0.252417
	170.1	0.396226				169.3	-0.0140967
	170.2	0.104631				169.4	-0.0888041
	170.2	0.19554				169.5	-0.0559796
	170.3	1.24357				169.5	-0.0371501
	170.4	0.80446				169.6	-0.122137
	170.4	0.296741				169.7	-0.0389313
	170.5	0.439108				169.7	-0.064631
	170.6	0.910806				169.8	-0.100254
	170.6	2.48714				169.9	-0.0788804
	170.7	2.14408				170	-0.0643766
	170.8	3.25901				170	-0.122392
	170.9	4.33962				170.1	-0.0867684
	170.9	5.78045				170.2	-0.106616
	171	2.81304				170.2	-0.0671756
	171.1	5.57461				170.3	-0.0852417
	171.1	6.31218				170.4	-0.310433
	171.2	4.95712				170.4	-0.237405
	171.3	2.38422				170.5	-0.26972
	171.3	3.12178				170.6	-0.64631
	171.4	5.02573				170.6	-1.57761
	171.5	1.18525				170.7	-2.03308
	171.5	3.5163				170.8	-2.01781
	171.6	2.10978				170.9	-2.56997
	171.7	1.45111				170.9	-2.6972
	171.8	4.97427				171	-2.56997
	171.8	4.75129				171.1	-1.90585
	171.9	8.66209				171.1	-1.84733
	172	3.05317				171.2	-1.70483
	172	5.40309				171.3	-1.94656
	172.1	5.78045				171.3	-1.36896
	172.2	4.13379				171.4	-0.852417
	172.2	3.00172				171.5	-0.455471
	172.3	3.29331				171.5	-0.26972
	172.4	4.25386				171.6	-0.216794
	172.4	2.16123				171.7	-0.282443
	172.5	2.46998				171.8	-0.165649
	172.6	1.83533				171.8	-0.333333
	172.7	3.77358				171.9	-0.51145
	172.7	5.96913				172	-0.23944
	172.8	6.31218				172	-0.585242
	172.9	6.56947				172.1	-0.315522
	172.9	5.4717				172.2	-0.300254
	173	6.63808				172.2	-0.424936
	173.1	5.67753				172.3	-0.478372
	173.1	6.87822				172.4	-0.0748092
	173.2	6.27787				172.4	-0.194148
	173.3	5.74614				172.5	-0.437659
	173.4	2.43568				172.6	-0.763359
	173.4	2.2813				172.7	-0.740458
	173.5	2.41852				172.7	-0.712468
	173.6	0.656947				172.8	-1.31043
	173.6	5.71184				172.9	-1.05344
	173.7	4.80274				172.9	-0.923664
	173.8	6.56947				173	-0.793893
	173.8	6.70669				173.1	-0.625954
	173.9	6.56947				173.1	-0.778626
	174	7.27273				173.2	-0.620865
	174	6.10635				173.3	-0.804071
	174.1	6.74099				173.4	-0.590331
	174.2	4.39108				173.4	-0.108142
	174.3	4.2024				173.5	-0.0333333
	174.3	2.19554				173.6	-0.0557252
	174.4	1.83533				173.6	-0.176081
	174.5	1.42367				173.7	-0.26972
	174.5	0.0854202				173.8	-0.284987
	174.6	0.155575				173.8	-0.24402
	174.7	0.83705				173.9	-0.287532
	174.7	0.379074				174	-0.272265
	174.8	2.55575				174	-0.880407
	174.9	2.45283				174.1	-0.394402
	174.9	5.00858				174.2	-0.486005
	175	2.83019				174.3	-0.366412
	175.1	2.65866				174.3	-0.366412
	175.2	3.08748				174.4	-0.274809
	175.2	3.15609				174.5	-0.12341
	175.3	2.41852				174.5	-0.0302799
	175.4	2.76158				174.6	-0.0402036
	175.4	0.557461				174.7	-0.143257
	175.5	0.799314				174.7	-0.262087
	175.6	0.871355				174.8	-0.0745547
	175.6	2.33276				174.9	-0.229008
	175.7	2.91595				174.9	-0.112214
	175.8	1.76672				175	-0.202545
	175.8	1.2247				175.1	-0.149109
	175.9	4.45969				175.2	-0.159542
	176	4.40823				175.2	-0.254453
	176.1	3.13894				175.3	-0.328244
	176.1	2.84734				175.4	-0.151399
	176.2	1.21098				175.4	-0.3257
	176.3	2.69297				175.5	-0.422392
	176.3	2.40137				175.6	-1.28244
	176.4	0.0701544				175.6	-1.89567
	176.5	0.499142				175.7	-2.3486
	176.5	0.0548885				175.8	-2.87532
	176.6	0.629503				175.8	-2.42748
	176.7	2.83019				175.9	-2.95165
	176.8	1.61063				176	-2.62087
	176.8	0.725557				176.1	-2.90076
	176.9	1.78388				176.1	-2.67176
	177	2.74443				176.2	-2.19593
	177	2.41852				176.3	-1.54707
	177.1	3.73928				176.3	-1.50127
	177.2	2.21269				176.4	-0.977099
	177.2	1.25901				176.5	-0.414758
	177.3	1.39794				176.5	-0.0687023
	177.4	2.40137				176.6	-0.264631
	177.4	1.98971				176.7	-0.422392
	177.5	0.571184				176.8	-0.608142
	177.6	0				176.8	-0.562341
	177.7	0.161921				176.9	-0.743003
	177.7	0.542024				177	-1.11959
	177.8	1.22298				177	-0.941476
	177.9	0.960549				177.1	-0.480916
	177.9	0.965695				177.2	-0.508906
	178	0				177.2	-0.600509
	178.1	0.464837				177.3	-0.455471
	178.1	0.777015				177.4	-0.343511
	178.2	0.493997				177.4	-0.0770992
	178.3	0.80446				177.5	-0.0760814
	178.3	0.0650086				177.6	-0.00880407
	178.4	0.274443				177.7	0
	178.5	0.668954				177.7	-0.141476
	178.6	0.636364				177.8	-0.0277354
	178.6	0				177.9	-0.0562341
	178.7	0.986278				177.9	-0.0163359
	178.8	0.61235				178	-0.117048
	178.8	1.10806				178.1	-0.0328244
	178.9	0.176672				178.1	-0.0725191
	179	1.33619				178.2	-0.073028
	179	1.5506				178.3	-0.169975
	179.1	2.76158				178.3	-0.075827
	179.2	0.723842				178.4	-0.136896
	179.2	0.986278				178.5	-0.107125
	179.3	1.04974				178.6	-0.135878
	179.4	0.622642				178.6	-0.704835
	179.5	0				178.7	-0.562341
	179.5	0.0727273				178.8	-0.613232
	179.6	0.0624357				178.8	-0.773537
	179.7	0				178.9	-0.666667
	179.7	0				179	-0.862595
	179.8	0.159177				179	-0.913486
	179.9	0.236707				179.1	-0.613232
	179.9	0.0879931				179.2	-0.916031
	180	0.382504				179.2	-0.709924
	180.1	0				179.3	-0.223664
	180.2	0.394511				179.4	-0.343511
	180.2	0.526587				179.5	-0.0198728
	180.3	0.265866				179.5	-0.0572519
	180.4	0.226415				179.6	-0.0852417
	180.4	0.0893654				179.7	-0.00720102
	180.5	0.761578				179.7	-0.0192366
	180.6	0.499142				179.8	-0.0223919
	180.6	0.780446				179.9	-0.0422392
	180.7	0.922813				179.9	-0.0435115
	180.8	1.26072				180	-0.0689567
	180.8	3.07033				180.1	-0.0412214
	180.9	2.96741				180.2	-0.122901
	181	2.41852				180.2	-0.0473282
	181.1	0.86964				180.3	-0.115267
	181.1	2.22985				180.4	-0.00430025
	181.2	0.639794				180.4	-0.0272265
	181.3	1.05832				180.5	-0.244529
	181.3	1.19726				180.6	-0.458015
	181.4	0.432247				180.6	-0.29771
	181.5	0.986278				180.7	-0.335878
	181.5	0.4494				180.8	-0.287532
	181.6	0.58319				180.8	-0.3257
	181.7	1.13894				180.9	-0.468193
	181.7	1.23156				181	-0.600509
	181.8	1.38937				181.1	-0.236896
	181.9	0.538593				181.1	-0.21883
	182	1.41166				181.2	-0.242494
	182	1.53345				181.3	-0.0928753
	182.1	1.27273				181.3	-0.274809
	182.2	1.50943				181.4	-0.147328
	182.2	0.331046				181.5	-0.080916
	182.3	0.413379				181.5	-0.0107379
	182.4	0.665523				181.6	-0.0982188
	182.4	0.248714				181.7	-0.0402036
	182.5	0.536878				181.7	0
	182.6	0.0497427				181.8	-0.136641
	182.6	0.715266				181.9	-0.0687023
	182.7	0.483705				182	-0.0211705
	182.8	1.32933				182	-0.110941
	182.9	0.631218				182.1	-0.189313
	182.9	0.867925				182.2	-0.0062341
	183	1.3482				182.2	-0.14402
	183.1	1.4717				182.3	-0.073028
	183.1	0.965695				182.4	-0.00559796
	183.2	0.73928				182.4	-0.0186005
	183.3	1.13208				182.5	-0.0569975
	183.3	1.20755				182.6	-0.203562
	183.4	0.847341				182.6	-0.323155
	183.5	0.97084				182.7	-0.290076
	183.6	0.29331				182.8	-0.557252
	183.6	0.641509				182.9	-0.501272
	183.7	0.897084				182.9	-0.56743
	183.8	2.48714				183	-0.191858
	183.8	1.12693				183.1	-0.374046
	183.9	0.732419				183.1	-0.379135
	184	0.900515				183.2	-0.409669
	184	2.29846				183.3	-0.346056
	184.1	1.86964				183.3	-0.259542
	184.2	0.28988				183.4	-0.110687
	184.2	1.10806				183.5	-0.0908397
	184.3	0.281304				183.6	0
	184.4	0.687822				183.6	-0.122137
	184.5	0.758148				183.7	-0.113232
	184.5	0.672384				183.8	-0.00430025
	184.6	0.564322				183.8	-0.0407125
	184.7	0.368782				183.9	-0.0933842
	184.7	0.173242				184	-0.160051
	184.8	0.936535				184	-0.210687
	184.9	1.18182				184.1	-0.056743
	184.9	1.3705				184.2	0
	185	2.83019				184.2	-0.136132
	185.1	1.98971				184.3	-0.117812
	185.1	1.81818				184.4	-0.149364
	185.2	1.49571				184.5	-0.184733
	185.3	1.13379				184.5	-0.483461
	185.4	1.31218				184.6	-0.577608
	185.4	0.403087				184.7	-0.689567
	185.5	0				184.7	-0.720102
	185.6	0				184.8	-0.895674
	185.6	0.269297				184.9	-0.977099
	185.7	0.301887				184.9	-1.0458
	185.8	0.421955				185	-1.08651
	185.8	1.86964				185.1	-0.867684
	185.9	1.15094				185.1	-0.753181
	186	0.799314				185.2	-0.905852
	186.1	1.85249				185.3	-0.872774
	186.1	2.31561				185.4	-0.368957
	186.2	0.732419				185.4	-0.235369
	186.3	2.12693				185.5	-0.129771
	186.3	1.20412				185.6	-0.0773537
	186.4	1.04974				185.6	0
	186.5	0.552316				185.7	-0.171756
	186.5	0.586621				185.8	-0.161069
	186.6	1.28302				185.8	-0.124936
	186.7	2.247				185.9	-0.137913
	186.7	2.2813				186	-0.0737913
	186.8	4.09949				186.1	-0.0913486
	186.9	5.95197				186.1	-0.0753181
	187	5.40309				186.2	-0.0437659
	187	4.40823				186.3	-0.216031
	187.1	3.79074				186.3	-0.145038
	187.2	4.42539				186.4	-0.138168
	187.2	2.36707				186.5	-0.0529262
	187.3	3.44768				186.5	-0.519084
	187.4	2.79588				186.6	-0.491094
	187.4	1.83533				186.7	-0.643766
	187.5	0.819897				186.7	-0.51145
	187.6	0.679245				186.8	-0.653944
	187.6	0.349914				186.9	-0.936387
	187.7	0.373928				187	-1.31043
	187.8	1.17324				187	-1.43003
	187.9	1.39451				187.1	-0.610687
	187.9	1.57118				187.2	-0.987277
	188	2.81304				187.2	-0.636132
	188.1	0.874786				187.3	-0.447837
	188.1	2.05832				187.4	-0.361323
	188.2	1.73242				187.4	-0.277354
	188.3	0.84048				187.5	-0.210687
	188.3	1.21784				187.6	-0.0524173
	188.4	0.130017				187.6	-0.172519
	188.5	0.332762				187.7	-0.101272
	188.5	0.255575				187.8	-0.169466
	188.6	0.233276				187.9	-0.287532
	188.7	0.667238				187.9	-0.13944
	188.8	0.155575				188	-0.239695
	188.8	1.31904				188.1	-0.201781
	188.9	0.759863				188.1	-0.225445
	189	0.735849				188.2	-0.20458
	189	1.18182				188.3	-0.300254
	189.1	0.320755				188.3	-0.145802
	189.2	1.0566				188.4	-0.0867684
	189.2	1.80103				188.5	-0.0381679
	189.3	0.602058				188.5	-0.0284987
	189.4	1.13208				188.6	-0.0503817
	189.5	0.382504				188.7	-0.0549618
	189.5	3.15609				188.8	-0.0844784
	189.6	2.43568				188.8	-0.0312977
	189.7	5.06003				188.9	-0.0603053
	189.7	6.29503				189	-0.148092
	189.8	7.46141				189	-0.236387
	189.9	8.3705				189.1	-0.112468
	189.9	9.75986				189.2	-0.019542
	190	11.4923				189.2	-0.10687
	190.1	7.68439				189.3	-0.0521628
	190.1	7.66724				189.4	-0.083715
	190.2	7.92453				189.5	0
	190.3	6.07204				189.5	0
	190.4	4.78559				189.6	-0.115013
	190.4	2.10978				189.7	0
	190.5	0.936535				189.7	-0.0158779
	190.6	0.0421955				189.8	-0.0577608
	190.6	1.31218				189.9	-0.0175064
	190.7	0.315609				189.9	-0.00399491
	190.8	1.46655				190	-0.0237405
	190.8	1.51286				190.1	-0.0475827
	190.9	0.909091				190.1	0
	191	1.53173				190.2	-0.016972
	191	2.19554				190.3	-0.00366412
	191.1	1.03087				190.4	-0.0536896
	191.2	1.36707				190.4	0
	191.3	3.00172				190.6	0
	191.3	1.63122				190.7	-0.0300254
	191.4	1.23156				190.8	0
	191.5	0.0701544				190.8	-0.123919
	191.5	0.0828473				190.9	-0.131298
	191.6	0.313894				191	-0.0554707
	191.7	0.692967				191	-0.0440204
	191.7	0.5506				191.1	0
	191.8	0.761578				191.2	-0.0379135
	191.9	0.404803				191.3	-0.138168
	191.9	0.286449				191.3	-0.0788804
	192	0.61235				191.4	-0.0277354
	192.1	1.00686				191.5	-0.103562
	192.2	1.5283				191.5	-0.00559796
	192.2	0.783877				191.6	0
	192.3	1.42367				191.7	-0.046056
	192.4	0.586621				191.7	-0.0295165
	192.4	0.135163				191.8	-0.00430025
	192.5	0.149228				191.9	-0.086514
	192.6	0.145283				191.9	-0.130534
	192.6	0.782161				192	-0.184224
	192.7	0.406518				192.1	-0.0232824
	192.8	0.221269				192.2	-0.183969
	192.9	0.0854202				192.2	-0.0745547
	192.9	0.38765				192.3	-0.0248855
	193	0.691252				192.4	-0.0582697
	193.1	0.871355				192.4	-0.0356234
	193.1	0.104631				192.5	-0.0165394
	193.2	1.0446				192.6	-0.0989822
	193.3	1.46827				192.6	-0.0315522
	193.3	1.26587				192.7	-0.0898219
	193.4	0.19554				192.8	-0.115776
	193.5	0				192.9	-0.139695
	193.5	0				192.9	-0.179135
	193.6	0.210978				193	-0.0982188
	193.7	0.0396226				193.1	-0.124173
	193.8	0.183533				193.1	-0.0964377
	193.8	0.286449				193.2	-0.0977099
	193.9	0.753002				193.3	-0.141476
	194	0.744425				193.3	-0.0493639
	194	1.51801				193.4	-0.0778626
	194.1	0.205832				193.5	0
	194.2	1.56947				193.5	0
	194.2	0.814751				193.6	-0.0941476
	194.3	0.269297				193.7	-0.0062341
	194.4	0.468268				193.8	-0.048855
	194.4	1.61235				193.8	-0.0414758
	194.5	2.10978				193.9	-0.0186005
	194.6	4.93997				194	-0.0804071
	194.7	8.86792				194	-0.0669211
	194.7	16.9811				194.1	-0.150636
	194.8	29.6741				194.2	-0.173282
	194.9	33.4477				194.2	-0.019542
	194.9	35.3345				194.3	-0.0267176
	195	44.0823				194.4	-0.0748092
	195.1	37.5643				194.4	0
	195.1	40.6518				194.5	-0.10916
	195.2	41.681				194.6	-0.0849873
	195.3	41.681				194.7	-0.00592875
	195.3	36.0206				194.7	-0.0834606
	195.4	29.6741				194.8	-0.0544529
	195.5	19.554				194.9	-0.0361323
	195.6	9.39966				194.9	-0.100254
	195.6	3.91081				195	0
	195.7	1.62264				195.1	0
	195.8	3.15609				195.1	-0.165649
	195.8	4.03087				195.2	-0.0979644
	195.9	7.63293				195.3	-0.0653944
	196	5.33448				195.3	0
	196	4.04803				195.4	-0.10687
	196.1	5.02573				195.5	-0.0722646
	196.2	4.25386				195.6	0
	196.3	7.15266				195.6	-0.073028
	196.3	4.59691				195.7	0
	196.4	3.56775				195.8	-0.0194148
	196.5	1.88679				195.8	-0.0126718
	196.5	0.97084				195.9	-0.0458015
	196.6	0.331046				196	-0.0961832
	196.7	0.202401				196	-0.029771
	196.7	0.557461				196.1	-0.0501272
	196.8	2.04117				196.2	-0.112468
	196.9	1.39794				196.3	-0.0101018
	196.9	1.3259				196.3	-0.0493639
	197	2.07547				196.4	-0.0493639
	197.1	1.83533				196.5	-0.0371501
	197.2	1.76672				196.5	-0.029771
	197.2	1.46141				196.6	0
	197.3	1.12178				196.7	0
	197.4	1.32762				196.7	-0.064631
	197.4	0.801029				196.8	-0.0307888
	197.5	1.07033				196.9	-0.0755725
	197.6	0.0319039				196.9	-0.0402036
	197.6	0.22813				197	-0.0498728
	197.7	0.291595				197.1	-0.073028
	197.8	0.468268				197.2	-0.092112
	197.8	0				197.2	-0.0173028
	197.9	0.886792				197.3	-0.198219
	198	0.566038				197.4	-0.0366412
	198.1	0.329331				197.4	-0.0941476
	198.1	0.740995				197.5	0
	198.2	0.464837				197.6	-0.0498728
	198.3	0.656947				197.6	-0.106361
	198.3	0.838765				197.7	0
	198.4	0.468268				197.8	0
	198.5	1.11664				197.9	-0.0300254
	198.5	0.831904				198	-0.0277354
	198.6	0.831904				198.1	0
	198.7	0.245283				198.1	0
	198.8	1.88679				198.2	-0.0409669
	198.8	0.945111				198.3	-0.0541985
	198.9	1.71527				198.3	-0.0857506
	199	3.58491				198.4	-0.00463104
	199	1.78388				198.5	-0.00829517
	199.1	1.88679				198.5	0
	199.2	2.65866				198.6	0
	199.2	2.52144				198.7	-0.0402036
	199.3	1.13379				198.8	-0.0620865
	199.4	2.45283				198.8	-0.0648855
	199.4	1.12864				198.9	-0.202036
	199.5	0.331046				199	-0.356234
	199.6	0.0421955				199	-0.0791349
	199.7	0				199.1	-0.0620865
	199.7	0				199.2	-0.189059
	199.8	0.746141				199.2	-0.248346
	199.9	0.312178				199.3	-0.0765903
	199.9	0.665523				199.4	-0.262087
	200	0.595197				199.4	-0.190585
	200.1	0				199.5	-0.014402
	200.1	0.428816				199.6	0
	200.2	0.692967				199.8	0
	200.3	1.15094				199.9	-0.0101018
	200.3	1.3825				199.9	-0.0506361
	200.4	0				200	-0.0707379
	200.5	1.22985				200.1	-0.0366412
	200.6	1.59691				200.1	-0.0984733
	200.6	1.46655				200.2	0
	200.7	2.33276				200.3	0
	200.8	3.60206				200.3	-0.0251399
	200.8	2.95026				200.4	0
	200.9	5.35163				200.5	0
	201	5.26587				200.6	-0.0882952
	201	3.49914				200.6	-0.016972
	201.1	4.11664				200.7	-0.0407125
	201.2	2.43568				200.8	-0.0412214
	201.2	3.15609				200.8	-0.0592875
	201.3	3.89365				200.9	-0.0503817
	201.4	2.14408				201	-0.0452926
	201.5	0.250429				201	-0.0895674
	201.5	0.473413				201.1	-0.120865
	201.6	0.110806				201.2	-0.0681934
	201.7	0.641509				201.2	-0.0618321
	201.7	0.181818				201.3	0
	201.8	0.912521				201.4	-0.0910941
	201.9	0.581475				201.5	-0.0666667
	201.9	0.608919				201.5	-0.094402
	202	0.910806				201.6	-0.0202036
	202.1	1.4048				201.7	-0.0366412
	202.2	0.425386				201.7	-0.029771
	202.2	1.11149				201.8	-0.094402
	202.3	2.14408				201.9	-0.073028
	202.4	1.81818				201.9	-0.103817
	202.4	0.153002				202	0
	202.5	0				202.1	0
	202.6	0				202.2	-0.123664
	202.6	0.188679				202.2	-0.0247074
	202.7	0.234991				202.3	-0.0302799
	202.8	0.963979				202.4	0
	202.8	2.21269				202.4	0
	202.9	0.523156				202.5	-0.0503817
	203	1.31904				202.6	-0.0338422
	203.1	1.09949				202.6	-0.205344
	203.1	0.765009				202.7	-0.0414758
	203.2	1.9554				202.8	-0.155725
	203.3	0.936535				202.8	-0.0636132
	203.3	0.703259				202.9	-0.241476
	203.4	0.373928				203	-0.122646
	203.5	0.315609				203.1	-0.0961832
	203.5	0.64837				203.1	-0.120865
	203.6	0.483705				203.2	-0.163613
	203.7	0.883362				203.3	-0.0913486
	203.7	0.396226				203.3	-0.147583
	203.8	0.38422				203.4	-0.0768448
	203.9	0.456261				203.5	-0.0633588
	204	1.70669				203.5	-0.203053
	204	0.48542				203.6	-0.264631
	204.1	1.36364				203.7	-0.493639
	204.2	1.29674				203.7	-0.735369
	204.2	0.57976				203.8	-0.94402
	204.3	1.0446				203.9	-1.07379
	204.4	0.921098				204	-1.01272
	204.4	0.0445969				204	-1.01018
	204.5	0				204.1	-1.12468
	204.6	0.269297				204.2	-1.14504
	204.6	0				204.2	-0.768448
	204.7	0.631218				204.3	-0.56743
	204.8	0.715266				204.4	-0.237659
	204.9	0.64837				204.4	-0.117812
	204.9	2.76158				204.5	-0.0768448
	205	2.52144				204.6	-0.0137659
	205.1	1.98971				204.6	-0.220611
	205.1	1.63293				204.7	-0.110687
	205.2	2.26415				204.8	-0.150636
	205.3	1.66895				204.9	-0.0585242
	205.3	3.75643				204.9	-0.0913486
	205.4	1.2916				205	-0.144275
	205.5	1.36192				205.1	-0.136132
	205.6	1.48714				205.1	-0.198728
	205.6	5.11149				205.2	-0.157761
	205.7	5.38593				205.3	-0.115776
	205.8	7.49571				205.3	-0.417303
	205.8	7.65009				205.4	-0.615776
	205.9	9.57118				205.5	-1.47074
	206	12.1098				205.6	-4.37659
	206	7.89022				205.6	-7.73537
	206.1	7.22127				205.7	-10.4071
	206.2	8.50772				205.8	-11.883
	206.2	8.3705				205.8	-13.6132
	206.3	7.59863				205.9	-14.9364
	206.4	3.34477				206	-15.1908
	206.5	2.16123				206	-14.5547
	206.5	0.854202				206.1	-15.1145
	206.6	0.353345				206.2	-15.0127
	206.7	0.67753				206.2	-11.6794
	206.7	1.21098				206.3	-9.00763
	206.8	1.21784				206.4	-4.98728
	206.9	1.27959				206.5	-2.1374
	206.9	0.445969				206.5	-0.391858
	207	2.02401				206.6	-0.760814
	207.1	1.81818				206.7	-0.882952
	207.1	0.610635				206.7	-1.1374
	207.2	1.02401				206.8	-1.03308
	207.3	1.21612				206.9	-1.45038
	207.4	1.93825				206.9	-1.45038
	207.4	0.403087				207	-1.48092
	207.5	0.310463				207.1	-1.73028
	207.6	0.186964				207.1	-1.36641
	207.6	0.0867925				207.2	-1.26718
	207.7	0.35506				207.3	-1.09415
	207.8	0.487136				207.4	-0.83715
	207.8	1.61578				207.4	-0.430025
	207.9	0.814751				207.5	-0.179135
	208	0.480274				207.6	-0.00977099
	208	0.447684				207.6	-0.0867684
	208.1	0.602058				207.7	-0.177354
	208.2	0.687822				207.8	-0.188804
	208.3	0.181818				207.8	-0.361323
	208.3	1.06861				207.9	-0.22799
	208.4	1.08062				208	-0.239186
	208.5	0.0919383				208	-0.323155
	208.5	0				208.1	-0.206107
	208.7	0				208.2	-0.340967
	208.7	0.141338				208.3	-0.0580153
	208.8	0.411664				208.3	-0.0694656
	208.9	0.545455				208.4	-0.108906
	209	0				208.5	0
	209	0.576329				208.5	0
	209.1	0.543739				208.6	-0.0307888
	209.2	0.423671				208.7	-0.00720102
	209.2	0.831904				208.7	-0.0192366
	209.3	0.307033				208.8	-0.220356
	209.4	0.746141				208.9	-0.146819
	209.4	0.291595				209	-0.0745547
	209.5	0.245283				209	-0.0806616
	209.6	0.327616				209.1	-0.0483461
	209.6	0.255575				209.2	-0.0541985
	209.7	0.492281				209.2	-0.105598
	209.8	0.298456				209.3	-0.0687023
	209.9	0.300172				209.4	-0.0916031
	209.9	0.163122				209.4	-0.157252
	210	0.427101				209.5	-0.0305344
	210.1	0.0396226				209.6	0
	210.1	0.181818				209.7	0
	210.2	0				209.8	-0.0338422
	210.3	0.0929674				209.9	-0.0549618
	210.3	0.265866				209.9	0
	210.4	0.339623				210	-0.086514
	210.5	0.0727273				210.1	-0.0149109
	210.5	0				210.1	-0.0941476
	210.6	0				210.2	0
	210.7	0.699828				210.3	0
	210.8	0.511149				210.3	-0.0949109
	210.8	0.119897				210.4	-0.0653944
	210.9	0.0445969				210.5	-0.0318066
	211	0				210.5	0
	211	0.274443				210.6	-0.0223155
	211.1	0.380789				210.7	-0.133333
	211.2	0.864494				210.8	-0.0913486
	211.2	0.0981132				210.8	-0.0669211
	211.3	0.437393				210.9	-0.0310433
	211.4	0.0828473				211	-0.0773537
	211.5	0.0969125				211	-0.080916
	211.5	0.48199				211.1	-0.272265
	211.6	0				211.2	-0.00753181
	211.7	0.246998				211.2	-0.00753181
	211.7	0				211.3	-0.0396947
	211.8	0.0828473				211.4	-0.0104326
	211.9	0.828473				211.5	0
	211.9	0.190395				211.7	0
	212	0.862779				211.7	-0.0430025
	212.1	0.271012				211.8	-0.011374
	212.1	0.718696				211.9	-0.0381679
	212.2	0.110806				211.9	0
	212.3	0.231561				212	0
	212.4	0				212.1	-0.0697201
	212.4	0.267581				212.1	-0.12341
	212.5	0.922813				212.2	-0.190076
	212.6	1.04288				212.3	-0.0062341
	212.6	0.909091				212.4	-0.0671756
	212.7	1.11149				212.4	0
	212.8	1.1578				212.5	-0.0783715
	212.8	0.28988				212.6	-0.115776
	212.9	0.993139				212.6	-0.143511
	213	0.972556				212.7	-0.138168
	213	0.622642				212.8	-0.104071
	213.1	0.41681				212.8	-0.112723
	213.2	1.54717				212.9	-0.232316
	213.3	0.919383				213	-0.19313
	213.3	0.960549				213	-0.236641
	213.4	0.128816				213.1	-0.116031
	213.5	0.962264				213.2	-0.128499
	213.5	0.0421955				213.3	-0.160814
	213.6	0.979417				213.3	-0.0765903
	213.7	0.0471698				213.4	-0.026972
	213.7	0.250429				213.5	-0.108142
	213.8	0.151801				213.5	-0.0547074
	213.9	0				213.6	0
	213.9	1.32247				213.7	-0.0636132
	214	0.456261				213.7	-0.0146056
	214.1	0.107204				213.8	-0.0118321
	214.2	0.885077				213.9	-0.0727735
	214.2	0.766724				213.9	-0.0732824
	214.3	0.586621				214	-0.012799
	214.4	0.267581				214.1	-0.0872774
	214.4	1.1012				214.2	-0.197455
	214.5	2.05832				214.2	-0.0259542
	214.6	2.8988				214.3	-0.0151654
	214.6	5.07719				214.4	-0.0618321
	214.7	6.00343				214.4	-0.0770992
	214.8	11.4065				214.5	-0.162341
	214.9	9.93139				214.6	-0.0872774
	214.9	6.60377				214.6	-0.154198
	215	11.5266				214.7	-0.187786
	215.1	11.9383				214.8	-0.207888
	215.1	10.1029				214.9	-0.374046
	215.2	8.67925				214.9	-0.305344
	215.3	6.99828				215	-0.427481
	215.3	4.32247				215.1	-0.213486
	215.4	2.33276				215.1	-0.234606
	215.5	0.785592				215.2	-0.192112
	215.5	0.483705				215.3	-0.158015
	215.6	0.090566				215.3	-0.107125
	215.7	1.27444				215.4	-0.0544529
	215.8	1.31904				215.5	0
	215.8	0.45283				215.5	0
	215.9	1.26587				215.6	-0.0124682
	216	1.21098				215.7	-0.0992366
	216	0.713551				215.8	-0.0959288
	216.1	0.394511				215.8	-0.0875318
	216.2	1.66724				215.9	-0.15369
	216.2	0.984563				216	-0.0300254
	216.3	0.0867925				216	-0.0440204
	216.4	0.377358				216.1	-0.0264631
	216.4	0.770154				216.2	-0.0524173
	216.5	0.165695				216.2	0
	216.6	1.65009				216.3	-0.0549618
	216.7	1.20412				216.4	-0.182952
	216.7	1.68954				216.4	-0.223664
	216.8	2.8988				216.5	-0.633588
	216.9	4.68268				216.6	-1.0687
	216.9	2.83019				216.7	-1.42239
	217	5.26587				216.7	-1.96692
	217.1	3.96226				216.8	-3.12977
	217.1	3.15609				216.9	-2.62087
	217.2	4.08233				216.9	-3.51145
	217.3	3.63636				217	-2.64631
	217.3	4.2024				217.1	-2.64631
	217.4	2.84734				217.1	-2.37659
	217.5	1.1458				217.2	-2.24682
	217.6	0.507719				217.3	-1.96692
	217.6	0.121098				217.3	-1.05852
	217.7	1.13379				217.4	-0.559796
	217.8	0				217.5	-0.318066
	217.8	0.73928				217.6	-0.174046
	217.9	0.723842				217.6	-0.114758
	218	0.204117				217.7	-0.468193
	218	1.00515				217.8	-0.409669
	218.1	0.361921				217.8	-0.226209
	218.2	1.03774				217.9	-0.437659
	218.3	0.64837				218	-0.653944
	218.3	0.456261				218	-0.277354
	218.4	0.608919				218.1	-0.468193
	218.5	0.610635				218.2	-0.503817
	218.5	0.5506				218.3	-0.310433
	218.6	0.936535				218.3	-0.161578
	218.7	0.123499				218.4	-0.0801527
	218.7	2.00686				218.5	-0.0264631
	218.8	1.86964				218.5	-0.00592875
	218.9	1.80103				218.6	0
	218.9	2.41852				218.7	-0.0455471
	219	2.29846				218.7	-0.0310433
	219.1	1.16638				218.8	-0.139695
	219.2	3.24185				218.9	-0.0715013
	219.2	2.17839				218.9	-0.0966921
	219.3	1.6072				219	-0.0709924
	219.4	2.00686				219.1	-0.310433
	219.4	1.55746				219.2	-0.123919
	219.5	0.245283				219.2	-0.277354
	219.6	0.291595				219.3	-0.019542
	219.6	0.204117				219.4	-0.0160051
	219.7	0.186964				219.4	-0.0062341
	219.8	0.893654				219.5	-0.026972
	219.8	0.548885				219.6	-0.124936
	219.9	1.06175				219.6	-0.135369
	220	1.22985				219.7	-0.148092
	220.1	0.329331				219.8	-0.147583
	220.1	0.545455				219.8	-0.292621
	220.2	0.397942				219.9	-0.251145
	220.3	0.557461				220	-0.160051
	220.3	1.23328				220.1	-0.191858
	220.4	0.523156				220.1	-0.236641
	220.5	0.562607				220.2	-0.226718
	220.5	0.0523156				220.3	-0.254453
	220.6	0.310463				220.3	-0.0793893
	220.7	0				220.4	0
	220.8	0.303602				220.5	-0.0237405
	220.8	1.12521				220.5	-0.00463104
	220.9	0.740995				220.6	-0.0997455
	221	0.919383				220.7	0
	221	0.313894				220.8	-0.086514
	221.1	0.864494				220.8	0
	221.2	0.735849				220.9	-0.148346
	221.2	0.689537				221	-0.0867684
	221.3	0.174957				221	-0.0307888
	221.4	0.308748				221.1	-0.153435
	221.4	0.19211				221.2	-0.0371501
	221.5	0.0396226				221.2	-0.0941476
	221.6	0				221.3	-0.0531807
	221.7	1.16981				221.4	-0.0173028
	221.7	1.5163				221.4	-0.0519084
	221.8	0.794168				221.5	-0.0608142
	221.9	0.921098				221.6	-0.217303
	221.9	1.2247				221.7	-0.0671756
	222	2.38422				221.7	-0.245293
	222.1	0.981132				221.8	-0.230789
	222.1	1.67238				221.9	-0.284987
	222.2	1.38937				221.9	-0.323155
	222.3	1.66724				222	-0.171756
	222.3	1.66381				222.1	-0.43257
	222.4	0.765009				222.1	-0.264631
	222.5	0.0675815				222.2	-0.251654
	222.6	0				222.3	-0.199237
	222.6	0.236707				222.3	-0.207379
	222.7	0.216123				222.4	-0.101272
	222.8	0.656947				222.5	-0.083715
	222.8	0.473413				222.6	-0.075827
	222.9	0.193825				222.6	-0.0852417
	223	0.35163				222.7	-0.119084
	223	0.914237				222.8	-0.29771
	223.1	1.08919				222.8	-0.233842
	223.2	0.555746				222.9	-0.083715
	223.2	0.831904				223	-0.194402
	223.3	0.286449				223	-0.267176
	223.4	0.490566				223.1	-0.101018
	223.5	0.205832				223.2	-0.184224
	223.5	0.029331				223.2	-0.312977
	223.6	0.308748				223.3	-0.338422
	223.7	0.029331				223.4	-0.179644
	223.7	1.08576				223.5	-0.147328
	223.8	0.45283				223.5	-0.0516539
	223.9	1.38593				223.6	0
	223.9	1.9211				223.7	-0.0475827
	224	2.5729				223.7	-0.0961832
	224.1	3.31046				223.8	-0.120865
	224.2	2.45283				223.9	-0.101272
	224.2	1.73242				223.9	-0.168448
	224.3	0.867925				224	-0.236641
	224.4	2.40137				224.1	-0.188295
	224.4	1.5163				224.2	-0.264631
	224.5	1.31389				224.2	-0.208142
	224.6	0.327616				224.3	-0.152926
	224.6	0.394511				224.4	-0.138168
	224.7	0.353345				224.4	-0.170738
	224.8	0.303602				224.5	-0.0427481
	224.8	0.0396226				224.6	-0.0107379
	224.9	0				224.6	-0.0121628
	225	0.277873				224.7	-0.107634
	225.1	0.54717				224.8	-0.0603053
	225.1	1.11149				224.8	-0.0259542
	225.2	0.25729				224.9	-0.0791349
	225.3	0.819897				225	-0.0310433
	225.3	0.473413				225.1	-0.0849873
	225.4	0.415094				225.1	-0.0409669
	225.5	0.26072				225.2	-0.0964377
	225.5	0.121098				225.3	-0.0501272
	225.6	0.578045				225.3	-0.0875318
	225.7	0.2247				225.4	0
	225.7	0.337907				225.5	-0.0918575
	225.8	0.624357				225.5	-0.114758
	225.9	0.298456				225.6	-0.0253435
	226	0.512864				225.7	-0.0585242
	226	0.605489				225.7	0
	226.1	0.885077				225.9	0
	226.2	1.65523				226	-0.0402036
	226.2	0.795883				226	-0.0219338
	226.3	0.765009				226.1	-0.0107379
	226.4	0.259005				226.2	-0.114249
	226.4	0				226.2	0
	226.5	0				226.4	0
	226.6	0.891938				226.4	-0.112468
	226.6	0				226.5	-0.00559796
	226.7	0				226.6	0
	226.8	0.61235				226.6	0
	226.9	0.317324				226.7	-0.0409669
	226.9	0.907376				226.8	-0.0765903
	227	0.806175				226.9	-0.0778626
	227.1	0.210978				226.9	-0.139186
	227.1	0				227	-0.00399491
	227.2	0.35163				227.1	-0.168957
	227.3	0.145283				227.1	-0.0857506
	227.3	0				227.2	-0.0480916
	227.4	0.763293				227.3	-0.0651399
	227.5	0.0344768				227.3	-0.0493639
	227.6	0.761578				227.4	-0.0368957
	227.6	0.0828473				227.5	-0.0737913
	227.7	0				227.6	-0.0437659
	227.8	0.636364				227.6	0
	227.8	0.0497427				227.7	-0.103562
	227.9	0.716981				227.8	-0.0681934
	228	1.01201				227.8	-0.0821883
	228	1.28302				227.9	-0.0575064
	228.1	1.2693				228	-0.110941
	228.2	0.765009				228	-0.0592875
	228.2	1.39966				228.1	-0.0895674
	228.3	2.50429				228.2	-0.0557252
	228.4	0.51458				228.2	-0.0282443
	228.5	0.689537				228.3	-0.0620865
	228.5	0.396226				228.4	-0.0419847
	228.6	0.348199				228.5	-0.116031
	228.7	0.650086				228.5	-0.191349
	228.7	0.344768				228.6	0
	228.8	0.210978				228.7	-0.0234097
	228.9	0.679245				228.7	-0.0687023
	228.9	1.86964				228.8	-0.0506361
	229	0.823328				228.9	-0.0238677
	229.1	0.924528				228.9	0
	229.1	0.845626				229	0
	229.2	0.617496				229.1	-0.0389313
	229.3	0.720412				229.1	-0.00753181
	229.4	0.54717				229.2	-0.11883
	229.4	0.0319039				229.3	-0.0638677
	229.5	0.469983				229.4	-0.0427481
	229.6	0.349914				229.4	0
	229.6	0.361921				229.5	-0.0608142
	229.7	0.186964				229.6	0
	229.8	0				229.6	-0.0465649
	229.9	0				229.7	0
	230	0.19554				229.8	0
	230	0				229.9	-0.0062341
	230.1	0.408233				230	-0.0267176
	230.2	0.274443				230	0
	230.3	0.127444				230.1	0
	230.3	0.0802744				230.2	-0.0361323
	230.4	0.166895				230.3	-0.00732824
	230.5	0.127444				230.3	0
	230.5	0.617496				230.4	-0.0166667
	230.6	0.243568				230.5	0
	230.7	1.04803				230.7	0
	230.7	2.81304				230.7	-0.0318066
	230.8	1.56947				230.8	-0.0412214
	230.9	2.59005				230.9	0
	231	4.66552				231	-0.0424936
	231	3.05317				231	-0.0966921
	231.1	4.13379				231.1	0
	231.2	2.67581				231.2	0
	231.2	3.08748				231.2	-0.0318066
	231.3	2.45283				231.3	0
	231.4	3.12178				231.5	0
	231.4	2.17839				231.6	-0.0302799
	231.5	0.0816467				231.6	0
	231.6	0				231.8	0
	231.6	0.572899				231.9	-0.0300254
	231.7	0.437393				231.9	0
	231.8	0				232	-0.0227735
	231.9	0.708405				232.1	0
	231.9	0.842196				232.1	-0.0137659
	232	0.699828				232.2	0
	232.1	0.672384				232.5	0
	232.1	0.521441				232.6	-0.0234097
	232.2	1.81818				232.7	-0.0330789
	232.3	0.464837				232.8	-0.00783715
	232.3	0.246998				232.8	-0.119084
	232.4	0.73928				232.9	0
	232.5	0.785592				233	-0.134606
	232.5	0.730703				233	-0.0427481
	232.6	0.54717				233.1	-0.00849873
	232.7	3.94511				233.2	-0.101781
	232.8	5.96913				233.2	-0.152672
	232.8	7.51286				233.3	-0.103817
	232.9	9.98285				233.4	-0.109415
	233	13.2075				233.5	0
	233	10.7204				233.5	-0.127481
	233.1	10.4631				233.6	-0.00366412
	233.2	10.9262				233.7	-0.00753181
	233.2	13.1904				233.7	-0.124427
	233.3	11.0292				233.8	0
	233.4	7.08405				233.9	0
	233.5	4.13379				234	-0.110941
	233.5	2.22985				234.1	-0.0577608
	233.6	0.464837				234.1	-0.0592875
	233.7	0.480274				234.2	-0.048855
	233.7	0.93825				234.3	-0.0150382
	233.8	0.327616				234.4	0
	233.9	1.61921				234.6	0
	233.9	1.55746				234.6	-0.0753181
	234	2.43568				234.7	-0.208142
	234.1	2.247				234.8	-0.127226
	234.1	3.32762				234.8	-0.0656489
	234.2	1.9554				234.9	-0.209415
	234.3	1.32933				235	-0.192621
	234.4	1.0789				235	-0.279898
	234.4	1.25557				235.1	-0.290076
	234.5	0.178388				235.2	-0.12341
	234.6	1.22813				235.3	-0.0508906
	234.6	1.05832				235.3	-0.223664
	234.7	0.495712				235.4	-0.0857506
	234.8	1.56947				235.5	-0.0916031
	234.8	2.65866				235.5	-0.0473282
	234.9	2.247				235.6	-0.0361323
	235	1.9554				235.7	0
	235	0.818182				235.7	-0.00496183
	235.1	2.34991				235.8	-0.0343511
	235.2	2.8988				235.9	0
	235.3	1.61578				235.9	-0.0608142
	235.3	1.16295				236	-0.0232061
	235.4	0.451115				236.1	-0.0396947
	235.5	0.602058				236.2	-0.0493639
	235.5	0				236.2	-0.0203308
	235.6	0.631218				236.3	0
	235.7	0.790738				236.7	0
	235.7	0				236.8	-0.0407125
	235.8	0.463122				236.9	-0.00463104
	235.9	0.188679				236.9	-0.056743
	235.9	0.608919				237	-0.0587786
	236	1.05146				237.1	0
	236.1	1.07033				237.1	-0.0982188
	236.2	1.45798				237.2	0
	236.2	0.861063				237.3	-0.0245802
	236.3	0.468268				237.3	-0.024173
	236.4	0				237.4	-0.0118321
	236.5	0				237.5	-0.0227735
	236.6	0.233276				237.5	0
	236.6	0.327616				237.6	-0.00430025
	236.7	0.255575				237.7	-0.123664
	236.8	0.0471698				237.8	-0.210178
	236.9	0.665523				237.8	-0.11374
	236.9	0.454545				237.9	-0.156743
	237	1.64494				238	-0.0328244
	237.1	0.526587				238	-0.105344
	237.1	0.153002				238.1	-0.0905852
	237.2	0.457976				238.2	-0.0277354
	237.3	0.921098				238.2	-0.0791349
	237.3	0				238.3	-0.478372
	237.4	0				238.4	-0.150891
	237.5	0.471698				238.4	-0.13944
	237.5	0				238.5	-0.0424936
	237.8	0				238.6	-0.00849873
	237.8	0.379074				238.7	-0.236896
	237.9	0.74271				238.7	-0.0386768
	238	1.48885				238.8	-0.199746
	238	1.10978				238.9	-0.0139695
	238.1	1.1681				238.9	-0.0804071
	238.2	0.433962				239	-0.0610687
	238.2	0.843911				239.1	-0.0829517
	238.3	0.404803				239.1	-0.0363868
	238.4	1.27444				239.2	-0.0821883
	238.4	1.98971				239.3	-0.0480916
	238.5	0.0701544				239.3	-0.110941
	238.6	1.37221				239.4	0
	238.7	1.81818				239.7	0
	238.7	7.11835				239.8	-0.0272265
	238.8	7.89022				239.8	-0.00366412
	238.9	13.7221				239.9	-0.0290076
	238.9	21.4408				240	-0.0217303
	239	24.5283				240	-0.0315522
	239.1	20.7547				240.1	-0.0256997
	239.1	31.7324				240.2	0
	239.2	25.2144				240.3	-0.011374
	239.3	20.2401				240.3	-0.0804071
	239.3	22.47				240.4	-0.0417303
	239.4	18.8679				240.5	-0.0618321
	239.5	13.9623				240.5	0
	239.6	6.10635				240.6	0
	239.6	3.43053				240.7	-0.0101018
	239.7	1.19554				240.7	-0.0233333
	239.8	0.770154				240.8	-0.0194148
	239.8	1.80103				240.9	-0.0524173
	239.9	2.10978				240.9	-0.014402
	240	3.58491				241	-0.0496183
	240	2.26415				241.1	-0.0121628
	240.1	3.2247				241.2	-0.0776081
	240.2	2.83019				241.2	0
	240.3	1.5729				241.3	-0.0231043
	240.3	2.76158				241.4	-0.0287532
	240.4	2.41852				241.4	-0.0284987
	240.5	1.54202				241.5	0
	240.5	1.58662				241.6	-0.0501272
	240.6	0.0929674				241.6	-0.0882952
	240.7	0.977702				241.7	0
	240.7	0.93482				241.8	-0.0427481
	240.8	0.272727				241.8	-0.180662
	240.9	0.411664				241.9	-0.00463104
	240.9	1				242	-0.053944
	241	0				242.1	-0.0727735
	241.1	0.471698				242.1	-0.0442748
	241.2	0.598628				242.2	-0.0358779
	241.2	1.58491				242.3	0
	241.3	1.0566				242.3	0
	241.4	0.466552				242.4	-0.0277354
	241.4	0.61235				242.5	0
	241.5	0.0344768				242.5	-0.0312977
	241.6	0.315609				242.6	-0.0256997
	241.6	0.236707				242.7	-0.0888041
	241.7	0				242.8	-0.0320611
	241.8	0.497427				242.8	-0.103562
	241.8	0.315609				242.9	-0.00399491
	241.9	0.15952				243	-0.0697201
	242	0				243	-0.0513995
	242.1	0.250429				243.1	-0.0732824
	242.1	0.382504				243.2	-0.0455471
	242.2	0.982847				243.2	-0.0173028
	242.3	0.262436				243.3	-0.0664122
	242.3	0.572899				243.4	0
	242.4	0.173242				243.4	-0.120611
	242.5	0				243.5	-0.0318066
	242.5	0				243.6	-0.0631043
	242.6	0.210978				243.7	-0.219847
	242.7	0				243.7	0
	242.8	0.348199				243.8	-0.0361323
	242.8	0				243.9	-0.0638677
	242.9	0.165695				243.9	-0.0189059
	243	0.557461				244	-0.0628499
	243	0.538593				244.1	-0.0852417
	243.1	0.777015				244.1	-0.0826972
	243.2	0.506003				244.2	-0.0977099
	243.2	0.51458				244.3	-0.191349
	243.3	0.955403				244.3	-0.208142
	243.4	0.0663808				244.4	-0.0139695
	243.4	0.277873				244.5	-0.0284987
	243.5	0				244.6	-0.073028
	243.6	0				244.6	0
	243.7	0.35506				244.7	-0.0531807
	243.7	0				244.8	-0.0267176
	243.8	0.557461				244.8	-0.0557252
	243.9	0.283019				244.9	-0.0110687
	243.9	0				245	-0.122901
	244	0.163122				245	-0.0328244
	244.1	0.303602				245.1	0
	244.1	0.950257				245.2	0
	244.2	0				245.2	-0.00463104
	244.3	0.0981132				245.3	-0.0202036
	244.3	0.638079				245.4	0
	244.4	0				245.5	0
	244.6	0				245.5	-0.0176336
	244.7	0.0471698				245.6	0
	244.8	0.600343				245.7	0
	244.8	0.84048				245.8	-0.019542
	244.9	0.698113				245.9	0
	245	1.63636				245.9	0
	245	1.88679				246	-0.037659
	245.1	1.0669				246.1	-0.00526718
	245.2	1.55575				246.2	-0.0247074
[truncated: 10,039 more rows]

## Sheet: Fig. 2j
Time (min)	ATP + KpOptS	D6N	D57N	D6N/D57N	ATP
0.00133333	0.0653267	0.0910759	0.0858307	0.133038	0.0991821
0.003	0.0724792	0.0920296	0.0863075	0.125408	0.0944138
0.00466667	0.0739098	0.0929833	0.079155	0.11301	0.087738
0.00633333	0.0753403	0.0901222	0.0667572	0.10252	0.0834465
0.008	0.0782013	0.0858307	0.0600815	0.102043	0.0810623
0.00966667	0.0815392	0.0858307	0.064373	0.107288	0.0767708
0.0113333	0.0801086	0.0853538	0.0677109	0.113487	0.0705719
0.013	0.0805855	0.0782013	0.0681877	0.117779	0.0691414
0.0146667	0.0786781	0.0729561	0.0677109	0.118732	0.0767708
0.0163333	0.0786781	0.0762939	0.0705719	0.113964	0.0829697
0.018	0.0753403	0.079155	0.0739098	0.104427	0.0829697
0.0196667	0.0715256	0.0810623	0.0758171	0.0925064	0.0839233
0.0213333	0.0700951	0.082016	0.0743866	0.0829697	0.0896454
0.023	0.067234	0.0839233	0.0753403	0.0767708	0.0958443
0.0246667	0.0686646	0.0863075	0.0782013	0.0786781	0.0939369
0.0263333	0.0710487	0.084877	0.082016	0.0872612	0.0944138
0.028	0.0734329	0.0829697	0.0867844	0.0958443	0.0934601
0.0296667	0.0758171	0.0801086	0.0891685	0.103951	0.0915527
0.0313333	0.0743866	0.079155	0.084877	0.108242	0.0891685
0.033	0.0715256	0.0801086	0.0729561	0.112534	0.0872612
0.0346667	0.067234	0.0815392	0.0667572	0.113964	0.0882149
0.0363333	0.0653267	0.0844002	0.0667572	0.112534	0.084877
0.038	0.0700951	0.0853538	0.0667572	0.108719	0.0867844
0.0396667	0.0734329	0.0844002	0.0662804	0.0991821	0.0977516
0.0413333	0.0748634	0.087738	0.0715256	0.0934601	0.110626
0.043	0.079155	0.0910759	0.0805855	0.0939369	0.113487
0.0446667	0.0834465	0.0886917	0.0905991	0.0944138	0.111103
0.0463333	0.0839233	0.0834465	0.0953674	0.0925064	0.112057
0.048	0.0801086	0.0810623	0.0929833	0.0925064	0.112534
0.0496667	0.0753403	0.0805855	0.0891685	0.0991821	0.105858
0.0513333	0.0767708	0.0782013	0.0896454	0.106335	0.0977516
0.053	0.0786781	0.0762939	0.0905991	0.112057	0.0948906
0.0546667	0.0824928	0.0786781	0.0891685	0.112534	0.0977516
0.0563333	0.0858307	0.0839233	0.087738	0.111103	0.102043
0.058	0.0886917	0.0882149	0.0882149	0.111103	0.105858
0.0596667	0.0929833	0.0867844	0.0886917	0.112057	0.105858
0.0613333	0.0967979	0.087738	0.0863075	0.114441	0.100613
0.063	0.100136	0.0901222	0.0863075	0.113487	0.0929833
0.0646667	0.099659	0.0939369	0.0829697	0.112057	0.0896454
0.0663333	0.0972748	0.0958443	0.0810623	0.11301	0.0920296
0.068	0.0905991	0.0944138	0.0858307	0.113487	0.0901222
0.0696667	0.0829697	0.0939369	0.0944138	0.113487	0.0882149
0.0713333	0.0720024	0.0910759	0.100613	0.11158	0.0905991
0.073	0.0596047	0.0896454	0.103951	0.102997	0.0963211
0.0746667	0.0500679	0.0872612	0.107765	0.0967979	0.0987053
0.0763333	0.0481606	0.0858307	0.105381	0.0977516	0.0944138
0.078	0.0543594	0.0872612	0.0991821	0.101089	0.0939369
0.0796667	0.0576973	0.0944138	0.0920296	0.0977516	0.0925064
0.0813333	0.0605583	0.101566	0.0853538	0.0901222	0.0901222
0.083	0.067234	0.10252	0.0777245	0.0905991	0.0896454
0.0846667	0.0758171	0.100613	0.0715256	0.0972748	0.0891685
0.0863333	0.0824928	0.0958443	0.0715256	0.102997	0.0844002
0.088	0.0872612	0.0910759	0.0724792	0.104427	0.0777245
0.0896667	0.0896454	0.0858307	0.0705719	0.103951	0.0767708
0.0913333	0.0891685	0.0834465	0.0729561	0.104904	0.0805855
0.093	0.087738	0.0853538	0.0805855	0.110626	0.0863075
0.0946667	0.0882149	0.0872612	0.0901222	0.115395	0.0905991
0.0963333	0.084877	0.0910759	0.0963211	0.115395	0.0958443
0.098	0.0743866	0.0934601	0.0987053	0.108719	0.101089
0.0996667	0.0720024	0.099659	0.099659	0.109673	0.104427
0.101333	0.0753403	0.103951	0.101089	0.121593	0.102997
0.103	0.0758171	0.104904	0.103951	0.128746	0.099659
0.104667	0.0734329	0.102997	0.103474	0.127316	0.0967979
0.106333	0.0715256	0.104904	0.0982285	0.125885	0.0977516
0.108	0.0743866	0.113964	0.0929833	0.130653	0.100613
0.109667	0.0758171	0.116825	0.0910759	0.131607	0.102043
0.111333	0.0758171	0.113487	0.0896454	0.122547	0.102997
0.113	0.0715256	0.109196	0.0815392	0.110626	0.0967979
0.114667	0.0653267	0.110626	0.0734329	0.101089	0.0939369
0.116333	0.0610352	0.113487	0.0739098	0.0925064	0.0901222
0.118	0.0591278	0.112057	0.0810623	0.0915527	0.0882149
0.119667	0.0572205	0.107288	0.0891685	0.0944138	0.0872612
0.121333	0.0572205	0.104904	0.0948906	0.0977516	0.0896454
0.123	0.0638962	0.104904	0.0982285	0.102043	0.0963211
0.124667	0.0710487	0.105381	0.101089	0.111103	0.10252
0.126333	0.0762939	0.100613	0.101566	0.123024	0.105858
0.128	0.0824928	0.0925064	0.10252	0.1297	0.105858
0.129667	0.0805855	0.0872612	0.100613	0.131607	0.10252
0.131333	0.0739098	0.0829697	0.0991821	0.132084	0.0948906
0.133	0.0686646	0.0839233	0.0977516	0.133038	0.0915527
0.134667	0.0720024	0.0863075	0.0977516	0.130177	0.0858307
0.136333	0.0739098	0.0896454	0.0991821	0.125408	0.0796318
0.138	0.0748634	0.0901222	0.0977516	0.117302	0.0758171
0.139667	0.0824928	0.0910759	0.0967979	0.107765	0.0805855
0.141333	0.0934601	0.0925064	0.0920296	0.103474	0.0910759
0.143	0.0982285	0.0905991	0.0910759	0.103951	0.0967979
0.144667	0.0939369	0.0872612	0.0915527	0.110626	0.0977516
0.146333	0.0901222	0.0886917	0.0920296	0.11158	0.099659
0.148	0.087738	0.0977516	0.0891685	0.109673	0.099659
0.149667	0.0824928	0.107288	0.0829697	0.110626	0.0910759
0.151333	0.0758171	0.113487	0.0810623	0.109673	0.0786781
0.153	0.0729561	0.115871	0.0834465	0.106812	0.0691414
0.154667	0.0729561	0.116348	0.0867844	0.0991821	0.0624657
0.156333	0.0696182	0.108719	0.0863075	0.0958443	0.0610352
0.158	0.0638962	0.0991821	0.0829697	0.0972748	0.0667572
0.159667	0.0634193	0.0901222	0.079155	0.101089	0.079155
0.161333	0.0681877	0.0839233	0.0801086	0.108242	0.0905991
0.163	0.0734329	0.0777245	0.0772476	0.109196	0.0958443
0.164667	0.0777245	0.0743866	0.0739098	0.105858	0.101089
0.166333	0.0858307	0.0767708	0.0739098	0.106812	0.102997
0.168	0.0953674	0.0824928	0.0786781	0.113487	0.099659
0.169667	0.0987053	0.0863075	0.084877	0.118256	0.0929833
0.171333	0.0967979	0.0867844	0.0886917	0.118732	0.0891685
0.173	0.0891685	0.0901222	0.0915527	0.116825	0.0925064
0.174667	0.084877	0.0901222	0.0901222	0.117779	0.0991821
0.176333	0.0801086	0.0901222	0.0872612	0.118256	0.102043
0.178	0.0758171	0.0853538	0.084877	0.114918	0.105381
0.179667	0.0710487	0.0824928	0.084877	0.109673	0.107765
0.181333	0.0681877	0.0853538	0.079155	0.102043	0.111103
0.183	0.0705719	0.0867844	0.0743866	0.100613	0.112057
0.184667	0.0734329	0.0905991	0.0748634	0.105858	0.11158
0.186333	0.0786781	0.0920296	0.0805855	0.111103	0.112534
0.188	0.0796318	0.0967979	0.0867844	0.112057	0.112534
0.189667	0.0834465	0.0967979	0.0891685	0.110149	0.112057
0.191333	0.0863075	0.0963211	0.0910759	0.110149	0.11301
0.193	0.087738	0.0967979	0.0929833	0.11158	0.114918
0.194667	0.087738	0.0953674	0.0948906	0.107288	0.11301
0.196333	0.0815392	0.0929833	0.0910759	0.099659	0.108242
0.198	0.0777245	0.0920296	0.0858307	0.0948906	0.105381
0.199667	0.0758171	0.0967979	0.0815392	0.0977516	0.110149
0.201333	0.0786781	0.100136	0.084877	0.103951	0.113487
0.203	0.0805855	0.0991821	0.0901222	0.104427	0.109673
0.204667	0.0782013	0.0982285	0.0944138	0.104904	0.103474
0.206333	0.0767708	0.0958443	0.100136	0.105858	0.103474
0.208	0.0801086	0.0944138	0.104427	0.111103	0.105858
0.209667	0.079155	0.0934601	0.106812	0.116825	0.0977516
0.211333	0.0734329	0.0925064	0.104427	0.121593	0.087738
0.213	0.0686646	0.0925064	0.104427	0.125885	0.0815392
0.214667	0.0667572	0.0929833	0.10252	0.123024	0.0805855
0.216333	0.0691414	0.0944138	0.101566	0.121593	0.079155
0.218	0.0696182	0.0920296	0.103951	0.119209	0.0743866
0.219667	0.0739098	0.0867844	0.11301	0.11301	0.0762939
0.221333	0.0777245	0.079155	0.119686	0.105381	0.0777245
0.223	0.0810623	0.0762939	0.118256	0.0977516	0.0801086
0.224667	0.084877	0.0824928	0.110149	0.0977516	0.0801086
0.226333	0.0872612	0.0901222	0.099659	0.101566	0.0786781
0.228	0.0867844	0.0948906	0.0925064	0.103951	0.0762939
0.229667	0.0834465	0.101566	0.0863075	0.105381	0.0748634
0.231333	0.0805855	0.107765	0.0829697	0.102043	0.0782013
0.233	0.0782013	0.112057	0.0805855	0.103474	0.0815392
0.234667	0.0777245	0.110626	0.0839233	0.106812	0.0801086
0.236333	0.079155	0.107288	0.0939369	0.106812	0.0801086
0.238	0.082016	0.104427	0.100613	0.102997	0.0801086
0.239667	0.0810623	0.0977516	0.102043	0.0953674	0.0743866
0.241333	0.0805855	0.0929833	0.0977516	0.0939369	0.0686646
0.243	0.0810623	0.0891685	0.0963211	0.0958443	0.0638962
0.244667	0.0782013	0.0824928	0.0987053	0.0991821	0.0677109
0.246333	0.0748634	0.0753403	0.0972748	0.099659	0.0748634
0.248	0.0734329	0.0681877	0.0948906	0.0987053	0.084877
0.249667	0.0782013	0.0662804	0.0905991	0.102997	0.0967979
0.251333	0.0834465	0.067234	0.0896454	0.109196	0.105381
0.253	0.084877	0.0696182	0.0891685	0.107288	0.112534
0.254667	0.084877	0.0696182	0.0920296	0.100613	0.114918
0.256333	0.0834465	0.0724792	0.0929833	0.0953674	0.115395
0.258	0.0801086	0.0796318	0.0886917	0.0977516	0.114441
0.259667	0.0762939	0.0829697	0.0853538	0.102043	0.109673
0.261333	0.0767708	0.0782013	0.0882149	0.102997	0.106335
0.263	0.0801086	0.0720024	0.0896454	0.102997	0.101566
0.264667	0.079155	0.0710487	0.0844002	0.102997	0.0977516
0.266333	0.0796318	0.0724792	0.0767708	0.106335	0.0939369
0.268	0.0810623	0.0705719	0.0762939	0.109673	0.0929833
0.269667	0.0858307	0.0691414	0.0810623	0.114918	0.0944138
0.271333	0.0858307	0.0691414	0.0872612	0.117302	0.0944138
0.273	0.0839233	0.0734329	0.0925064	0.116348	0.0948906
0.274667	0.0872612	0.0772476	0.0944138	0.11158	0.0963211
0.276333	0.0886917	0.0762939	0.0958443	0.110149	0.0963211
0.278	0.0905991	0.0739098	0.0958443	0.108242	0.0925064
0.279667	0.0853538	0.0753403	0.0939369	0.103474	0.0882149
0.281333	0.0810623	0.0824928	0.0872612	0.100613	0.0872612
0.283	0.0758171	0.0886917	0.0782013	0.104427	0.0905991
0.284667	0.0710487	0.0967979	0.0710487	0.114441	0.0958443
0.286333	0.067234	0.103951	0.0705719	0.117779	0.0982285
0.288	0.0638962	0.109673	0.0739098	0.117779	0.0991821
0.289667	0.0677109	0.110149	0.0753403	0.115395	0.101566
0.291333	0.0715256	0.110149	0.0729561	0.113964	0.101566
0.293	0.0748634	0.108242	0.0734329	0.110626	0.0977516
0.294667	0.0762939	0.10252	0.082016	0.102997	0.0901222
0.296333	0.0729561	0.0948906	0.0896454	0.0963211	0.0853538
0.298	0.067234	0.0882149	0.0915527	0.0925064	0.0834465
0.299667	0.0619888	0.0891685	0.0910759	0.0925064	0.0834465
0.301333	0.058651	0.0891685	0.0944138	0.0925064	0.0844002
0.303	0.0591278	0.0891685	0.101566	0.0929833	0.0872612
0.304667	0.0653267	0.0858307	0.107288	0.0948906	0.0882149
0.306333	0.0748634	0.0863075	0.110149	0.0934601	0.0905991
0.308	0.0858307	0.0920296	0.108719	0.0901222	0.0972748
0.309667	0.0920296	0.0972748	0.108242	0.0867844	0.103951
0.311333	0.0958443	0.0982285	0.109673	0.0901222	0.105858
0.313	0.0953674	0.0910759	0.11158	0.0953674	0.101089
0.314667	0.0910759	0.0886917	0.109673	0.0972748	0.0991821
0.316333	0.0858307	0.0896454	0.103951	0.100136	0.100613
0.318	0.0801086	0.0929833	0.0982285	0.103474	0.0977516
0.319667	0.0758171	0.0891685	0.0987053	0.107288	0.0920296
0.321333	0.0753403	0.0886917	0.100136	0.108242	0.0920296
0.323	0.0782013	0.0953674	0.0991821	0.110626	0.100136
0.324667	0.0810623	0.108719	0.0958443	0.114918	0.110626
0.326333	0.0834465	0.118256	0.0972748	0.117302	0.114441
0.328	0.0829697	0.115871	0.103951	0.118732	0.113487
0.329667	0.079155	0.112534	0.105381	0.115871	0.105858
0.331333	0.0705719	0.109196	0.0991821	0.107765	0.0967979
0.333	0.0605583	0.106335	0.0896454	0.100613	0.0882149
0.334667	0.0567436	0.099659	0.0810623	0.0963211	0.0810623
0.336333	0.0619888	0.0939369	0.0786781	0.100613	0.0739098
0.338	0.0696182	0.0925064	0.079155	0.104904	0.0691414
0.339667	0.0753403	0.0939369	0.0815392	0.104904	0.0762939
0.341333	0.0815392	0.101566	0.087738	0.104427	0.0867844
0.343	0.0891685	0.104427	0.0944138	0.106335	0.0905991
0.344667	0.0939369	0.099659	0.102043	0.109196	0.0905991
0.346333	0.0929833	0.0910759	0.107288	0.106335	0.0925064
0.348	0.0901222	0.0905991	0.106335	0.0982285	0.0972748
0.349667	0.0915527	0.0920296	0.0958443	0.0934601	0.0982285
0.351333	0.0972748	0.0896454	0.084877	0.0939369	0.0944138
0.353	0.100136	0.0905991	0.0829697	0.0953674	0.0910759
0.354667	0.0991821	0.0944138	0.084877	0.0948906	0.0896454
0.356333	0.0972748	0.0963211	0.0839233	0.0920296	0.0896454
0.358	0.0963211	0.0934601	0.0858307	0.0915527	0.0905991
0.359667	0.0929833	0.0905991	0.0939369	0.0934601	0.0929833
0.361333	0.087738	0.0867844	0.101566	0.0967979	0.0925064
0.363	0.082016	0.084877	0.101089	0.0977516	0.0905991
0.364667	0.079155	0.0834465	0.0987053	0.0953674	0.0925064
0.366333	0.0758171	0.0863075	0.0953674	0.0963211	0.0987053
0.368	0.0758171	0.0896454	0.0958443	0.101566	0.103474
0.369667	0.079155	0.0934601	0.099659	0.107765	0.10252
0.371333	0.0834465	0.0963211	0.104904	0.108242	0.10252
0.373	0.0886917	0.0958443	0.109673	0.105858	0.106335
0.374667	0.0886917	0.101566	0.109196	0.104427	0.105858
0.376333	0.0929833	0.104427	0.109196	0.106335	0.099659
0.378	0.0948906	0.0991821	0.110149	0.110149	0.0929833
0.379667	0.0920296	0.0925064	0.111103	0.109673	0.0886917
0.381333	0.084877	0.0896454	0.105381	0.102043	0.0891685
0.383	0.0786781	0.0929833	0.0948906	0.0977516	0.0925064
0.384667	0.0801086	0.0953674	0.0901222	0.0987053	0.0925064
0.386333	0.0786781	0.0972748	0.0891685	0.0972748	0.0910759
0.388	0.0758171	0.10252	0.0858307	0.0882149	0.0867844
0.389667	0.0720024	0.109673	0.082016	0.0782013	0.087738
0.391333	0.0720024	0.115871	0.0824928	0.0786781	0.0925064
0.393	0.0739098	0.113964	0.0896454	0.084877	0.0905991
0.394667	0.0743866	0.106812	0.0982285	0.0896454	0.0901222
0.396333	0.0724792	0.102043	0.103474	0.0891685	0.0858307
0.398	0.0700951	0.0987053	0.104427	0.0863075	0.0839233
0.399667	0.0739098	0.0929833	0.10252	0.0891685	0.0801086
0.401333	0.0782013	0.0886917	0.100136	0.0963211	0.0743866
0.403	0.082016	0.0858307	0.102043	0.099659	0.0739098
0.404667	0.0839233	0.0844002	0.103951	0.102043	0.0729561
0.406333	0.0805855	0.0844002	0.103951	0.105858	0.0772476
0.408	0.0758171	0.0872612	0.103474	0.11301	0.0824928
0.409667	0.0710487	0.0939369	0.103474	0.118732	0.0891685
0.411333	0.0681877	0.0967979	0.107288	0.120163	0.0891685
0.413	0.0629425	0.0958443	0.109673	0.117302	0.0886917
0.414667	0.0567436	0.0963211	0.106812	0.109673	0.0934601
0.416333	0.0557899	0.0982285	0.101089	0.101566	0.100613
0.418	0.0591278	0.0982285	0.0967979	0.100136	0.104904
0.419667	0.0596047	0.0944138	0.0910759	0.103951	0.10252
0.421333	0.058651	0.0886917	0.0853538	0.105381	0.102997
0.423	0.0581741	0.0858307	0.0796318	0.106335	0.103474
0.424667	0.061512	0.0844002	0.079155	0.105381	0.105858
0.426333	0.0653267	0.082016	0.082016	0.106812	0.103951
0.428	0.0696182	0.0805855	0.0901222	0.108719	0.0991821
0.429667	0.0762939	0.0796318	0.101566	0.103951	0.0953674
0.431333	0.082016	0.082016	0.106812	0.0972748	0.0948906
0.433	0.0867844	0.0901222	0.105381	0.0934601	0.0948906
0.434667	0.0905991	0.0953674	0.100613	0.0972748	0.0905991
0.436333	0.0934601	0.0948906	0.102997	0.105381	0.087738
0.438	0.0925064	0.0891685	0.103951	0.109196	0.0872612
0.439667	0.0886917	0.0858307	0.099659	0.111103	0.0920296
0.441333	0.0844002	0.0858307	0.0944138	0.112057	0.0977516
0.443	0.0858307	0.0815392	0.0958443	0.110149	0.105381
0.444667	0.0872612	0.0772476	0.100613	0.109673	0.11158
0.446333	0.0844002	0.0801086	0.101566	0.109196	0.112057
0.448	0.0824928	0.0882149	0.0982285	0.104904	0.114441
0.449667	0.0834465	0.0958443	0.0967979	0.100613	0.113487
0.451333	0.084877	0.100613	0.102043	0.101089	0.110626
0.453	0.0853538	0.102997	0.111103	0.10252	0.104427
0.454667	0.0834465	0.104904	0.12064	0.102043	0.100613
0.456333	0.0834465	0.101566	0.12064	0.0958443	0.0987053
0.458	0.0829697	0.100136	0.116348	0.0934601	0.0977516
0.459667	0.0810623	0.0972748	0.110626	0.0934601	0.099659
0.461333	0.0834465	0.0953674	0.108719	0.0939369	0.10252
0.463	0.0844002	0.0901222	0.101566	0.0972748	0.101566
0.464667	0.084877	0.0839233	0.0867844	0.0967979	0.10252
0.466333	0.0824928	0.084877	0.0772476	0.0967979	0.107765
0.468	0.082016	0.087738	0.0748634	0.0972748	0.110149
0.469667	0.084877	0.087738	0.0782013	0.0987053	0.104427
0.471333	0.0834465	0.0815392	0.079155	0.0967979	0.0963211
0.473	0.0762939	0.0824928	0.0805855	0.0925064	0.0958443
0.474667	0.0720024	0.0886917	0.0834465	0.087738	0.0953674
0.476333	0.0758171	0.0920296	0.084877	0.0886917	0.0920296
0.478	0.0805855	0.0901222	0.087738	0.0944138	0.0882149
0.479667	0.0834465	0.0891685	0.0882149	0.101566	0.0891685
0.481333	0.0834465	0.0963211	0.0882149	0.102997	0.0929833
0.483	0.0867844	0.104904	0.0901222	0.10252	0.0891685
0.484667	0.0867844	0.110626	0.0944138	0.107288	0.0824928
0.486333	0.0896454	0.108242	0.099659	0.113964	0.0762939
0.488	0.0929833	0.102043	0.102997	0.115871	0.0748634
0.489667	0.0939369	0.0991821	0.106335	0.109196	0.0743866
0.491333	0.0963211	0.0963211	0.106812	0.103474	0.0767708
0.493	0.0982285	0.0905991	0.105381	0.103951	0.0829697
0.494667	0.102997	0.0867844	0.102043	0.105381	0.0891685
0.496333	0.101566	0.0867844	0.101566	0.10252	0.0939369
0.498	0.0934601	0.0939369	0.101089	0.0929833	0.0948906
0.499667	0.0834465	0.099659	0.0991821	0.0896454	0.0972748
0.501333	0.0801086	0.102997	0.0929833	0.0939369	0.100136
0.503	0.082016	0.103474	0.0882149	0.0982285	0.099659
0.504667	0.0824928	0.0987053	0.0896454	0.100613	0.0967979
0.506333	0.0815392	0.0944138	0.0896454	0.0982285	0.0953674
0.508	0.082016	0.0939369	0.087738	0.10252	0.0972748
0.509667	0.0839233	0.0948906	0.084877	0.109196	0.0991821
0.511333	0.0815392	0.0944138	0.0882149	0.116825	0.0967979
0.513	0.0758171	0.0920296	0.0934601	0.119686	0.0939369
0.514667	0.0700951	0.0944138	0.0939369	0.12064	0.0929833
0.516333	0.0724792	0.099659	0.0910759	0.123024	0.0929833
0.518	0.0801086	0.101089	0.0891685	0.123978	0.0910759
0.519667	0.0896454	0.0977516	0.0915527	0.124931	0.0834465
0.521333	0.0982285	0.0925064	0.0948906	0.122547	0.0758171
0.523	0.102043	0.0901222	0.0963211	0.116348	0.0691414
0.524667	0.102997	0.0905991	0.0948906	0.113487	0.0658035
0.526333	0.101089	0.0920296	0.0939369	0.112057	0.0686646
0.528	0.0982285	0.0929833	0.0915527	0.11301	0.0748634
0.529667	0.0925064	0.0934601	0.0963211	0.112534	0.0805855
0.531333	0.0844002	0.0948906	0.102997	0.11301	0.0839233
0.533	0.0810623	0.0977516	0.104427	0.114441	0.0915527
0.534667	0.084877	0.100613	0.104904	0.113964	0.0972748
0.536333	0.0839233	0.101089	0.110626	0.113964	0.0977516
0.538	0.082016	0.099659	0.12207	0.114441	0.0901222
0.539667	0.082016	0.0948906	0.123501	0.116348	0.0858307
0.541333	0.0867844	0.0920296	0.117779	0.117779	0.0858307
0.543	0.0905991	0.0901222	0.112057	0.119209	0.0863075
0.544667	0.0891685	0.0886917	0.110149	0.118256	0.0872612
0.546333	0.0882149	0.0891685	0.106335	0.116348	0.0882149
0.548	0.087738	0.0915527	0.0977516	0.112534	0.0929833
0.549667	0.0872612	0.102043	0.0863075	0.110626	0.0939369
0.551333	0.0872612	0.110626	0.082016	0.110149	0.0944138
0.553	0.0905991	0.113964	0.0829697	0.111103	0.0934601
0.554667	0.0948906	0.109673	0.0872612	0.110626	0.0934601
0.556333	0.0953674	0.104427	0.0882149	0.108719	0.0939369
0.558	0.0920296	0.100613	0.087738	0.106335	0.0987053
0.559667	0.0858307	0.0991821	0.0896454	0.104427	0.108242
0.561333	0.0801086	0.100136	0.0953674	0.104427	0.110626
0.563	0.0753403	0.102997	0.102043	0.105381	0.108719
0.564667	0.0734329	0.106335	0.105858	0.105858	0.105381
0.566333	0.0772476	0.110149	0.107765	0.106812	0.106335
0.568	0.0829697	0.112057	0.11301	0.109196	0.103474
0.569667	0.0886917	0.108242	0.123501	0.108719	0.0977516
0.571333	0.0977516	0.100136	0.126839	0.11158	0.0925064
0.573	0.101566	0.0934601	0.12064	0.112534	0.0905991
0.574667	0.0991821	0.0939369	0.111103	0.114441	0.0891685
0.576333	0.0972748	0.0967979	0.108242	0.117302	0.0882149
0.578	0.0972748	0.0982285	0.107765	0.12064	0.0867844
0.579667	0.099659	0.0987053	0.106812	0.121593	0.0882149
0.581333	0.0944138	0.100613	0.105858	0.11158	0.0910759
0.583	0.0886917	0.100613	0.108242	0.104904	0.0939369
0.584667	0.0858307	0.101089	0.108242	0.0987053	0.0987053
0.586333	0.0829697	0.101089	0.107765	0.0948906	0.0987053
0.588	0.0824928	0.0939369	0.110149	0.0872612	0.0982285
0.589667	0.079155	0.0920296	0.106335	0.0815392	0.0944138
0.591333	0.0786781	0.0939369	0.0972748	0.0844002	0.0967979
0.593	0.0786781	0.0987053	0.0867844	0.0867844	0.100136
0.594667	0.0815392	0.0991821	0.0867844	0.0929833	0.099659
0.596333	0.0858307	0.0967979	0.0915527	0.0982285	0.0934601
0.598	0.0872612	0.100136	0.0958443	0.101089	0.0872612
0.599667	0.0901222	0.102997	0.102043	0.101566	0.0858307
0.601333	0.0920296	0.106335	0.109196	0.101089	0.0863075
0.603	0.099659	0.106812	0.120163	0.105858	0.0853538
0.604667	0.103951	0.105858	0.125885	0.105858	0.0839233
0.606333	0.102043	0.102043	0.119209	0.101566	0.0901222
0.608	0.0958443	0.100136	0.104904	0.100613	0.099659
0.609667	0.0929833	0.0972748	0.0934601	0.10252	0.104904
0.611333	0.0929833	0.0915527	0.087738	0.103474	0.102043
0.613	0.0858307	0.0896454	0.0844002	0.0934601	0.0972748
0.614667	0.0772476	0.0901222	0.0815392	0.0839233	0.0934601
0.616333	0.0710487	0.0948906	0.0815392	0.079155	0.0882149
0.618	0.0739098	0.0972748	0.0872612	0.0805855	0.0815392
0.619667	0.0753403	0.0944138	0.0963211	0.0872612	0.0753403
0.621333	0.0739098	0.0920296	0.104427	0.0967979	0.0724792
0.623	0.0762939	0.0934601	0.109196	0.104427	0.0729561
0.624667	0.0805855	0.0987053	0.111103	0.109673	0.0782013
0.626333	0.084877	0.102997	0.114441	0.113487	0.0844002
0.628	0.0872612	0.105858	0.119209	0.116348	0.0905991
0.629667	0.0891685	0.105381	0.121117	0.11158	0.0925064
0.631333	0.087738	0.104427	0.118256	0.102043	0.0915527
0.633	0.0839233	0.10252	0.11301	0.0934601	0.0896454
0.634667	0.084877	0.0987053	0.107765	0.0934601	0.084877
0.636333	0.0910759	0.0958443	0.105858	0.0977516	0.0805855
0.638	0.0920296	0.0920296	0.104427	0.0991821	0.0762939
0.639667	0.0886917	0.0939369	0.10252	0.0972748	0.0782013
0.641333	0.0839233	0.0967979	0.101089	0.099659	0.0867844
0.643	0.0815392	0.0987053	0.101089	0.110626	0.0948906
0.644667	0.0839233	0.0991821	0.105858	0.119686	0.0991821
0.646333	0.0834465	0.0972748	0.112057	0.122547	0.0963211
0.648	0.0805855	0.100613	0.112534	0.118256	0.0910759
0.649667	0.0786781	0.106335	0.107765	0.117779	0.0886917
0.651333	0.0834465	0.112534	0.103951	0.117779	0.087738
0.653	0.0896454	0.119209	0.107288	0.115395	0.0886917
0.654667	0.0867844	0.120163	0.11158	0.106812	0.0934601
0.656333	0.0810623	0.120163	0.108719	0.101089	0.100136
0.658	0.0786781	0.116825	0.103951	0.102043	0.105858
0.659667	0.0777245	0.115871	0.0987053	0.105381	0.106812
0.661333	0.0777245	0.111103	0.0982285	0.106335	0.102997
0.663	0.0767708	0.105381	0.0963211	0.102997	0.0972748
0.664667	0.0743866	0.103951	0.0901222	0.0982285	0.0925064
0.666333	0.0705719	0.102043	0.0863075	0.101089	0.0934601
0.668	0.0705719	0.099659	0.0844002	0.106812	0.0910759
0.669667	0.0739098	0.0958443	0.0891685	0.111103	0.0863075
0.671333	0.0729561	0.0934601	0.0991821	0.109196	0.0858307
0.673	0.0686646	0.0905991	0.105858	0.105858	0.0891685
0.674667	0.0677109	0.0915527	0.105381	0.104427	0.0905991
0.676333	0.0729561	0.100613	0.103474	0.0987053	0.0882149
0.678	0.079155	0.109196	0.110626	0.0958443	0.0867844
0.679667	0.0829697	0.113964	0.117779	0.0925064	0.0882149
0.681333	0.0896454	0.114441	0.116348	0.0915527	0.0867844
0.683	0.0958443	0.116348	0.108242	0.0934601	0.0858307
0.684667	0.102997	0.119209	0.104904	0.102997	0.087738
0.686333	0.104427	0.116348	0.107765	0.107765	0.0915527
0.688	0.102997	0.109673	0.106812	0.099659	0.0934601
0.689667	0.0982285	0.105381	0.104427	0.0920296	0.0934601
0.691333	0.0905991	0.108242	0.100613	0.0905991	0.0929833
0.693	0.0839233	0.111103	0.102043	0.0910759	0.0920296
0.694667	0.082016	0.110626	0.105858	0.087738	0.0905991
0.696333	0.084877	0.110149	0.103951	0.0867844	0.0872612
0.698	0.0867844	0.110626	0.0987053	0.0886917	0.0872612
0.699667	0.0839233	0.110626	0.0915527	0.0901222	0.0901222
0.701333	0.0824928	0.109673	0.0872612	0.0929833	0.0929833
0.703	0.0872612	0.105381	0.0863075	0.0948906	0.0910759
0.704667	0.0920296	0.0987053	0.0891685	0.0982285	0.0815392
0.706333	0.0910759	0.0934601	0.0925064	0.101089	0.0743866
0.708	0.0882149	0.0901222	0.0934601	0.103951	0.0753403
0.709667	0.0958443	0.0891685	0.0963211	0.104904	0.0786781
0.711333	0.102043	0.0905991	0.10252	0.100136	0.0777245
0.713	0.0991821	0.0948906	0.106812	0.0958443	0.0758171
0.714667	0.0925064	0.101566	0.109673	0.0901222	0.0801086
0.716333	0.0905991	0.110149	0.115871	0.0905991	0.0839233
0.718	0.0934601	0.118732	0.121117	0.0948906	0.0815392
0.719667	0.0934601	0.123024	0.121593	0.10252	0.0777245
0.721333	0.0934601	0.121593	0.119686	0.110149	0.0762939
0.723	0.0953674	0.117779	0.119209	0.111103	0.0782013
0.724667	0.0958443	0.115395	0.115395	0.110149	0.082016
0.726333	0.0920296	0.11158	0.110626	0.104904	0.0844002
0.728	0.0853538	0.109673	0.107765	0.101089	0.0858307
0.729667	0.0801086	0.104427	0.112057	0.0910759	0.0896454
0.731333	0.0782013	0.101089	0.113964	0.0834465	0.0958443
0.733	0.0782013	0.101089	0.114441	0.0810623	0.0982285
0.734667	0.0786781	0.102997	0.114918	0.0863075	0.0963211
0.736333	0.0815392	0.102043	0.117779	0.0925064	0.0963211
0.738	0.0853538	0.0982285	0.12207	0.0953674	0.0948906
0.739667	0.0886917	0.103474	0.125885	0.099659	0.087738
0.741333	0.0915527	0.110149	0.126362	0.103474	0.0801086
0.743	0.0929833	0.11301	0.123978	0.110626	0.0772476
0.744667	0.0944138	0.108719	0.121593	0.115395	0.0777245
0.746333	0.0934601	0.102997	0.120163	0.116825	0.0782013
0.748	0.0948906	0.103474	0.117302	0.112534	0.0805855
0.749667	0.0944138	0.101566	0.108242	0.111103	0.087738
0.751333	0.0948906	0.0991821	0.10252	0.11158	0.0896454
0.753	0.0967979	0.0953674	0.100613	0.107765	0.084877
0.754667	0.100136	0.0963211	0.102043	0.099659	0.0810623
0.756333	0.103951	0.0977516	0.099659	0.0920296	0.082016
0.758	0.103951	0.100613	0.0963211	0.0905991	0.0839233
0.759667	0.107765	0.102997	0.0982285	0.0934601	0.0858307
0.761333	0.11301	0.104904	0.102043	0.0958443	0.0886917
0.763	0.11301	0.106335	0.104427	0.0972748	0.0882149
0.764667	0.104427	0.105381	0.105381	0.102043	0.0815392
0.766333	0.0953674	0.108719	0.106812	0.110149	0.0720024
0.768	0.0925064	0.111103	0.106335	0.118256	0.0634193
0.769667	0.0905991	0.113964	0.106335	0.12064	0.0553131
0.771333	0.0839233	0.11301	0.108719	0.12064	0.0524521
0.773	0.079155	0.11301	0.114441	0.118732	0.0619888
0.774667	0.0824928	0.118732	0.116348	0.116825	0.0753403
0.776333	0.0920296	0.121593	0.112534	0.116825	0.0882149
0.778	0.0939369	0.115395	0.112057	0.121593	0.0982285
0.779667	0.0910759	0.106335	0.113487	0.126362	0.102043
0.781333	0.087738	0.103474	0.111103	0.127792	0.102043
0.783	0.087738	0.105858	0.103951	0.128746	0.0953674
0.784667	0.0891685	0.105858	0.100136	0.128269	0.087738
0.786333	0.0891685	0.102043	0.103474	0.124454	0.0782013
0.788	0.0901222	0.100136	0.106335	0.114918	0.0729561
0.789667	0.0896454	0.0987053	0.106812	0.109673	0.0724792
0.791333	0.0905991	0.0958443	0.106812	0.108242	0.0739098
0.793	0.0920296	0.0934601	0.110626	0.109673	0.0753403
0.794667	0.0944138	0.0929833	0.120163	0.110149	0.0777245
0.796333	0.0944138	0.0972748	0.123024	0.11158	0.0834465
0.798	0.0925064	0.0987053	0.115395	0.110626	0.0882149
0.799667	0.0934601	0.102997	0.106335	0.110149	0.0934601
0.801333	0.0958443	0.107765	0.101089	0.11158	0.0953674
0.803	0.0972748	0.109196	0.0958443	0.110626	0.0963211
0.804667	0.0977516	0.103474	0.0891685	0.110626	0.0944138
0.806333	0.0958443	0.099659	0.0925064	0.109196	0.0896454
0.808	0.0925064	0.103951	0.10252	0.110149	0.0858307
0.809667	0.0915527	0.108242	0.114441	0.105381	0.0867844
0.811333	0.0925064	0.106812	0.126362	0.101089	0.0939369
0.813	0.0963211	0.100613	0.137806	0.100613	0.0987053
0.814667	0.0934601	0.0967979	0.140667	0.0991821	0.103951
0.816333	0.0886917	0.0977516	0.138283	0.0944138	0.107765
0.818	0.0834465	0.0977516	0.135899	0.0953674	0.104904
0.819667	0.0810623	0.0939369	0.133038	0.10252	0.100613
0.821333	0.0786781	0.0901222	0.125408	0.107288	0.0905991
0.823	0.0748634	0.0882149	0.112057	0.108242	0.084877
0.824667	0.0715256	0.087738	0.105858	0.107765	0.0810623
0.826333	0.0748634	0.087738	0.103474	0.109673	0.0824928
0.828	0.0839233	0.0882149	0.110149	0.107288	0.0858307
0.829667	0.0939369	0.0905991	0.113487	0.101566	0.082016
0.831333	0.0977516	0.0982285	0.114918	0.0982285	0.0801086
0.833	0.0982285	0.107765	0.116348	0.0972748	0.0796318
0.834667	0.0982285	0.117779	0.121117	0.0972748	0.0810623
0.836333	0.0953674	0.121117	0.129223	0.0963211	0.0824928
0.838	0.0929833	0.120163	0.1297	0.0987053	0.0863075
0.839667	0.0853538	0.121593	0.127792	0.100613	0.0939369
0.841333	0.0796318	0.123501	0.124454	0.099659	0.102997
0.843	0.0767708	0.121593	0.123501	0.100136	0.108242
0.844667	0.0810623	0.112534	0.121593	0.108242	0.109196
0.846333	0.0863075	0.107765	0.118256	0.118256	0.105858
0.848	0.0886917	0.104904	0.115395	0.120163	0.099659
0.849667	0.0905991	0.099659	0.112057	0.122547	0.0929833
0.851333	0.0925064	0.0977516	0.112534	0.125408	0.0891685
0.853	0.0929833	0.0991821	0.113964	0.128269	0.0896454
0.854667	0.0915527	0.100136	0.11158	0.12207	0.0915527
0.856333	0.0886917	0.100613	0.100136	0.113964	0.0944138
0.858	0.0896454	0.104904	0.0920296	0.108242	0.0991821
0.859667	0.0882149	0.107765	0.0901222	0.105858	0.103474
0.861333	0.0872612	0.101089	0.0915527	0.103474	0.102997
0.863	0.087738	0.0948906	0.0925064	0.100613	0.099659
0.864667	0.0896454	0.0958443	0.0958443	0.100613	0.0958443
0.866333	0.0882149	0.0944138	0.0977516	0.102043	0.0958443
0.868	0.0815392	0.0905991	0.0972748	0.106812	0.0958443
0.869667	0.0801086	0.0872612	0.0953674	0.106812	0.0972748
0.871333	0.0829697	0.084877	0.0953674	0.106335	0.0939369
0.873	0.0824928	0.0867844	0.0963211	0.107288	0.087738
0.874667	0.0801086	0.0886917	0.0958443	0.110626	0.0834465
0.876333	0.082016	0.0910759	0.099659	0.11158	0.0810623
0.878	0.0891685	0.0896454	0.105381	0.11158	0.0786781
0.879667	0.0939369	0.0896454	0.113964	0.113487	0.0762939
0.881333	0.0934601	0.0958443	0.113964	0.117302	0.0810623
0.883	0.0939369	0.100136	0.108719	0.118256	0.0858307
0.884667	0.0910759	0.102043	0.103951	0.116825	0.0905991
0.886333	0.0905991	0.104904	0.102043	0.118256	0.0934601
0.888	0.0882149	0.108242	0.101566	0.12064	0.0953674
0.889667	0.0844002	0.109196	0.0972748	0.121117	0.0963211
0.891333	0.082016	0.110149	0.0948906	0.118732	0.0953674
0.893	0.0829697	0.111103	0.0934601	0.116348	0.0991821
0.894667	0.0886917	0.11301	0.0967979	0.115395	0.105858
0.896333	0.0934601	0.11301	0.0982285	0.113487	0.110626
0.898	0.0958443	0.112534	0.0977516	0.107288	0.110626
0.899667	0.0972748	0.113487	0.0967979	0.105858	0.109673
0.901333	0.0987053	0.113964	0.0977516	0.107765	0.110626
0.903	0.100136	0.112057	0.10252	0.110149	0.109673
0.904667	0.101089	0.108719	0.106812	0.112534	0.103951
0.906333	0.10252	0.106812	0.110626	0.112057	0.0972748
0.908	0.101566	0.110149	0.110149	0.115871	0.0948906
0.909667	0.10252	0.112534	0.109673	0.118256	0.0958443
0.911333	0.104427	0.112057	0.11158	0.12207	0.0963211
0.913	0.105381	0.110149	0.114441	0.125408	0.0920296
0.914667	0.102997	0.107288	0.11301	0.124454	0.0896454
0.916333	0.0948906	0.105381	0.109196	0.127792	0.0872612
0.918	0.0896454	0.103951	0.109196	0.128746	0.0872612
0.919667	0.0858307	0.106812	0.107765	0.125885	0.0824928
0.921333	0.084877	0.110149	0.105858	0.113964	0.0767708
0.923	0.0834465	0.11301	0.10252	0.100136	0.0720024
0.924667	0.082016	0.117302	0.100136	0.0872612	0.0705719
0.926333	0.0824928	0.122547	0.0987053	0.079155	0.0758171
0.928	0.0834465	0.126362	0.100613	0.0767708	0.0801086
0.929667	0.0815392	0.122547	0.105858	0.0824928	0.0858307
0.931333	0.0777245	0.117302	0.113964	0.0905991	0.0901222
0.933	0.0729561	0.112534	0.117779	0.0972748	0.099659
0.934667	0.0705719	0.107288	0.116825	0.106812	0.104904
0.936333	0.0734329	0.0967979	0.114441	0.116825	0.105381
0.938	0.0801086	0.0872612	0.110149	0.119686	0.103474
0.939667	0.0882149	0.0858307	0.105381	0.111103	0.100613
0.941333	0.0915527	0.0891685	0.0987053	0.106812	0.0967979
0.943	0.0944138	0.0939369	0.0944138	0.109196	0.0934601
0.944667	0.0987053	0.0972748	0.0963211	0.113487	0.0896454
0.946333	0.10252	0.102043	0.100136	0.109673	0.0824928
0.948	0.102043	0.103951	0.102043	0.103951	0.0739098
0.949667	0.0987053	0.103474	0.103474	0.107765	0.0705719
0.951333	0.0977516	0.10252	0.102997	0.117302	0.0748634
0.953	0.099659	0.104904	0.101566	0.126362	0.0782013
0.954667	0.102043	0.108719	0.0991821	0.126839	0.082016
0.956333	0.101566	0.108242	0.0987053	0.123978	0.0901222
0.958	0.0987053	0.112534	0.101089	0.125408	0.0987053
0.959667	0.101089	0.118256	0.101089	0.125408	0.10252
0.961333	0.105381	0.12064	0.101566	0.123024	0.101089
0.963	0.110149	0.119686	0.105381	0.118256	0.0953674
0.964667	0.112534	0.115871	0.107288	0.116825	0.0896454
0.966333	0.11158	0.115871	0.10252	0.118256	0.0882149
0.968	0.108719	0.114918	0.0967979	0.122547	0.0896454
0.969667	0.101089	0.113964	0.0977516	0.13113	0.0944138
0.971333	0.0953674	0.112534	0.10252	0.134945	0.100136
0.973	0.0863075	0.106812	0.104904	0.130177	0.103474
0.974667	0.0777245	0.105381	0.105381	0.123501	0.105381
0.976333	0.0734329	0.104904	0.105381	0.121117	0.103951
0.978	0.0762939	0.10252	0.106335	0.120163	0.100613
0.979667	0.0824928	0.0987053	0.105381	0.116348	0.0929833
0.981333	0.0863075	0.099659	0.106812	0.110626	0.084877
0.983	0.0891685	0.104904	0.102043	0.113487	0.087738
0.984667	0.0886917	0.109673	0.0953674	0.123024	0.0910759
0.986333	0.0901222	0.11301	0.0920296	0.132561	0.0934601
0.988	0.0910759	0.113487	0.0944138	0.134468	0.0915527
0.989667	0.0910759	0.112057	0.0963211	0.130653	0.0915527
0.991333	0.0891685	0.111103	0.0920296	0.1297	0.0925064
0.993	0.0901222	0.112057	0.0915527	0.130653	0.0934601
0.994667	0.0944138	0.11301	0.0982285	0.132561	0.0977516
0.996333	0.0944138	0.113487	0.108719	0.13113	0.0991821
0.998	0.0939369	0.117302	0.11158	0.127792	0.0987053
0.999667	0.0915527	0.123501	0.109196	0.124931	0.101566
1.00133	0.0896454	0.128269	0.105381	0.124454	0.104427
1.003	0.0891685	0.131607	0.106335	0.125408	0.101566
1.00467	0.0872612	0.131607	0.110149	0.123024	0.0944138
1.00633	0.0853538	0.128746	0.111103	0.118256	0.0886917
1.008	0.0872612	0.127316	0.112534	0.114918	0.0886917
1.00967	0.0882149	0.126362	0.115395	0.115395	0.0891685
1.01133	0.0886917	0.121117	0.123024	0.116348	0.0886917
1.013	0.0844002	0.11301	0.130177	0.113487	0.0839233
1.01467	0.0844002	0.108719	0.131607	0.102997	0.0829697
1.01633	0.0863075	0.11158	0.1297	0.0948906	0.087738
1.018	0.0886917	0.11158	0.125885	0.0915527	0.0929833
1.01967	0.0891685	0.109196	0.125408	0.0901222	0.0963211
1.02133	0.0925064	0.106812	0.125408	0.0910759	0.0977516
1.023	0.0948906	0.106335	0.12207	0.0920296	0.106812
1.02467	0.0967979	0.108719	0.118732	0.099659	0.114918
1.02633	0.0977516	0.109673	0.113964	0.108719	0.12207
1.028	0.0977516	0.111103	0.11301	0.117779	0.124454
1.02967	0.101089	0.111103	0.11301	0.123978	0.121593
1.03133	0.099659	0.110626	0.109673	0.123978	0.115871
1.033	0.0967979	0.11158	0.106812	0.120163	0.108719
1.03467	0.0910759	0.112534	0.106335	0.117302	0.101566
1.03633	0.0882149	0.11158	0.110626	0.118256	0.0939369
1.038	0.0834465	0.108242	0.116348	0.113487	0.0863075
1.03967	0.0772476	0.102997	0.120163	0.102043	0.0867844
1.04133	0.0777245	0.101089	0.12064	0.0958443	0.0948906
1.043	0.0839233	0.101089	0.120163	0.103474	0.106812
1.04467	0.0920296	0.101089	0.119209	0.11301	0.117302
1.04633	0.0963211	0.0972748	0.118732	0.113964	0.121593
1.048	0.099659	0.0948906	0.115395	0.11158	0.123978
1.04967	0.103951	0.100136	0.111103	0.116825	0.124454
1.05133	0.105381	0.108242	0.110626	0.120163	0.12207
1.053	0.101089	0.111103	0.113487	0.114441	0.112534
1.05467	0.0939369	0.105858	0.116348	0.108242	0.10252
1.05633	0.0901222	0.101566	0.115871	0.104904	0.0967979
1.058	0.0858307	0.104904	0.112534	0.103951	0.0967979
1.05967	0.0839233	0.110149	0.107765	0.105858	0.0953674
1.06133	0.0824928	0.109673	0.106335	0.110149	0.0920296
1.063	0.084877	0.104427	0.108242	0.114918	0.0896454
1.06467	0.087738	0.105381	0.108242	0.117302	0.0891685
1.06633	0.0886917	0.109196	0.111103	0.123501	0.0891685
1.068	0.087738	0.108719	0.114918	0.135899	0.0901222
1.06967	0.0839233	0.101089	0.116825	0.144482	0.0896454
1.07133	0.0839233	0.0972748	0.117302	0.144958	0.0920296
1.073	0.0858307	0.10252	0.116348	0.141621	0.0934601
1.07467	0.0858307	0.105858	0.118256	0.138283	0.0929833
1.07633	0.0863075	0.108242	0.115395	0.134468	0.0939369
1.078	0.0925064	0.106335	0.113964	0.127316	0.0953674
1.07967	0.102043	0.106812	0.119209	0.119209	0.0982285
1.08133	0.103474	0.107765	0.123501	0.112057	0.0987053
1.083	0.100613	0.106812	0.122547	0.111103	0.0991821
1.08467	0.0958443	0.111103	0.118732	0.110626	0.10252
1.08633	0.0929833	0.114918	0.117302	0.111103	0.102043
1.088	0.0901222	0.120163	0.115871	0.111103	0.0963211
1.08967	0.0829697	0.118256	0.11158	0.108719	0.0882149
1.09133	0.0758171	0.110626	0.106812	0.106812	0.0834465
1.093	0.0705719	0.103474	0.10252	0.10252	0.0805855
1.09467	0.0734329	0.0963211	0.100136	0.102043	0.0772476
1.09633	0.0777245	0.0905991	0.101566	0.101566	0.082016
1.098	0.0782013	0.0858307	0.103474	0.0991821	0.0882149
1.09967	0.0753403	0.0896454	0.103951	0.0963211	0.0925064
1.10133	0.0786781	0.100613	0.104904	0.0967979	0.0972748
1.103	0.0858307	0.107288	0.109196	0.101566	0.106335
1.10467	0.0910759	0.106812	0.115395	0.101089	0.114441
1.10633	0.0886917	0.105381	0.117779	0.0929833	0.11158
1.108	0.0858307	0.109673	0.119686	0.0886917	0.106812
1.10967	0.0853538	0.112057	0.121593	0.0944138	0.106335
1.11133	0.0867844	0.11158	0.123501	0.103474	0.107765
1.113	0.087738	0.109196	0.122547	0.101089	0.105381
1.11467	0.0858307	0.109196	0.12064	0.0982285	0.099659
1.11633	0.0839233	0.110149	0.119209	0.103951	0.0967979
1.118	0.0810623	0.108242	0.118256	0.114441	0.0991821
1.11967	0.0839233	0.104427	0.115871	0.121117	0.10252
1.12133	0.0882149	0.102043	0.116825	0.117779	0.101566
1.123	0.0891685	0.102997	0.119209	0.115395	0.0977516
1.12467	0.0844002	0.104904	0.118256	0.114918	0.0963211
1.12633	0.0796318	0.105858	0.116348	0.115395	0.0982285
1.128	0.0801086	0.10252	0.117302	0.114918	0.101089
1.12967	0.079155	0.100136	0.12207	0.11158	0.102043
1.13133	0.0739098	0.0958443	0.125885	0.110149	0.102043
1.133	0.0648499	0.0977516	0.128269	0.11301	0.103951
1.13467	0.0624657	0.103474	0.129223	0.117302	0.108719
1.13633	0.0648499	0.110149	0.129223	0.122547	0.112057
1.138	0.0700951	0.116348	0.132561	0.120163	0.113964
1.13967	0.0748634	0.116825	0.133038	0.113487	0.116348
1.14133	0.0762939	0.113487	0.128746	0.107288	0.120163
1.143	0.0762939	0.108242	0.12064	0.104904	0.123978
1.14467	0.0834465	0.107288	0.119209	0.104427	0.128269
1.14633	0.0925064	0.102997	0.123501	0.102043	0.126362
1.148	0.0958443	0.0953674	0.125408	0.0982285	0.118256
1.14967	0.0915527	0.0967979	0.124454	0.0987053	0.11158
1.15133	0.0882149	0.106812	0.122547	0.103951	0.109673
1.153	0.0939369	0.11158	0.126839	0.106335	0.107288
1.15467	0.0967979	0.106812	0.133038	0.10252	0.0977516
1.15633	0.0934601	0.104427	0.133991	0.0963211	0.0948906
1.158	0.0867844	0.110626	0.133991	0.0953674	0.0939369
1.15967	0.0839233	0.114441	0.135899	0.0982285	0.0920296
1.16133	0.0858307	0.115395	0.137806	0.101566	0.0905991
1.163	0.087738	0.116348	0.135899	0.102043	0.0891685
1.16467	0.0853538	0.118732	0.130177	0.10252	0.0891685
1.16633	0.0867844	0.119686	0.127792	0.108242	0.0844002
1.168	0.0953674	0.117779	0.122547	0.114441	0.0844002
1.16967	0.107288	0.114441	0.119686	0.116825	0.0896454
1.17133	0.116348	0.112534	0.121593	0.119686	0.0910759
1.173	0.121117	0.112057	0.130177	0.123024	0.0858307
1.17467	0.121117	0.11158	0.133038	0.126839	0.0863075
1.17633	0.115871	0.113487	0.13113	0.123024	0.0948906
1.178	0.106335	0.117779	0.132084	0.117779	0.104904
1.17967	0.0972748	0.12207	0.132561	0.115871	0.104904
1.18133	0.0915527	0.123501	0.132561	0.113487	0.101566
1.183	0.0867844	0.121593	0.128746	0.112057	0.103474
1.18467	0.0872612	0.123501	0.128746	0.114918	0.103474
1.18633	0.0929833	0.126839	0.130653	0.12207	0.100613
1.188	0.0967979	0.128269	0.134468	0.127316	0.0939369
1.18967	0.100136	0.123501	0.138283	0.127316	0.0915527
1.19133	0.0991821	0.119686	0.140667	0.123024	0.0967979
1.193	0.0967979	0.116825	0.13876	0.123978	0.105381
1.19467	0.0934601	0.105858	0.136375	0.123501	0.109673
1.19633	0.0944138	0.0948906	0.135899	0.124931	0.108719
1.198	0.0982285	0.087738	0.131607	0.124454	0.105381
1.19967	0.0972748	0.0905991	0.121117	0.122547	0.103951
1.20133	0.0934601	0.0958443	0.109673	0.12064	0.100613
1.203	0.0958443	0.104904	0.10252	0.117302	0.0967979
1.20467	0.0991821	0.115871	0.105858	0.114918	0.0896454
1.20633	0.0982285	0.121593	0.109673	0.107765	0.0858307
1.208	0.0929833	0.124454	0.108242	0.0977516	0.0863075
1.20967	0.0929833	0.127792	0.109673	0.0934601	0.0896454
1.21133	0.101089	0.129223	0.115395	0.0991821	0.0939369
1.213	0.104904	0.125885	0.123501	0.105858	0.0953674
1.21467	0.103951	0.125408	0.123501	0.107765	0.099659
1.21633	0.0987053	0.128746	0.118256	0.11158	0.105381
1.218	0.0963211	0.133991	0.115871	0.123978	0.108242
1.21967	0.0948906	0.133038	0.116825	0.137806	0.105858
1.22133	0.0905991	0.128269	0.117302	0.137806	0.100613
1.223	0.0853538	0.123501	0.114918	0.13113	0.0939369
1.22467	0.0853538	0.118732	0.112057	0.125408	0.0915527
1.22633	0.0858307	0.117779	0.110626	0.121117	0.0905991
1.228	0.0920296	0.118732	0.113964	0.114441	0.0958443
1.22967	0.0991821	0.12064	0.116348	0.103474	0.0967979
1.23133	0.105858	0.121593	0.116825	0.0948906	0.0925064
1.233	0.107288	0.124454	0.117779	0.0934601	0.0939369
1.23467	0.111103	0.13113	0.118732	0.0977516	0.100136
1.23633	0.117302	0.133038	0.122547	0.102043	0.101566
1.238	0.114441	0.125408	0.126839	0.103474	0.0939369
1.23967	0.109673	0.118732	0.1297	0.105381	0.087738
1.24133	0.107765	0.117302	0.128269	0.109673	0.0915527
1.243	0.112534	0.117302	0.119686	0.115395	0.0939369
1.24467	0.115395	0.116348	0.115395	0.115395	0.0896454
1.24633	0.119686	0.118256	0.115395	0.11301	0.084877
1.248	0.126362	0.125885	0.116348	0.112057	0.084877
1.24967	0.130177	0.131607	0.116825	0.109196	0.0901222
1.25133	0.130177	0.136375	0.115871	0.105381	0.0972748
1.253	0.133514	0.141621	0.118732	0.0987053	0.104427
1.25467	0.137806	0.143528	0.120163	0.0958443	0.108719
1.25633	0.140667	0.139236	0.123024	0.0963211	0.111103
1.258	0.145912	0.134468	0.124454	0.0963211	0.11301
1.25967	0.150204	0.134468	0.123501	0.0991821	0.11301
1.26133	0.153065	0.136852	0.129223	0.103951	0.107765
1.263	0.152111	0.135899	0.139713	0.103474	0.099659
1.26467	0.152588	0.137806	0.149727	0.0982285	0.0934601
1.26633	0.151634	0.144005	0.150204	0.0939369	0.0953674
1.268	0.148296	0.149727	0.144958	0.0939369	0.0982285
1.26967	0.14782	0.153065	0.142097	0.0977516	0.0987053
1.27133	0.154018	0.152111	0.13876	0.0972748	0.0963211
1.273	0.159264	0.14782	0.134468	0.0991821	0.0944138
1.27467	0.160217	0.142574	0.1297	0.102997	0.0929833
1.27633	0.160217	0.141621	0.126839	0.107288	0.0910759
1.278	0.162601	0.144482	0.127316	0.108719	0.0910759
1.27967	0.164032	0.143051	0.132084	0.107288	0.0896454
1.28133	0.158787	0.145435	0.139236	0.104427	0.0882149
1.283	0.152588	0.154018	0.142574	0.103951	0.0858307
1.28467	0.145912	0.162601	0.144005	0.109196	0.0886917
1.28633	0.143528	0.163078	0.145435	0.113964	0.0934601
1.288	0.144482	0.159264	0.146866	0.110626	0.0944138
1.28967	0.14925	0.157833	0.144482	0.103474	0.0939369
1.29133	0.155926	0.154972	0.141621	0.101566	0.0972748
1.293	0.163555	0.152588	0.13876	0.106335	0.104904
1.29467	0.172615	0.152111	0.133514	0.110149	0.106812
1.29633	0.179291	0.155926	0.130177	0.110149	0.105381
1.298	0.180244	0.159264	0.1297	0.112057	0.105858
1.29967	0.178337	0.161648	0.132561	0.118256	0.108242
1.30133	0.176907	0.164509	0.132561	0.123501	0.107765
1.303	0.174999	0.16737	0.132084	0.126362	0.106812
1.30467	0.171185	0.165939	0.137806	0.124931	0.105381
1.30633	0.170231	0.160694	0.143528	0.125885	0.104427
1.308	0.171661	0.157833	0.147343	0.127316	0.103951
1.30967	0.172615	0.155449	0.146389	0.127792	0.109196
1.31133	0.173569	0.154495	0.151634	0.1297	0.119686
1.313	0.184536	0.155926	0.157833	0.126362	0.126839
1.31467	0.200748	0.161648	0.162601	0.123024	0.13113
1.31633	0.213146	0.167847	0.16737	0.121593	0.132561
1.318	0.220776	0.173092	0.168324	0.123024	0.132561
1.31967	0.229359	0.179768	0.168324	0.123978	0.129223
1.32133	0.239849	0.183105	0.164509	0.12207	0.122547
1.323	0.250816	0.178337	0.164032	0.116825	0.118732
1.32467	0.264168	0.172138	0.161648	0.111103	0.119686
1.32633	0.282288	0.170708	0.156879	0.105858	0.121117
1.328	0.305176	0.170231	0.155449	0.104427	0.122547
1.32967	0.330448	0.173092	0.163555	0.104904	0.12207
1.33133	0.359058	0.17643	0.168324	0.105381	0.116825
1.333	0.384808	0.183582	0.166893	0.11158	0.110626
1.33467	0.412941	0.189781	0.163078	0.121593	0.105858
1.33633	0.44632	0.192642	0.164509	0.128269	0.103474
1.338	0.491142	0.193119	0.1688	0.134945	0.101089
1.33967	0.54884	0.193596	0.171661	0.14019	0.0987053
1.34133	0.621796	0.198364	0.17643	0.144005	0.103474
1.343	0.713348	0.20647	0.181675	0.143528	0.109673
1.34467	0.828266	0.219345	0.186443	0.136852	0.112534
1.34633	0.977516	0.23365	0.189781	0.127792	0.11158
1.348	1.1692	0.244617	0.193596	0.118256	0.107765
1.34967	1.41668	0.250816	0.191689	0.108242	0.104427
1.35133	1.72901	0.257492	0.190735	0.102997	0.099659
1.353	2.12479	0.268936	0.191212	0.099659	0.0939369
1.35467	2.61974	0.274658	0.196934	0.0972748	0.0872612
1.35633	3.2177	0.279427	0.201702	0.0920296	0.079155
1.358	3.91102	0.289917	0.204563	0.084877	0.0734329
1.35967	4.69017	0.309467	0.202656	0.0839233	0.0729561
1.36133	5.53799	0.326157	0.201702	0.0834465	0.0724792
1.363	6.42252	0.335217	0.206947	0.0815392	0.0648499
1.36467	7.30085	0.344276	0.215054	0.0777245	0.0567436
1.36633	8.14056	0.360012	0.225544	0.0762939	0.0562668
1.368	8.91447	0.3829	0.238895	0.0786781	0.061512
1.36967	9.59349	0.408649	0.256062	0.0782013	0.0667572
1.37133	10.1595	0.435829	0.27132	0.0753403	0.0686646
1.373	10.6034	0.471592	0.287533	0.0734329	0.0720024
1.37467	10.9296	0.513077	0.305653	0.079155	0.0815392
1.37633	11.1413	0.557899	0.326633	0.0929833	0.0920296
1.378	11.2553	0.606537	0.350475	0.105858	0.106812
1.37967	11.2896	0.654697	0.382423	0.117302	0.117302
1.38133	11.261	0.707626	0.426769	0.128746	0.131607
1.383	11.1823	0.764847	0.473499	0.142097	0.156403
1.38467	11.0674	0.832081	0.520229	0.158787	0.183582
1.38633	10.921	0.910282	0.56839	0.175953	0.210285
1.388	10.7441	0.990868	0.621796	0.197411	0.234127
1.38967	10.5329	1.07813	0.674725	0.220299	0.263214
1.39133	10.2921	1.17636	0.726223	0.247478	0.29707
1.393	10.016	1.2784	0.775337	0.281334	0.332356
1.39467	9.70173	1.38044	0.824928	0.318527	0.37241
1.39633	9.3565	1.47104	0.874996	0.353813	0.412464
1.398	8.98027	1.55735	0.920773	0.384808	0.449181
1.39967	8.57639	1.64175	0.962734	0.414371	0.481129
1.40133	8.13913	1.71471	0.997543	0.442505	0.507355
1.403	7.68137	1.76907	1.0252	0.466824	0.519276
1.40467	7.20644	1.80244	1.04332	0.478268	0.510216
1.40633	6.72007	1.82199	1.05047	0.478268	0.486851
1.408	6.22892	1.82581	1.04284	0.468731	0.452518
1.40967	5.73969	1.80292	1.019	0.451565	0.407219
1.41133	5.26237	1.75142	0.975132	0.423431	0.348568
1.413	4.79794	1.68276	0.920296	0.381947	0.276566
1.41467	4.354	1.60074	0.84877	0.32711	0.192642
1.41633	3.92532	1.50347	0.762463	0.265121	0.101566
1.418	3.51334	1.3895	0.664711	0.195026	0.0100136
1.41967	3.12042	1.26743	0.562191	0.116348	-0.0824928
1.42133	2.74992	1.14346	0.455856	0.0276566	-0.179768
1.423	2.40326	1.01948	0.34523	-0.0681877	-0.274181
1.42467	2.07663	0.889778	0.23365	-0.163555	-0.358581
1.42633	1.76859	0.754356	0.114918	-0.257015	-0.439644
1.428	1.4801	0.609398	-0.0047684	-0.350952	-0.527859
1.42967	1.21069	0.462055	-0.125885	-0.449657	-0.623703
1.43133	0.955105	0.311852	-0.239372	-0.54884	-0.711918
1.433	0.706673	0.157833	-0.352383	-0.645637	-0.789642
1.43467	0.4673	0.0076294	-0.461578	-0.73719	-0.854969
1.43633	0.25034	-0.134468	-0.558853	-0.825882	-0.906944
1.438	0.0591278	-0.265598	-0.636578	-0.907421	-0.932217
1.43967	-0.101089	-0.383377	-0.692368	-0.974655	-0.921726
1.44133	-0.222683	-0.474453	-0.727177	-1.01471	-0.878334
1.443	-0.299454	-0.528812	-0.735283	-1.02091	-0.801086
1.44467	-0.32711	-0.540257	-0.70858	-0.991344	-0.690937
1.44633	-0.308037	-0.505924	-0.637054	-0.926971	-0.545025
1.448	-0.243664	-0.42057	-0.525474	-0.818729	-0.37384
1.44967	-0.147343	-0.292301	-0.380516	-0.667095	-0.184059
1.45133	-0.0271797	-0.128746	-0.207424	-0.481129	0.020504
1.453	0.117302	0.058651	-0.005722	-0.270367	0.231743
1.45467	0.280857	0.254631	0.213623	-0.0429153	0.442505
1.45633	0.449181	0.456333	0.435352	0.192165	0.648022
1.458	0.615597	0.659466	0.645161	0.424862	0.844955
1.45967	0.782013	0.861168	0.840187	0.653267	1.02806
1.46133	0.942707	1.04904	1.02425	0.869751	1.1878
1.463	1.09339	1.21784	1.19352	1.06239	1.3237
1.46467	1.22595	1.37329	1.34611	1.22976	1.43528
1.46633	1.34277	1.51539	1.47963	1.38521	1.52779
1.468	1.4472	1.64366	1.59597	1.52731	1.60408
1.46967	1.54305	1.75095	1.7004	1.64413	1.67036
1.47133	1.62888	1.83725	1.78814	1.73712	1.72567
1.473	1.70231	1.9083	1.85871	1.8096	1.76716
1.47467	1.76048	1.96886	1.90973	1.86968	1.79482
1.47633	1.80864	2.0175	1.94407	1.91212	1.81246
1.478	1.8425	2.04849	1.96171	1.93691	1.82152
1.47967	1.85823	2.06327	1.96934	1.94407	1.8158
1.48133	1.8611	2.069	1.97172	1.93501	1.79482
1.483	1.85347	2.06947	1.96552	1.92165	1.76859
1.48467	1.84011	2.0628	1.95312	1.90496	1.74189
1.48633	1.81723	2.04182	1.93644	1.87826	1.70994
1.488	1.79195	2.01368	1.92118	1.84393	1.67084
1.48967	1.76573	1.9865	1.89877	1.81293	1.62888
1.49133	1.73712	1.96171	1.86777	1.78576	1.59264
1.493	1.70422	1.93214	1.83153	1.75714	1.5645
1.49467	1.67418	1.89781	1.791	1.71995	1.53828
1.49633	1.64652	1.85966	1.75428	1.68037	1.50871
1.498	1.61743	1.82343	1.72377	1.63889	1.47581
1.49967	1.58739	1.78719	1.69802	1.59931	1.441
1.50133	1.55354	1.75524	1.66988	1.55926	1.40905
1.503	1.51968	1.72615	1.6408	1.52206	1.37758
1.50467	1.4863	1.70135	1.61695	1.48916	1.34706
1.50633	1.45578	1.68324	1.59407	1.45817	1.32084
1.508	1.42479	1.66416	1.56784	1.43433	1.30224
1.50967	1.39046	1.64413	1.544	1.41716	1.2908
1.51133	1.36042	1.62315	1.52493	1.40715	1.27888
1.513	1.34039	1.6017	1.51539	1.39523	1.26123
1.51467	1.32465	1.5831	1.51014	1.3833	1.24168
1.51633	1.30939	1.57356	1.50537	1.37806	1.22499
1.518	1.29318	1.57356	1.50394	1.37234	1.21689
1.51967	1.28698	1.57881	1.50061	1.36185	1.21117
1.52133	1.29175	1.58072	1.50537	1.35136	1.2064
1.523	1.29557	1.58358	1.513	1.34563	1.20926
1.52467	1.30224	1.59216	1.52445	1.35231	1.22261
1.52633	1.31512	1.60408	1.54495	1.36805	1.24359
1.528	1.33896	1.61886	1.57166	1.39189	1.26314
1.52967	1.369	1.6408	1.60313	1.42193	1.28746
1.53133	1.39952	1.67608	1.63651	1.45864	1.31798
1.533	1.43242	1.72329	1.67656	1.50108	1.35279
1.53467	1.4658	1.77097	1.72663	1.54495	1.39141
1.53633	1.50537	1.82486	1.78289	1.59216	1.43814
1.538	1.55449	1.88828	1.84679	1.64223	1.48535
1.53967	1.60599	1.95837	1.91545	1.69468	1.53351
1.54133	1.65796	2.02179	1.98984	1.75238	1.58405
1.543	1.70898	2.08616	2.06375	1.81341	1.63507
1.54467	1.76048	2.15673	2.13242	1.87111	1.67799
1.54633	1.80626	2.21634	2.19107	1.91879	1.70708
1.548	1.83392	2.26164	2.24066	1.95408	1.72329
1.54967	1.84536	2.2974	2.28357	1.97315	1.72329
1.55133	1.84536	2.33364	2.31314	1.96743	1.71041
1.553	1.83153	2.36082	2.32649	1.93501	1.68085
1.55467	1.80149	2.36893	2.32077	1.87111	1.6284
1.55633	1.75333	2.35653	2.29883	1.77622	1.55258
1.558	1.69134	2.32983	2.2583	1.65319	1.46151
1.55967	1.61505	2.29025	2.19727	1.50537	1.36089
1.56133	1.52349	2.23064	2.11668	1.33228	1.25504
1.563	1.42622	2.15244	2.02274	1.13964	1.14727
1.56467	1.32895	2.06041	1.92356	0.940323	1.0519
1.56633	1.23978	1.97601	1.82199	0.751972	0.976562
1.568	1.16014	1.90067	1.7271	0.585556	0.926018
1.56967	1.10245	1.83868	1.65224	0.451088	0.908852
1.57133	1.08147	1.79434	1.60456	0.359535	0.929832
1.573	1.09816	1.77526	1.59407	0.327587	0.995636
1.57467	1.1487	1.79386	1.61648	0.365257	1.09768
1.57633	1.23072	1.8487	1.67179	0.471115	1.2393
1.578	1.35469	1.93596	1.75762	0.643253	1.41811
1.57967	1.513	2.04325	1.87731	0.879288	1.61505
1.58133	1.68657	2.17104	2.02799	1.16682	1.8158
1.583	1.8611	2.31743	2.1863	1.48678	2.00748
1.58467	2.02942	2.46954	2.34222	1.81675	2.19107
1.58633	2.18725	2.61116	2.49147	2.13957	2.35462
1.588	2.32172	2.73418	2.63214	2.42853	2.48623
1.58967	2.42805	2.83623	2.74515	2.66361	2.58303
1.59133	2.50483	2.92015	2.82431	2.84433	2.64549
1.593	2.55585	2.98166	2.87056	2.96688	2.67935
1.59467	2.58493	3.01743	2.89536	3.03173	2.68793
1.59633	2.59113	3.02696	2.89869	3.04222	2.67506
1.598	2.57969	3.01886	2.88057	3.00837	2.64549
1.59967	2.55108	3.00026	2.84338	2.95305	2.60878
1.60133	2.50721	2.96593	2.79331	2.882	2.56872
1.603	2.45667	2.91538	2.74086	2.7957	2.52867
1.60467	2.40946	2.85149	2.68507	2.69985	2.48623
1.60633	2.3613	2.78664	2.6269	2.60162	2.44141
1.608	2.31457	2.72608	2.56872	2.51627	2.39658
1.60967	2.26879	2.66933	2.51341	2.43759	2.3551
1.61133	2.23255	2.61736	2.46525	2.36797	2.3222
1.613	2.20108	2.57063	2.42186	2.31123	2.29359
1.61467	2.17152	2.53248	2.37894	2.26927	2.26641
1.61633	2.14481	2.49863	2.34175	2.24304	2.24304
1.618	2.12002	2.46143	2.30837	2.22397	2.22301
1.61967	2.09999	2.4271	2.27737	2.21443	2.20108
1.62133	2.08092	2.39706	2.24495	2.20966	2.17152
1.623	2.05898	2.36654	2.21157	2.20585	2.13528
1.62467	2.0299	2.33126	2.17962	2.20585	2.09665
1.62633	1.99938	2.29645	2.14338	2.20919	2.05755
1.628	1.97077	2.26212	2.10619	2.21205	2.0175
1.62967	1.94168	2.22635	2.07376	2.213	1.97268
1.63133	1.9083	2.18344	2.04134	2.21157	1.92738
1.633	1.87206	2.14243	2.00653	2.21157	1.88684
1.63467	1.83773	2.10571	1.97077	2.20537	1.84679
1.63633	1.79672	2.06566	1.93739	2.19584	1.80387
1.638	1.75095	2.01988	1.9002	2.18201	1.75667
1.63967	1.70374	1.96648	1.85776	2.16246	1.70565
1.64133	1.6551	1.90926	1.80912	2.13528	1.64795
1.643	1.60646	1.85108	1.76001	2.10524	1.58453
1.64467	1.55401	1.79291	1.71471	2.07281	1.52159
1.64633	1.50633	1.73473	1.67227	2.03371	1.45912
1.648	1.45817	1.67561	1.62983	1.98555	1.39523
1.64967	1.41048	1.62029	1.58215	1.92833	1.3361
1.65133	1.35517	1.5769	1.53494	1.86491	1.28794
1.653	1.30129	1.53494	1.48726	1.79195	1.24311
1.65467	1.25599	1.49012	1.43909	1.71518	1.19543
1.65633	1.21546	1.44434	1.39189	1.6346	1.15061
1.658	1.18113	1.40905	1.3442	1.55735	1.11628
1.65967	1.14918	1.37424	1.29652	1.48726	1.09339
1.66133	1.12486	1.3361	1.25504	1.42622	1.07384
1.663	1.10531	1.29557	1.22309	1.369	1.0519
1.66467	1.08671	1.25837	1.19638	1.31559	1.0314
1.66633	1.07145	1.22833	1.16825	1.26886	1.01519
1.668	1.05143	1.20068	1.14632	1.23167	1.00136
1.66967	1.03235	1.17922	1.13153	1.19591	0.988483
1.67133	1.01709	1.15824	1.12391	1.1611	0.973701
1.673	1.00803	1.14012	1.11675	1.12915	0.963211
1.67467	0.998497	1.12677	1.10674	1.1034	0.95892
1.67633	0.985622	1.11914	1.09911	1.08528	0.957012
1.678	0.976086	1.11008	1.091	1.06859	0.954151
1.67967	0.968456	1.10245	1.0848	1.05095	0.950336
1.68133	0.963211	1.09291	1.07384	1.03474	0.950336
1.683	0.955105	1.08576	1.06049	1.02806	0.953197
1.68467	0.946522	1.08147	1.04904	1.02758	0.95892
1.68633	0.942707	1.07765	1.03855	1.02806	0.963211
1.688	0.943184	1.07527	1.03045	1.019	0.963688
1.68967	0.944614	1.0643	1.02711	1.00994	0.961304
1.69133	0.944138	1.05715	1.02663	1.00994	0.961304
1.693	0.943184	1.05143	1.02472	1.01089	0.96035
1.69467	0.938416	1.04856	1.01948	1.00994	0.958443
1.69633	0.931263	1.04475	1.01519	1.00374	0.955105
1.698	0.921726	1.03521	1.01519	1.00279	0.956535
1.69967	0.909328	1.03283	1.01805	1.00183	0.956535
1.70133	0.900269	1.03283	1.01995	0.997543	0.955105
1.703	0.893593	1.03378	1.02377	0.989914	0.953674
1.70467	0.895977	1.02997	1.03378	0.982761	0.951767
1.70633	0.901222	1.02377	1.0457	0.9799	0.95129
1.708	0.901222	1.02234	1.05095	0.977993	0.949383
1.70967	0.897408	1.01995	1.04475	0.983715	0.95129
1.71133	0.894547	1.01709	1.0314	0.994205	0.954628
1.713	0.892162	1.01423	1.02329	1.00708	0.961304
1.71467	0.883102	1.01376	1.01662	1.01614	0.968933
1.71633	0.867844	1.01233	1.00946	1.02091	0.979424
1.718	0.852585	1.01185	1.00565	1.02949	0.992775
1.71967	0.841618	1.01471	1.00708	1.03807	1.01137
1.72133	0.831127	1.01376	1.01519	1.04237	1.03331
1.723	0.824928	1.0128	1.019	1.04237	1.05476
1.72467	0.82016	1.00803	1.01423	1.04904	1.07527
1.72633	0.818729	1.00946	1.0066	1.06192	1.0972
1.728	0.822067	1.01376	1.0004	1.0767	1.12343
1.72967	0.824451	1.01566	1.00231	1.08862	1.15156
1.73133	0.826359	1.01757	1.00756	1.10245	1.17874
1.733	0.822544	1.02425	1.0128	1.122	1.21021
1.73467	0.817299	1.03426	1.02091	1.14298	1.2517
1.73633	0.814438	1.04189	1.0314	1.16444	1.30177
1.738	0.815868	1.04332	1.04427	1.18685	1.35279
1.73967	0.817299	1.04237	1.05381	1.21212	1.40381
1.74133	0.812054	1.03903	1.06096	1.24025	1.46437
1.743	0.803947	1.03951	1.06812	1.27363	1.53494
1.74467	0.793934	1.04427	1.07813	1.31321	1.60885
1.74633	0.786304	1.04904	1.09434	1.35565	1.68562
1.748	0.776291	1.05715	1.11341	1.39904	1.77288
1.74967	0.768185	1.06812	1.13392	1.44911	1.87206
1.75133	0.766277	1.0829	1.15633	1.50585	1.97792
1.753	0.765324	1.09053	1.18399	1.56689	2.0895
1.75467	0.769138	1.09148	1.21641	1.63031	2.21062
1.75633	0.770092	1.08862	1.25408	1.69754	2.34795
1.758	0.769138	1.08528	1.28889	1.77288	2.4991
1.75967	0.762939	1.08814	1.32704	1.86062	2.67506
1.76133	0.757694	1.09911	1.37138	1.95789	2.87437
1.763	0.756264	1.10817	1.42241	2.05994	3.09372
1.76467	0.754833	1.11103	1.47963	2.1677	3.32928
1.76633	0.75388	1.11866	1.53732	2.29025	3.58105
1.768	0.757694	1.13201	1.59645	2.4271	3.85761
1.76967	0.763893	1.1425	1.65653	2.57206	4.15707
1.77133	0.766754	1.14489	1.72234	2.72942	4.48513
1.773	0.769138	1.15299	1.79482	2.90108	4.85086
1.77467	0.773907	1.16587	1.87635	3.09277	5.2619
1.77633	0.773907	1.18113	1.966	3.30973	5.72348
1.778	0.771999	1.19352	2.06804	3.54815	6.2356
1.77967	0.772953	1.20544	2.18439	3.81041	6.80065
1.78133	0.778675	1.21784	2.31266	4.10318	7.42435
1.783	0.782013	1.22786	2.44856	4.43506	8.12197
1.78467	0.781059	1.24073	2.58684	4.80986	8.91209
1.78633	0.782967	1.24979	2.738	5.22614	9.80806
1.788	0.785828	1.25647	2.91395	5.69725	10.8294
1.78967	0.787258	1.25885	3.1147	6.23417	12.0034
1.79133	0.785828	1.26553	3.33977	6.84977	13.3667
1.793	0.777245	1.27935	3.58582	7.56311	14.9565
1.79467	0.767708	1.29986	3.86715	8.38137	16.8123
1.79633	0.760078	1.32227	4.18615	9.3255	18.9872
1.798	0.757694	1.34611	4.54521	10.416	21.5287
1.79967	0.754356	1.38044	4.94671	11.6811	24.4951
1.80133	0.751495	1.41859	5.39684	13.1431	27.9469
1.803	0.754356	1.45531	5.91803	14.8139	31.9457
1.80467	0.760078	1.48773	6.51503	16.7222	36.5367
1.80633	0.767708	1.52445	7.1969	18.8894	41.7619
1.808	0.770092	1.56593	7.9689	21.3356	47.667
1.80967	0.771999	1.61028	8.84628	24.0736	54.2674
1.81133	0.772953	1.66035	9.84287	27.1101	61.5635
1.813	0.775814	1.71661	10.9653	30.4556	69.5324
1.81467	0.781059	1.7786	12.2256	34.1096	78.1522
1.81633	0.780582	1.84917	13.6375	38.0645	87.3775
1.818	0.771999	1.92881	15.2068	42.2993	97.1422
1.81967	0.762939	2.01511	16.9353	46.7982	107.368
1.82133	0.762939	2.1081	18.8313	51.5361	117.974
1.823	0.768185	2.20919	20.9022	56.4766	128.867
1.82467	0.772476	2.32458	23.1433	61.5811	139.951
1.82633	0.777245	2.44951	25.5399	66.8125	151.129
1.828	0.785828	2.58398	28.089	72.1345	162.31
1.82967	0.793934	2.72751	30.7884	77.5051	173.406
1.83133	0.799179	2.88773	33.6251	82.8805	184.334
1.833	0.80204	3.06177	36.5701	88.2254	195.028
1.83467	0.801086	3.24917	39.6061	93.5102	205.42
1.83633	0.797749	3.45039	42.7232	98.7086	215.449
1.838	0.802517	3.6664	45.9051	103.787	225.055
1.83967	0.808716	3.89767	49.1281	108.718	234.196
1.84133	0.812531	4.14181	52.3667	113.484	242.838
1.843	0.811577	4.40311	55.6149	118.073	250.934
1.84467	0.813007	4.6792	58.8527	122.468	258.456
1.84633	0.816822	4.96769	62.0651	126.647	265.379
1.848	0.819206	5.27096	65.2375	130.599	271.695
1.84967	0.824451	5.58996	68.3508	134.319	277.372
1.85133	0.828743	5.92232	71.3882	137.8	282.399
1.853	0.832558	6.26802	74.337	141.037	286.77
1.85467	0.834465	6.62184	77.1971	144.024	290.481
1.85633	0.841141	6.99425	79.958	146.754	293.525
1.858	0.849247	7.38525	82.6039	149.233	295.903
1.85967	0.852108	7.79343	85.1278	151.462	297.624
1.86133	0.850677	8.22067	87.5297	153.44	298.692
1.863	0.853539	8.6627	89.8137	155.159	299.116
1.86467	0.866413	9.12428	91.9738	156.619	298.91
1.86633	0.877857	9.60398	94.0056	157.826	298.104
1.868	0.888348	10.1051	95.9067	158.801	296.722
1.86967	0.90313	10.633	97.681	159.545	294.796
1.87133	0.92268	11.1833	99.3419	160.05	292.359
1.873	0.941277	11.7602	100.888	160.325	289.441
1.87467	0.956535	12.3663	102.319	160.394	286.079
1.87633	0.971317	13.0057	103.629	160.28	282.299
1.878	0.989437	13.6766	104.829	159.975	278.149
1.87967	1.01042	14.3819	105.938	159.487	273.667
1.88133	1.03569	15.1215	106.965	158.85	268.892
1.883	1.06335	15.893	107.899	158.088	263.863
1.88467	1.091	16.706	108.746	157.201	258.617
1.88633	1.11485	17.5595	109.528	156.19	253.201
1.888	1.13535	18.4512	110.253	155.077	247.633
1.88967	1.15967	19.3715	110.925	153.872	241.934
1.89133	1.19019	20.33	111.538	152.585	236.128
1.893	1.2207	21.3299	112.108	151.234	230.264
1.89467	1.24931	22.3637	112.638	149.834	224.362
1.89633	1.28746	23.4261	113.139	148.391	218.433
1.898	1.33228	24.5194	113.619	146.914	212.496
1.89967	1.37615	25.6476	114.079	145.419	206.592
1.90133	1.4143	26.8078	114.523	143.915	200.737
1.903	1.45912	28.0032	114.959	142.409	194.927
1.90467	1.51253	29.2258	115.393	140.895	189.186
1.90633	1.56307	30.4713	115.83	139.389	183.523
1.908	1.61505	31.7402	116.257	137.898	177.949
1.90967	1.66464	33.0281	116.67	136.431	172.469
1.91133	1.71232	34.3251	117.081	134.989	167.096
1.913	1.75762	35.6245	117.5	133.562	161.845
1.91467	1.80483	36.9263	117.925	132.163	156.714
1.91633	1.85537	38.229	118.349	130.799	151.713
1.918	1.89829	39.5322	118.773	129.468	146.845
1.91967	1.94073	40.8368	119.212	128.165	142.108
1.92133	1.98936	42.1391	119.659	126.889	137.501
1.923	2.04325	43.4318	120.105	125.65	133.02
1.92467	2.09332	44.713	120.552	124.446	128.668
1.92633	2.14481	45.9867	121.002	123.281	124.448
1.928	2.19727	47.2455	121.463	122.155	120.368
1.92967	2.25067	48.4824	121.932	121.066	116.423
1.93133	2.30265	49.6922	122.405	120.015	112.603
1.933	2.35319	50.8833	122.874	118.996	108.909
1.93467	2.40278	52.0582	123.339	118.007	105.342
1.93633	2.44379	53.2088	123.796	117.043	101.902
1.938	2.48289	54.328	124.239	116.105	98.5713
1.93967	2.51961	55.4128	124.669	115.187	95.3531
1.94133	2.55203	56.4647	125.078	114.292	92.2508
1.943	2.57969	57.4813	125.461	113.421	89.2625
1.94467	2.60639	58.4621	125.816	112.568	86.38
1.94633	2.63739	59.4025	126.152	111.721	83.6005
1.948	2.67601	60.3018	126.458	110.88	80.9245
1.94967	2.72083	61.1563	126.721	110.047	78.3486
1.95133	2.76232	61.9678	126.941	109.21	75.8729
1.953	2.79903	62.7313	127.12	108.369	73.4906
1.95467	2.83432	63.4398	127.253	107.529	71.1951
1.95633	2.86865	64.086	127.327	106.683	68.9802
1.958	2.89345	64.671	127.344	105.824	66.843
1.95967	2.90918	65.1999	127.296	104.954	64.784
1.96133	2.92158	65.671	127.181	104.067	62.8033
1.963	2.93303	66.0768	126.991	103.154	60.8912
1.96467	2.94399	66.4153	126.726	102.211	59.0453
1.96633	2.95401	66.689	126.383	101.248	57.2691
1.968	2.96402	66.8993	125.953	100.255	55.5649
1.96967	2.97356	67.04	125.437	99.2227	53.9265
1.97133	2.98452	67.102	124.837	98.1545	52.3419
1.973	2.99597	67.0924	124.161	97.0616	50.8127
1.97467	2.99978	67.0147	123.395	95.9387	49.3374
1.97633	2.99358	66.875	122.536	94.7742	47.9169
1.978	2.9788	66.6671	121.587	93.5745	46.5484
1.97967	2.9645	66.3939	120.553	92.3419	45.2228
1.98133	2.95448	66.0563	119.441	91.0778	43.9377
1.983	2.94638	65.6538	118.246	89.7741	42.695
1.98467	2.93541	65.1841	116.964	88.4385	41.5001
1.98633	2.92301	64.6501	115.601	87.0695	40.3471
1.988	2.91538	64.0516	114.163	85.6676	39.2251
1.98967	2.90585	63.3888	112.65	84.2319	38.1374
1.99133	2.88868	62.6721	111.053	82.768	37.0841
1.993	2.86436	61.9035	109.379	81.2755	36.0618
1.99467	2.83957	61.0867	107.644	79.7553	35.0733
1.99633	2.81429	60.2188	105.85	78.2161	34.1167
1.998	2.78521	59.3042	104.002	76.6578	33.1931
1.99967	2.75469	58.3506	102.109	75.0842	32.2948
2.00133	2.72131	57.3573	100.168	73.5002	31.4279
2.003	2.68364	56.3283	98.1779	71.907	30.5953
2.00467	2.64215	55.263	96.1504	70.2925	29.7856
2.00633	2.60544	54.1682	94.0971	68.6622	28.9879
2.008	2.57158	53.0519	92.0167	67.0309	28.2102
2.00967	2.53582	51.9171	89.9081	65.4073	27.4601
2.01133	2.4972	50.7641	87.7819	63.7856	26.7372
2.013	2.46143	49.5934	85.6485	62.1643	26.0277
2.01467	2.42758	48.4099	83.5085	60.5507	25.3386
2.01633	2.39182	47.215	81.3651	58.949	24.672
2.018	2.35271	46.0148	79.2251	57.3649	24.0283
2.01967	2.30837	44.8122	77.0931	55.7928	23.406
2.02133	2.26688	43.6106	74.9788	54.2326	22.8043
2.023	2.22301	42.4156	72.8908	52.6915	22.2201
2.02467	2.17915	41.2288	70.8227	51.1799	21.6475
2.02633	2.13385	40.0596	68.7718	49.7012	21.0996
2.028	2.09045	38.9013	66.7429	48.244	20.5765
2.02967	2.05088	37.7517	64.7483	46.8125	20.0682
2.03133	2.0175	36.6163	62.7918	45.4144	19.5723
2.033	1.98746	35.5005	60.8726	44.0564	19.0945
2.03467	1.95837	34.4133	58.9933	42.7384	18.6386
2.03633	1.92451	33.3486	57.1632	41.4572	18.1952
2.038	1.88923	32.3105	55.3889	40.2179	17.766
2.03967	1.85537	31.302	53.6742	39.0182	17.354
2.04133	1.81961	30.3259	52.0053	37.8537	16.9587
2.043	1.78623	29.3856	50.385	36.727	16.5796
2.04467	1.75428	28.4801	48.8238	35.6431	16.2234
2.04633	1.73235	27.6041	47.3275	34.605	15.8892
2.048	1.71375	26.7572	45.898	33.6099	15.5711
2.04967	1.69754	25.9495	44.5237	32.6648	15.2707
2.05133	1.67847	25.1822	43.2138	31.7764	14.9889
2.053	1.66368	24.4522	41.976	30.9386	14.7324
2.05467	1.64843	23.7565	40.8149	30.148	14.4901
2.05633	1.63317	23.1009	39.7263	29.4023	14.2589
2.058	1.6222	22.4857	38.7063	28.7089	14.0438
2.05967	1.616	21.9135	37.7545	28.0704	13.8564
2.06133	1.60837	21.3819	36.8743	27.4858	13.6957
2.063	1.59407	20.8879	36.0665	26.9589	13.5546
2.06467	1.58501	20.4387	35.3312	26.4897	13.4344
2.06633	1.57928	20.0391	34.667	26.083	13.3438
2.068	1.57642	19.6953	34.081	25.7378	13.2799
2.06967	1.56927	19.3954	33.5875	25.4583	13.2384
2.07133	1.57118	19.1402	33.1926	25.2476	13.227
2.073	1.58167	18.94	32.897	25.1136	13.2465
2.07467	1.59168	18.7993	32.7091	25.0621	13.2999
2.07633	1.59883	18.7316	32.6452	25.1093	13.3905
2.078	1.60217	18.7454	32.7287	25.2671	13.5217
2.07967	1.61076	18.8565	32.9776	25.5556	13.6952
2.08133	1.6222	19.0816	33.4268	26.0029	13.9127
2.083	1.63317	19.4464	34.1139	26.6328	14.1883
2.08467	1.63984	19.978	35.0809	27.482	14.5311
2.08633	1.65319	20.6966	36.3722	28.5759	14.9307
2.088	1.6799	21.6255	38.0321	29.9411	15.3799
2.08967	1.71709	22.7938	40.102	31.5819	15.873
2.09133	1.75762	24.22	42.5901	33.4892	16.3946
2.093	1.80387	25.8942	45.4626	35.6293	16.923
2.09467	1.85966	27.7748	48.6531	37.931	17.4394
2.09633	1.91975	29.7999	52.0544	40.2946	17.9276
2.098	1.98126	31.8818	55.5115	42.5963	18.3644
2.09967	2.038	33.915	58.835	44.7187	18.724
2.10133	2.08473	35.7718	61.8248	46.535	18.991
2.103	2.12193	37.3445	64.3096	47.9331	19.1593
2.10467	2.15054	38.538	66.1464	48.8305	19.2213
2.10633	2.16389	39.289	67.2393	49.191	19.1727
2.108	2.1553	39.5637	67.5302	49.0184	19.0196
2.10967	2.12383	39.3624	67.0242	48.3322	18.7817
2.11133	2.07615	38.723	65.7892	47.1902	18.4765
2.113	2.00891	37.6911	63.9305	45.6758	18.1131
2.11467	1.93167	36.3436	61.5792	43.8871	17.7016
2.11633	1.84393	34.7657	58.866	41.9211	17.2648
2.118	1.75476	33.0505	55.9382	39.8607	16.819
2.11967	1.66273	31.2757	52.9394	37.7893	16.3679
2.12133	1.5769	29.5005	49.9849	35.7733	15.9187
2.123	1.50442	27.7863	47.1544	33.864	15.48
2.12467	1.43576	26.1774	44.4999	32.0902	15.0509
2.12633	1.37043	24.6983	42.0547	30.4608	14.6289
2.128	1.3032	23.3483	39.8259	28.9788	14.2174
2.12967	1.24407	22.1295	37.8075	27.6365	13.8197
2.13133	1.19114	21.0361	35.9793	26.4139	13.4268
2.133	1.14298	20.0486	34.3103	25.291	13.032
2.13467	1.09911	19.1483	32.7692	24.2496	12.6414
2.13633	1.06001	18.3139	31.3244	23.2635	12.2571
2.138	1.0252	17.5304	29.952	22.3112	11.8723
2.13967	0.993729	16.7804	28.6193	21.3785	11.4832
2.14133	0.962734	16.0575	27.3061	20.4649	11.1003
2.143	0.931263	15.3575	26.011	19.5642	10.7303
2.14467	0.899315	14.6813	24.7302	18.6763	10.3736
2.14633	0.871181	14.0285	23.4709	17.8113	10.0346
2.148	0.845909	13.4082	22.2478	16.9744	9.71556
2.14967	0.823021	12.8303	21.0757	16.1762	9.41992
2.15133	0.80061	12.3072	19.9637	15.4161	9.14526
2.153	0.781059	11.848	18.9233	14.7076	8.89349
2.15467	0.7658	11.4546	17.9696	14.0481	8.66175
2.15633	0.753403	11.1289	17.1046	13.4444	8.44336
2.158	0.74482	10.8747	16.3279	12.9018	8.24356
2.15967	0.736237	10.6969	15.6379	12.4211	8.0595
2.16133	0.727177	10.5929	15.0285	12.0015	7.89309
2.163	0.720501	10.5567	14.4911	11.6296	7.73525
2.16467	0.718117	10.5939	14.0285	11.3053	7.59268
2.16633	0.718594	10.7136	13.639	11.0269	7.4625
2.168	0.720501	10.9167	13.3133	10.7918	7.33757
2.16967	0.718594	11.2004	13.041	10.5896	7.21931
2.17133	0.71907	11.5647	12.8284	10.4146	7.10678
2.173	0.719547	12.0206	12.6758	10.2687	7.00426
2.17467	0.720501	12.5723	12.5723	10.1533	6.90603
2.17633	0.718117	13.2179	12.5098	10.0651	6.81067
2.178	0.709534	13.9613	12.4841	10.0026	6.72293
2.17967	0.706196	14.8134	12.5017	9.96685	6.6433
2.18133	0.706196	15.7824	12.5661	9.96065	6.56176
2.183	0.70858	16.8624	12.6748	9.98163	6.47688
2.18467	0.710011	18.0588	12.8236	10.0307	6.39725
2.18633	0.713348	19.3834	13.0143	10.1018	6.32477
2.188	0.71907	20.843	13.2575	10.1924	6.25324
2.18967	0.7267	22.4376	13.5508	10.3059	6.1779
2.19133	0.736713	24.1656	13.8946	10.4408	6.10781
2.193	0.747204	26.0391	14.2794	10.5972	6.04057
2.19467	0.758648	28.0571	14.7085	10.7684	5.97191
2.19633	0.772953	30.2138	15.1806	10.9587	5.90324
2.198	0.79298	32.5003	15.7003	11.1742	5.83649
2.19967	0.813961	34.9183	16.2687	11.4088	5.77545
2.20133	0.82922	37.466	16.8724	11.6601	5.71585
2.203	0.843525	40.1301	17.5176	11.9319	5.65529
2.20467	0.857353	42.8944	18.2014	12.2242	5.59759
2.20633	0.872135	45.7544	18.929	12.5256	5.54323
2.208	0.885487	48.7027	19.6872	12.8331	5.4903
2.20967	0.897884	51.7225	20.4697	13.1521	5.4369
2.21133	0.911713	54.8	21.2793	13.484	5.38778
2.213	0.923634	57.9224	22.1119	13.814	5.34534
2.21467	0.935078	61.0747	22.9664	14.1368	5.30338
2.21633	0.950813	64.2338	23.8304	14.4658	5.25427
2.218	0.970364	67.3885	24.6983	14.8044	5.20325
2.21967	0.988007	70.5214	25.5651	15.1386	5.15509
2.22133	1.00565	73.6103	26.4316	15.4591	5.11408
2.223	1.02997	76.6339	27.2965	15.7757	5.07021
2.22467	1.05667	79.5875	28.1472	16.0918	5.0211
2.22633	1.07908	82.4642	28.9836	16.398	4.97437
2.228	1.09577	85.2408	29.8033	16.6888	4.92954
2.22967	1.1158	87.9035	30.6063	16.9649	4.88853
2.23133	1.14012	90.4446	31.3797	17.2215	4.84371
2.233	1.1611	92.8578	32.1178	17.4594	4.79841
2.23467	1.17445	95.1309	32.8169	17.6811	4.75597
2.23633	1.18637	97.25	33.4725	17.8857	4.71783
2.238	1.19925	99.2103	34.0848	18.0645	4.68445
2.23967	1.20926	101.004	34.6537	18.2209	4.64439
2.24133	1.2188	102.633	35.1744	18.3644	4.59909
2.243	1.22643	104.094	35.6426	18.4917	4.55809
2.24467	1.23262	105.385	36.0603	18.5981	4.529
2.24633	1.23549	106.503	36.4308	18.6787	4.50039
2.248	1.2393	107.45	36.7537	18.7383	4.46558
2.24967	1.24884	108.222	37.0216	18.7755	4.43077
2.25133	1.25456	108.821	37.2376	18.796	4.39882
2.253	1.25885	109.249	37.4074	18.7922	4.36544
2.25467	1.26171	109.506	37.5323	18.764	4.32587
2.25633	1.27029	109.598	37.6105	18.7135	4.28534
2.258	1.27792	109.531	37.6396	18.6453	4.2491
2.25967	1.27888	109.319	37.6191	18.5642	4.21667
2.26133	1.2784	108.964	37.5528	18.4674	4.18758
2.263	1.27602	108.464	37.4403	18.3492	4.15993
2.26467	1.27363	107.822	37.2839	18.2161	4.13179
2.26633	1.26743	107.053	37.0798	18.0731	4.10366
2.268	1.25694	106.165	36.8352	17.9195	4.07362
2.26967	1.24693	105.16	36.5515	17.7503	4.04692
2.27133	1.23644	104.038	36.2325	17.5619	4.0226
2.273	1.22786	102.809	35.8825	17.3602	3.99685
2.27467	1.21737	101.498	35.5086	17.1428	3.96729
2.27633	1.20115	100.102	35.1071	16.9134	3.93486
2.278	1.18446	98.6242	34.6732	16.6698	3.90911
2.27967	1.16825	97.0697	34.2112	16.4185	3.88527
2.28133	1.15252	95.4537	33.7305	16.16	3.85809
2.283	1.13916	93.7843	33.227	15.9035	3.82566
2.28467	1.12534	92.061	32.6924	15.6517	3.80087
2.28633	1.11294	90.2963	32.1426	15.398	3.77798
2.288	1.09959	88.4943	31.5843	15.1386	3.74985
2.28967	1.08385	86.6594	31.0206	14.8735	3.71552
2.29133	1.06716	84.796	30.4437	14.605	3.68071
2.293	1.04618	82.9177	29.8553	14.3309	3.65686
2.29467	1.02377	81.0289	29.2573	14.0538	3.6335
2.29633	1.0047	79.1245	28.6508	13.7763	3.61347
2.298	0.992298	77.2157	28.0409	13.4978	3.59106
2.29967	0.981808	75.3145	27.4305	13.216	3.57103
2.30133	0.967503	73.4291	26.8192	12.9361	3.54958
2.303	0.955105	71.5551	26.2103	12.6653	3.52573
2.30467	0.948906	69.694	25.6085	12.3992	3.4976
2.30633	0.941753	67.8515	25.0163	12.1322	3.46899
2.308	0.930786	66.0305	24.4288	11.8699	3.44324
2.30967	0.916958	64.2338	23.8442	11.6158	3.4194
2.31133	0.905514	62.4633	23.2625	11.3649	3.40176
2.313	0.887871	60.7204	22.6884	11.106	3.38507
2.31467	0.871181	59.0057	22.1243	10.8457	3.36885
2.31633	0.85783	57.3258	21.5683	10.592	3.35217
2.318	0.842571	55.685	21.0171	10.3498	3.33548
2.31967	0.823975	54.0786	20.473	10.1161	3.31402
2.32133	0.806808	52.5031	19.9466	9.89246	3.28922
2.323	0.794888	50.962	19.4402	9.67836	3.26157
2.32467	0.784874	49.4661	18.9481	9.47475	3.23486
2.32633	0.771046	48.0118	18.466	9.27687	3.20578
2.328	0.754833	46.6003	17.9944	9.07469	3.1805
2.32967	0.741959	45.2309	17.5347	8.87489	3.16143
2.33133	0.732899	43.9038	17.0817	8.67701	3.14379
2.333	0.727177	42.6211	16.6335	8.48246	3.1209
2.33467	0.722885	41.3775	16.1982	8.2922	3.09706
2.33633	0.71907	40.1745	15.7766	8.11243	3.07703
2.338	0.714302	39.0024	15.3661	7.94458	3.05939
2.33967	0.70715	37.8652	14.9703	7.77578	3.03793
2.34133	0.701427	36.7632	14.5922	7.60984	3.01504
2.343	0.69046	35.6956	14.2298	7.45153	2.99549
2.34467	0.67234	34.6584	13.8707	7.29895	2.9788
2.34633	0.652313	33.6523	13.5207	7.14636	2.95925
2.348	0.637054	32.6848	13.1879	6.99759	2.93875
2.34967	0.628948	31.7478	12.8698	6.85835	2.91967
2.35133	0.618458	30.8437	12.5599	6.72817	2.90012
2.353	0.607014	29.9702	12.2528	6.60181	2.88439
2.35467	0.598907	29.1271	11.9553	6.47974	2.86913
2.35633	0.593662	28.3127	11.6677	6.35672	2.85578
2.358	0.589848	27.5211	11.394	6.23369	2.83575
2.35967	0.580788	26.7639	11.1237	6.11782	2.81572
2.36133	0.568867	26.0363	10.8562	6.00529	2.80142
2.363	0.561714	25.3305	10.601	5.89705	2.78759
2.36467	0.559807	24.6425	10.3617	5.78928	2.77138
2.36633	0.560284	23.9763	10.1318	5.68914	2.7523
2.368	0.558853	23.3359	9.902	5.59616	2.73991
2.36967	0.557899	22.7175	9.68218	5.50318	2.73085
2.37133	0.558376	22.119	9.47571	5.40924	2.7194
2.373	0.557423	21.5411	9.27591	5.3153	2.707
2.37467	0.553131	20.9918	9.08041	5.22661	2.69461
2.37633	0.545979	20.4659	8.89254	5.14221	2.68364
2.378	0.540733	19.9566	8.70943	5.05829	2.67696
2.37967	0.533104	19.4592	8.52776	4.97293	2.66933
2.38133	0.529766	18.9767	8.34894	4.88901	2.65837
2.383	0.528336	18.5189	8.18014	4.81176	2.64692
2.38467	0.533581	18.0769	8.01611	4.73833	2.63834
2.38633	0.541687	17.6492	7.85494	4.66633	2.63119
2.388	0.545979	17.231	7.7014	4.5948	2.6207
2.38967	0.550747	16.8233	7.55453	4.52757	2.60687
2.39133	0.553131	16.4294	7.41577	4.46367	2.59256
2.393	0.555515	16.0465	7.28083	4.40454	2.57587
2.39467	0.552177	15.677	7.14493	4.34446	2.56014
2.39633	0.547409	15.3165	7.01284	4.28724	2.54583
2.398	0.548363	14.9627	6.88982	4.2367	2.53057
2.39967	0.554085	14.6236	6.77443	4.18997	2.51389
2.40133	0.555992	14.3003	6.65379	4.14467	2.50196
2.403	0.552177	13.988	6.52933	4.09603	2.49243
2.40467	0.54884	13.6819	6.41251	4.04596	2.48528
2.40633	0.549316	13.3862	6.30474	3.99542	2.47765
2.408	0.549316	13.1078	6.19888	3.94487	2.47002
2.40967	0.55027	12.8412	6.09207	3.89576	2.46334
2.41133	0.553608	12.5751	5.99432	3.84665	2.45428
2.413	0.56076	12.3086	5.90181	3.79801	2.44761
2.41467	0.566006	12.0487	5.81217	3.74794	2.43568
2.41633	0.56839	11.7993	5.72157	3.69692	2.42233
2.418	0.571728	11.5609	5.63431	3.64876	2.40898
2.41967	0.573158	11.3282	5.54895	3.60489	2.39944
2.42133	0.572205	11.1065	5.46741	3.5634	2.39515
2.423	0.563145	10.8953	5.39207	3.52001	2.39038
2.42467	0.556946	10.6912	5.31769	3.48186	2.38132
2.42633	0.552654	10.488	5.23901	3.44849	2.36464
2.428	0.551701	10.2873	5.15652	3.41606	2.34985
2.42967	0.545979	10.0884	5.07784	3.38125	2.33555
2.43133	0.541687	9.89294	5.00107	3.34454	2.31695
2.433	0.545979	9.70268	4.92382	3.31259	2.29788
2.43467	0.554562	9.52291	4.85039	3.28302	2.28405
2.43633	0.557899	9.35268	4.78125	3.25203	2.27737
2.438	0.548363	9.18436	4.71544	3.21341	2.27404
2.43967	0.543118	9.01604	4.65345	3.17097	2.26927
2.44133	0.543118	8.84914	4.59147	3.12757	2.26307
2.443	0.543118	8.6894	4.53091	3.09086	2.25306
2.44467	0.535011	8.53395	4.46987	3.05462	2.2397
2.44633	0.528812	8.38327	4.40979	3.02219	2.22874
2.448	0.532627	8.2407	4.35543	2.99263	2.21539
2.44967	0.535011	8.10528	4.29726	2.97022	2.20108
2.45133	0.530243	7.97701	4.23622	2.95115	2.18773
2.453	0.522614	7.84779	4.17423	2.93064	2.17724
2.45467	0.520706	7.71856	4.11797	2.9068	2.17247
2.45633	0.515461	7.58791	4.06837	2.8758	2.16627
2.458	0.506878	7.45487	4.01974	2.84672	2.15483
2.45967	0.502586	7.32994	3.97348	2.81715	2.13909
2.46133	0.503063	7.21025	3.92771	2.78711	2.12479
2.463	0.499725	7.09629	3.88241	2.75612	2.1143
2.46467	0.491142	6.98137	3.83711	2.72512	2.10333
2.46633	0.484467	6.86789	3.79562	2.69747	2.08712
2.468	0.478268	6.75631	3.7508	2.67267	2.07329
2.46967	0.4673	6.64949	3.70502	2.64931	2.0647
2.47133	0.454903	6.54507	3.66259	2.62737	2.0566
2.473	0.446796	6.44112	3.62778	2.60305	2.04611
2.47467	0.443459	6.34241	3.58868	2.57635	2.0299
2.47633	0.441074	6.24752	3.54195	2.55394	2.01464
2.478	0.437737	6.16264	3.49665	2.53248	1.9989
2.47967	0.430584	6.07967	3.45802	2.51198	1.98507
2.48133	0.427246	5.99623	3.42083	2.491	1.97077
2.483	0.424862	5.91135	3.38173	2.47097	1.95456
2.48467	0.425339	5.826	3.34311	2.45571	1.94311
2.48633	0.423431	5.74112	3.30734	2.43998	1.93787
2.488	0.426292	5.65624	3.27301	2.41995	1.93596
2.48967	0.433445	5.56707	3.23629	2.39611	1.92833
2.49133	0.436306	5.47791	3.20435	2.37083	1.91832
2.493	0.434875	5.39589	3.17049	2.34985	1.90878
2.49467	0.430107	5.32436	3.1395	2.32601	1.9002
2.49633	0.423908	5.25904	3.10946	2.30074	1.89352
2.498	0.416756	5.19276	3.08132	2.28119	1.88684
2.49967	0.411034	5.12457	3.0551	2.26736	1.87874
2.50133	0.410557	5.05781	3.02505	2.25878	1.86968
2.503	0.411987	4.99344	2.99692	2.24829	1.85966
2.50467	0.41008	4.9243	2.9707	2.23732	1.84822
2.50633	0.41008	4.85182	2.94638	2.22588	1.83535
2.508	0.408649	4.78363	2.92015	2.213	1.82247
2.50967	0.404835	4.7245	2.89392	2.20013	1.8115
2.51133	0.39959	4.66919	2.86674	2.18391	1.80387
2.513	0.393391	4.61388	2.83957	2.16913	1.80101
2.51467	0.388622	4.55666	2.81429	2.15578	1.79672
2.51633	0.386715	4.49896	2.78664	2.14243	1.78766
2.518	0.385761	4.43888	2.76232	2.12908	1.77336
2.51967	0.383377	4.38261	2.73561	2.11573	1.76191
2.52133	0.379562	4.33064	2.7113	2.10381	1.7519
2.523	0.377178	4.2758	2.68936	2.08664	1.73855
2.52467	0.380993	4.22239	2.66838	2.06661	1.72472
2.52633	0.385284	4.17089	2.64883	2.04611	1.71614
2.528	0.387669	4.1275	2.62451	2.02799	1.71614
2.52967	0.384331	4.08268	2.59924	2.00796	1.71566
2.53133	0.380516	4.03595	2.57587	1.98793	1.71232
2.533	0.376225	3.9897	2.55632	1.97792	1.70946
2.53467	0.371933	3.94392	2.53582	1.97601	1.70755
2.53633	0.366211	3.89814	2.51579	1.97649	1.69992
2.538	0.362396	3.84998	2.50292	1.96838	1.68848
2.53967	0.365734	3.79896	2.49529	1.95789	1.68085
2.54133	0.371456	3.74699	2.48623	1.94883	1.67274
2.543	0.380993	3.70264	2.47002	1.93167	1.66321
2.54467	0.383377	3.66831	2.45142	1.91116	1.6551
2.54633	0.383377	3.63874	2.43282	1.89018	1.65319
2.548	0.379086	3.60489	2.41137	1.87445	1.65367
2.54967	0.376225	3.56627	2.38705	1.85728	1.64747
2.55133	0.374317	3.53098	2.36225	1.8425	1.64032
2.553	0.370026	3.49426	2.33984	1.83582	1.63555
2.55467	0.367165	3.45516	2.31886	1.83201	1.63221
2.55633	0.366211	3.41463	2.29883	1.82438	1.62601
2.558	0.369072	3.37648	2.28214	1.81866	1.61505
2.55967	0.371933	3.34406	2.26736	1.81532	1.60646
2.56133	0.369072	3.3145	2.25067	1.81103	1.59883
2.563	0.363827	3.28159	2.23541	1.79863	1.59359
2.56467	0.360012	3.24678	2.22158	1.78242	1.58453
2.56633	0.359058	3.20864	2.20633	1.7705	1.57356
2.568	0.358582	3.17478	2.18868	1.75905	1.56355
2.56967	0.357628	3.14379	2.17104	1.74809	1.55735
2.57133	0.359058	3.11089	2.15483	1.73473	1.54924
2.573	0.36335	3.07274	2.13957	1.72329	1.54161
2.57467	0.366211	3.03555	2.12383	1.71232	1.54018
2.57633	0.368595	3.00789	2.1081	1.70517	1.53971
2.578	0.371456	2.98309	2.09379	1.69849	1.54018
2.57967	0.370502	2.95639	2.08139	1.69373	1.53494
2.58133	0.365257	2.92778	2.06995	1.688	1.5316
2.583	0.361443	2.9068	2.06184	1.68324	1.5254
2.58467	0.360966	2.88582	2.05517	1.67847	1.51825
2.58633	0.358582	2.86102	2.04325	1.67036	1.51062
2.588	0.353813	2.83432	2.02751	1.6613	1.50347
2.58967	0.352859	2.80952	2.0175	1.65176	1.49679
2.59133	0.355721	2.78521	2.01416	1.64318	1.48726
2.593	0.357151	2.75993	2.0051	1.63269	1.48106
2.59467	0.357151	2.738	1.98936	1.62458	1.47915
2.59633	0.354767	2.71797	1.97458	1.61648	1.47963
2.598	0.354767	2.69556	1.96409	1.60646	1.47629
2.59967	0.355721	2.67172	1.95217	1.59645	1.47009
2.60133	0.361919	2.64788	1.93787	1.59216	1.46246
2.603	0.363827	2.62642	1.92928	1.59121	1.45245
2.60467	0.361443	2.6021	1.92118	1.5831	1.44053
2.60633	0.360489	2.57683	1.91593	1.57166	1.42956
2.608	0.360012	2.55251	1.9083	1.56593	1.42431
2.60967	0.36335	2.53248	1.8959	1.56355	1.42336
2.61133	0.361919	2.51627	1.87492	1.5564	1.42384
2.613	0.361443	2.4991	1.85156	1.54448	1.42908
2.61467	0.364304	2.48337	1.83439	1.53732	1.43099
2.61633	0.366688	2.47097	1.82199	1.53303	1.42956
2.618	0.367165	2.46239	1.8115	1.52683	1.42336
2.61967	0.362873	2.44856	1.80101	1.52063	1.41573
2.62133	0.359058	2.42853	1.79291	1.513	1.40953
2.623	0.360489	2.40993	1.78623	1.51157	1.40095
2.62467	0.364304	2.39515	1.77813	1.50824	1.39475
2.62633	0.370026	2.37608	1.76573	1.50204	1.38617
2.628	0.375271	2.35748	1.75381	1.4925	1.38187
2.62967	0.378132	2.34461	1.74665	1.47867	1.38187
2.63133	0.379562	2.33459	1.74236	1.46627	1.38283
2.633	0.379086	2.32172	1.73569	1.4534	1.37901
2.63467	0.378609	2.30408	1.72663	1.44768	1.37281
2.63633	0.373364	2.28643	1.719	1.44243	1.37281
2.638	0.365734	2.26688	1.71089	1.43766	1.37424
2.63967	0.358105	2.24733	1.69945	1.4329	1.37281
2.64133	0.353336	2.2316	1.68753	1.42717	1.369
2.643	0.351429	2.22111	1.67561	1.42288	1.36566
2.64467	0.348568	2.21395	1.66512	1.42241	1.36375
2.64633	0.346661	2.20919	1.65224	1.42193	1.36042
2.648	0.349045	2.20251	1.64413	1.42336	1.35279
2.64967	0.355244	2.1925	1.63889	1.42288	1.34182
2.65133	0.360966	2.18296	1.6346	1.42097	1.33514
2.653	0.36335	2.17581	1.62315	1.41716	1.32942
2.65467	0.365257	2.1677	1.61552	1.4081	1.32561
2.65633	0.365257	2.15435	1.61886	1.39618	1.32132
2.658	0.359535	2.14291	1.6222	1.38378	1.31941
2.65967	0.350952	2.13432	1.61934	1.37711	1.31798
2.66133	0.344276	2.12574	1.61028	1.37281	1.31464
2.663	0.335693	2.11048	1.60456	1.36471	1.31416
2.66467	0.331402	2.09332	1.60122	1.35231	1.31178
2.66633	0.332832	2.08044	1.59359	1.34802	1.30367
2.668	0.342846	2.0709	1.58358	1.3442	1.29414
2.66967	0.351906	2.05612	1.56927	1.34277	1.2908
2.67133	0.35429	2.03991	1.55687	1.34087	1.29461
2.673	0.357151	2.02656	1.55115	1.34039	1.297
2.67467	0.358105	2.01464	1.54495	1.34039	1.29938
2.67633	0.361443	2.00176	1.53685	1.34087	1.30606
2.678	0.361919	1.99223	1.52731	1.3423	1.3113
2.67967	0.361443	1.98507	1.52159	1.33848	1.31416
2.68133	0.361919	1.97649	1.51682	1.33181	1.31178
2.683	0.365257	1.96743	1.513	1.32656	1.30844
2.68467	0.366211	1.96075	1.50919	1.32656	1.30224
2.68633	0.364304	1.95074	1.50061	1.3237	1.29795
2.688	0.360012	1.93262	1.49155	1.31798	1.30033
2.68967	0.360489	1.91212	1.48773	1.30606	1.30463
2.69133	0.360489	1.88923	1.48678	1.29414	1.30129
2.693	0.357628	1.86682	1.4782	1.28603	1.29461
2.69467	0.357151	1.84774	1.46389	1.27888	1.29366
2.69633	0.354767	1.83296	1.45483	1.26886	1.28889
2.698	0.350475	1.81866	1.45197	1.26171	1.27745
2.69967	0.342369	1.80244	1.44768	1.26076	1.26028
2.70133	0.339985	1.79195	1.441	1.26266	1.25122
2.703	0.339031	1.78623	1.43385	1.26123	1.2455
2.70467	0.335693	1.77574	1.43099	1.25313	1.24121
2.70633	0.330448	1.75953	1.42717	1.24168	1.24025
2.708	0.328541	1.74093	1.41764	1.22929	1.24121
2.70967	0.328064	1.72663	1.40524	1.21927	1.24025
2.71133	0.324726	1.71137	1.39093	1.2126	1.2393
2.713	0.320435	1.69325	1.38092	1.20592	1.24264
2.71467	0.315666	1.66988	1.37663	1.20163	1.24311
2.71633	0.309944	1.64604	1.37234	1.20115	1.23739
2.718	0.303745	1.62983	1.36423	1.20211	1.23024
2.71967	0.300884	1.61839	1.35422	1.20163	1.22881
2.72133	0.299454	1.6098	1.3504	1.19734	1.22929
2.723	0.294685	1.60122	1.34897	1.19114	1.22738
2.72467	0.286579	1.59597	1.34468	1.18446	1.22213
2.72633	0.282288	1.59121	1.33801	1.17922	1.21784
2.728	0.283718	1.5831	1.33371	1.17445	1.21403
2.72967	0.284672	1.57118	1.33133	1.16825	1.2145
2.73133	0.282764	1.55115	1.32656	1.15967	1.21307
2.733	0.28038	1.52445	1.31989	1.15299	1.21117
2.73467	0.284672	1.50061	1.30796	1.15108	1.20592
2.73633	0.291824	1.48344	1.29604	1.14965	1.2002
2.738	0.291347	1.47009	1.28603	1.14393	1.19829
2.73967	0.285625	1.45531	1.28222	1.13773	1.19257
2.74133	0.283241	1.44768	1.27792	1.13058	1.18351
2.743	0.281334	1.44482	1.27411	1.12581	1.17254
2.74467	0.27895	1.44243	1.26839	1.11914	1.16253
2.74633	0.26989	1.43862	1.25837	1.11103	1.15776
2.748	0.261307	1.43099	1.24645	1.10245	1.15252
2.74967	0.258923	1.42288	1.24407	1.09482	1.1487
2.75133	0.256538	1.41335	1.24454	1.09196	1.14727
2.753	0.258446	1.40619	1.2393	1.08767	1.15061
2.75467	0.258446	1.3957	1.23072	1.08576	1.15728
2.75633	0.26226	1.37997	1.22976	1.0829	1.15776
2.758	0.263691	1.36375	1.23501	1.08337	1.15442
2.75967	0.261784	1.35231	1.22929	1.08099	1.14536
2.76133	0.257015	1.34134	1.21641	1.0829	1.13344
2.763	0.251293	1.32751	1.20831	1.08528	1.11485
2.76467	0.247478	1.31416	1.20831	1.07956	1.10197
2.76633	0.24128	1.30701	1.20735	1.07288	1.09243
2.768	0.241756	1.29986	1.20115	1.06764	1.08862
2.76967	0.245571	1.29509	1.19257	1.07002	1.08671
2.77133	0.249863	1.28603	1.18732	1.06668	1.08814
2.773	0.25177	1.27363	1.18351	1.05762	1.09243
2.77467	0.253677	1.2598	1.17922	1.05333	1.091
2.77633	0.258446	1.24836	1.1735	1.05476	1.08433
2.778	0.259876	1.24693	1.17016	1.0581	1.07622
2.77967	0.258446	1.24073	1.16396	1.05524	1.0705
2.78133	0.257969	1.23644	1.15299	1.04713	1.0643
2.783	0.255585	1.23358	1.14346	1.03855	1.05429
2.78467	0.253677	1.23501	1.13726	1.0314	1.04046
2.78633	0.253201	1.23596	1.13201	1.02997	1.03569
2.788	0.253677	1.23072	1.12438	1.02472	1.03331
2.78967	0.252247	1.21832	1.12343	1.01709	1.02711
2.79133	0.250816	1.20258	1.12486	1.01185	1.02043
2.793	0.254154	1.19066	1.12295	1.01233	1.01709
2.79467	0.258446	1.17922	1.11723	1.01185	1.02329
2.79633	0.26083	1.16491	1.10722	1.0066	1.02711
2.798	0.26083	1.15252	1.09911	0.997543	1.02901
2.79967	0.264168	1.14632	1.09291	0.992775	1.02758
2.80133	0.270844	1.14489	1.08576	0.994682	1.0252
2.803	0.275135	1.14155	1.07861	0.997543	1.0252
2.80467	0.276089	1.13773	1.06859	0.992775	1.01995
2.80633	0.26989	1.13249	1.06621	0.980854	1.0128
2.808	0.267506	1.122	1.06668	0.974655	1.00279
2.80967	0.263691	1.11485	1.06335	0.973225	0.997066
2.81133	0.258923	1.10817	1.06001	0.968456	0.993729
2.813	0.254631	1.10435	1.06096	0.96035	0.989437
2.81467	0.25177	1.09959	1.06621	0.957012	0.983715
2.81633	0.257492	1.09148	1.06668	0.957966	0.97847
2.818	0.259399	1.08242	1.06478	0.957012	0.977039
2.81967	0.260353	1.07718	1.0581	0.952244	0.978947
2.82133	0.258923	1.07336	1.05619	0.948906	0.975609
2.823	0.261784	1.06668	1.05762	0.944614	0.96941
2.82467	0.261784	1.05715	1.05906	0.939846	0.963211
2.82633	0.257492	1.05333	1.06001	0.939369	0.959396
2.828	0.256062	1.05667	1.05667	0.940323	0.955105
2.82967	0.256062	1.05619	1.05619	0.936985	0.948906
2.83133	0.257492	1.05333	1.05333	0.932217	0.94986
2.833	0.255585	1.04713	1.05	0.932693	0.953674
2.83467	0.256062	1.04618	1.04618	0.931263	0.956535
2.83633	0.259399	1.04666	1.03712	0.928402	0.957012
2.838	0.26226	1.04666	1.02997	0.925064	0.962257
2.83967	0.26083	1.04284	1.02854	0.927448	0.966072
2.84133	0.256062	1.0376	1.03092	0.929832	0.962257
2.843	0.255108	1.03712	1.02615	0.929832	0.954628
2.84467	0.255585	1.03712	1.01519	0.934124	0.947475
2.84633	0.253201	1.03521	1.0066	0.935078	0.945091
2.848	0.25177	1.03092	1.00088	0.93174	0.939846
2.84967	0.254154	1.02425	0.993729	0.919819	0.932693
2.85133	0.263691	1.02043	0.982761	0.910282	0.926971
2.853	0.268936	1.01566	0.972271	0.906467	0.926971
2.85467	0.267029	1.00708	0.96941	0.90456	0.932217
2.85633	0.260353	0.992298	0.972271	0.901222	0.931263
2.858	0.250816	0.975609	0.972271	0.8955	0.923634
2.85967	0.247478	0.964642	0.971317	0.893593	0.919342
2.86133	0.24128	0.957966	0.971794	0.892639	0.918388
2.863	0.232697	0.950813	0.972271	0.888348	0.918865
2.86467	0.229836	0.945091	0.97084	0.877857	0.918865
2.86633	0.234604	0.942707	0.965595	0.86832	0.921249
2.868	0.24128	0.94223	0.962257	0.867844	0.921726
2.86967	0.240803	0.942707	0.959873	0.872612	0.920296
2.87133	0.236988	0.941753	0.955105	0.877857	0.919342
2.873	0.23365	0.940323	0.950336	0.874996	0.912666
2.87467	0.231743	0.938416	0.946045	0.872135	0.90313
2.87633	0.232697	0.938892	0.941753	0.870228	0.8955
2.878	0.234604	0.943184	0.937462	0.867367	0.891685
2.87967	0.234127	0.945091	0.93174	0.860214	0.892639
2.88133	0.23222	0.943661	0.930786	0.84877	0.892639
2.883	0.23222	0.937462	0.93174	0.841141	0.891685
2.88467	0.236511	0.929356	0.932217	0.837803	0.888824
2.88633	0.239372	0.926018	0.929832	0.839233	0.884056
2.888	0.239849	0.922203	0.92411	0.83828	0.883102
2.88967	0.24128	0.915527	0.922203	0.837326	0.882149
2.89133	0.245571	0.904083	0.920296	0.836849	0.880241
2.893	0.250816	0.900745	0.918388	0.837803	0.875473
2.89467	0.252724	0.901699	0.910759	0.83971	0.871658
2.89633	0.255108	0.902176	0.905037	0.837803	0.872135
2.898	0.255585	0.893116	0.908375	0.833511	0.870705
2.89967	0.258446	0.88644	0.912189	0.82922	0.863552
2.90133	0.261307	0.885487	0.913143	0.828266	0.854492
2.903	0.264645	0.88644	0.909805	0.828743	0.855446
2.90467	0.266075	0.889778	0.910282	0.829697	0.865459
2.90633	0.259876	0.886917	0.911236	0.831127	0.869274
2.908	0.254631	0.88644	0.905991	0.835896	0.860691
2.90967	0.252724	0.885487	0.895977	0.83828	0.854492
2.91133	0.252724	0.885487	0.883579	0.843525	0.854969
2.913	0.25177	0.880718	0.875473	0.844002	0.854492
2.91467	0.248432	0.867844	0.874519	0.839233	0.846386
2.91633	0.254631	0.854492	0.87738	0.828743	0.836372
2.918	0.264168	0.848293	0.879765	0.821114	0.833988
2.91967	0.272751	0.844479	0.878334	0.821114	0.833988
2.92133	0.275612	0.83828	0.876904	0.817299	0.832081
2.923	0.274658	0.829697	0.878334	0.8111	0.827312
2.92467	0.274658	0.82159	0.878334	0.805855	0.821114
2.92633	0.275135	0.815392	0.874519	0.803471	0.815868
2.928	0.278473	0.813961	0.872612	0.799656	0.815392
2.92967	0.277042	0.813007	0.875473	0.791073	0.814915
2.93133	0.270844	0.813007	0.878811	0.782013	0.811577
2.933	0.267982	0.8111	0.882149	0.775337	0.807285
2.93467	0.266075	0.813961	0.883102	0.772476	0.805855
2.93633	0.259399	0.818253	0.881195	0.773907	0.80967
2.938	0.248432	0.814915	0.874996	0.777721	0.813961
2.93967	0.24271	0.810146	0.869751	0.78249	0.817299
2.94133	0.244141	0.803471	0.869751	0.788212	0.818253
2.943	0.250816	0.800133	0.868797	0.795364	0.818729
2.94467	0.258923	0.793457	0.864506	0.80204	0.818729
2.94633	0.263214	0.790119	0.859261	0.805378	0.813961
2.948	0.266552	0.786304	0.855446	0.805378	0.804901
2.94967	0.265598	0.784874	0.853062	0.803471	0.792027
2.95133	0.267029	0.78392	0.844955	0.796795	0.782013
2.953	0.266552	0.785351	0.834465	0.792503	0.77486
2.95467	0.262737	0.787735	0.82922	0.793934	0.771046
2.95633	0.260353	0.783443	0.830173	0.79155	0.769615
2.958	0.256062	0.775814	0.832558	0.780106	0.769138
2.95967	0.253677	0.765324	0.83065	0.767708	0.770092
2.96133	0.25177	0.761032	0.828266	0.769615	0.771046
2.963	0.246525	0.761032	0.828266	0.772476	0.768661
2.96467	0.239372	0.757694	0.826836	0.763416	0.76437
2.96633	0.23365	0.752449	0.827312	0.753403	0.762463
2.968	0.234604	0.747681	0.829697	0.751495	0.761509
2.96967	0.239372	0.749111	0.832558	0.754833	0.763893
2.97133	0.243187	0.747681	0.832081	0.751972	0.76437
2.973	0.246048	0.742435	0.833988	0.745296	0.764847
2.97467	0.25034	0.736713	0.833035	0.741959	0.763416
2.97633	0.254631	0.733852	0.822544	0.748158	0.760555
2.978	0.255585	0.734806	0.805378	0.759125	0.757694
2.97967	0.25177	0.733376	0.79298	0.763416	0.754356
2.98133	0.247955	0.730038	0.791073	0.758648	0.757217
2.983	0.243187	0.720501	0.789165	0.752926	0.758648
2.98467	0.240803	0.717163	0.785351	0.749111	0.75388
2.98633	0.24271	0.717163	0.78249	0.741005	0.74482
2.988	0.247955	0.720501	0.785828	0.730515	0.742912
2.98967	0.254631	0.721931	0.788212	0.725746	0.743866
2.99133	0.258446	0.721455	0.786781	0.724792	0.739574
2.993	0.259876	0.725269	0.783443	0.725269	0.733852
2.99467	0.261784	0.733376	0.776291	0.726223	0.738144
2.99633	0.259876	0.741959	0.766754	0.72813	0.747204
2.998	0.252724	0.742435	0.758648	0.722885	0.750065
2.99967	0.241756	0.73576	0.753403	0.713348	0.747204
3.00133	0.237942	0.728607	0.750065	0.710487	0.74482
3.003	0.239372	0.726223	0.745773	0.712872	0.74482
3.00467	0.242233	0.721455	0.746727	0.716209	0.742912
3.00633	0.244141	0.713348	0.752449	0.713348	0.741482
3.008	0.246525	0.704288	0.759602	0.710964	0.738621
3.00967	0.249863	0.700474	0.765324	0.70858	0.73576
3.01133	0.252724	0.703812	0.762463	0.70858	0.730038
3.013	0.252247	0.704765	0.756264	0.706196	0.727177
3.01467	0.249386	0.69952	0.751972	0.697136	0.725269
3.01633	0.246048	0.694275	0.754356	0.689507	0.719547
3.018	0.247955	0.689983	0.753403	0.685215	0.711918
3.01967	0.25177	0.686646	0.749588	0.684261	0.704765
3.02133	0.247002	0.679016	0.74482	0.679016	0.703335
3.023	0.24271	0.669003	0.745296	0.673771	0.702858
3.02467	0.239849	0.660419	0.74482	0.672817	0.69952
3.02633	0.239849	0.653744	0.739574	0.677586	0.694752
3.028	0.236511	0.652313	0.731945	0.686169	0.690937
3.02967	0.232697	0.655174	0.725746	0.691414	0.693321
3.03133	0.231266	0.656605	0.726223	0.690937	0.695705
3.033	0.230789	0.656605	0.727177	0.689507	0.695229
3.03467	0.227928	0.656605	0.7267	0.692368	0.689983
3.03633	0.227451	0.657558	0.725269	0.689507	0.687122
3.038	0.226498	0.657082	0.725269	0.67997	0.689507
3.03967	0.22316	0.649929	0.723362	0.667572	0.692368
3.04133	0.219345	0.640869	0.724792	0.662327	0.695229
3.043	0.217915	0.630856	0.724316	0.657558	0.695705
3.04467	0.222683	0.628471	0.724316	0.650883	0.696182
3.04633	0.226498	0.629902	0.723362	0.644207	0.694752
3.048	0.227451	0.628948	0.727653	0.638485	0.691414
3.04967	0.224113	0.627041	0.731468	0.636101	0.681877
3.05133	0.22316	0.626564	0.727653	0.638485	0.672817
3.053	0.223637	0.630379	0.723839	0.649452	0.666142
3.05467	0.220776	0.628948	0.720978	0.657558	0.665188
3.05633	0.211716	0.62418	0.721455	0.664234	0.668049
3.058	0.207901	0.617981	0.720024	0.670433	0.667572
3.05967	0.211716	0.61655	0.717163	0.674248	0.667095
3.06133	0.2141	0.617027	0.714779	0.672817	0.665188
3.063	0.214577	0.61512	0.709057	0.662327	0.665188
3.06467	0.210285	0.613213	0.705719	0.654221	0.664234
3.06633	0.204563	0.611305	0.69952	0.647068	0.658989
3.068	0.195026	0.610828	0.692844	0.643253	0.65136
3.06967	0.189781	0.608921	0.685215	0.644207	0.646591
3.07133	0.192165	0.608921	0.676632	0.643253	0.647068
3.073	0.191689	0.610828	0.67091	0.638962	0.647545
3.07467	0.191689	0.610828	0.668526	0.630856	0.646114
3.07633	0.19455	0.610352	0.671387	0.627518	0.646114
3.078	0.199318	0.609398	0.670433	0.629902	0.648499
3.07967	0.196934	0.608444	0.666142	0.628948	0.652313
3.08133	0.187397	0.607967	0.664711	0.627518	0.653267
3.083	0.183582	0.605583	0.670433	0.628471	0.649929
3.08467	0.186443	0.601768	0.671387	0.630379	0.646114
3.08633	0.190735	0.598431	0.665665	0.631809	0.639915
3.088	0.191212	0.600815	0.660419	0.628948	0.641346
3.08967	0.191689	0.602722	0.66185	0.627041	0.645638
3.09133	0.194073	0.598907	0.665665	0.625134	0.646114
3.093	0.194073	0.594616	0.668049	0.624657	0.644684
3.09467	0.193119	0.592709	0.668049	0.627041	0.648022
3.09633	0.19598	0.592709	0.669956	0.631332	0.656128
3.098	0.200272	0.588417	0.676155	0.631332	0.658989
3.09967	0.20647	0.583172	0.684738	0.627518	0.653267
3.10133	0.215054	0.581264	0.687122	0.623703	0.647545
3.103	0.22459	0.579834	0.680447	0.624657	0.641823
3.10467	0.231266	0.58651	0.674725	0.623226	0.635147
3.10633	0.229359	0.591755	0.669956	0.61655	0.629425
3.108	0.223637	0.58794	0.666142	0.606537	0.62561
3.10967	0.217915	0.585079	0.662327	0.598907	0.62418
3.11133	0.214577	0.584602	0.666142	0.59557	0.626564
3.113	0.209332	0.58651	0.669479	0.595093	0.632763
3.11467	0.204086	0.583172	0.671864	0.596046	0.638008
3.11633	0.200748	0.57888	0.674248	0.599384	0.638485
3.118	0.200748	0.584126	0.677109	0.606537	0.634193
3.11967	0.203133	0.590324	0.672817	0.611305	0.626564
3.12133	0.203133	0.596046	0.661373	0.614643	0.618935
3.123	0.203133	0.59557	0.654697	0.608921	0.61655
3.12467	0.202656	0.591755	0.655651	0.602245	0.617504
3.12633	0.206947	0.586033	0.655651	0.600338	0.621796
3.128	0.213146	0.57745	0.65279	0.604153	0.624657
3.12967	0.220299	0.571251	0.648022	0.606537	0.627995
3.13133	0.217915	0.566006	0.648499	0.601768	0.629425
3.133	0.212669	0.562191	0.648975	0.59557	0.626564
3.13467	0.209332	0.558853	0.646114	0.591278	0.620842
3.13633	0.207901	0.558853	0.641346	0.588417	0.614643
3.138	0.20504	0.55933	0.638008	0.580788	0.612736
3.13967	0.198364	0.555992	0.639915	0.573635	0.61655
3.14133	0.198364	0.55027	0.645161	0.568867	0.620842
3.143	0.203609	0.546455	0.650406	0.567913	0.620365
3.14467	0.210762	0.547409	0.648499	0.566483	0.61512
3.14633	0.214577	0.55027	0.644207	0.562668	0.608921
3.148	0.213146	0.556469	0.642776	0.55933	0.607491
3.14967	0.214577	0.559807	0.647545	0.558376	0.60463
3.15133	0.21553	0.565529	0.653267	0.562668	0.599861
3.153	0.216484	0.576496	0.654697	0.567913	0.596523
3.15467	0.214577	0.579357	0.655651	0.571728	0.600338
3.15633	0.212193	0.574589	0.657558	0.56982	0.604153
3.158	0.216007	0.561714	0.660419	0.572681	0.60606
3.15967	0.217438	0.551701	0.657558	0.578403	0.60463
3.16133	0.219345	0.542164	0.650406	0.576496	0.600815
3.163	0.218391	0.529766	0.647068	0.571728	0.601292
3.16467	0.219822	0.524044	0.65136	0.563622	0.603199
3.16633	0.217915	0.519752	0.659943	0.558376	0.602722
3.168	0.213146	0.522614	0.660896	0.552654	0.59557
3.16967	0.208378	0.528812	0.659466	0.552177	0.592232
3.17133	0.20504	0.535011	0.660896	0.561237	0.596046
3.173	0.203133	0.536919	0.662804	0.563145	0.598907
3.17467	0.197887	0.534058	0.663757	0.56076	0.597477
3.17633	0.197411	0.533104	0.66328	0.561714	0.594139
3.178	0.202179	0.533104	0.664234	0.56982	0.591755
3.17967	0.208855	0.531197	0.66328	0.571728	0.588417
3.18133	0.208855	0.526905	0.658035	0.562191	0.583172
3.183	0.208378	0.52166	0.65279	0.557423	0.574589
3.18467	0.211716	0.518799	0.648022	0.559807	0.563622
3.18633	0.211716	0.514984	0.640869	0.562191	0.558853
3.188	0.209808	0.511169	0.638962	0.555515	0.561237
3.18967	0.203609	0.507355	0.643253	0.55027	0.562668
3.19133	0.200748	0.50354	0.649929	0.547886	0.563145
3.193	0.200748	0.504017	0.656128	0.551224	0.566483
3.19467	0.200272	0.508785	0.657082	0.554085	0.572681
3.19633	0.198364	0.516891	0.65279	0.553608	0.576496
3.198	0.194073	0.522137	0.645161	0.550747	0.576496
3.19967	0.194073	0.522614	0.6423	0.542164	0.574589
3.20133	0.193596	0.522137	0.642776	0.534534	0.570774
3.203	0.192642	0.518799	0.638485	0.53215	0.564575
3.20467	0.190735	0.51403	0.632286	0.53072	0.561237
3.20633	0.195503	0.504494	0.631332	0.524998	0.558853
3.208	0.196934	0.491619	0.637054	0.522137	0.555515
3.20967	0.196934	0.483036	0.637054	0.530243	0.555515
3.21133	0.202179	0.480652	0.63324	0.544071	0.556469
3.213	0.212193	0.481606	0.632763	0.548363	0.557423
3.21467	0.218391	0.476837	0.637531	0.543118	0.555038
3.21633	0.216961	0.47636	0.642776	0.537872	0.550747
3.218	0.218868	0.48542	0.646114	0.533581	0.545025
3.21967	0.221729	0.492096	0.646591	0.526905	0.540257
3.22133	0.219345	0.495434	0.649929	0.517845	0.538349
3.223	0.208855	0.498295	0.654697	0.510693	0.53978
3.22467	0.200748	0.504971	0.662804	0.507832	0.545025
3.22633	0.197411	0.504971	0.670433	0.509739	0.549793
3.228	0.198841	0.500679	0.671864	0.513554	0.555515
3.22967	0.197411	0.498772	0.670433	0.517368	0.558853
3.23133	0.195503	0.495434	0.664711	0.518322	0.561714
3.233	0.192642	0.488758	0.659943	0.516415	0.559807
3.23467	0.193596	0.480652	0.652313	0.52166	0.554562
3.23633	0.196457	0.478745	0.644684	0.532627	0.554085
3.238	0.196934	0.480175	0.638962	0.53978	0.555515
3.23967	0.197887	0.480652	0.638008	0.535965	0.555992
3.24133	0.199318	0.479221	0.639439	0.529766	0.558853
3.243	0.205994	0.47636	0.638008	0.528812	0.562191
3.24467	0.211239	0.479221	0.636578	0.52309	0.562668
3.24633	0.212193	0.48399	0.635147	0.51403	0.555992
3.248	0.209808	0.48542	0.63467	0.508308	0.553131
3.24967	0.205994	0.48399	0.633717	0.506401	0.551224
3.25133	0.203133	0.485897	0.635624	0.501633	0.543594
3.253	0.198841	0.494957	0.638962	0.496864	0.535965
3.25467	0.191212	0.497341	0.636578	0.500202	0.535488
3.25633	0.183582	0.49305	0.628471	0.502586	0.539303
3.258	0.179768	0.488758	0.619888	0.497818	0.538349
3.25967	0.181675	0.486374	0.61512	0.494957	0.535965
3.26133	0.182629	0.484467	0.610828	0.501633	0.534534
3.263	0.182629	0.483513	0.605106	0.509739	0.536919
3.26467	0.183582	0.484943	0.605106	0.510693	0.53978
3.26633	0.183582	0.489235	0.617504	0.506401	0.54121
3.268	0.187874	0.492096	0.633717	0.504971	0.54121
3.26967	0.192642	0.496864	0.640392	0.506401	0.53978
3.27133	0.198364	0.503063	0.633717	0.508785	0.535965
3.273	0.204563	0.501633	0.627041	0.508785	0.53215
3.27467	0.207901	0.494003	0.623226	0.504971	0.527382
3.27633	0.211716	0.490665	0.617981	0.50211	0.52166
3.278	0.211239	0.491142	0.609875	0.504017	0.515461
3.27967	0.207901	0.487804	0.601292	0.506401	0.511169
3.28133	0.200272	0.480175	0.598907	0.499725	0.516415
3.283	0.192165	0.475407	0.600338	0.490189	0.517845
3.28467	0.189781	0.480175	0.604153	0.487328	0.511169
3.28633	0.193596	0.48399	0.600815	0.490189	0.503063
3.288	0.198364	0.484943	0.594616	0.492573	0.500679
3.28967	0.198364	0.485897	0.589848	0.489712	0.504494
3.29133	0.197411	0.48399	0.586987	0.489712	0.501156
3.293	0.197887	0.482559	0.584602	0.493526	0.494957
3.29467	0.196934	0.483513	0.57888	0.495434	0.496387
3.29633	0.195026	0.48542	0.574589	0.495434	0.50211
3.298	0.190735	0.487328	0.571251	0.491619	0.506878
3.29967	0.189781	0.487328	0.575066	0.490189	0.507355
3.30133	0.195026	0.490189	0.580311	0.494003	0.507355
3.303	0.201702	0.496864	0.582695	0.501633	0.509262
3.30467	0.205994	0.497341	0.578403	0.508785	0.510216
3.30633	0.205517	0.494003	0.574112	0.511646	0.509739
3.308	0.20504	0.492096	0.575066	0.511169	0.509262
3.30967	0.208855	0.49448	0.576496	0.512123	0.507832
3.31133	0.2141	0.498772	0.574589	0.511169	0.506878
3.313	0.213146	0.504017	0.572681	0.506878	0.506878
3.31467	0.209332	0.511169	0.576496	0.495434	0.506878
3.31633	0.207424	0.514984	0.583172	0.489235	0.507832
3.318	0.209808	0.514984	0.590324	0.486374	0.504971
3.31967	0.206947	0.519276	0.591755	0.483513	0.499725
3.32133	0.198364	0.527382	0.588417	0.478268	0.499249
3.323	0.193596	0.532627	0.584126	0.473022	0.504971
3.32467	0.193596	0.533581	0.580311	0.474453	0.509739
3.32633	0.195503	0.537395	0.57745	0.477314	0.504494
3.328	0.197411	0.546932	0.56982	0.480175	0.499725
3.32967	0.20504	0.56076	0.561714	0.482082	0.501156
3.33133	0.212193	0.56982	0.562668	0.483513	0.502586
[truncated: 4,008 more rows]

## Sheet: Fig. 2k
Temperature (°C)	Buffer (apo VnOptE)- twelve replicates (n=4 with 3 technical replicates)												Buffer average		2',2'-c-di-AMP- nine replicates (n=3 with 3 technical replicates)									2',2'-c-d-AMP avarage		2',3'-c-di-AMP- nine replicates (n=3 with 3 technical replicates)									2',3'-c-di-AMP average		3',3'-c-di-AMP- nine replicates (n=3 with 3 technical replicates)									3',3'-c-di-AMP average
20	0.197527	0.214586	0.180156	0.0564624	0.0974763	0.109585	-0.0229785	-0.0288894	-0.0173183	0.427196	0.400968	0.471214	0.173832		0.29787	0.314751	0.352764	0.250777	0.198298	0.225221	0.0805427	0.158393	0.0700655	0.215136		0.432289	0.517921	0.410902	0.269591	0.308776	0.164079	0.0305196	0.106943	0.12742	0.26316		0.274349	0.284814	0.342691	0.10032	0.170784	0.250898	0.0591678	0.0752074	0.116581	0.18609
20.5	0.196763	0.212579	0.176888	0.0527163	0.0938837	0.105714	-0.0230279	-0.0292964	-0.018826	0.427599	0.40235	0.47338	0.17256		0.296543	0.312137	0.349763	0.245714	0.194033	0.220353	0.0790408	0.157765	0.0684217	0.212368		0.423341	0.507481	0.401128	0.259714	0.298488	0.156683	0.0244158	0.100181	0.120456	0.254654		0.273114	0.282341	0.339774	0.0954393	0.167036	0.246166	0.0594963	0.0747149	0.115204	0.183698
21	0.195999	0.21057	0.173621	0.0489709	0.0902911	0.101843	-0.0230774	-0.0297035	-0.0203337	0.428002	0.403731	0.475545	0.171288		0.295216	0.309524	0.346763	0.24065	0.189768	0.215486	0.0775382	0.157136	0.0667779	0.209601		0.414391	0.497041	0.391354	0.249835	0.2882	0.149288	0.0183121	0.09342	0.113492	0.246148		0.27188	0.279868	0.336857	0.0905587	0.163288	0.241434	0.0598248	0.0742225	0.113826	0.181307
21.5	0.195234	0.208562	0.170353	0.0452248	0.0866984	0.0979718	-0.0231269	-0.0301105	-0.0218414	0.428404	0.405114	0.477711	0.170016		0.293889	0.306912	0.343763	0.235587	0.185503	0.210619	0.0760357	0.156508	0.0651341	0.206833		0.405442	0.4866	0.381579	0.239958	0.277912	0.141892	0.0122084	0.0866587	0.106529	0.237642		0.270645	0.277394	0.33394	0.0856774	0.159541	0.236701	0.0601533	0.0737308	0.112448	0.178915
22	0.19447	0.206554	0.167086	0.0414793	0.0831058	0.0941012	-0.0231764	-0.0305176	-0.0233492	0.428807	0.406495	0.479877	0.168744		0.292562	0.304298	0.340763	0.230523	0.181238	0.205751	0.0745333	0.155879	0.0634903	0.204065		0.396493	0.476159	0.371805	0.23008	0.267625	0.134496	0.00610462	0.0798974	0.0995649	0.229136		0.269411	0.274921	0.331023	0.0807968	0.155792	0.231969	0.0604818	0.0732383	0.11107	0.176523
22.5	0.193706	0.204546	0.163819	0.0377333	0.0795132	0.0902301	-0.0232259	-0.0309246	-0.0248569	0.429209	0.407877	0.482043	0.167472		0.291235	0.301686	0.337763	0.22546	0.176973	0.200884	0.0730309	0.15525	0.0618464	0.201297		0.387544	0.465718	0.362032	0.220202	0.257336	0.1271	9.9477e-07	0.0731362	0.0926012	0.22063		0.268177	0.272448	0.328106	0.0759162	0.152045	0.227237	0.0608103	0.0727459	0.109693	0.174131
23	0.192942	0.202538	0.160551	0.0339872	0.0759206	0.0863589	-0.0232754	-0.0313317	-0.0263646	0.429612	0.409258	0.484209	0.1662		0.289908	0.299073	0.334762	0.220397	0.172708	0.196017	0.0715285	0.154622	0.0602027	0.198728		0.378594	0.455278	0.352258	0.210324	0.247049	0.119705	-0.00610274	0.0663748	0.0856375	0.212124		0.266942	0.269975	0.32519	0.0710356	0.148296	0.222504	0.0611388	0.0722534	0.108315	0.171739
23.5	0.192619	0.200778	0.15757	0.0305961	0.0726243	0.0827632	-0.0229991	-0.0314682	-0.027564	0.430654	0.411141	0.487008	0.16531		0.289064	0.296906	0.332251	0.215732	0.16862	0.191454	0.0705047	0.154439	0.0589225	0.196561		0.369729	0.44495	0.342406	0.200566	0.236836	0.112057	-0.012107	0.0596006	0.0788436	0.203653		0.266193	0.26794	0.322776	0.0664663	0.144853	0.218147	0.0620876	0.0722692	0.10742	0.169795
24	0.192796	0.199245	0.154905	0.0275513	0.069627	0.079462	-0.0224683	-0.0313469	-0.028465	0.432352	0.413604	0.490464	0.16481		0.288781	0.295234	0.330211	0.211527	0.164699	0.187208	0.0698759	0.154676	0.0579947	0.194824		0.360921	0.434701	0.33237	0.190972	0.226531	0.104109	-0.0181419	0.0528722	0.0719154	0.195139		0.265993	0.266428	0.320859	0.0622206	0.141652	0.214144	0.0635725	0.0727099	0.10697	0.168283
24.5	0.19346	0.198049	0.152569	0.0248134	0.0668317	0.0764493	-0.0216668	-0.0308961	-0.0290357	0.434767	0.416753	0.494679	0.164731		0.289062	0.294156	0.328672	0.20773	0.161135	0.183296	0.069637	0.155396	0.0575382	0.193568		0.352149	0.424602	0.322245	0.181381	0.216248	0.0958188	-0.0242363	0.0461227	0.0648588	0.186577		0.266405	0.265446	0.319449	0.0582303	0.138825	0.210551	0.0655893	0.0736725	0.107001	0.167241
25	0.194724	0.197317	0.150591	0.0223731	0.0642577	0.0737681	-0.0205283	-0.0300812	-0.0292454	0.438031	0.420679	0.499787	0.165139		0.290005	0.293626	0.327639	0.204318	0.158063	0.179753	0.0698681	0.156738	0.0575982	0.192881		0.343455	0.414634	0.312034	0.171771	0.206005	0.0872312	-0.0303063	0.0393721	0.0577984	0.177999		0.267475	0.265109	0.318584	0.0545397	0.136432	0.207428	0.0681912	0.0752289	0.10761	0.166733
25.5	0.196747	0.197337	0.149024	0.0203611	0.0620048	0.0714991	-0.0189765	-0.0288035	-0.0290035	0.442225	0.425484	0.505868	0.166147		0.291733	0.293883	0.327208	0.201423	0.15551	0.176699	0.070697	0.158788	0.0583012	0.192824		0.334975	0.404989	0.301764	0.162315	0.19593	0.0784231	-0.0363194	0.0326536	0.0506305	0.169485		0.269337	0.265473	0.318353	0.0511805	0.134567	0.204869	0.0715475	0.0774568	0.108932	0.166857
26	0.199446	0.19793	0.147898	0.0189166	0.0601247	0.0697089	-0.0169654	-0.0270352	-0.0283293	0.447396	0.431311	0.513038	0.167787		0.294239	0.294772	0.327415	0.199093	0.153624	0.174184	0.0720467	0.161572	0.0596489	0.193444		0.326595	0.395462	0.291525	0.152931	0.186023	0.0696084	-0.0422962	0.0259851	0.043199	0.161004		0.271962	0.266568	0.318801	0.0482313	0.133231	0.202887	0.075523	0.080318	0.110939	0.167607
26.5	0.202917	0.199233	0.147294	0.0179972	0.0586143	0.0684087	-0.014329	-0.024676	-0.0270979	0.453604	0.438264	0.521393	0.170135		0.29756	0.296416	0.328372	0.197378	0.152383	0.172242	0.0741137	0.165197	0.061739	0.194802		0.318314	0.386045	0.28143	0.143537	0.176294	0.0607979	-0.0481908	0.0193763	0.0356939	0.152589		0.275451	0.268461	0.320043	0.0457006	0.132511	0.201572	0.0803648	0.0840232	0.113694	0.169091
27	0.207302	0.201305	0.147268	0.0177618	0.0576376	0.0677056	-0.0110522	-0.0216704	-0.0253555	0.461075	0.446489	0.531036	0.173292		0.301884	0.298853	0.330177	0.196377	0.151718	0.170949	0.0769076	0.169735	0.064429	0.196957		0.310164	0.376795	0.271415	0.13433	0.16676	0.052061	-0.0540136	0.0128489	0.0281213	0.144276		0.279952	0.271246	0.322197	0.0437058	0.132432	0.201002	0.0860728	0.0885832	0.117291	0.171387
27.5	0.212674	0.204221	0.1479	0.0182308	0.0572721	0.0676538	-0.00700948	-0.017925	-0.023038	0.469806	0.456043	0.541995	0.177319		0.307304	0.302235	0.332974	0.196084	0.151573	0.170387	0.0805384	0.175268	0.0678307	0.199967		0.3022	0.367637	0.261517	0.125266	0.157419	0.0433965	-0.0597114	0.00643718	0.0204858	0.136072		0.285543	0.27497	0.325404	0.0422003	0.133061	0.201234	0.0928089	0.0940655	0.121828	0.174568
28	0.219065	0.20791	0.149285	0.0194232	0.0575082	0.0683397	-0.00218685	-0.0133983	-0.0201053	0.479952	0.46701	0.554405	0.182267		0.313894	0.306546	0.336841	0.196524	0.151978	0.170544	0.0850513	0.181869	0.0719647	0.203899		0.294331	0.358506	0.251801	0.116309	0.14817	0.0347971	-0.0653081	0.000125689	0.012937	0.127963		0.29228	0.279824	0.329752	0.0412528	0.134421	0.202269	0.100558	0.100536	0.127368	0.178696
28.5	0.226671	0.212612	0.151475	0.0211653	0.0584522	0.0698217	0.00365194	-0.00798966	-0.0164922	0.491673	0.479496	0.568311	0.188237		0.321809	0.312035	0.341794	0.19784	0.152787	0.171545	0.0906296	0.189615	0.0769196	0.208871		0.286563	0.349429	0.242125	0.107529	0.139117	0.0262203	-0.0708041	-0.00605453	0.00552355	0.119961		0.300367	0.285877	0.335256	0.040977	0.136677	0.20427	0.109579	0.108117	0.134025	0.183905
29	0.235627	0.218427	0.154554	0.0236363	0.0602516	0.0722139	0.0106092	-0.00158171	-0.0121419	0.505267	0.493725	0.584004	0.195383		0.331266	0.3188	0.348039	0.200105	0.15417	0.17347	0.0973322	0.198708	0.0828199	0.21502		0.27896	0.340516	0.232482	0.0990338	0.13034	0.0177047	-0.0761462	-0.0121034	-0.00173512	0.112117		0.309919	0.293254	0.342112	0.0414114	0.139935	0.207328	0.11994	0.116867	0.142025	0.19031
29.5	0.245964	0.225487	0.158621	0.0268303	0.0629255	0.0755921	0.0188858	0.00590612	-0.00690368	0.52081	0.509846	0.601638	0.2038		0.342351	0.326984	0.3557	0.20343	0.156238	0.176416	0.105395	0.209263	0.089865	0.222473		0.27146	0.331663	0.222937	0.0907022	0.12179	0.00929348	-0.0812727	-0.0180605	-0.0088706	0.104405		0.321054	0.302105	0.350511	0.0425904	0.144211	0.211557	0.131841	0.126893	0.151441	0.198022
30	0.257845	0.233903	0.163789	0.0308728	0.0665464	0.0799852	0.0284966	0.0145124	-0.000707896	0.538569	0.528125	0.621459	0.213616		0.355275	0.336698	0.364913	0.208008	0.159158	0.180476	0.114811	0.221399	0.0981319	0.231392		0.264099	0.32295	0.21345	0.0825684	0.113457	0.000952594	-0.0863499	-0.0239448	-0.0159109	0.096808		0.334016	0.312638	0.360577	0.0446488	0.149602	0.217066	0.145232	0.138337	0.162313	0.207159
30.5	0.271408	0.243899	0.170123	0.0358458	0.0712797	0.0854894	0.0397262	0.0244344	0.00655871	0.558688	0.548912	0.643658	0.225002		0.370244	0.348182	0.375852	0.213972	0.163137	0.18586	0.125859	0.235307	0.107779	0.241981		0.25685	0.314353	0.203976	0.0746514	0.105397	-0.00730244	-0.0912388	-0.0296504	-0.0228694	0.0893518		0.349063	0.324926	0.372512	0.0476242	0.156234	0.224063	0.160519	0.15151	0.174841	0.217922
31	0.286791	0.255608	0.177877	0.041981	0.077198	0.0922273	0.0525999	0.0357737	0.0150455	0.581402	0.572469	0.668579	0.238129		0.387579	0.361628	0.388875	0.221427	0.168411	0.192621	0.138565	0.251357	0.119009	0.254365		0.249836	0.305983	0.194736	0.0669182	0.0975546	-0.0153803	-0.0960546	-0.0351853	-0.0296996	0.0820786		0.36642	0.339247	0.386725	0.0515034	0.164143	0.232618	0.177676	0.166552	0.189186	0.230452
31.5	0.303925	0.269045	0.187036	0.0492901	0.08435	0.100317	0.0673216	0.0486098	0.0248004	0.606807	0.59896	0.696327	0.253066		0.407233	0.377015	0.403878	0.230461	0.17505	0.200915	0.153126	0.269543	0.131876	0.268662		0.242866	0.297566	0.185642	0.0593337	0.0898948	-0.0232848	-0.100744	-0.0405977	-0.036475	0.0749112		0.386138	0.355623	0.403173	0.0564306	0.173463	0.242861	0.196899	0.183537	0.205301	0.244825
32	0.323104	0.284443	0.197803	0.0578754	0.0928466	0.109778	0.0839975	0.0631707	0.0359283	0.635157	0.628609	0.727187	0.269992		0.429614	0.394664	0.421132	0.241208	0.183098	0.210806	0.169645	0.290109	0.146538	0.28506		0.236072	0.289258	0.176758	0.0519569	0.0824197	-0.0310925	-0.10535	-0.0457675	-0.0431057	0.0679055		0.408564	0.374339	0.422082	0.0624311	0.184296	0.254859	0.218341	0.202727	0.223443	0.261231
32.5	0.344421	0.301966	0.210305	0.067729	0.102769	0.120782	0.102918	0.0796703	0.0485432	0.666873	0.661689	0.761461	0.289094		0.454942	0.414805	0.440801	0.253705	0.1926	0.222435	0.188457	0.313286	0.163232	0.303704		0.22941	0.281084	0.168101	0.0447996	0.075129	-0.0387916	-0.109689	-0.050674	-0.0494773	0.0610992		0.433907	0.395559	0.443627	0.069577	0.196782	0.26873	0.242366	0.224259	0.24387	0.279853
33	0.368072	0.321743	0.224729	0.0789623	0.114191	0.133486	0.124101	0.0981413	0.0627215	0.702227	0.698293	0.799386	0.310504		0.483441	0.437587	0.463065	0.268157	0.203606	0.235893	0.209513	0.339128	0.182011	0.324675		0.222941	0.273006	0.1597	0.037894	0.0680279	-0.046306	-0.113834	-0.0554087	-0.0556049	0.0544906		0.462313	0.419541	0.467985	0.0780089	0.211044	0.284703	0.268885	0.247964	0.266595	0.300782
33.5	0.394087	0.343936	0.241081	0.0916363	0.127205	0.147964	0.147737	0.118714	0.0784656	0.74138	0.738592	0.84114	0.334328		0.515172	0.463142	0.487977	0.284642	0.216171	0.251312	0.233079	0.367434	0.202812	0.348135		0.216561	0.264979	0.151403	0.03125	0.0610766	-0.0536879	-0.117618	-0.0600391	-0.0615043	0.0480467		0.493955	0.446329	0.495197	0.0878355	0.227215	0.30277	0.298214	0.27401	0.291736	0.32414
34	0.422904	0.368881	0.2597	0.105819	0.141978	0.164293	0.173824	0.141539	0.0958871	0.784511	0.78273	0.886882	0.360746		0.55068	0.492017	0.515999	0.30329	0.230399	0.26875	0.259195	0.398484	0.22587	0.374203		0.210603	0.257296	0.143286	0.0248802	0.0542932	-0.0609016	-0.121104	-0.0644052	-0.0670147	0.0418815		0.529336	0.476403	0.52571	0.0990676	0.245378	0.3231	0.330358	0.302593	0.319619	0.350174
34.5	0.45435	0.396539	0.280542	0.121603	0.158608	0.182721	0.202345	0.16647	0.11492	0.831637	0.830826	0.936636	0.389766		0.589743	0.524089	0.54703	0.32419	0.246521	0.288423	0.287793	0.432091	0.251081	0.402859		0.204873	0.249758	0.135156	0.0188017	0.047727	-0.0678921	-0.124296	-0.0685995	-0.0722764	0.0359168		0.568314	0.509652	0.559449	0.11185	0.265709	0.345836	0.365166	0.333548	0.349966	0.378832
35	0.488395	0.426967	0.303719	0.139068	0.177156	0.203244	0.233311	0.193565	0.135582	0.882409	0.882766	0.990288	0.421372		0.632306	0.559367	0.581089	0.347384	0.264583	0.310327	0.318852	0.468196	0.278395	0.434123		0.199361	0.242306	0.127037	0.0128987	0.0413382	-0.0746512	-0.127175	-0.0725651	-0.0772604	0.0301432		0.610832	0.546062	0.596476	0.126154	0.288182	0.371073	0.402672	0.366901	0.382778	0.410125
35.5	0.524963	0.460138	0.329318	0.158194	0.197674	0.225828	0.26679	0.222928	0.157897	0.936627	0.938444	1.04773	0.455544		0.678375	0.597837	0.618236	0.372851	0.284596	0.334499	0.352511	0.506884	0.307933	0.468041		0.194083	0.235141	0.118968	0.00716118	0.0351225	-0.0812752	-0.129649	-0.0761412	-0.0818229	0.0246208		0.656941	0.58561	0.636884	0.142026	0.312763	0.398677	0.442949	0.402803	0.418178	0.444092
36	0.56405	0.496024	0.357463	0.178965	0.220157	0.250515	0.302905	0.254556	0.181914	0.994017	0.997547	1.10853	0.49222		0.727923	0.639537	0.658449	0.40064	0.306648	0.36097	0.388816	0.548222	0.339818	0.504548		0.189178	0.228311	0.111081	0.00158599	0.0290893	-0.0877284	-0.131531	-0.0790787	-0.0857893	0.0194575		0.706601	0.628398	0.68072	0.159452	0.339452	0.42887	0.485928	0.441182	0.456123	0.480747
36.5	0.605268	0.534441	0.388041	0.201433	0.244584	0.277336	0.34157	0.288312	0.207561	1.05417	1.05971	1.17217	0.531216		0.780502	0.684053	0.701433	0.430817	0.330843	0.389811	0.427702	0.591888	0.373803	0.543546		0.184482	0.221772	0.103358	-0.00382525	0.0232182	-0.0940611	-0.132722	-0.0813483	-0.0891863	0.0146318		0.759364	0.673979	0.727687	0.178524	0.368239	0.461583	0.531472	0.481853	0.496286	0.519888
37	0.648524	0.575259	0.421144	0.225555	0.27102	0.306212	0.382818	0.324301	0.234879	1.11684	1.12458	1.23833	0.572456		0.835955	0.731343	0.74717	0.463324	0.357213	0.420927	0.469224	0.637903	0.409921	0.584945		0.180255	0.215727	0.0960018	-0.00907932	0.017478	-0.100236	-0.132965	-0.0826699	-0.091678	0.0103148		0.815101	0.722376	0.777854	0.199211	0.399071	0.496851	0.579699	0.524749	0.538824	0.561526
37.5	0.693508	0.618194	0.456624	0.251365	0.299501	0.337135	0.42632	0.362218	0.263706	1.18145	1.19149	1.30629	0.615649		0.893878	0.781149	0.795391	0.498321	0.385833	0.454307	0.513125	0.686002	0.448029	0.628465		0.176624	0.210348	0.0891197	-0.0139751	0.011966	-0.106182	-0.132157	-0.0828664	-0.0932123	0.00662943		0.873455	0.7733	0.830995	0.22161	0.431927	0.534539	0.630017	0.569578	0.583456	0.605431
38	0.739654	0.66279	0.494118	0.278784	0.329957	0.369982	0.471741	0.401655	0.293749	1.24718	1.25957	1.37497	0.660346		0.953457	0.832982	0.845506	0.535618	0.416757	0.489766	0.55899	0.73566	0.487604	0.673566		0.173723	0.205565	0.0827929	-0.0184686	0.0067254	-0.111851	-0.130123	-0.0818093	-0.0937324	0.0036469		0.933716	0.826228	0.886437	0.245543	0.46673	0.574467	0.68183	0.615856	0.629538	0.65115
38.5	0.786254	0.708404	0.533078	0.307585	0.362116	0.404329	0.518293	0.442134	0.324598	1.31319	1.32801	1.44358	0.705965		1.01362	0.885887	0.896739	0.574771	0.449663	0.526889	0.606009	0.786225	0.52804	0.719484		0.171644	0.2016	0.0770499	-0.0225126	0.00187582	-0.117252	-0.126824	-0.0793822	-0.0931399	0.00145105		0.994765	0.880195	0.94331	0.270788	0.503033	0.616042	0.734224	0.662871	0.676398	0.697958
39	0.832356	0.754117	0.572771	0.337204	0.395412	0.439541	0.565289	0.483026	0.355723	1.37841	1.39551	1.51107	0.751702		1.07309	0.938936	0.948137	0.614892	0.483886	0.564986	0.653385	0.836879	0.568679	0.765228		0.170594	0.198621	0.072118	-0.0260882	-0.00255663	-0.122292	-0.122069	-0.0753445	-0.0911959	0.000198558		1.05545	0.934348	1.00051	0.296685	0.540134	0.658379	0.786191	0.709751	0.723287	0.744971
39.5	0.876845	0.798896	0.612066	0.366998	0.429031	0.474689	0.611666	0.523352	0.386387	1.44102	1.46024	1.5755	0.796391		1.13036	0.990769	0.998295	0.655069	0.518539	0.603143	0.699976	0.886447	0.608631	0.809605		0.170649	0.196815	0.0681352	-0.0291141	-0.00641782	-0.126954	-0.115743	-0.0695773	-0.087793	4.31753e-17		1.11418	0.987222	1.05638	0.322589	0.577116	0.700348	0.836263	0.755465	0.768969	0.790947
40	0.918609	0.841435	0.649684	0.396139	0.461907	0.508703	0.656587	0.562254	0.415875	1.49959	1.52075	1.63541	0.838912		1.18388	1.03982	1.0458	0.693874	0.552647	0.640221	0.74482	0.933772	0.646815	0.851323		0.172087	0.196372	0.0652264	-0.0314932	-0.00960086	-0.131201	-0.107454	-0.0617897	-0.0826636	0.00105366		1.1693	1.03737	1.10914	0.347641	0.612954	0.74065	0.883703	0.798855	0.81217	0.834643
40.5	0.956468	0.880561	0.684434	0.423709	0.492784	0.540359	0.69885	0.598699	0.443351	1.55266	1.57553	1.68942	0.878069		1.23206	1.08453	1.08919	0.72995	0.584837	0.67495	0.786704	0.977604	0.682339	0.889154		0.175101	0.197693	0.0635846	-0.0331399	-0.0120081	-0.13489	-0.096922	-0.051689	-0.0754894	0.00358233		1.21902	1.08322	1.15721	0.3709	0.64633	0.777777	0.927365	0.838744	0.851815	0.874709
41	0.989377	0.915073	0.715103	0.448774	0.520581	0.568575	0.737448	0.631571	0.468011	1.59864	1.62286	1.73591	0.91266		1.27366	1.12375	1.12721	0.762008	0.614014	0.706274	0.824681	1.01676	0.714255	0.922079		0.179949	0.200955	0.0634647	-0.0338833	-0.0135186	-0.137894	-0.0838374	-0.0389494	-0.0659957	0.00781007		1.26211	1.12348	1.19905	0.391519	0.676266	0.81055	0.966468	0.874051	0.886687	0.910021
41.5	1.0167	0.944114	0.74081	0.470724	0.544436	0.592484	0.771378	0.659998	0.489232	1.63631	1.66168	1.77364	0.941792		1.30784	1.15643	1.15883	0.789261	0.639323	0.733306	0.857744	1.0503	0.741762	0.949353		0.186917	0.206469	0.0649894	-0.0334543	-0.0138207	-0.140154	-0.0677543	-0.0231954	-0.0538114	0.0140206		1.29751	1.1571	1.2336	0.409077	0.702012	0.838117	1.00032	0.903963	0.915855	0.939727
42	1.03808	0.96709	0.761109	0.488961	0.563626	0.611509	0.800128	0.683482	0.506628	1.66523	1.69156	1.80224	0.96497		1.33422	1.18191	1.18358	0.810876	0.66007	0.755407	0.885459	1.07772	0.7643	0.970548		0.19637	0.214612	0.0684141	-0.0317353	-0.0128525	-0.141502	-0.0482217	-0.00393905	-0.0386228	0.0225025		1.32478	1.18352	1.26041	0.423089	0.722956	0.859776	1.02904	0.928066	0.938884	0.96339
42.5	1.05342	0.983986	0.775929	0.503262	0.57789	0.625497	0.823109	0.701686	0.519893	1.68526	1.71237	1.82166	0.981997		1.35272	1.20024	1.20125	0.826775	0.675695	0.772341	0.907241	1.09851	0.781556	0.985636		0.208538	0.225745	0.0740173	-0.0286057	-0.0104553	-0.141833	-0.0250589	0.0191489	-0.0200803	0.0334906		1.34388	1.2026	1.27938	0.433379	0.738772	0.87537	1.0519	0.946194	0.95561	0.980788
43	1.06308	0.994963	0.785334	0.513692	0.587416	0.634652	0.840297	0.714694	0.529162	1.69687	1.72448	1.83239	0.993086		1.36394	1.21177	1.21223	0.837169	0.686392	0.784335	0.923024	1.11277	0.793493	0.994957		0.223785	0.240132	0.0820027	-0.0238079	-0.00635386	-0.141062	0.00204151	0.0464791	0.0020771	0.0472548		1.35556	1.21473	1.29099	0.440237	0.749799	0.885314	1.06907	0.958572	0.96628	0.992284
43.5	1.06768	1.00058	0.789957	0.520557	0.592508	0.639437	0.852107	0.723078	0.534797	1.70096	1.72889	1.83537	0.998826		1.36868	1.21697	1.21709	0.842662	0.692412	0.7916	0.933205	1.12099	0.800495	0.999117		0.242554	0.258238	0.0926574	-0.0172236	-0.000398759	-0.139027	0.033539	0.0785215	0.0282262	0.0641208		1.36057	1.22069	1.29601	0.444038	0.756326	0.890041	1.08084	0.965789	0.971576	0.998432
44	1.06798	1.00156	0.790503	0.524277	0.593623	0.640456	0.859221	0.727561	0.537264	1.69872	1.72688	1.83195	1		1.36801	1.21674	1.21681	0.843834	0.694153	0.794658	0.938552	1.124	0.803246	0.998873		0.265312	0.280514	0.1064	-0.00869586	0.00755845	-0.135509	0.0697378	0.115599	0.0585372	0.0843837		1.36003	1.22139	1.29553	0.445146	0.758799	0.89024	1.08794	0.968596	0.972335	1
44.5	1.06464	0.998705	0.787613	0.525663	0.591466	0.638524	0.862194	0.728666	0.537047	1.6915	1.71973	1.82355	0.997441		1.3628	1.21206	1.21221	0.84184	0.692392	0.794234	0.93948	1.12244	0.802254	0.995033		0.292544	0.307355	0.123514	0.00212931	0.0178734	-0.130371	0.110861	0.157854	0.0932843	0.108338		1.3549	1.21775	1.29049	0.444265	0.758059	0.886851	1.09033	0.967497	0.969208	0.997705
45	1.05832	0.992687	0.78204	0.525046	0.586671	0.634246	0.861856	0.72719	0.53481	1.68037	1.70854	1.81131	0.991925		1.35397	1.20366	1.20429	0.837272	0.687935	0.790912	0.936874	1.11756	0.79841	0.988376		0.324867	0.339315	0.144391	0.0154397	0.0308266	-0.123367	0.157182	0.205604	0.132696	0.136328		1.34619	1.2107	1.28192	0.44188	0.754796	0.880654	1.08913	0.963372	0.963227	0.992431
45.5	1.0496	0.984234	0.774552	0.522894	0.579838	0.628202	0.859015	0.723794	0.530995	1.66624	1.69439	1.79622	0.984164		1.34229	1.19229	1.19372	0.830774	0.681307	0.785151	0.931653	1.11022	0.792474	0.979563		0.36288	0.37707	0.169469	0.0314106	0.0466374	-0.114275	0.209187	0.259129	0.177241	0.16875		1.33462	1.20098	1.27059	0.438354	0.749474	0.872225	1.08501	0.956887	0.955071	0.984801
46	1.03892	0.973963	0.765607	0.519611	0.571525	0.62092	0.854034	0.718775	0.525909	1.64997	1.67818	1.77927	0.974724		1.32833	1.17881	1.18125	0.82285	0.673096	0.777579	0.924226	1.10107	0.785022	0.969098		0.407174	0.421189	0.199226	0.050332	0.0656872	-0.102877	0.266894	0.318346	0.227018	0.205888		1.32079	1.18926	1.2574	0.433958	0.742622	0.862151	1.07845	0.948604	0.945379	0.975402
46.5	1.02653	0.962278	0.755504	0.515455	0.562331	0.612842	0.847254	0.712279	0.519767	1.63198	1.66039	1.76085	0.963955		1.31237	1.16369	1.16717	0.814022	0.663944	0.768658	0.914826	1.09048	0.776365	0.957404		0.458329	0.472301	0.234073	0.0725199	0.0882708	-0.088876	0.330286	0.38313	0.28222	0.248028		1.30517	1.17596	1.24265	0.429005	0.734817	0.850932	1.06961	0.938867	0.934501	0.964613
47	1.0127	0.94956	0.744657	0.510336	0.552582	0.604164	0.839166	0.70483	0.51285	1.61238	1.64133	1.74114	0.952141		1.2948	1.14738	1.15203	0.804181	0.654119	0.758677	0.904267	1.07916	0.767142	0.944826		0.516882	0.530979	0.274633	0.0982577	0.114682	-0.071968	0.399427	0.453544	0.342956	0.295488		1.28809	1.16154	1.22685	0.423481	0.726181	0.838777	1.05946	0.928378	0.923151	0.952879
47.5	0.997779	0.936171	0.733221	0.504521	0.542697	0.595155	0.829964	0.696331	0.505156	1.59172	1.62142	1.72056	0.939558		1.27599	1.13036	1.13607	0.793605	0.644045	0.748038	0.892703	1.0669	0.757396	0.931595		0.583287	0.597733	0.321355	0.128023	0.145404	-0.051736	0.4741	0.528972	0.408942	0.348453		1.26985	1.14625	1.21041	0.417533	0.717107	0.826002	1.0479	0.9171	0.911272	0.94038
48	0.982064	0.92231	0.721371	0.498043	0.532795	0.585936	0.8197	0.686817	0.496778	1.57017	1.60097	1.69933	0.926357		1.25625	1.11297	1.11956	0.782482	0.634029	0.737054	0.880237	1.05379	0.747232	0.917895		0.657764	0.672749	0.374673	0.162324	0.180977	-0.0277661	0.55316	0.608213	0.479156	0.406806		1.25079	1.13052	1.19368	0.411189	0.707756	0.812863	1.03519	0.905194	0.898994	0.927352
48.5	0.965708	0.908059	0.709245	0.490979	0.522993	0.576635	0.808696	0.676436	0.487817	1.54798	1.58021	1.67757	0.912694		1.23579	1.09529	1.10269	0.770915	0.62424	0.725893	0.86709	1.04001	0.736598	0.903902		0.740114	0.755996	0.434699	0.201803	0.221858	0.000469999	0.635224	0.689572	0.55221	0.470216		1.23114	1.11435	1.17668	0.404566	0.698237	0.799513	1.02142	0.892669	0.886227	0.913867
49	0.949008	0.893589	0.696997	0.483442	0.513278	0.567297	0.797161	0.665438	0.478422	1.52537	1.55914	1.6555	0.89872		1.21496	1.07754	1.0857	0.758881	0.614807	0.714764	0.853697	1.02573	0.725642	0.889754		0.829784	0.846906	0.501221	0.246982	0.268644	0.0334216	0.718038	0.770511	0.625929	0.537937		1.2112	1.09796	1.15971	0.397616	0.688538	0.786004	1.00707	0.879703	0.873165	0.900106
49.5	0.932251	0.879017	0.684647	0.475539	0.50379	0.557983	0.785194	0.653803	0.468667	1.50282	1.5382	1.63349	0.884617		1.19407	1.0598	1.06861	0.74674	0.605773	0.703816	0.83993	1.01081	0.714299	0.875549		0.925416	0.944255	0.573276	0.298073	0.321887	0.0715024	0.798446	0.847398	0.69712	0.608597		1.19122	1.08147	1.1428	0.390501	0.678748	0.772561	0.991974	0.866158	0.859632	0.886118
50	0.915466	0.864332	0.67231	0.467411	0.494356	0.54868	0.773101	0.641904	0.458718	1.48021	1.51745	1.61171	0.87047		1.17326	1.0421	1.05153	0.734589	0.596919	0.693049	0.826119	0.995698	0.702757	0.86138		1.02443	1.0455	0.64922	0.354971	0.381574	0.114703	0.872805	0.916454	0.76232	0.680219		1.17139	1.06499	1.12595	0.383246	0.668556	0.759111	0.976703	0.85228	0.845779	0.872001
50.5	0.898778	0.849603	0.66001	0.459195	0.48503	0.539496	0.760998	0.62985	0.448668	1.45785	1.497	1.59035	0.856402		1.15259	1.02449	1.0346	0.722491	0.588186	0.682492	0.812359	0.980573	0.691035	0.847349		1.12326	1.1469	0.726438	0.416867	0.447051	0.162759	0.937282	0.973876	0.817975	0.750267		1.15177	1.04849	1.10928	0.37592	0.657953	0.745694	0.96124	0.838194	0.831709	0.857805
51	0.882348	0.83496	0.64776	0.450951	0.475944	0.530407	0.749147	0.617906	0.438757	1.43578	1.47689	1.56969	0.842545		1.1323	1.00701	1.01777	0.710573	0.579499	0.672132	0.798973	0.965668	0.679532	0.833533		1.21733	1.24361	0.801303	0.481985	0.516821	0.214706	0.9889	1.01717	0.861599	0.815936		1.1326	1.03208	1.09273	0.368562	0.646985	0.732373	0.946142	0.824209	0.81782	0.843723
51.5	0.866204	0.820454	0.635561	0.442759	0.467147	0.521394	0.737837	0.606225	0.429089	1.41425	1.45748	1.54997	0.829031		1.1124	0.989719	1.00104	0.699082	0.570642	0.661791	0.786042	0.951146	0.668278	0.81998		1.3013	1.33019	0.869632	0.547405	0.587999	0.268663	1.02616	1.04535	0.891722	0.87427		1.11378	1.01576	1.07628	0.361268	0.635602	0.719238	0.931627	0.810429	0.804162	0.829794
52	0.85047	0.806135	0.623512	0.434792	0.458636	0.512485	0.72701	0.594868	0.4197	1.39332	1.43869	1.53136	0.815915		1.09307	0.972747	0.984549	0.688032	0.561576	0.651401	0.773575	0.937209	0.657348	0.806729		1.37058	1.40161	0.927512	0.60966	0.656482	0.321962	1.04878	1.05916	0.908712	0.922719		1.09561	0.999581	1.06009	0.354071	0.623816	0.706293	0.917704	0.797054	0.79082	0.816115
52.5	0.835333	0.792136	0.611621	0.426931	0.450498	0.503664	0.716541	0.5838	0.410657	1.37299	1.42053	1.51367	0.803198		1.07439	0.956161	0.968314	0.677447	0.552298	0.640874	0.761562	0.923839	0.646725	0.793806		1.42201	1.45445	0.971838	0.664805	0.717861	0.371487	1.0581	1.06065	0.914101	0.959478		1.07808	0.983672	1.04414	0.346972	0.611867	0.693655	0.904326	0.784153	0.777925	0.802754
53	0.820822	0.778468	0.599979	0.419189	0.442813	0.494885	0.706713	0.573237	0.4021	1.35324	1.40297	1.49693	0.790945		1.05645	0.939958	0.952339	0.667356	0.542774	0.630142	0.750209	0.911111	0.636563	0.781207		1.4545	1.48761	1.00119	0.709599	0.768199	0.414204	1.05729	1.05332	0.910859	0.984086		1.0613	0.968037	1.02841	0.340031	0.599844	0.681357	0.891777	0.771805	0.765552	0.78979
53.5	0.806897	0.765084	0.58861	0.411475	0.435434	0.486093	0.697235	0.563159	0.393899	1.33391	1.38592	1.48067	0.779033		1.03919	0.924194	0.936751	0.657578	0.533075	0.619166	0.739317	0.898847	0.626701	0.768908		1.46934	1.50232	1.01617	0.741788	0.804779	0.447654	1.04933	1.04023	0.901635	0.997026		1.04517	0.952728	1.01308	0.333146	0.587786	0.66944	0.879676	0.759908	0.753561	0.777166
54	0.793579	0.752019	0.577629	0.40368	0.428285	0.477301	0.687933	0.5535	0.386082	1.31497	1.36923	1.46463	0.767403		1.02266	0.908859	0.921687	0.647934	0.523282	0.608042	0.728761	0.887074	0.617216	0.756898		1.46992	1.50202	1.01904	0.76118	0.826989	0.470787	1.03694	1.02402	0.889104	1		1.02987	0.937861	0.998258	0.32636	0.575821	0.657886	0.867735	0.748487	0.741939	0.764913
54.5	0.78064	0.739272	0.566943	0.395685	0.42124	0.468501	0.679032	0.544426	0.378718	1.29618	1.35266	1.44834	0.75597		1.0065	0.893879	0.906954	0.638197	0.513441	0.596757	0.71885	0.875871	0.608199	0.745172		1.46004	1.49092	1.01284	0.76903	0.83628	0.4839	1.02285	1.00692	0.875167	0.995329		1.01497	0.923412	0.983775	0.319553	0.563979	0.646597	0.856229	0.737571	0.7308	0.752987
55	0.767922	0.726778	0.556513	0.387607	0.414239	0.459786	0.670655	0.535974	0.371814	1.2777	1.33621	1.43184	0.744753		0.990666	0.879165	0.892625	0.628308	0.503751	0.585372	0.709583	0.865219	0.599755	0.733735		1.4436	1.47314	1.00081	0.767955	0.83539	0.48853	1.00893	0.990298	0.861309	0.985551		1.00046	0.909224	0.969733	0.312852	0.552322	0.635561	0.844973	0.727147	0.720184	0.741383
55.5	0.755311	0.71453	0.546242	0.379394	0.407132	0.451202	0.662522	0.528128	0.365325	1.25929	1.3195	1.41469	0.733605		0.975024	0.864786	0.878619	0.61818	0.494215	0.573945	0.700793	0.855241	0.59198	0.722589		1.4237	1.45208	0.985537	0.760631	0.82749	0.48662	0.995725	0.974736	0.848039	0.972729		0.986151	0.895296	0.956042	0.306253	0.540777	0.624637	0.833765	0.71726	0.710246	0.730047
56	0.74286	0.70255	0.536123	0.371165	0.399924	0.442822	0.654805	0.520816	0.359295	1.24094	1.30232	1.39695	0.722548		0.959459	0.850702	0.864809	0.607895	0.484855	0.562541	0.692572	0.846097	0.584894	0.711729		1.40251	1.43013	0.968824	0.749819	0.815491	0.480342	0.983838	0.960575	0.83566	0.958577		0.971996	0.881542	0.942571	0.299908	0.529375	0.613767	0.822688	0.707938	0.700901	0.718965
56.5	0.730427	0.690782	0.526018	0.362883	0.392632	0.434707	0.647402	0.514007	0.35368	1.22252	1.28462	1.37867	0.711528		0.943914	0.836832	0.851075	0.597433	0.475674	0.551174	0.685017	0.837707	0.578478	0.701121		1.38086	1.40822	0.951568	0.737173	0.801527	0.47141	0.973337	0.947905	0.8241	0.944011		0.957802	0.867887	0.929208	0.293754	0.518018	0.602944	0.811811	0.699131	0.692202	0.708084
57	0.718087	0.679082	0.515947	0.354659	0.385384	0.426897	0.639983	0.507435	0.348342	1.20406	1.26662	1.36008	0.700548		0.928493	0.823108	0.837502	0.587015	0.466783	0.539913	0.677711	0.829792	0.572561	0.690737		1.35939	1.38673	0.934306	0.723964	0.786885	0.461025	0.963683	0.936229	0.813283	0.9295		0.943695	0.854254	0.916	0.287922	0.506891	0.592194	0.800694	0.6906	0.68403	0.697364
57.5	0.705825	0.667381	0.505898	0.346335	0.378201	0.4193	0.632475	0.501175	0.343346	1.18544	1.2486	1.34122	0.689599		0.913145	0.809501	0.82399	0.576522	0.458033	0.528798	0.670655	0.822523	0.567222	0.680543		1.33826	1.36577	0.917199	0.71045	0.772118	0.449888	0.954491	0.925708	0.803011	0.91521		0.929653	0.84063	0.902809	0.282232	0.495857	0.581497	0.789462	0.682516	0.676422	0.686787
58	0.693673	0.655603	0.495825	0.337978	0.371157	0.411885	0.624899	0.495058	0.338616	1.16676	1.23122	1.32237	0.678754		0.897874	0.795852	0.810463	0.56608	0.449513	0.517847	0.663889	0.815605	0.562261	0.670501		1.31753	1.34513	0.900239	0.697008	0.75751	0.438481	0.945602	0.916017	0.793234	0.901194		0.915685	0.827034	0.889539	0.276663	0.485026	0.570979	0.778091	0.674738	0.66915	0.676323
58.5	0.68144	0.643754	0.485653	0.329588	0.364275	0.404658	0.617277	0.489087	0.334152	1.1482	1.21524	1.30387	0.668099		0.882597	0.78212	0.796906	0.555744	0.441204	0.507084	0.657451	0.80891	0.557619	0.660605		1.29692	1.32457	0.883381	0.683678	0.743199	0.426962	0.936712	0.906986	0.783947	0.887373		0.901685	0.813397	0.876182	0.271195	0.474403	0.56059	0.766588	0.667225	0.662261	0.665947
59	0.669252	0.631756	0.475425	0.321316	0.35758	0.397584	0.609671	0.483379	0.329975	1.12972	1.20077	1.28568	0.657676		0.867366	0.768297	0.783343	0.54562	0.433152	0.496542	0.651201	0.802462	0.553279	0.65087		1.27659	1.30408	0.866738	0.670758	0.729237	0.415406	0.927546	0.898624	0.775268	0.873805		0.887736	0.799672	0.862772	0.265866	0.464097	0.550312	0.754921	0.660003	0.655785	0.655685
59.5	0.657069	0.619695	0.465105	0.313036	0.351036	0.390652	0.60233	0.478104	0.326168	1.11137	1.18771	1.26779	0.647505		0.852146	0.75437	0.769716	0.535646	0.425235	0.486243	0.645319	0.796384	0.549337	0.641289		1.25627	1.28371	0.85018	0.658054	0.715592	0.404001	0.918195	0.891239	0.767214	0.860495		0.87377	0.785808	0.849237	0.260624	0.453938	0.54021	0.743349	0.653259	0.64973	0.645547
60	0.644895	0.607594	0.454665	0.304952	0.344609	0.38391	0.595175	0.47306	0.322563	1.09331	1.17551	1.25029	0.637544		0.836986	0.740414	0.756018	0.526082	0.41754	0.476214	0.639702	0.790318	0.54554	0.631827		1.23595	1.26352	0.833644	0.645837	0.702393	0.392794	0.908465	0.884369	0.759677	0.847406		0.859791	0.771933	0.835618	0.255641	0.444048	0.530244	0.731812	0.646708	0.643952	0.635527
60.5	0.63268	0.595534	0.444162	0.296994	0.33834	0.377345	0.588328	0.468368	0.319179	1.07568	1.16337	1.23313	0.627759		0.821818	0.726422	0.742301	0.516795	0.410027	0.46645	0.634201	0.784257	0.541794	0.622474		1.21548	1.24345	0.817152	0.633953	0.689598	0.381761	0.898397	0.878099	0.752515	0.834489		0.845751	0.757903	0.821995	0.250877	0.434397	0.520384	0.720348	0.640321	0.638509	0.625609
61	0.620571	0.583401	0.433673	0.289137	0.332263	0.370953	0.581808	0.464125	0.31604	1.05862	1.15038	1.21623	0.618099		0.806833	0.712421	0.728684	0.507804	0.402669	0.456968	0.628745	0.778182	0.538159	0.613214		1.19509	1.22354	0.800835	0.622405	0.677228	0.371034	0.887917	0.872659	0.745765	0.821831		0.83184	0.743862	0.808415	0.24627	0.424952	0.510695	0.709051	0.63422	0.633472	0.615864
61.5	0.60846	0.571299	0.423202	0.281341	0.326346	0.364731	0.575651	0.460226	0.313093	1.0424	1.13616	1.19965	0.608547		0.791928	0.698409	0.715108	0.499047	0.395479	0.447685	0.623245	0.771957	0.534529	0.603993		1.17462	1.20387	0.784612	0.611117	0.665168	0.36069	0.877217	0.867942	0.73931	0.809394		0.817974	0.729787	0.794867	0.241787	0.415664	0.501136	0.697967	0.628351	0.628715	0.60625
62	0.596403	0.559237	0.412778	0.273719	0.320536	0.358654	0.569691	0.456561	0.31033	1.02726	1.12068	1.18335	0.5991		0.777137	0.684479	0.701616	0.490515	0.388464	0.438578	0.617557	0.765422	0.530719	0.594794		1.1545	1.18431	0.768572	0.600161	0.653467	0.350584	0.866134	0.863689	0.73297	0.797155		0.804249	0.715856	0.781403	0.237399	0.406547	0.491675	0.687034	0.622608	0.624132	0.596767
62.5	0.584442	0.547254	0.402491	0.266173	0.314936	0.352756	0.564022	0.453299	0.307853	1.01319	1.10407	1.16713	0.589801		0.762419	0.670573	0.688279	0.482129	0.381611	0.429603	0.611633	0.758731	0.526825	0.585661		1.13471	1.16488	0.752814	0.58949	0.642083	0.340714	0.854794	0.860074	0.726734	0.785144		0.790613	0.701912	0.768045	0.233046	0.397622	0.482353	0.676339	0.617071	0.619706	0.587412
63	0.572616	0.535356	0.392313	0.258702	0.309477	0.347031	0.558571	0.450429	0.30571	1.00013	1.08683	1.15095	0.580677		0.747871	0.656784	0.675093	0.473874	0.374925	0.420809	0.605705	0.752043	0.523001	0.576612		1.11533	1.14568	0.737367	0.579103	0.631034	0.331116	0.843142	0.856916	0.720678	0.773375		0.777167	0.688106	0.754829	0.228692	0.388836	0.473205	0.666031	0.611926	0.615329	0.578236
63.5	0.560901	0.523637	0.382239	0.251346	0.304132	0.341468	0.553113	0.447825	0.303807	0.987783	1.06935	1.1345	0.571675		0.733431	0.643141	0.662015	0.465756	0.368446	0.412157	0.599697	0.745189	0.519077	0.567641		1.09628	1.1267	0.722097	0.568965	0.620296	0.321738	0.831211	0.853621	0.714409	0.761702		0.763847	0.674415	0.741756	0.224369	0.380258	0.46426	0.656004	0.606854	0.610789	0.569172
64	0.549389	0.512072	0.372281	0.244136	0.29891	0.336054	0.547619	0.445493	0.302107	0.97585	1.05188	1.11773	0.562793		0.719168	0.629714	0.649133	0.457774	0.362126	0.403718	0.59385	0.738153	0.514993	0.558789		1.07772	1.10789	0.707013	0.558964	0.609939	0.312545	0.819045	0.849892	0.707804	0.75009		0.750718	0.66094	0.728836	0.220078	0.371886	0.455567	0.646271	0.601719	0.605974	0.560221
64.5	0.538008	0.500649	0.362443	0.23702	0.293838	0.330781	0.542154	0.443547	0.30054	0.963841	1.03442	1.10051	0.553979		0.705057	0.616397	0.636421	0.449952	0.355985	0.395492	0.588388	0.7311	0.510786	0.550076		1.05933	1.08939	0.6921	0.549175	0.599911	0.303585	0.806984	0.845579	0.700856	0.738545		0.737731	0.647561	0.716083	0.215804	0.363707	0.447079	0.636944	0.596458	0.600943	0.551368
65	0.526792	0.489368	0.352701	0.230019	0.28879	0.325541	0.536673	0.441957	0.299043	0.951412	1.01711	1.0829	0.545192		0.691163	0.603284	0.623873	0.442213	0.350003	0.38749	0.583399	0.724115	0.506249	0.541479		1.0412	1.07113	0.677312	0.539471	0.590131	0.294819	0.7952	0.840523	0.693545	0.727036		0.724979	0.63443	0.703494	0.211422	0.355636	0.438835	0.627939	0.590967	0.595625	0.542592
65.5	0.515748	0.478183	0.343074	0.223262	0.283782	0.320331	0.531262	0.440569	0.297496	0.938396	0.999839	1.06493	0.536406		0.67749	0.590378	0.61153	0.43476	0.344181	0.379616	0.578565	0.71711	0.5012	0.532969		1.02335	1.05304	0.662676	0.530026	0.580584	0.286283	0.783893	0.8348	0.68564	0.715589		0.712481	0.621546	0.691094	0.207025	0.347767	0.430766	0.619096	0.584872	0.590018	0.533852
66	0.504912	0.467142	0.333551	0.216651	0.2788	0.31507	0.526025	0.439308	0.295828	0.924906	0.982775	1.04699	0.527663		0.663987	0.577659	0.599367	0.42743	0.338456	0.371883	0.573807	0.710312	0.495711	0.524545		1.00576	1.03523	0.648277	0.520708	0.571207	0.277919	0.773206	0.82883	0.677225	0.704263		0.7002	0.608859	0.678868	0.202495	0.339989	0.422838	0.610435	0.578198	0.584149	0.525115
66.5	0.494239	0.456264	0.324104	0.210099	0.273833	0.309681	0.520944	0.438132	0.294053	0.910845	0.965898	1.02901	0.518925		0.650677	0.565102	0.587333	0.420222	0.332811	0.364242	0.568861	0.703953	0.489992	0.516198		0.988345	1.01774	0.634109	0.511585	0.562015	0.269737	0.763207	0.82317	0.668307	0.693135		0.688135	0.59633	0.666816	0.197787	0.332284	0.415022	0.601977	0.57106	0.578149	0.516395
67	0.483751	0.445557	0.314754	0.203621	0.268874	0.304108	0.515993	0.436849	0.292118	0.896562	0.949381	1.01133	0.510241		0.637548	0.552783	0.575483	0.413079	0.327291	0.35669	0.563287	0.69797	0.484232	0.507901		0.971163	1.00044	0.620161	0.502475	0.553019	0.261724	0.753941	0.818222	0.659094	0.682249		0.676315	0.584035	0.654937	0.192889	0.324733	0.407377	0.593583	0.56356	0.572017	0.507716
67.5	0.473443	0.43502	0.305461	0.197247	0.263933	0.29837	0.511094	0.435257	0.289908	0.882251	0.933269	0.994048	0.501609		0.624538	0.540664	0.563797	0.406059	0.321836	0.349253	0.556904	0.692112	0.478699	0.499645		0.95406	0.983351	0.606457	0.493548	0.544243	0.253911	0.745258	0.81403	0.649712	0.671619		0.66463	0.571911	0.643289	0.187859	0.31728	0.399811	0.585213	0.555857	0.565756	0.499067
68	0.463285	0.424707	0.296274	0.190872	0.258989	0.292426	0.50606	0.433517	0.287411	0.86798	0.917596	0.977223	0.493028		0.611604	0.528714	0.55227	0.398977	0.316374	0.341959	0.549898	0.686312	0.47365	0.491397		0.936932	0.966584	0.59303	0.484624	0.535633	0.246169	0.736971	0.810558	0.64072	0.661247		0.653065	0.559936	0.631785	0.182635	0.309822	0.392374	0.577026	0.548369	0.559501	0.490501
68.5	0.453217	0.414568	0.287179	0.18458	0.254004	0.286342	0.500833	0.431773	0.284736	0.8536	0.902125	0.960594	0.484463		0.598205	0.516932	0.540898	0.39197	0.310917	0.334787	0.542272	0.680339	0.469065	0.483091		0.919718	0.950026	0.579809	0.475812	0.527284	0.238589	0.729066	0.807383	0.632587	0.651142		0.641627	0.548115	0.620432	0.177332	0.302434	0.384989	0.568902	0.541416	0.553301	0.482061
69	0.443231	0.404573	0.278212	0.178346	0.248966	0.280194	0.495316	0.430154	0.28189	0.839354	0.88694	0.94434	0.47596		0.584397	0.505323	0.529707	0.385	0.305475	0.327772	0.534065	0.673769	0.464745	0.474696		0.902228	0.933643	0.566808	0.467028	0.519175	0.231156	0.721347	0.803679	0.625714	0.641198		0.63027	0.536452	0.609243	0.171957	0.295139	0.377686	0.560748	0.535083	0.547174	0.47375
69.5	0.433358	0.394758	0.269337	0.172204	0.243849	0.274048	0.489433	0.428851	0.278973	0.825014	0.871891	0.928152	0.467489		0.570264	0.493864	0.518652	0.378121	0.299949	0.320889	0.525657	0.666501	0.460384	0.466209		0.884192	0.917468	0.554064	0.458374	0.51123	0.223952	0.713445	0.798858	0.620013	0.631288		0.618961	0.524853	0.598205	0.166553	0.287857	0.370402	0.552698	0.529405	0.541135	0.465563
70	0.423534	0.385092	0.26058	0.166032	0.238664	0.267881	0.483305	0.42804	0.276071	0.810552	0.856863	0.911985	0.45905		0.555861	0.482553	0.507731	0.371273	0.294317	0.31406	0.517254	0.658614	0.455816	0.457587		0.86543	0.901548	0.541563	0.44969	0.503387	0.216891	0.705442	0.792751	0.615248	0.621328		0.607755	0.513409	0.587229	0.161157	0.280612	0.36314	0.544923	0.524247	0.535365	0.457537
70.5	0.413747	0.375531	0.251854	0.159821	0.23342	0.261772	0.476945	0.427466	0.273118	0.796025	0.841868	0.895814	0.450615		0.541104	0.471402	0.496884	0.364446	0.288638	0.30729	0.508742	0.649981	0.450608	0.448854		0.846006	0.885741	0.529204	0.440973	0.495717	0.210112	0.697311	0.785045	0.610638	0.611194		0.59657	0.502046	0.576371	0.155814	0.273493	0.355834	0.537134	0.519106	0.529664	0.449559
71	0.403972	0.366081	0.243187	0.153539	0.228125	0.255682	0.470375	0.426908	0.269985	0.781629	0.82708	0.879812	0.442198		0.526886	0.460376	0.486171	0.357627	0.282873	0.300531	0.500221	0.640774	0.444822	0.440038		0.826065	0.870055	0.517062	0.432255	0.488103	0.203471	0.688942	0.776064	0.605622	0.600849		0.585349	0.490783	0.565642	0.150523	0.266432	0.348587	0.529456	0.513708	0.524094	0.441619
71.5	0.394164	0.356717	0.234534	0.14724	0.222807	0.249603	0.463639	0.425948	0.266443	0.767251	0.812385	0.863862	0.433716		0.512555	0.449441	0.475521	0.350784	0.277008	0.293766	0.491708	0.631223	0.438399	0.431096		0.805968	0.854485	0.505099	0.423556	0.480511	0.196982	0.680278	0.7662	0.599452	0.590281		0.574066	0.47962	0.554951	0.145298	0.259377	0.341325	0.521831	0.507755	0.518472	0.433633
72	0.384302	0.347427	0.225932	0.140841	0.217483	0.243502	0.456851	0.424273	0.262342	0.753062	0.797914	0.848117	0.42517		0.497709	0.438642	0.464956	0.343881	0.271046	0.286972	0.483118	0.62144	0.431568	0.422003		0.786446	0.839083	0.493335	0.414854	0.472944	0.190519	0.671597	0.755792	0.591947	0.579613		0.562664	0.468604	0.544346	0.140137	0.252317	0.33405	0.514119	0.50106	0.512817	0.425568
72.5	0.374341	0.338198	0.217357	0.134431	0.212206	0.237455	0.449815	0.421635	0.257609	0.739123	0.783762	0.832652	0.416549		0.481999	0.427908	0.454423	0.336927	0.26512	0.280199	0.474348	0.611463	0.424331	0.412787		0.768038	0.823723	0.481736	0.406192	0.465582	0.184179	0.662734	0.745	0.583215	0.568933		0.551003	0.45759	0.533785	0.135058	0.24534	0.326788	0.506158	0.493614	0.506969	0.417367
73	0.364257	0.329086	0.208901	0.128032	0.206925	0.231385	0.442695	0.418141	0.252377	0.725346	0.76987	0.817425	0.40787		0.465369	0.417243	0.444021	0.330001	0.259154	0.273437	0.465535	0.601608	0.417083	0.403486		0.750763	0.808544	0.470424	0.397649	0.458319	0.177817	0.653868	0.734296	0.573747	0.558381		0.539001	0.446688	0.523324	0.130002	0.238314	0.319533	0.498184	0.485834	0.501055	0.409104
73.5	0.353957	0.320037	0.200496	0.1216	0.201688	0.225327	0.435586	0.413853	0.246709	0.711568	0.756049	0.802279	0.399096		0.447688	0.406711	0.433684	0.322946	0.253213	0.266749	0.456719	0.591811	0.409772	0.394159		0.734439	0.793524	0.459306	0.389104	0.451222	0.171513	0.645104	0.723618	0.563804	0.547959		0.526602	0.435904	0.512948	0.124877	0.231268	0.312238	0.490287	0.477774	0.495048	0.400772
74	0.343386	0.31108	0.192158	0.115141	0.196456	0.219239	0.428477	0.409041	0.240821	0.697837	0.742365	0.787247	0.390271		0.42988	0.396301	0.423446	0.315905	0.247302	0.260109	0.447961	0.582116	0.402557	0.38489		0.71884	0.778584	0.448337	0.380603	0.444277	0.165193	0.63655	0.713043	0.553843	0.537697		0.513548	0.42519	0.502699	0.119724	0.224252	0.304944	0.482463	0.469613	0.489078	0.39239
74.5	0.3323	0.302151	0.183846	0.108613	0.191208	0.213079	0.421357	0.403871	0.234786	0.684014	0.728634	0.772245	0.381342		0.412531	0.385913	0.413261	0.308738	0.241394	0.253488	0.439255	0.572493	0.395375	0.375735		0.703466	0.763633	0.437382	0.371964	0.43752	0.158828	0.628086	0.702601	0.543942	0.527491		0.499584	0.414531	0.492507	0.114392	0.217213	0.297611	0.474792	0.461475	0.48304	0.383905
75	0.320502	0.293272	0.175589	0.10207	0.185918	0.206832	0.414476	0.398549	0.228733	0.670126	0.71484	0.757243	0.372346		0.396182	0.375587	0.403151	0.301535	0.235439	0.246827	0.430725	0.563002	0.388329	0.366727		0.688123	0.748753	0.426459	0.363246	0.430777	0.152335	0.619951	0.692284	0.534083	0.517335		0.484901	0.403931	0.482471	0.108861	0.210117	0.290225	0.467358	0.453451	0.476915	0.375359
75.5	0.307989	0.284336	0.16728	0.0954551	0.18067	0.200505	0.407653	0.393074	0.222575	0.656236	0.701042	0.74227	0.363257		0.381198	0.36525	0.392991	0.294198	0.229512	0.240147	0.422268	0.553468	0.381273	0.357832		0.672938	0.733698	0.415354	0.35437	0.424131	0.145748	0.611875	0.681911	0.524097	0.507125		0.469782	0.393286	0.472412	0.103133	0.203058	0.282836	0.459976	0.445376	0.470646	0.366723
76	0.295076	0.275385	0.158979	0.0888208	0.175372	0.194062	0.400744	0.387446	0.216304	0.642395	0.687305	0.727395	0.354107		0.367451	0.354871	0.382769	0.286866	0.223537	0.233354	0.413766	0.543848	0.374207	0.34901		0.658132	0.718519	0.404022	0.345361	0.417456	0.139025	0.603686	0.67139	0.513881	0.49683		0.454417	0.382587	0.462296	0.0972689	0.195981	0.275345	0.452376	0.437162	0.464093	0.357947
76.5	0.282022	0.266446	0.150703	0.0821451	0.17004	0.187555	0.393804	0.381718	0.20997	0.628536	0.673621	0.712624	0.344932		0.354565	0.344492	0.372501	0.279428	0.217519	0.226461	0.405283	0.534157	0.367104	0.34024		0.643777	0.703339	0.392525	0.336194	0.410748	0.132152	0.595466	0.660751	0.503433	0.486487		0.439273	0.371871	0.452173	0.0912172	0.18885	0.267703	0.444789	0.428911	0.457281	0.349119
77	0.269257	0.257556	0.142477	0.0755268	0.164686	0.181068	0.386799	0.375883	0.203587	0.614878	0.660224	0.698114	0.335838		0.342292	0.334156	0.362187	0.272035	0.211553	0.219545	0.396727	0.524379	0.359928	0.331501		0.629858	0.688148	0.380851	0.327135	0.404022	0.125222	0.587116	0.649865	0.492763	0.476109		0.424981	0.361104	0.442046	0.0851066	0.181755	0.26004	0.437064	0.420529	0.450207	0.340315
77.5	0.25725	0.248698	0.134252	0.0688191	0.159279	0.174556	0.379659	0.369979	0.197151	0.601334	0.647	0.683779	0.326813		0.330442	0.323882	0.351833	0.264522	0.205574	0.212647	0.388044	0.514537	0.352737	0.322759		0.615945	0.672932	0.368888	0.318037	0.397305	0.118217	0.578561	0.638903	0.482019	0.465645		0.411506	0.350321	0.431838	0.0788817	0.174662	0.252332	0.429163	0.412027	0.443008	0.331526
78	0.246068	0.239913	0.126101	0.0620837	0.153724	0.16801	0.372449	0.364022	0.19068	0.587819	0.633856	0.669545	0.317856		0.318698	0.313679	0.341476	0.256976	0.199535	0.2057	0.379264	0.504638	0.345477	0.314011		0.60163	0.657794	0.356684	0.308893	0.390523	0.111159	0.569935	0.627792	0.471197	0.455067		0.398533	0.339525	0.42166	0.0725338	0.167503	0.244525	0.421159	0.403421	0.435585	0.322716
78.5	0.235459	0.231177	0.11798	0.0553248	0.148095	0.161461	0.365236	0.358097	0.184215	0.5744	0.620896	0.655452	0.308983		0.306904	0.303539	0.331122	0.249383	0.193518	0.198791	0.370525	0.494782	0.338192	0.305257		0.58659	0.642724	0.344347	0.299791	0.383774	0.104078	0.56132	0.616629	0.460325	0.444398		0.385944	0.328701	0.411526	0.066045	0.160331	0.236736	0.413198	0.394806	0.42808	0.31393
79	0.225251	0.222454	0.109847	0.0485155	0.142329	0.154867	0.35807	0.352201	0.177711	0.561133	0.60807	0.641466	0.30016		0.29493	0.293411	0.320742	0.241728	0.187478	0.191858	0.361752	0.485006	0.330971	0.296486		0.570654	0.627636	0.331813	0.290668	0.377029	0.0970411	0.552699	0.605484	0.449422	0.433605		0.373573	0.317819	0.401376	0.0594094	0.153146	0.228981	0.405145	0.386135	0.42056	0.305127
79.5	0.215217	0.213714	0.101661	0.0416081	0.136443	0.148189	0.351003	0.346353	0.171194	0.547816	0.595201	0.627435	0.291319		0.282768	0.28329	0.310315	0.233996	0.181373	0.184901	0.353104	0.47531	0.323822	0.287665		0.55384	0.612516	0.319111	0.281353	0.370238	0.0899863	0.544166	0.594412	0.438479	0.422678		0.361066	0.306896	0.391169	0.0526395	0.145928	0.221152	0.397113	0.377468	0.413008	0.296271
80	0.205058	0.204985	0.0934788	0.034625	0.13039	0.141404	0.343875	0.34045	0.164556	0.53445	0.582383	0.61341	0.282422		0.270238	0.273137	0.299828	0.226233	0.175225	0.177867	0.344466	0.465574	0.316529	0.278771		0.536426	0.597365	0.306379	0.271868	0.363297	0.0829782	0.535564	0.583161	0.427283	0.411591		0.348382	0.295903	0.380939	0.0457348	0.138628	0.213249	0.389025	0.368685	0.405248	0.28731
80.5	0.194619	0.1963	0.0852737	0.0275291	0.124219	0.134585	0.336625	0.334503	0.157853	0.521074	0.569594	0.599393	0.273464		0.257447	0.262991	0.28929	0.218345	0.169041	0.17075	0.335855	0.455843	0.309224	0.269832		0.518684	0.582201	0.2937	0.262241	0.356214	0.0759752	0.526804	0.571808	0.415983	0.400401		0.335752	0.284893	0.370667	0.0386987	0.131305	0.205276	0.380813	0.359809	0.397471	0.278298
81	0.183806	0.187651	0.0770803	0.0202914	0.117874	0.127717	0.329336	0.328574	0.151148	0.507653	0.556806	0.585385	0.264443		0.244574	0.252841	0.278707	0.210377	0.162741	0.163549	0.327216	0.44623	0.301954	0.260859		0.500924	0.566919	0.281006	0.252379	0.348908	0.0689968	0.517938	0.560502	0.404728	0.389145		0.323321	0.273834	0.36036	0.0315399	0.123921	0.197222	0.372565	0.350902	0.38969	0.269262
81.5	0.172669	0.179018	0.0689282	0.0129084	0.111387	0.120758	0.321947	0.322588	0.14438	0.494216	0.544066	0.571451	0.25536		0.23189	0.242722	0.268067	0.202314	0.156342	0.156281	0.318559	0.436594	0.294499	0.25185		0.483338	0.551481	0.268331	0.242328	0.341331	0.0620179	0.508913	0.549019	0.393361	0.377791		0.311131	0.262728	0.349991	0.0242351	0.116438	0.18904	0.364272	0.341882	0.381689	0.260156
82	0.161417	0.17043	0.0608481	0.00538849	0.10467	0.113729	0.314337	0.316555	0.137557	0.480778	0.531403	0.557575	0.246224		0.219356	0.232637	0.257412	0.194124	0.149807	0.148897	0.309807	0.426995	0.286996	0.24284		0.465784	0.535931	0.255735	0.232173	0.333433	0.0550986	0.499711	0.53745	0.382002	0.366369		0.299194	0.251618	0.339601	0.0167975	0.108828	0.180739	0.35591	0.33277	0.373607	0.251007
82.5	0.150188	0.161873	0.0527983	-0.00223184	0.0978097	0.10672	0.306579	0.310527	0.130771	0.467383	0.518771	0.543744	0.237078		0.207067	0.222602	0.246719	0.185881	0.143162	0.141472	0.301068	0.417518	0.279606	0.23387		0.448095	0.520205	0.243137	0.221939	0.325315	0.0482391	0.490408	0.525899	0.370808	0.354894		0.287512	0.240528	0.329153	0.00932143	0.101147	0.17236	0.347594	0.323679	0.365597	0.241877
83	0.13917	0.153345	0.0447897	-0.0099759	0.09076	0.0996449	0.298752	0.304557	0.123981	0.454077	0.506293	0.53003	0.227952		0.19507	0.212626	0.23599	0.177642	0.13644	0.134054	0.292315	0.408177	0.272249	0.224902		0.43035	0.504311	0.230518	0.211645	0.316936	0.0415049	0.481092	0.514479	0.35963	0.343385		0.275977	0.229465	0.318621	0.00182455	0.0933531	0.163916	0.339522	0.314622	0.357612	0.232768
83.5	0.128544	0.14485	0.0368194	-0.0179258	0.0835242	0.0924867	0.290602	0.298483	0.117081	0.440792	0.49386	0.516348	0.218789		0.183194	0.202684	0.225221	0.169302	0.129646	0.126602	0.283483	0.398756	0.264778	0.215906		0.412516	0.488335	0.217906	0.201275	0.308272	0.0348724	0.471619	0.502883	0.348247	0.331769		0.264303	0.218427	0.307976	-0.00566586	0.0854531	0.155346	0.33151	0.305508	0.349501	0.223595
84	0.118089	0.136408	0.0288749	-0.0261456	0.0761307	0.0853323	0.282051	0.292373	0.110127	0.427445	0.481386	0.502566	0.209553		0.171236	0.192765	0.214437	0.160912	0.12282	0.119193	0.274601	0.389328	0.257352	0.206883		0.394478	0.472299	0.205353	0.190777	0.299356	0.0284065	0.461981	0.491186	0.336794	0.32007		0.252532	0.2074	0.297278	-0.0130716	0.0774791	0.146777	0.323586	0.296389	0.341394	0.214418
84.5	0.107461	0.128011	0.0209446	-0.0347698	0.0686318	0.0781402	0.272932	0.286224	0.103115	0.414048	0.46883	0.488721	0.200191		0.159254	0.182842	0.203594	0.152481	0.115954	0.111865	0.265633	0.379832	0.249803	0.197812		0.376651	0.456095	0.192785	0.180149	0.290168	0.022066	0.452248	0.479334	0.325169	0.308296		0.240775	0.196342	0.286469	-0.0204421	0.0694041	0.138123	0.3158	0.287265	0.333214	0.205217
85	0.0966222	0.11964	0.0130421	-0.0439169	0.0609917	0.0708095	0.263043	0.28005	0.0959999	0.400501	0.456167	0.474747	0.190641		0.147336	0.172928	0.192702	0.143916	0.109058	0.104554	0.256528	0.370237	0.242097	0.188683		0.359517	0.439747	0.180263	0.169408	0.280647	0.0158329	0.442392	0.46727	0.313259	0.296482		0.228966	0.185264	0.275578	-0.0278407	0.0612491	0.129353	0.308105	0.278113	0.32492	0.195967
85.5	0.0856737	0.111266	0.00517835	-0.0535853	0.0532364	0.0634129	0.252457	0.273834	0.0888762	0.386893	0.44348	0.460743	0.180955		0.135413	0.162985	0.181804	0.135221	0.102098	0.0972777	0.247346	0.360514	0.234288	0.179527		0.342977	0.423268	0.167826	0.158549	0.270795	0.00972376	0.432489	0.454917	0.301187	0.284637		0.217138	0.174114	0.264667	-0.0352249	0.053008	0.120454	0.300352	0.268958	0.316483	0.186661
86	0.0746776	0.102937	-0.00263609	-0.0635654	0.0453906	0.0559639	0.241603	0.267683	0.0817593	0.373275	0.430836	0.446769	0.171224		0.123584	0.153059	0.170916	0.126445	0.0951424	0.0900685	0.238144	0.350716	0.226462	0.170365		0.326962	0.406669	0.155508	0.147521	0.260642	0.00370265	0.422692	0.442417	0.289077	0.272799		0.205608	0.162967	0.253751	-0.0426238	0.0446633	0.111444	0.292703	0.259859	0.308035	0.177379
86.5	0.0639083	0.0946497	-0.0103897	-0.073545	0.0374375	0.0484292	0.230803	0.261555	0.0746585	0.359633	0.418289	0.432888	0.161526		0.111936	0.143169	0.160032	0.117584	0.0881833	0.0828858	0.228837	0.340795	0.218608	0.16121		0.311597	0.389996	0.143269	0.136431	0.250195	-0.00229311	0.412962	0.429764	0.276862	0.260976		0.194268	0.151873	0.242782	-0.0500289	0.0362413	0.102252	0.285103	0.250816	0.29955	0.168095
87	0.0536783	0.0864427	-0.0180558	-0.0831551	0.0293957	0.0407929	0.220768	0.255479	0.0675688	0.346079	0.405937	0.419169	0.152008		0.100529	0.133376	0.149218	0.108582	0.0812865	0.0757092	0.21949	0.33078	0.210779	0.152075		0.296654	0.373521	0.131239	0.125156	0.239464	-0.00827679	0.403317	0.41691	0.264585	0.249174		0.182958	0.140882	0.231895	-0.0574282	0.0277775	0.0930015	0.277517	0.241871	0.291074	0.158839
87.5	0.0433872	0.0783516	-0.0256565	-0.0920656	0.021262	0.0331171	0.212098	0.24937	0.0604907	0.332747	0.393901	0.405761	0.14273		0.0892904	0.123623	0.13852	0.0995506	0.0744094	0.0685842	0.210096	0.320596	0.202932	0.142955		0.281842	0.357256	0.119371	0.113673	0.228453	-0.0142743	0.39379	0.403774	0.252314	0.237355		0.171781	0.129933	0.221093	-0.0647823	0.0191902	0.0836889	0.269917	0.232977	0.282522	0.149591
88	0.0330136	0.0703745	-0.0332057	-0.100209	0.0130569	0.0253415	0.204659	0.243284	0.0533757	0.319419	0.38191	0.392428	0.133621		0.0782505	0.113951	0.127874	0.0904935	0.0675603	0.0614648	0.200635	0.310292	0.195067	0.133843		0.267187	0.341176	0.107608	0.101955	0.217209	-0.0203315	0.384359	0.390414	0.240026	0.225511		0.160794	0.119092	0.210326	-0.0721359	0.0105067	0.0743044	0.2624	0.224157	0.273949	0.140377
88.5	0.0225031	0.0624787	-0.0407523	-0.107748	0.00476917	0.0174463	0.197947	0.237187	0.0462675	0.306055	0.369925	0.379088	0.124597		0.0674361	0.104315	0.117263	0.081366	0.0607187	0.0543436	0.191097	0.299832	0.187213	0.124724		0.252505	0.325218	0.0959032	0.0900535	0.205685	-0.0264539	0.374961	0.376778	0.227696	0.213594		0.149833	0.108315	0.199613	-0.0794782	0.00176941	0.0648536	0.254836	0.215434	0.265334	0.131168
89	0.0117474	0.054655	-0.0482827	-0.114987	-0.00358397	0.00942912	0.19156	0.231073	0.0391488	0.292708	0.357943	0.365781	0.115599		0.0568584	0.094633	0.1067	0.0721478	0.0538475	0.0471856	0.181482	0.289249	0.179351	0.115572		0.237647	0.309449	0.0842849	0.0778585	0.193901	-0.0326481	0.365749	0.362904	0.215395	0.201616		0.139007	0.0975335	0.189006	-0.086849	-0.00707792	0.0553348	0.247187	0.206798	0.256694	0.121959
89.5	0.000546136	0.0468116	-0.0558348	-0.122257	-0.0120098	0.0013497	0.184725	0.224872	0.0319998	0.27932	0.345973	0.352469	0.106497		0.0463752	0.0848026	0.0961291	0.0629395	0.0469499	0.0399379	0.171737	0.278461	0.171507	0.10637		0.222727	0.293651	0.0726596	0.065506	0.181929	-0.0388491	0.3566	0.348757	0.203076	0.189562		0.12843	0.0866652	0.178421	-0.0942117	-0.0160536	0.0457352	0.239387	0.198145	0.247947	0.112718
90	-0.00987583	0.0388604	-0.0633999	-0.129811	-0.0204917	-0.006815	0.176981	0.218734	0.024891	0.265841	0.333897	0.33906	0.0973226		0.0359794	0.0747792	0.0854697	0.0536517	0.0400666	0.0325048	0.161975	0.267616	0.163771	0.0970927		0.20764	0.277901	0.0610768	0.0530346	0.169836	-0.0450513	0.347698	0.33462	0.190843	0.177511		0.118064	0.0757271	0.167896	-0.10158	-0.0251036	0.036048	0.231435	0.189601	0.239206	0.103477
90.5	-0.01974	0.0307489	-0.0710241	-0.137656	-0.0290421	-0.0150553	0.168453	0.212457	0.0177427	0.25238	0.321855	0.325658	0.0880648		0.0256596	0.0644667	0.0746331	0.0442832	0.0332074	0.0248285	0.152111	0.256588	0.156079	0.0876912		0.192326	0.2622	0.0495092	0.0404871	0.157652	-0.0512511	0.338931	0.320285	0.17864	0.16542		0.107853	0.064573	0.157389	-0.1089	-0.0342782	0.0262947	0.223018	0.180974	0.230328	0.094139
91	-0.029091	0.0223571	-0.0787074	-0.145715	-0.0376451	-0.0233688	0.159475	0.206033	0.0105217	0.239016	0.309893	0.312323	0.0787577		0.0153386	0.053744	0.0635487	0.0348872	0.0263284	0.0168064	0.142173	0.245406	0.148353	0.0781185		0.177142	0.246675	0.0379864	0.0279648	0.145514	-0.0574293	0.330434	0.305857	0.166593	0.153415		0.0978728	0.0531042	0.146847	-0.116143	-0.0436965	0.0164631	0.214105	0.172121	0.221226	0.0846554
91.5	-0.0378518	0.0135936	-0.0865451	-0.153911	-0.0463309	-0.0317901	0.150211	0.199409	0.00312137	0.225731	0.297951	0.298952	0.0693783		0.00488231	0.0425835	0.0520689	0.0254558	0.0194625	0.00838473	0.132192	0.233985	0.140532	0.06834		0.162148	0.231136	0.0263925	0.0155661	0.133469	-0.0635878	0.322	0.291261	0.154606	0.141443		0.0879642	0.0412709	0.136151	-0.1233	-0.053395	0.00650371	0.204584	0.162927	0.211764	0.0749411
92	-0.0459189	0.00456705	-0.0945598	-0.162078	-0.0551279	-0.040406	0.141012	0.192527	-0.004496	0.212489	0.285855	0.285463	0.0599439		-0.00565011	0.0310416	0.0401814	0.0159126	0.0125768	-0.000449396	0.122093	0.222373	0.132493	0.0583295		0.147123	0.215588	0.0146419	0.00326471	0.121545	-0.0698742	0.313663	0.276616	0.142751	0.12948		0.078047	0.0291053	0.125221	-0.130376	-0.0634166	-0.00368336	0.194328	0.153366	0.201866	0.0649398
92.5	-0.0539734	-0.00468617	-0.102799	-0.170192	-0.0640842	-0.0492911	0.131996	0.185207	-0.012466	0.199263	0.273631	0.271779	0.0503654		-0.0162398	0.0192006	0.0279445	0.00620004	0.00558746	-0.00964216	0.1118	0.210384	0.124124	0.0480785		0.132201	0.199811	0.00258041	-0.00897296	0.109664	-0.0763514	0.305155	0.261702	0.13087	0.117407		0.0681022	0.016669	0.113868	-0.13744	-0.0737675	-0.0141463	0.183324	0.14327	0.191385	0.0545848
93	-0.0619669	-0.0141317	-0.111261	-0.178186	-0.0732406	-0.0584473	0.123155	0.177498	-0.0207833	0.185971	0.261127	0.257782	0.0406263		-0.0269181	0.0071125	0.0154898	-0.00374767	-0.00152293	-0.0190959	0.101346	0.198009	0.115382	0.0376085		0.117432	0.183662	-0.00987786	-0.0210958	0.0977856	-0.0831709	0.296368	0.246623	0.118915	0.105182		0.0581434	0.00415169	0.10205	-0.144509	-0.0843636	-0.024921	0.171843	0.132747	0.180376	0.0439463
93.5	-0.0698818	-0.0235369	-0.119968	-0.186133	-0.0826176	-0.0678846	0.114349	0.169314	-0.0294851	0.172589	0.248274	0.243477	0.030708		-0.0376853	-0.00501633	0.00291724	-0.0139819	-0.00870011	-0.028731	0.0905902	0.185234	0.106272	0.0269715		0.102616	0.166964	-0.022845	-0.0331846	0.0858639	-0.090347	0.287052	0.231297	0.10672	0.0926818		0.0480249	-0.00831852	0.0897651	-0.151622	-0.0950949	-0.0360317	0.159854	0.121867	0.168855	0.0330333
94	-0.0778219	-0.0330309	-0.128869	-0.193895	-0.0923033	-0.0776038	0.105816	0.160688	-0.0384858	0.158982	0.234993	0.228757	0.0206021		-0.0483867	-0.0171446	-0.00957874	-0.0244948	-0.0160323	-0.0383132	0.0796284	0.17209	0.0968206	0.0162321		0.0876406	0.14946	-0.0363733	-0.0451762	0.0737029	-0.0980833	0.277063	0.215738	0.0941848	0.0797952		0.0379341	-0.0204751	0.0770406	-0.15873	-0.1056	-0.0473828	0.147704	0.110815	0.15706	0.0220406
94.5	-0.0858085	-0.0424969	-0.137852	-0.201649	-0.102065	-0.0874326	0.0972681	0.151894	-0.0476294	0.145338	0.221614	0.213897	0.0104233		-0.0591105	-0.0292762	-0.022065	-0.0351637	-0.0234218	-0.0479502	0.0685929	0.158748	0.0872346	0.00542158		0.0727701	0.131767	-0.0500933	-0.0571726	0.0615005	-0.105968	0.266887	0.200074	0.0815624	0.0668141		0.0278148	-0.032574	0.0641008	-0.165901	-0.11618	-0.0588653	0.135472	0.0996262	0.145073	0.0109518
95	-0.0938578	-0.0522135	-0.147061	-0.209128	-0.112299	-0.0975357	0.0892059	0.142579	-0.0570785	0.131302	0.207606	0.198481	-2.54426e-17		-0.069689	-0.0413372	-0.0342943	-0.0461079	-0.0309934	-0.0572352	0.0573449	0.144989	0.0773235	5.85951e-17		0.0575905	0.112689	-0.0645711	-0.0689327	0.0488136	-0.11465	0.255509	0.184017	0.0682367	0.0531892		0.0178072	-0.0440151	0.0507544	-0.172968	-0.125991	-0.0704894	0.123363	0.0884674	0.133071	0

## Sheet: Fig. 2l
	[2'3'-c-di-AMP] (nM)
		VnOptSE:	EV:
	R1	30.6643	8.13231
	R2	38.4525	8.13231
	R3	22.1298	8.13231	Statistics (EV vs. VnOptSE; p-value):
	Average	30.4155	8.13231	0.0091
