# Supplementary material for: The Panoptes system uses decoy cyclic nucleotides to defend against phage
Source: Nature. 2025 Oct 1;647(8091):988–96. doi: 10.1038/s41586-025-09557-z (PMC12657218; doi:10.1038/s41586-025-09557-z)
Supplement: Supplementary file 7 — Source Data Fig. 3 [file 41586_2025_9557_MOESM7_ESM.xlsx]

## Sheet: Fig. 3b
Time (min):	NTP	NTP + VnOptS
0.001	0.23222	0.183105
0.00266667	0.230312	0.184536
0.00433333	0.227928	0.188351
0.006	0.226021	0.188828
0.00766667	0.22316	0.185013
0.00933333	0.216007	0.181675
0.011	0.210762	0.182152
0.0126667	0.212669	0.187874
0.0143333	0.220776	0.189781
0.016	0.225067	0.187874
0.0176667	0.226021	0.189781
0.0193333	0.22459	0.192165
0.021	0.228405	0.193119
0.0226667	0.234604	0.190735
0.0243333	0.234127	0.18692
0.026	0.230789	0.190258
0.0276667	0.236034	0.200748
0.0293333	0.250816	0.210762
0.031	0.259876	0.211716
0.0326667	0.257492	0.206947
0.0343333	0.253677	0.207424
0.036	0.252724	0.20504
0.0376667	0.247002	0.203133
0.0393333	0.238895	0.199795
0.041	0.23222	0.198364
0.0426667	0.227928	0.197887
0.0443333	0.22459	0.198364
0.046	0.223637	0.199795
0.0476667	0.229836	0.198364
0.0493333	0.233173	0.199318
0.051	0.229836	0.202179
0.0526667	0.226974	0.201702
0.0543333	0.229836	0.198364
0.056	0.232697	0.199318
0.0576667	0.23365	0.199795
0.0593333	0.229836	0.195503
0.061	0.226021	0.189304
0.0626667	0.226974	0.192642
0.0643333	0.231743	0.198364
0.066	0.234127	0.196457
0.0676667	0.227451	0.191212
0.0693333	0.229836	0.188828
0.071	0.239372	0.194073
0.0726667	0.252247	0.197411
0.0743333	0.255585	0.196934
0.076	0.252724	0.196934
0.0776667	0.250816	0.202656
0.0793333	0.249386	0.208378
0.081	0.252247	0.207901
0.0826667	0.249386	0.202656
0.0843333	0.244617	0.201702
0.086	0.240326	0.207424
0.0876667	0.244617	0.213623
0.0893333	0.248909	0.216007
0.091	0.246048	0.213623
0.0926667	0.244617	0.21553
0.0943333	0.247002	0.218868
0.096	0.25034	0.221729
0.0976667	0.247478	0.216961
0.0993333	0.240803	0.212193
0.101	0.235081	0.211239
0.102667	0.233173	0.211239
0.104333	0.231743	0.209808
0.106	0.234127	0.204086
0.107667	0.238895	0.201225
0.109333	0.242233	0.197411
0.111	0.242233	0.198364
0.112667	0.238895	0.198841
0.114333	0.235558	0.199795
0.116	0.234604	0.198841
0.117667	0.233173	0.199795
0.119333	0.23222	0.210285
0.121	0.240803	0.218868
0.122667	0.252247	0.221729
0.124333	0.257969	0.216484
0.126	0.253677	0.210762
0.127667	0.252724	0.208855
0.129333	0.257015	0.207424
0.131	0.256062	0.200272
0.132667	0.25034	0.192165
0.134333	0.246048	0.18692
0.136	0.248432	0.18692
0.137667	0.249386	0.185966
0.139333	0.246525	0.182629
0.141	0.239849	0.181198
0.142667	0.234127	0.183105
0.144333	0.235558	0.190735
0.146	0.234604	0.199318
0.147667	0.232697	0.205517
0.149333	0.231743	0.208378
0.151	0.235081	0.214577
0.152667	0.239372	0.219345
0.154333	0.240803	0.221729
0.156	0.246048	0.220299
0.157667	0.249386	0.216007
0.159333	0.247955	0.210285
0.161	0.24271	0.20504
0.162667	0.241756	0.202179
0.164333	0.240803	0.203609
0.166	0.236511	0.201225
0.167667	0.23365	0.198364
0.169333	0.236511	0.199318
0.171	0.239372	0.204563
0.172667	0.239849	0.210285
0.174333	0.239849	0.207424
0.176	0.24128	0.20504
0.177667	0.240326	0.20504
0.179333	0.236988	0.204563
0.181	0.235558	0.201702
0.182667	0.231266	0.199318
0.184333	0.225544	0.201702
0.186	0.220776	0.210285
0.187667	0.217915	0.220776
0.189333	0.221252	0.226498
0.191	0.225067	0.22316
0.192667	0.228882	0.220776
0.194333	0.231266	0.219822
0.196	0.236034	0.218868
0.197667	0.243664	0.21553
0.199333	0.248909	0.212669
0.201	0.251293	0.213623
0.202667	0.251293	0.213146
0.204333	0.253677	0.213146
0.206	0.255585	0.211239
0.207667	0.254631	0.204563
0.209333	0.248432	0.200272
0.211	0.244141	0.201225
0.212667	0.24271	0.203133
0.214333	0.244141	0.198364
0.216	0.24128	0.189781
0.217667	0.237465	0.185013
0.219333	0.235081	0.185013
0.221	0.236988	0.18692
0.222667	0.241756	0.185966
0.224333	0.242233	0.188828
0.226	0.240803	0.198364
0.227667	0.24128	0.210285
0.229333	0.246048	0.218391
0.231	0.25034	0.220299
0.232667	0.248432	0.216484
0.234333	0.244141	0.212669
0.236	0.238895	0.211239
0.237667	0.235558	0.209332
0.239333	0.234127	0.204563
0.241	0.231266	0.199795
0.242667	0.232697	0.199795
0.244333	0.238895	0.204563
0.246	0.250816	0.207901
0.247667	0.260353	0.209332
0.249333	0.258923	0.211716
0.251	0.252724	0.215054
0.252667	0.245571	0.216007
0.254333	0.24128	0.212193
0.256	0.236988	0.205994
0.257667	0.235558	0.200272
0.259333	0.239849	0.192642
0.261	0.246048	0.189304
0.262667	0.250816	0.192642
0.264333	0.250816	0.196457
0.266	0.249386	0.192642
0.267667	0.245094	0.190735
0.269333	0.245094	0.194073
0.271	0.247478	0.196457
0.272667	0.25034	0.19455
0.274333	0.256538	0.193596
0.276	0.26083	0.201702
0.277667	0.26226	0.210762
0.279333	0.257015	0.217915
0.281	0.25034	0.220776
0.282667	0.244617	0.217438
0.284333	0.237465	0.212669
0.286	0.234604	0.210285
0.287667	0.238895	0.20647
0.289333	0.247478	0.201702
0.291	0.250816	0.196457
0.292667	0.250816	0.199318
0.294333	0.25177	0.203133
0.296	0.252724	0.205517
0.297667	0.250816	0.201225
0.299333	0.245094	0.201225
0.301	0.240803	0.204086
0.302667	0.239849	0.206947
0.304333	0.245094	0.20647
0.306	0.25177	0.200748
0.307667	0.255108	0.199795
0.309333	0.259876	0.197887
0.311	0.270367	0.200272
0.312667	0.278473	0.204086
0.314333	0.276566	0.207901
0.316	0.266552	0.213623
0.317667	0.256538	0.216484
0.319333	0.249386	0.219345
0.321	0.245571	0.220776
0.322667	0.244141	0.218391
0.324333	0.245094	0.214577
0.326	0.247002	0.213146
0.327667	0.252247	0.219345
0.329333	0.256062	0.226498
0.331	0.254631	0.225067
0.332667	0.253677	0.219822
0.334333	0.249386	0.216484
0.336	0.247002	0.216484
0.337667	0.247478	0.2141
0.339333	0.247002	0.207901
0.341	0.243664	0.203609
0.342667	0.236034	0.20504
0.344333	0.231266	0.208855
0.346	0.231743	0.209808
0.347667	0.230789	0.204563
0.349333	0.229836	0.195026
0.351	0.227451	0.191212
0.352667	0.229359	0.191212
0.354333	0.234127	0.192165
0.356	0.234604	0.191212
0.357667	0.230312	0.190735
0.359333	0.223637	0.190258
0.361	0.222206	0.192642
0.362667	0.224113	0.199795
0.364333	0.226974	0.20504
0.366	0.225544	0.206947
0.367667	0.22459	0.212193
0.369333	0.225067	0.22316
0.371	0.230789	0.228405
0.372667	0.238419	0.22459
0.374333	0.236988	0.218868
0.376	0.23365	0.213146
0.377667	0.234127	0.210285
0.379333	0.239849	0.209808
0.381	0.238895	0.207901
0.382667	0.229836	0.202179
0.384333	0.22459	0.198841
0.386	0.226974	0.201702
0.387667	0.23222	0.203609
0.389333	0.231266	0.201225
0.391	0.226498	0.199318
0.392667	0.226021	0.204086
0.394333	0.232697	0.210285
0.396	0.241756	0.212193
0.397667	0.248909	0.208378
0.399333	0.253677	0.207901
0.401	0.258446	0.210762
0.402667	0.261784	0.211239
0.404333	0.262737	0.210285
0.406	0.26226	0.208855
0.407667	0.256538	0.210762
0.409333	0.25177	0.212193
0.411	0.25034	0.214577
0.412667	0.252724	0.215054
0.414333	0.250816	0.209808
0.416	0.248432	0.203133
0.417667	0.245571	0.200748
0.419333	0.246048	0.203133
0.421	0.247478	0.205517
0.422667	0.247002	0.204563
0.424333	0.247002	0.20504
0.426	0.240803	0.208855
0.427667	0.236988	0.213623
0.429333	0.237942	0.216007
0.431	0.241756	0.220299
0.432667	0.247002	0.222206
0.434333	0.249386	0.222206
0.436	0.253677	0.226498
0.437667	0.259399	0.232697
0.439333	0.26083	0.233173
0.441	0.259399	0.226974
0.442667	0.25177	0.226021
0.444333	0.246048	0.234127
0.446	0.248909	0.239849
0.447667	0.252247	0.232697
0.449333	0.253201	0.221252
0.451	0.247002	0.213623
0.452667	0.245094	0.211716
0.454333	0.248432	0.209332
0.456	0.244617	0.205994
0.457667	0.23365	0.204086
0.459333	0.22316	0.203609
0.461	0.224113	0.205517
0.462667	0.230312	0.201702
0.464333	0.236511	0.19455
0.466	0.241756	0.186443
0.467667	0.252724	0.187397
0.469333	0.261307	0.19598
0.471	0.265121	0.206947
0.472667	0.266552	0.216484
0.474333	0.26226	0.222683
0.476	0.254154	0.229836
0.477667	0.247002	0.236034
0.479333	0.249863	0.238895
0.481	0.25177	0.234127
0.482667	0.246525	0.225067
0.484333	0.238419	0.215054
0.486	0.237942	0.206947
0.487667	0.235081	0.202656
0.489333	0.230789	0.196457
0.491	0.228405	0.191212
0.492667	0.228882	0.196457
0.494333	0.230789	0.213623
0.496	0.235558	0.228405
0.497667	0.246048	0.231743
0.499333	0.25034	0.230789
0.501	0.247002	0.226974
0.502667	0.244141	0.221729
0.504333	0.249863	0.213146
0.506	0.25177	0.200272
0.507667	0.247478	0.189781
0.509333	0.241756	0.187397
0.511	0.240326	0.195503
0.512667	0.245094	0.203609
0.514333	0.245094	0.205994
0.516	0.247002	0.209332
0.517667	0.249386	0.215054
0.519333	0.252724	0.221252
0.521	0.253201	0.22459
0.522667	0.249386	0.226021
0.524333	0.243187	0.222206
0.526	0.234127	0.216961
0.527667	0.226498	0.216007
0.529333	0.228882	0.216484
0.531	0.239849	0.209332
0.532667	0.251293	0.198364
0.534333	0.260353	0.196457
0.536	0.269413	0.204563
0.537667	0.273228	0.211239
0.539333	0.271797	0.206947
0.541	0.264168	0.203609
0.542667	0.253677	0.205994
0.544333	0.243664	0.210285
0.546	0.239372	0.209808
0.547667	0.244141	0.204563
0.549333	0.244141	0.202656
0.551	0.240326	0.204086
0.552667	0.238419	0.205994
0.554333	0.244617	0.20504
0.556	0.251293	0.200272
0.557667	0.252247	0.193119
0.559333	0.253201	0.190258
0.561	0.257492	0.190258
0.562667	0.265598	0.188351
0.564333	0.267506	0.187874
0.566	0.261307	0.190258
0.567667	0.25177	0.196934
0.569333	0.249386	0.20504
0.571	0.248432	0.210762
0.572667	0.246525	0.212193
0.574333	0.245571	0.210285
0.576	0.244617	0.210285
0.577667	0.246048	0.212669
0.579333	0.244141	0.215054
0.581	0.24271	0.218391
0.582667	0.236034	0.221252
0.584333	0.227928	0.222683
0.586	0.223637	0.221729
0.587667	0.224113	0.221252
0.589333	0.229359	0.217915
0.591	0.232697	0.210762
0.592667	0.23365	0.20504
0.594333	0.236034	0.205517
0.596	0.240803	0.2141
0.597667	0.243664	0.220299
0.599333	0.24271	0.225067
0.601	0.240326	0.228405
0.602667	0.239849	0.23365
0.604333	0.243187	0.232697
0.606	0.246525	0.224113
0.607667	0.249386	0.211716
0.609333	0.25034	0.199795
0.611	0.252247	0.199318
0.612667	0.256538	0.201702
0.614333	0.255108	0.203133
0.616	0.250816	0.202656
0.617667	0.245094	0.207424
0.619333	0.244141	0.21553
0.621	0.246048	0.218868
0.622667	0.245571	0.216961
0.624333	0.245094	0.214577
0.626	0.239372	0.213623
0.627667	0.235558	0.216484
0.629333	0.234127	0.215054
0.631	0.236034	0.210762
0.632667	0.24128	0.207424
0.634333	0.244141	0.208378
0.636	0.252247	0.208378
0.637667	0.264645	0.20647
0.639333	0.272274	0.205994
0.641	0.270844	0.205517
0.642667	0.263214	0.203609
0.644333	0.259876	0.20504
0.646	0.261784	0.213146
0.647667	0.261307	0.215054
0.649333	0.257969	0.213146
0.651	0.254631	0.210762
0.652667	0.26083	0.21553
0.654333	0.268936	0.221252
0.656	0.274658	0.223637
0.657667	0.273705	0.22316
0.659333	0.270367	0.222206
0.661	0.269413	0.222206
0.662667	0.268459	0.218868
0.664333	0.267029	0.214577
0.666	0.259399	0.209808
0.667667	0.253677	0.211239
0.669333	0.25177	0.219345
0.671	0.252247	0.226021
0.672667	0.250816	0.225544
0.674333	0.250816	0.218868
0.676	0.253677	0.213146
0.677667	0.257015	0.210762
0.679333	0.258923	0.207901
0.681	0.26083	0.203609
0.682667	0.257969	0.204086
0.684333	0.25034	0.210285
0.686	0.245571	0.21553
0.687667	0.246525	0.214577
0.689333	0.249386	0.209808
0.691	0.247478	0.207901
0.692667	0.248909	0.209332
0.694333	0.248909	0.208378
0.696	0.25034	0.209808
0.697667	0.251293	0.216484
0.699333	0.250816	0.221729
0.701	0.248909	0.225544
0.702667	0.247002	0.226974
0.704333	0.254154	0.226974
0.706	0.253677	0.22316
0.707667	0.250816	0.212193
0.709333	0.25177	0.205517
0.711	0.254631	0.202179
0.712667	0.257969	0.202179
0.714333	0.26083	0.198841
0.716	0.265598	0.196934
0.717667	0.266552	0.201702
0.719333	0.264645	0.207901
0.721	0.264645	0.2141
0.722667	0.26083	0.216007
0.724333	0.253677	0.219345
0.726	0.248909	0.219822
0.727667	0.251293	0.220776
0.729333	0.254631	0.222683
0.731	0.256062	0.22316
0.732667	0.26083	0.221252
0.734333	0.26226	0.220299
0.736	0.263691	0.224113
0.737667	0.260353	0.225067
0.739333	0.258923	0.219345
0.741	0.257492	0.212193
0.742667	0.254631	0.212193
0.744333	0.257015	0.216484
0.746	0.258923	0.217438
0.747667	0.261784	0.216961
0.749333	0.263691	0.218868
0.751	0.265598	0.219822
0.752667	0.270367	0.217915
0.754333	0.27132	0.21553
0.756	0.26989	0.212193
0.757667	0.266552	0.206947
0.759333	0.261784	0.202179
0.761	0.256062	0.205517
0.762667	0.25034	0.213146
0.764333	0.244141	0.216007
0.766	0.24128	0.216007
0.767667	0.240803	0.214577
0.769333	0.243664	0.210762
0.771	0.249386	0.205994
0.772667	0.252247	0.196934
0.774333	0.254631	0.193119
0.776	0.253677	0.194073
0.777667	0.252724	0.198364
0.779333	0.250816	0.199318
0.781	0.247002	0.194073
0.782667	0.240326	0.187874
0.784333	0.236988	0.18549
0.786	0.237465	0.18549
0.787667	0.238895	0.189304
0.789333	0.239372	0.19455
0.791	0.239849	0.201225
0.792667	0.242233	0.204563
0.794333	0.245094	0.203609
0.796	0.247955	0.200748
0.797667	0.251293	0.194073
0.799333	0.252724	0.191689
0.801	0.252247	0.193596
0.802667	0.252247	0.203609
0.804333	0.254154	0.211716
0.806	0.253677	0.215054
0.807667	0.249863	0.217915
0.809333	0.248909	0.225544
0.811	0.252247	0.231266
0.812667	0.257492	0.231266
0.814333	0.259876	0.227928
0.816	0.258923	0.226974
0.817667	0.259876	0.226498
0.819333	0.261784	0.22459
0.821	0.262737	0.218868
0.822667	0.259399	0.212669
0.824333	0.254631	0.20647
0.826	0.254631	0.204563
0.827667	0.254154	0.205994
0.829333	0.249386	0.203609
0.831	0.248909	0.200272
0.832667	0.249386	0.197887
0.834333	0.25177	0.199795
0.836	0.25177	0.202656
0.837667	0.254154	0.203133
0.839333	0.255108	0.204086
0.841	0.251293	0.206947
0.842667	0.249386	0.212193
0.844333	0.248432	0.214577
0.846	0.248432	0.213146
0.847667	0.248432	0.210762
0.849333	0.247955	0.209332
0.851	0.251293	0.210762
0.852667	0.25177	0.214577
0.854333	0.255108	0.218391
0.856	0.253201	0.218868
0.857667	0.247002	0.21553
0.859333	0.245094	0.213623
0.861	0.247955	0.212193
0.862667	0.255585	0.211239
0.864333	0.257015	0.210285
0.866	0.261784	0.210285
0.867667	0.265598	0.21553
0.869333	0.268936	0.217438
0.871	0.268936	0.2141
0.872667	0.266552	0.208378
0.874333	0.261784	0.204563
0.876	0.257492	0.200748
0.877667	0.254154	0.200272
0.879333	0.253677	0.203609
0.881	0.253677	0.207424
0.882667	0.249863	0.20647
0.884333	0.247002	0.205517
0.886	0.248432	0.212193
0.887667	0.254631	0.212193
0.889333	0.26083	0.20647
0.891	0.26226	0.199795
0.892667	0.260353	0.198364
0.894333	0.261784	0.202179
0.896	0.265598	0.204563
0.897667	0.267506	0.207901
0.899333	0.261784	0.207424
0.901	0.253201	0.20504
0.902667	0.248909	0.206947
0.904333	0.249863	0.208378
0.906	0.245571	0.205517
0.907667	0.238895	0.202179
0.909333	0.236988	0.20504
0.911	0.240803	0.216484
0.912667	0.247002	0.22316
0.914333	0.253201	0.22459
0.916	0.257969	0.221252
0.917667	0.256062	0.220776
0.919333	0.252724	0.225067
0.921	0.254631	0.222206
0.922667	0.253677	0.2141
0.924333	0.241756	0.203609
0.926	0.227451	0.204086
0.927667	0.225067	0.208855
0.929333	0.230312	0.207901
0.931	0.239849	0.205517
0.932667	0.247478	0.20504
0.934333	0.258923	0.211716
0.936	0.26989	0.213146
0.937667	0.276089	0.207901
0.939333	0.275135	0.203609
0.941	0.266552	0.203609
0.942667	0.258923	0.210285
0.944333	0.253677	0.218391
0.946	0.255108	0.226974
0.947667	0.257969	0.23222
0.949333	0.256062	0.236034
0.951	0.253201	0.239372
0.952667	0.253201	0.242233
0.954333	0.256538	0.24271
0.956	0.255108	0.238895
0.957667	0.250816	0.233173
0.959333	0.252724	0.228882
0.961	0.257492	0.231743
0.962667	0.266552	0.233173
0.964333	0.271797	0.227451
0.966	0.276566	0.22316
0.967667	0.280857	0.227451
0.969333	0.284195	0.234127
0.971	0.286102	0.230789
0.972667	0.281811	0.222683
0.974333	0.277042	0.219345
0.976	0.273705	0.220776
0.977667	0.273705	0.223637
0.979333	0.277996	0.22459
0.981	0.277519	0.229359
0.982667	0.272751	0.230789
0.984333	0.267029	0.231743
0.986	0.264645	0.235081
0.987667	0.266552	0.233173
0.989333	0.262737	0.227928
0.991	0.259399	0.22459
0.992667	0.255585	0.230789
0.994333	0.253201	0.238419
0.996	0.251293	0.242233
0.997667	0.247955	0.246525
0.999333	0.244617	0.25177
1.001	0.241756	0.253677
1.00267	0.245571	0.246048
1.00433	0.257492	0.238419
1.006	0.264168	0.230789
1.00767	0.259876	0.225544
1.00933	0.255585	0.216961
1.011	0.255108	0.216484
1.01267	0.256062	0.221729
1.01433	0.252247	0.223637
1.016	0.247478	0.22316
1.01767	0.247002	0.221729
1.01933	0.248909	0.225544
1.021	0.248909	0.22316
1.02267	0.245094	0.220299
1.02433	0.238419	0.216484
1.026	0.23365	0.214577
1.02767	0.23365	0.217438
1.02933	0.240803	0.223637
1.031	0.249386	0.226021
1.03267	0.255108	0.223637
1.03433	0.260353	0.230789
1.036	0.266552	0.243664
1.03767	0.274181	0.247955
1.03933	0.273228	0.240326
1.041	0.266075	0.239849
1.04267	0.259876	0.244617
1.04433	0.257015	0.245571
1.046	0.253201	0.237942
1.04767	0.246048	0.231743
1.04933	0.240326	0.227928
1.051	0.24128	0.221252
1.05267	0.244141	0.214577
1.05433	0.245571	0.208855
1.056	0.246048	0.202179
1.05767	0.247478	0.198841
1.05933	0.249386	0.202656
1.061	0.249386	0.211239
1.06267	0.25034	0.216961
1.06433	0.256062	0.219345
1.066	0.26226	0.222206
1.06767	0.263691	0.226021
1.06933	0.264645	0.230312
1.071	0.267506	0.230312
1.07267	0.26989	0.226021
1.07433	0.26226	0.221252
1.076	0.25177	0.220776
1.07767	0.247955	0.22459
1.07933	0.251293	0.225544
1.081	0.254631	0.222683
1.08267	0.255585	0.22316
1.08433	0.26083	0.224113
1.086	0.267506	0.221729
1.08767	0.268936	0.214577
1.08933	0.264645	0.210762
1.091	0.257969	0.210285
1.09267	0.249863	0.215054
1.09433	0.244617	0.221729
1.096	0.240326	0.225544
1.09767	0.239849	0.22459
1.09933	0.240803	0.222206
1.101	0.244617	0.221252
1.10267	0.249386	0.219345
1.10433	0.252247	0.216484
1.106	0.255108	0.215054
1.10767	0.257015	0.216961
1.10933	0.256538	0.219822
1.111	0.254631	0.221729
1.11267	0.254154	0.220299
1.11433	0.258923	0.2141
1.116	0.26083	0.206947
1.11767	0.257969	0.207424
1.11933	0.256062	0.208855
1.121	0.259876	0.207424
1.12267	0.264168	0.203609
1.12433	0.26226	0.207901
1.126	0.258446	0.217915
1.12767	0.257969	0.221729
1.12933	0.261307	0.217438
1.131	0.26226	0.215054
1.13267	0.257015	0.217915
1.13433	0.248909	0.222206
1.136	0.244141	0.226974
1.13767	0.245094	0.233173
1.13933	0.245094	0.237465
1.141	0.240326	0.238895
1.14267	0.240326	0.239372
1.14433	0.247478	0.237942
1.146	0.259399	0.231743
1.14767	0.263691	0.225544
1.14933	0.261784	0.222683
1.151	0.259399	0.220299
1.15267	0.258923	0.217915
1.15433	0.263214	0.217915
1.156	0.265121	0.218868
1.15767	0.259876	0.2141
1.15933	0.255108	0.20647
1.161	0.254631	0.20647
1.16267	0.257492	0.208378
1.16433	0.247955	0.207901
1.166	0.236988	0.20647
1.16767	0.239372	0.2141
1.16933	0.249863	0.227451
1.171	0.259399	0.23222
1.17267	0.264645	0.227928
1.17433	0.270367	0.22316
1.176	0.274658	0.22316
1.17767	0.273228	0.219822
1.17933	0.269413	0.218868
1.181	0.264168	0.221252
1.18267	0.258923	0.225067
1.18433	0.258446	0.229359
1.186	0.263691	0.231743
1.18767	0.266552	0.234127
1.18933	0.263214	0.229836
1.191	0.254154	0.226498
1.19267	0.247002	0.228882
1.19433	0.24271	0.230312
1.196	0.240326	0.226974
1.19767	0.243187	0.222206
1.19933	0.250816	0.219822
1.201	0.262737	0.219345
1.20267	0.275135	0.222683
1.20433	0.285625	0.226974
1.206	0.287533	0.228882
1.20767	0.284672	0.228882
1.20933	0.27895	0.229836
1.211	0.275612	0.230789
1.21267	0.275612	0.225544
1.21433	0.274181	0.216961
1.216	0.274658	0.212669
1.21767	0.273228	0.213623
1.21933	0.276566	0.216961
1.221	0.281334	0.216484
1.22267	0.279903	0.2141
1.22433	0.273228	0.211716
1.226	0.263691	0.206947
1.22767	0.26083	0.202179
1.22933	0.259876	0.197887
1.231	0.259876	0.19598
1.23267	0.257492	0.197887
1.23433	0.259876	0.204563
1.236	0.26989	0.216007
1.23767	0.277519	0.225067
1.23933	0.277042	0.230312
1.241	0.270844	0.233173
1.24267	0.272274	0.234127
1.24433	0.274658	0.235558
1.246	0.276089	0.234604
1.24767	0.277042	0.232697
1.24933	0.277042	0.229359
1.251	0.270844	0.230789
1.25267	0.258446	0.235558
1.25433	0.25177	0.237465
1.256	0.245094	0.234127
1.25767	0.238895	0.228405
1.25933	0.239849	0.228405
1.261	0.249863	0.228405
1.26267	0.26083	0.226974
1.26433	0.268459	0.222206
1.266	0.27132	0.224113
1.26767	0.275135	0.231266
1.26933	0.273228	0.238895
1.271	0.26989	0.242233
1.27267	0.266552	0.24128
1.27433	0.261307	0.243664
1.276	0.257969	0.248432
1.27767	0.255108	0.255585
1.27933	0.259399	0.259399
1.281	0.265121	0.262737
1.28267	0.268936	0.266552
1.28433	0.273705	0.271797
1.286	0.282288	0.275612
1.28767	0.291824	0.272274
1.28933	0.293732	0.267982
1.291	0.285625	0.268459
1.29267	0.279903	0.274181
1.29433	0.28038	0.277519
1.296	0.281811	0.279427
1.29767	0.277996	0.282288
1.29933	0.274181	0.28944
1.301	0.277519	0.296593
1.30267	0.285149	0.302792
1.30433	0.286102	0.30899
1.306	0.281334	0.315189
1.30767	0.277519	0.321388
1.30933	0.277519	0.325203
1.311	0.283241	0.32711
1.31267	0.291347	0.328064
1.31433	0.299454	0.327587
1.316	0.30899	0.329494
1.31767	0.321388	0.333309
1.31933	0.333786	0.339508
1.321	0.337124	0.347137
1.32267	0.33617	0.355244
1.32433	0.337124	0.365734
1.326	0.340939	0.375748
1.32767	0.347614	0.388145
1.32933	0.359058	0.398159
1.331	0.375271	0.402927
1.33267	0.389099	0.407696
1.33433	0.405788	0.416279
1.336	0.431538	0.4282
1.33767	0.462055	0.43869
1.33933	0.492096	0.449181
1.341	0.527382	0.46587
1.34267	0.574589	0.487328
1.34433	0.629902	0.510216
1.346	0.687599	0.534534
1.34767	0.751019	0.564575
1.34933	0.830173	0.596523
1.351	0.926971	0.635624
1.35267	1.04284	0.685692
1.35433	1.1816	0.748158
1.356	1.34516	0.819206
1.35767	1.5378	0.900269
1.35933	1.76954	1.00327
1.361	2.05278	1.13058
1.36267	2.39849	1.27983
1.36433	2.81715	1.45769
1.366	3.32546	1.68085
1.36767	3.95012	1.95742
1.36933	4.71115	2.28834
1.371	5.63002	2.68507
1.37267	6.73103	3.16143
1.37433	8.04663	3.73077
1.376	9.60779	4.40121
1.37767	11.4326	5.19323
1.37933	13.5369	6.11448
1.381	15.9292	7.16305
1.38267	18.6005	8.34322
1.38433	21.5306	9.64832
1.386	24.6916	11.0693
1.38767	28.0476	12.5837
1.38933	31.5471	14.1706
1.391	35.1315	15.8105
1.39267	38.7502	17.4804
1.39433	42.3584	19.1612
1.396	45.9123	20.8316
1.39767	49.3798	22.481
1.39933	52.7511	24.1156
1.401	56.0384	25.7397
1.40267	59.2675	27.3657
1.40433	62.4647	29.0031
1.406	65.661	30.6721
1.40767	68.8901	32.3877
1.40933	72.1936	34.1597
1.411	75.5973	35.9936
1.41267	79.124	37.8814
1.41433	82.7942	39.8064
1.416	86.6289	41.739
1.41767	90.6539	43.6525
1.41933	94.8949	45.5141
1.421	99.3738	47.2856
1.42267	104.083	48.933
1.42433	109.002	50.4398
1.426	114.064	51.7917
1.42767	119.138	52.9599
1.42933	124.001	53.9074
1.431	128.381	54.5979
1.43267	131.973	54.9846
1.43433	134.469	55.0156
1.436	135.59	54.6498
1.43767	135.129	53.8588
1.43933	132.997	52.6338
1.441	129.23	50.9939
1.44267	123.99	48.985
1.44433	117.532	46.6838
1.446	110.186	44.1675
1.44767	102.306	41.5282
1.44933	94.2488	38.8598
1.451	86.3161	36.2463
1.45267	78.7506	33.7539
1.45433	71.7263	31.4198
1.456	65.34	29.2706
1.45767	59.6299	27.3204
1.45933	54.5955	25.5661
1.461	50.2024	23.9964
1.46267	46.3929	22.5906
1.46433	43.0884	21.3294
1.466	40.226	20.1993
1.46767	37.7445	19.1803
1.46933	35.5735	18.2533
1.471	33.6609	17.4036
1.47267	31.9548	16.6306
1.47433	30.4208	15.9264
1.476	29.017	15.2779
1.47767	27.7205	14.6794
1.47933	26.5112	14.1249
1.481	25.3677	13.6023
1.48267	24.2786	13.1054
1.48433	23.2363	12.639
1.486	22.2392	12.1951
1.48767	21.2746	11.7712
1.48933	20.3381	11.364
1.491	19.4368	10.9801
1.49267	18.5752	10.6139
1.49433	17.7522	10.2592
1.496	16.9716	9.91869
1.49767	16.2392	9.58872
1.49933	15.5668	9.2659
1.501	14.9484	8.94928
1.50267	14.3886	8.6441
1.50433	13.9008	8.34799
1.506	13.4835	8.05759
1.50767	13.1359	7.77912
1.50933	12.8584	7.52211
1.511	12.6638	7.28703
1.51267	12.5532	7.06577
1.51433	12.5175	6.85501
1.516	12.5589	6.66046
1.51767	12.6805	6.48451
1.51933	12.8851	6.32334
1.521	13.1674	6.17075
1.52267	13.5169	6.02913
1.52433	13.9408	5.9104
1.526	14.4429	5.81837
1.52767	15.0309	5.74684
1.52933	15.7032	5.69248
1.531	16.4614	5.6572
1.53267	17.3187	5.64623
1.53433	18.292	5.65004
1.536	19.4016	5.66721
1.53767	20.6704	5.69391
1.53933	22.1348	5.73826
1.541	23.8404	5.79977
1.54267	25.8446	5.87273
1.54433	28.2044	5.95951
1.546	30.9954	6.05059
1.54767	34.2879	6.14977
1.54933	38.1489	6.25181
1.551	42.6435	6.35862
1.55267	47.8206	6.46305
1.55433	53.6923	6.55746
1.556	60.2288	6.64616
1.55767	67.3704	6.72626
1.55933	75.0194	6.79636
1.561	83.014	6.85167
1.56267	91.1565	6.89936
1.56433	99.2351	6.94752
1.566	107.032	7.00521
1.56767	114.32	7.07531
1.56933	120.891	7.16305
1.571	126.584	7.27129
1.57267	131.265	7.40862
1.57433	134.834	7.58362
1.576	137.243	7.78818
1.57767	138.494	8.0142
1.57933	138.621	8.25596
1.581	137.682	8.50534
1.58267	135.767	8.74567
1.58433	132.981	8.95977
1.586	129.442	9.13286
1.58767	125.263	9.25541
1.58933	120.568	9.31644
1.591	115.474	9.32217
1.59267	110.097	9.27305
1.59433	104.552	9.16862
1.596	98.9289	9.0127
1.59767	93.308	8.81529
1.59933	87.7514	8.58641
1.601	82.3183	8.3313
1.60267	77.0535	8.05378
1.60433	71.9872	7.76291
1.606	67.1372	7.46107
1.60767	62.5215	7.15446
1.60933	58.1536	6.84834
1.611	54.0404	6.54364
1.61267	50.1757	6.23369
1.61433	46.5598	5.92184
1.616	43.191	5.62286
1.61767	40.0696	5.3401
1.61933	37.1861	5.0683
1.621	34.5221	4.807
1.62267	32.0673	4.56858
1.62433	29.8109	4.35495
1.626	27.7452	4.15945
1.62767	25.8517	3.97491
1.62933	24.1184	3.80802
1.631	22.5372	3.65543
1.63267	21.0962	3.52287
1.63433	19.7768	3.40033
1.636	18.5676	3.2835
1.63767	17.4556	3.17335
1.63933	16.4332	3.06702
1.641	15.4896	2.97117
1.64267	14.6208	2.88391
1.64433	13.8278	2.80619
1.646	13.0992	2.738
1.64767	12.4254	2.67458
1.64933	11.7989	2.61736
1.651	11.2181	2.56395
1.65267	10.6816	2.51532
1.65433	10.1776	2.46477
1.656	9.71031	2.41327
1.65767	9.27448	2.36845
1.65933	8.87442	2.32983
1.661	8.50534	2.29883
1.66267	8.15678	2.26068
1.66433	7.82776	2.22349
1.666	7.51591	2.18868
1.66767	7.22885	2.15483
1.66933	6.95992	2.11954
1.671	6.70481	2.08139
1.67267	6.46353	2.04182
1.67433	6.23894	2.00367
1.676	6.02961	1.96934
1.67767	5.83315	1.94168
1.67933	5.64718	1.92022
1.681	5.47218	1.8959
1.68267	5.30529	1.87588
1.68433	5.14889	1.85633
1.686	5.00393	1.83249
1.68767	4.86803	1.8034
1.68933	4.7369	1.77145
1.691	4.60911	1.74379
1.69267	4.49181	1.72043
1.69433	4.38786	1.70135
1.696	4.28629	1.688
1.69767	4.18186	1.67227
1.69933	4.0822	1.65367
1.701	3.99256	1.63555
1.70267	3.91102	1.62029
1.70433	3.83139	1.60408
1.706	3.75414	1.58596
1.70767	3.68166	1.57452
1.70933	3.61156	1.56975
1.711	3.54767	1.56689
1.71267	3.4852	1.55401
1.71433	3.42178	1.53828
1.716	3.35836	1.52445
1.71767	3.30067	1.51587
1.71933	3.24965	1.50728
1.721	3.20005	1.49536
1.72267	3.15094	1.48487
1.72433	3.09467	1.47724
1.726	3.03984	1.47533
1.72767	2.98738	1.47629
1.72933	2.94018	1.47772
1.731	2.89536	1.48296
1.73267	2.84863	1.49727
1.73433	2.80809	1.52063
1.736	2.77519	1.54114
1.73767	2.74467	1.5564
1.73933	2.7132	1.56736
1.741	2.6803	1.57976
1.74267	2.64788	1.59454
1.74433	2.62117	1.60789
1.746	2.5959	1.62125
1.74767	2.57158	1.63603
1.74933	2.54297	1.65796
1.751	2.50959	1.68753
1.75267	2.48051	1.72043
1.75433	2.45476	1.75333
1.756	2.43187	1.78957
1.75767	2.40326	1.82533
1.75933	2.37417	1.86157
1.761	2.35462	1.88971
1.76267	2.34604	1.91689
1.76433	2.33221	1.9412
1.766	2.30408	1.96362
1.76767	2.28214	1.9927
1.76933	2.26927	2.01941
1.771	2.25687	2.04563
1.77267	2.23494	2.06804
1.77433	2.21109	2.08902
1.776	2.19631	2.11191
1.77767	2.18773	2.13575
1.77933	2.17485	2.16007
1.781	2.15816	2.17915
1.78267	2.14624	2.19297
1.78433	2.14386	2.20537
1.786	2.14481	2.21395
1.78767	2.141	2.21491
1.78933	2.13575	2.21205
1.791	2.13146	2.20966
1.79267	2.13146	2.21395
1.79433	2.13337	2.21968
1.796	2.13575	2.22158
1.79767	2.13861	2.21634
1.79933	2.14386	2.20823
1.801	2.15149	2.1987
1.80267	2.16055	2.18153
1.80433	2.17104	2.16198
1.806	2.18868	2.13909
1.80767	2.20823	2.12097
1.80933	2.23255	2.10428
1.811	2.26498	2.09188
1.81267	2.30455	2.07758
1.81433	2.34795	2.05803
1.816	2.39277	2.03657
1.81767	2.44999	2.01845
1.81933	2.51722	2.00081
1.821	2.59256	1.98174
1.82267	2.6722	1.95932
1.82433	2.76518	1.9412
1.826	2.8739	1.93214
1.82767	2.99835	1.92308
1.82933	3.1476	1.90878
1.831	3.31783	1.89209
1.83267	3.51429	1.88017
1.83433	3.74031	1.87111
1.836	4.00639	1.86205
1.83767	4.31156	1.84822
1.83933	4.65155	1.83296
1.841	5.03683	1.82438
1.84267	5.47647	1.82343
1.84433	5.97858	1.82056
1.846	6.5484	1.81293
1.84767	7.19166	1.8115
1.84933	7.91502	1.81437
1.851	8.71849	1.81198
1.85267	9.61065	1.80292
1.85433	10.6001	1.79625
1.856	11.6796	1.78957
1.85767	12.8512	1.78051
1.85933	14.1134	1.77622
1.861	15.4757	1.77717
1.86267	16.9253	1.7767
1.86433	18.4498	1.77336
1.866	20.0467	1.77717
1.86767	21.7109	1.78432
1.86933	23.438	1.78957
1.871	25.2118	1.79386
1.87267	27.0243	1.80197
1.87433	28.8529	1.8115
1.876	30.6935	1.8158
1.87767	32.5384	1.82009
1.87933	34.3776	1.82724
1.881	36.19	1.83392
1.88267	37.9643	1.83964
1.88433	39.6986	1.84917
1.886	41.3814	1.8611
1.88767	43.0012	1.86872
1.88933	44.5471	1.86825
1.891	46.0205	1.86777
1.89267	47.4181	1.86872
1.89433	48.737	1.87111
1.896	49.9635	1.87683
1.89767	51.0879	1.88446
1.89933	52.1116	1.89638
1.901	53.0405	1.91402
1.90267	53.8726	1.93548
1.90433	54.6012	1.95074
1.906	55.2363	1.95932
1.90767	55.7761	1.97029
1.90933	56.2215	1.98364
1.911	56.5772	1.99127
1.91267	56.8452	1.99318
1.91433	57.0226	1.99652
1.916	57.107	1.99747
1.91767	57.1103	1.99747
1.91933	57.0388	2.00224
1.921	56.8867	2.00796
1.92267	56.654	2.0113
1.92433	56.3478	2.01321
1.926	55.9797	2.02274
1.92767	55.5501	2.03753
1.92933	55.0594	2.04515
1.931	54.513	2.0504
1.93267	53.9165	2.05898
1.93433	53.2775	2.06518
1.936	52.599	2.07233
1.93767	51.8794	2.0752
1.93933	51.1174	2.07472
1.941	50.3187	2.07233
1.94267	49.4947	2.06852
1.94433	48.6469	2.06327
1.946	47.7777	2.05517
1.94767	46.8974	2.04086
1.94933	46.0095	2.03085
1.951	45.1107	2.02322
1.95267	44.2047	2.01511
1.95433	43.2949	2.00891
1.956	42.3779	1.99747
1.95767	41.4524	1.98603
1.95933	40.524	1.97744
1.961	39.598	1.96886
1.96267	38.6729	1.95885
1.96433	37.7479	1.94263
1.966	36.8285	1.93596
1.96767	35.9235	1.93262
1.96933	35.0356	1.92404
1.971	34.1606	1.90544
1.97267	33.2966	1.88398
1.97433	32.4445	1.86539
1.976	31.6052	1.84679
1.97767	30.7813	1.8301
1.97933	29.9702	1.81437
1.981	29.1677	1.80387
1.98267	28.378	1.79529
1.98433	27.606	1.79148
1.986	26.8579	1.78337
1.98767	26.125	1.76764
1.98933	25.4002	1.75047
1.991	24.6921	1.73378
1.99267	24.0026	1.72281
1.99433	23.3302	1.70851
1.996	22.6679	1.68705
1.99767	22.0175	1.66464
1.99933	21.3828	1.647
2.001	20.7648	1.63317
2.00267	20.1688	1.61839
2.00433	19.5918	1.60313
2.006	19.0272	1.5893
2.00767	18.4731	1.57738
2.00933	17.9372	1.56689
2.011	17.4222	1.56021
2.01267	16.9129	1.54781
2.01433	16.4089	1.53685
2.016	15.9154	1.52874
2.01767	15.4386	1.52493
2.01933	14.9775	1.51825
2.021	14.5278	1.5049
2.02267	14.0853	1.49107
2.02433	13.648	1.47915
2.026	13.2279	1.46818
2.02767	12.8202	1.45578
2.02933	12.4187	1.44053
2.031	12.0211	1.42622
2.03267	11.6367	1.4143
2.03433	11.2724	1.40667
2.036	10.922	1.40095
2.03767	10.5801	1.39332
2.03933	10.2496	1.38426
2.041	9.93013	1.37377
2.04267	9.624	1.37138
2.04433	9.32646	1.36852
2.046	9.03702	1.36614
2.04767	8.75568	1.36518
2.04933	8.48484	1.36852
2.051	8.23164	1.37806
2.05267	7.99465	1.38617
2.05433	7.76815	1.3895
2.056	7.55119	1.3895
2.05767	7.34901	1.39189
2.05933	7.16019	1.40047
2.061	6.98471	1.41191
2.06267	6.81686	1.42002
2.06433	6.66046	1.43337
2.066	6.5136	1.45006
2.06767	6.38008	1.46723
2.06933	6.25753	1.48106
2.071	6.14262	1.49441
2.07267	6.0358	1.50728
2.07433	5.94091	1.51825
2.076	5.85842	1.53303
2.07767	5.78833	1.55258
2.07933	5.73301	1.56593
2.081	5.6901	1.57452
2.08267	5.66483	1.58358
2.08433	5.66387	1.5974
2.086	5.6982	1.6098
2.08767	5.7683	1.61743
2.08933	5.88131	1.62935
2.091	6.05488	1.6427
2.09267	6.30331	1.65892
2.09433	6.63662	1.67131
2.096	7.05481	1.67942
2.09767	7.55596	1.68371
2.09933	8.13341	1.6861
2.101	8.77047	1.68562
2.10267	9.44519	1.67656
2.10433	10.119	1.65415
2.106	10.7613	1.62458
2.10767	11.343	1.59359
2.10933	11.8346	1.55592
2.111	12.2151	1.50585
2.11267	12.4607	1.44863
2.11433	12.568	1.39332
2.116	12.5346	1.34325
2.11767	12.3773	1.297
2.11933	12.1136	1.25742
2.121	11.754	1.22738
2.12267	11.322	1.20831
2.12433	10.8409	1.20687
2.126	10.3402	1.2207
2.12767	9.83667	1.24359
2.12933	9.33886	1.26982
2.131	8.85677	1.30463
2.13267	8.39758	1.35517
2.13433	7.97319	1.41239
2.136	7.586	1.46437
2.13767	7.23219	1.5173
2.13933	6.90699	1.57738
2.141	6.61564	1.64318
2.14267	6.36244	1.70326
2.14433	6.13832	1.75667
2.146	5.92756	1.80721
2.14767	5.73158	1.84679
2.14933	5.55611	1.88112
2.151	5.39923	1.91069
2.15267	5.25379	1.93024
2.15433	5.11646	1.93501
2.156	4.99344	1.93405
2.15767	4.88043	1.93501
2.15933	4.776	1.92642
2.161	4.67968	1.90687
2.16267	4.59099	1.88112
2.16433	4.50659	1.8549
2.166	4.42314	1.82009
2.16767	4.34446	1.78003
2.16933	4.27151	1.73998
2.171	4.1995	1.69849
2.17267	4.12607	1.65701
2.17433	4.05884	1.61791
2.176	4.00066	1.59121
2.17767	3.94344	1.57022
2.17933	3.88622	1.5502
2.181	3.829	1.53399
2.18267	3.77512	1.52349
2.18433	3.72124	1.52254
2.186	3.66926	1.51968
2.18767	3.62158	1.52063
2.18933	3.57437	1.53208
2.191	3.52907	1.55735
2.19267	3.48377	1.59502
2.19433	3.44372	1.6427
2.196	3.40652	1.70279
2.19767	3.37029	1.7705
2.19933	3.33548	1.85442
2.201	3.29924	1.95551
2.20267	3.26872	2.06947
2.20433	3.23534	2.1925
2.206	3.20101	2.33316
2.20767	3.16668	2.49434
2.20933	3.13759	2.66266
2.211	3.11184	2.84052
2.21267	3.08371	3.0241
2.21433	3.04937	3.21674
2.216	3.01123	3.41415
2.21767	2.97546	3.62301
2.21933	2.93922	3.83711
2.221	2.90585	4.04835
2.22267	2.87533	4.25768
2.22433	2.85053	4.4632
2.226	2.82669	4.66251
2.22767	2.80237	4.84848
2.22933	2.77948	5.01776
2.231	2.75517	5.16844
2.23267	2.72703	5.30005
2.23433	2.70176	5.41496
2.236	2.68888	5.50795
2.23767	2.67744	5.56564
2.23933	2.65789	5.5933
2.241	2.63262	5.60141
2.24267	2.61402	5.58901
2.24433	2.59686	5.54991
2.246	2.57254	5.47838
2.24767	2.54297	5.39017
2.24933	2.51484	5.28622
2.251	2.49195	5.16224
2.25267	2.47192	5.01728
2.25433	2.45333	4.85754
2.256	2.43282	4.68826
2.25767	2.41375	4.51183
2.25933	2.39944	4.33254
2.261	2.39038	4.15325
2.26267	2.38228	3.97301
2.26433	2.36797	3.79372
2.266	2.35319	3.61919
2.26767	2.33936	3.44658
2.26933	2.32792	3.27682
2.271	2.31266	3.10898
2.27267	2.29311	2.94685
2.27433	2.27356	2.79665
2.276	2.25449	2.65694
2.27767	2.23446	2.52914
2.27933	2.21682	2.41089
2.281	2.20013	2.29931
2.28267	2.18344	2.19917
2.28433	2.17056	2.10857
2.286	2.16389	2.02942
2.28767	2.16007	1.95503
2.28933	2.15244	1.88255
2.291	2.13861	1.81532
2.29267	2.12431	1.75619
2.29433	2.11	1.70279
2.296	2.09188	1.64938
2.29767	2.07329	1.59836
2.29933	2.0566	1.56021
2.301	2.04229	1.53208
2.30267	2.03037	1.50156
2.30433	2.02084	1.46723
2.306	2.01225	1.4329
2.30767	1.99842	1.40524
2.30933	1.97935	1.37997
2.311	1.96409	1.35565
2.31267	1.95026	1.33038
2.31433	1.93691	1.3032
2.316	1.91975	1.27983
2.31767	1.90926	1.25837
2.31933	1.90592	1.23453
2.321	1.9021	1.20735
2.32267	1.89304	1.18351
2.32433	1.8816	1.16777
2.326	1.87254	1.15585
2.32767	1.86253	1.14012
2.32933	1.85061	1.12343
2.331	1.83535	1.10865
2.33267	1.82199	1.09863
2.33433	1.8096	1.08814
2.336	1.80292	1.07479
2.33767	1.79768	1.0581
2.33933	1.78719	1.04141
2.341	1.77479	1.03092
2.34267	1.76811	1.02186
2.34433	1.76573	1.00851
2.346	1.75285	0.990391
2.34767	1.73426	0.977039
2.34933	1.719	0.962734
2.351	1.71185	0.947475
2.35267	1.70422	0.936031
2.35433	1.69182	0.929356
2.356	1.67942	0.925064
2.35767	1.66893	0.919819
2.35933	1.66082	0.917912
2.361	1.65033	0.911713
2.36267	1.63841	0.899315
2.36433	1.62888	0.881672
2.366	1.62554	0.864983
2.36767	1.62506	0.855923
2.36933	1.62363	0.850201
2.371	1.62172	0.844479
2.37267	1.61695	0.841618
2.37433	1.60837	0.842094
2.376	1.59931	0.844479
2.37767	1.59025	0.83971
2.37933	1.58167	0.82922
2.381	1.56784	0.815392
2.38267	1.55258	0.802517
2.38433	1.54543	0.794411
2.386	1.54209	0.789642
2.38767	1.53923	0.787258
2.38933	1.53732	0.785351
2.391	1.53875	0.784874
2.39267	1.54257	0.78392
2.39433	1.54209	0.781536
2.396	1.53685	0.77486
2.39767	1.5254	0.768185
2.39933	1.50919	0.766754
2.401	1.49584	0.771523
2.40267	1.48535	0.773907
2.40433	1.47486	0.773907
2.406	1.46198	0.769615
2.40767	1.45388	0.767231
2.40933	1.45006	0.768185
2.411	1.44863	0.769615
2.41267	1.44482	0.768661
2.41433	1.43433	0.766277
2.416	1.42431	0.7658
2.41767	1.41811	0.769138
2.41933	1.41335	0.771046
2.421	1.40667	0.769138
2.42267	1.39952	0.769138
2.42433	1.39856	0.772476
2.426	1.39999	0.780106
2.42767	1.39809	0.78249
2.42933	1.39189	0.777245
2.431	1.3814	0.770092
2.43267	1.37329	0.767231
2.43433	1.36518	0.767708
2.436	1.36328	0.769138
2.43767	1.36232	0.771046
2.43933	1.35994	0.773907
2.441	1.35565	0.774384
2.44267	1.35136	0.776291
2.44433	1.35088	0.776768
2.446	1.34611	0.775337
2.44767	1.34134	0.77486
2.44933	1.33324	0.782967
2.451	1.32799	0.795841
2.45267	1.32227	0.805378
2.45433	1.31464	0.812531
2.456	1.30177	0.816822
2.45767	1.2908	0.817776
2.45933	1.28651	0.812531
2.461	1.28555	0.810146
2.46267	1.28031	0.811577
2.46433	1.2722	0.812531
2.466	1.26743	0.813484
2.46767	1.26219	0.817776
2.46933	1.2598	0.826359
2.471	1.25885	0.83065
2.47267	1.26171	0.827789
2.47433	1.26314	0.829697
2.476	1.26553	0.836372
2.47767	1.26457	0.843048
2.47933	1.26171	0.846863
2.481	1.25456	0.850677
2.48267	1.24598	0.855446
2.48433	1.23882	0.859261
2.486	1.23119	0.863552
2.48767	1.22261	0.863552
2.48933	1.21069	0.862598
2.491	1.2002	0.864506
2.49267	1.19352	0.867844
2.49433	1.18971	0.868797
2.496	1.18446	0.871181
2.49767	1.17826	0.872612
2.49933	1.17207	0.874519
2.501	1.1673	0.875473
2.50267	1.16587	0.880718
2.50433	1.1673	0.885963
2.506	1.16539	0.884533
2.50767	1.16158	0.883579
2.50933	1.16158	0.887394
2.511	1.16348	0.896454
2.51267	1.15681	0.899792
2.51433	1.14059	0.899315
2.516	1.12581	0.902653
2.51767	1.12295	0.909328
2.51933	1.12391	0.916958
2.521	1.12295	0.916958
2.52267	1.12104	0.920296
2.52433	1.12295	0.930309
2.526	1.12534	0.938416
2.52767	1.12677	0.944138
2.52933	1.12104	0.946999
2.531	1.11008	0.953197
2.53267	1.09911	0.961304
2.53433	1.09148	0.974655
2.536	1.09005	0.992775
2.53767	1.08862	1.01042
2.53933	1.08671	1.02997
2.541	1.08624	1.05429
2.54267	1.09243	1.08147
2.54433	1.10292	1.10912
2.546	1.10292	1.14155
2.54767	1.09625	1.17683
2.54933	1.08957	1.21975
2.551	1.0848	1.26934
2.55267	1.07622	1.32513
2.55433	1.06573	1.38712
2.556	1.06096	1.45578
2.55767	1.05667	1.544
2.55933	1.05858	1.64366
2.561	1.06239	1.74999
2.56267	1.06716	1.86348
2.56433	1.06812	1.9865
2.566	1.06573	2.11906
2.56767	1.06335	2.25973
2.56933	1.06096	2.41613
2.571	1.05906	2.58923
2.57267	1.05762	2.77328
2.57433	1.0519	2.96688
2.576	1.0457	3.17907
2.57767	1.04475	3.40366
2.57933	1.04046	3.63207
2.581	1.03474	3.86477
2.58267	1.02568	4.11177
2.58433	1.01948	4.37117
2.586	1.01519	4.63295
2.58767	1.01089	4.89044
2.58933	1.0047	5.14936
2.591	0.995636	5.41115
2.59267	0.989437	5.66387
2.59433	0.989914	5.90706
2.596	0.990868	6.13832
2.59767	0.992775	6.35958
2.59933	0.994682	6.56509
2.601	0.998974	6.75488
2.60267	1.00183	6.93083
2.60433	0.99659	7.0796
2.606	0.989437	7.20263
2.60767	0.979424	7.30181
2.60933	0.976086	7.37476
2.611	0.976562	7.41816
2.61267	0.974655	7.42865
2.61433	0.969887	7.41529
2.616	0.966549	7.37715
2.61767	0.965595	7.31373
2.61933	0.962257	7.22504
2.621	0.954628	7.10535
2.62267	0.947952	6.95705
2.62433	0.946522	6.79016
2.626	0.950813	6.60944
2.62767	0.958443	6.41203
2.62933	0.962257	6.19888
2.631	0.959873	5.97239
2.63267	0.96035	5.74303
2.63433	0.966549	5.50938
2.636	0.97084	5.26905
2.63767	0.966072	5.02348
2.63933	0.958443	4.77123
2.641	0.954628	4.52423
2.64267	0.951767	4.28391
2.64433	0.946045	4.04549
2.646	0.937462	3.80278
2.64767	0.929356	3.56674
2.64933	0.923634	3.34883
2.651	0.920773	3.14093
2.65267	0.921249	2.93922
2.65433	0.917912	2.74801
2.656	0.909328	2.57349
2.65767	0.903606	2.4128
2.65933	0.902653	2.26402
2.661	0.900745	2.12669
2.66267	0.895023	1.99461
2.66433	0.893116	1.87159
2.666	0.89407	1.76048
2.66767	0.893116	1.66416
2.66933	0.893116	1.57261
2.671	0.894547	1.48916
2.67267	0.893593	1.42002
2.67433	0.887871	1.36471
2.676	0.882149	1.31559
2.67767	0.882149	1.27363
2.67933	0.879288	1.23835
2.681	0.873089	1.2126
2.68267	0.867844	1.19781
2.68433	0.870228	1.18685
2.686	0.874043	1.17826
2.68767	0.874996	1.17064
2.68933	0.87738	1.17159
2.691	0.880241	1.17922
2.69267	0.884533	1.18446
2.69433	0.885487	1.19019
2.696	0.887394	1.20258
2.69767	0.88501	1.22213
2.69933	0.876427	1.24454
2.701	0.871658	1.26219
2.70267	0.872612	1.28222
2.70433	0.874043	1.30463
2.706	0.865459	1.32608
2.70767	0.857353	1.34468
2.70933	0.861645	1.36232
2.711	0.867367	1.38283
2.71267	0.862598	1.40476
2.71433	0.852108	1.42813
2.716	0.846863	1.45388
2.71767	0.846386	1.48106
2.71933	0.841618	1.51157
2.721	0.833035	1.54066
2.72267	0.824928	1.56832
2.72433	0.823498	1.59407
2.726	0.828743	1.62125
2.72767	0.834465	1.64223
2.72933	0.839233	1.65462
2.731	0.841618	1.66273
2.73267	0.845432	1.6737
2.73433	0.850201	1.6861
2.736	0.854492	1.69134
2.73767	0.851154	1.69373
2.73933	0.840664	1.69563
2.741	0.831127	1.70135
2.74267	0.83065	1.70469
2.74433	0.82922	1.70326
2.746	0.824928	1.69897
2.74767	0.822067	1.69563
2.74933	0.822544	1.68991
2.751	0.827312	1.6799
2.75267	0.828743	1.66321
2.75433	0.826836	1.64127
2.756	0.824451	1.62077
2.75767	0.819206	1.59979
2.75933	0.815392	1.57499
2.761	0.80967	1.54448
2.76267	0.802994	1.51682
2.76433	0.796318	1.49298
2.766	0.790596	1.46723
2.76767	0.79298	1.44148
2.76933	0.799179	1.41573
2.771	0.799179	1.39141
2.77267	0.79298	1.36232
2.77433	0.788212	1.33324
2.776	0.786781	1.3032
2.77767	0.787735	1.26934
2.77933	0.786781	1.23596
2.781	0.787258	1.20306
2.78267	0.790119	1.17254
2.78433	0.797272	1.1425
2.786	0.803947	1.11675
2.78767	0.802517	1.09529
2.78933	0.794888	1.07622
2.791	0.785351	1.06096
2.79267	0.777245	1.0457
2.79433	0.772476	1.02949
2.796	0.767231	1.00756
2.79767	0.760555	0.985622
2.79933	0.756741	0.965595
2.801	0.761986	0.947952
2.80267	0.770569	0.931263
2.80433	0.773907	0.911236
2.806	0.772953	0.896454
2.80767	0.775337	0.885487
2.80933	0.781059	0.877857
2.811	0.784397	0.872135
2.81267	0.78249	0.868797
2.81433	0.776768	0.86689
2.816	0.77343	0.864029
2.81767	0.77486	0.861168
2.81933	0.778675	0.85783
2.821	0.775337	0.848293
2.82267	0.768185	0.837326
2.82433	0.76437	0.833511
2.826	0.76437	0.835896
2.82767	0.763416	0.838757
2.82933	0.761509	0.841618
2.831	0.755787	0.846863
2.83267	0.755787	0.852108
2.83433	0.759602	0.852585
2.836	0.7658	0.853539
2.83767	0.767708	0.856876
2.83933	0.767708	0.859737
2.841	0.775337	0.863552
2.84267	0.780582	0.86832
2.84433	0.78249	0.876904
2.846	0.778198	0.880241
2.84767	0.773907	0.88501
2.84933	0.7658	0.893116
2.851	0.759602	0.907421
2.85267	0.754356	0.924587
2.85433	0.748158	0.941277
2.856	0.739098	0.960827
2.85767	0.731468	0.977993
2.85933	0.730038	0.99802
2.861	0.725269	1.01757
2.86267	0.720978	1.0376
2.86433	0.718594	1.06144
2.866	0.721455	1.09196
2.86767	0.725269	1.13249
2.86933	0.72813	1.1735
2.871	0.733376	1.21403
2.87267	0.738621	1.25885
2.87433	0.740528	1.30749
2.876	0.742912	1.36089
2.87767	0.748158	1.41478
2.87933	0.748158	1.47581
2.881	0.741959	1.54448
2.88267	0.732899	1.6222
2.88433	0.729084	1.70708
2.886	0.727653	1.79672
2.88767	0.720501	1.89209
2.88933	0.716686	1.99652
2.891	0.716209	2.11287
2.89267	0.718594	2.23923
2.89433	0.715256	2.37465
2.896	0.704288	2.51913
2.89767	0.692368	2.67649
2.89933	0.684738	2.84815
2.901	0.683308	3.03745
2.90267	0.684261	3.24583
2.90433	0.686169	3.47233
2.906	0.691414	3.71838
2.90767	0.697613	3.98397
2.90933	0.699043	4.27246
2.911	0.697613	4.58241
2.91267	0.696182	4.91238
2.91433	0.696182	5.26571
2.916	0.694752	5.64909
2.91767	0.699043	6.06966
2.91933	0.702858	6.51741
2.921	0.708103	6.99425
2.92267	0.710964	7.50208
2.92433	0.711918	8.04186
2.926	0.709534	8.61216
2.92767	0.70715	9.21392
2.92933	0.708103	9.8505
2.931	0.702858	10.5219
2.93267	0.690937	11.2305
2.93433	0.685215	11.981
2.936	0.687599	12.7668
2.93767	0.686646	13.5794
2.93933	0.6814	14.421
2.941	0.6814	15.2965
2.94267	0.68903	16.2058
2.94433	0.692368	17.1437
2.946	0.689507	18.1122
2.94767	0.685215	19.1107
2.94933	0.686169	20.133
2.951	0.687122	21.1725
2.95267	0.683308	22.2235
2.95433	0.676632	23.2821
2.956	0.675201	24.3473
2.95767	0.676155	25.4183
2.95933	0.675678	26.4959
2.961	0.67234	27.5712
2.96267	0.670433	28.6369
2.96433	0.667095	29.6879
2.966	0.663757	30.7217
2.96767	0.658989	31.7349
2.96933	0.65136	32.7172
2.971	0.644684	33.6666
2.97267	0.637054	34.5821
2.97433	0.632763	35.4648
2.976	0.631332	36.3073
2.97767	0.63467	37.097
2.97933	0.636578	37.8275
2.981	0.639439	38.4994
2.98267	0.644684	39.115
2.98433	0.65136	39.6647
2.986	0.650883	40.1382
2.98767	0.6423	40.5407
2.98933	0.637054	40.8764
2.991	0.635624	41.1453
2.99267	0.636101	41.3404
2.99433	0.63324	41.4615
2.996	0.630379	41.5063
2.99767	0.631809	41.4762
2.99933	0.637531	41.378
3.001	0.640869	41.2064
3.00267	0.641346	40.9565
3.00433	0.637054	40.6303
3.006	0.636101	40.2384
3.00767	0.635624	39.7849
3.00933	0.63324	39.2694
3.011	0.632763	38.6882
3.01267	0.634193	38.0497
3.01433	0.633717	37.3611
3.016	0.630856	36.6282
3.01767	0.634193	35.8539
3.01933	0.637531	35.0394
3.021	0.633717	34.1911
3.02267	0.626087	33.3118
3.02433	0.628471	32.4078
3.026	0.63467	31.4803
3.02767	0.634193	30.5266
3.02933	0.630856	29.5444
3.031	0.627995	28.5497
3.03267	0.632286	27.5517
3.03433	0.635147	26.5479
3.036	0.636578	25.5389
3.03767	0.631809	24.5352
3.03933	0.62561	23.5438
3.041	0.621319	22.5644
3.04267	0.617981	21.5969
3.04433	0.615597	20.6423
3.046	0.612736	19.7015
3.04767	0.611782	18.7812
3.04933	0.610352	17.8876
3.051	0.610828	17.0202
3.05267	0.609398	16.1729
3.05433	0.602722	15.348
3.056	0.59557	14.554
3.05767	0.59557	13.7901
3.05933	0.598907	13.051
3.061	0.602722	12.3305
3.06267	0.60606	11.6353
3.06433	0.607014	10.9739
3.066	0.607967	10.3459
3.06767	0.609398	9.74512
3.06933	0.614643	9.16862
3.071	0.617504	8.62074
3.07267	0.61512	8.10528
3.07433	0.614643	7.61843
3.076	0.61512	7.15923
3.07767	0.614166	6.72626
3.07933	0.608444	6.32
3.081	0.603199	5.94091
3.08267	0.600338	5.58424
3.08433	0.599384	5.2495
3.086	0.601768	4.93002
3.08767	0.597954	4.62675
3.08933	0.593185	4.34017
3.091	0.593662	4.076
3.09267	0.602245	3.83568
3.09433	0.609875	3.61538
3.096	0.614166	3.40319
3.09767	0.616074	3.20196
3.09933	0.617504	3.02172
3.101	0.617981	2.85387
3.10267	0.617981	2.69222
3.10433	0.614643	2.53487
3.106	0.60463	2.4004
3.10767	0.594616	2.28453
3.10933	0.592709	2.17342
3.111	0.589848	2.06423
3.11267	0.579834	1.96075
3.11433	0.572681	1.87016
3.116	0.576019	1.78576
3.11767	0.58651	1.70803
3.11933	0.587463	1.63651
3.121	0.582218	1.57166
3.12267	0.576019	1.513
3.12433	0.574112	1.46198
3.126	0.570774	1.41096
3.12767	0.564575	1.35565
3.12933	0.556469	1.30463
3.131	0.554562	1.2598
3.13267	0.558376	1.22118
3.13433	0.558853	1.18494
3.136	0.553608	1.15156
3.13767	0.545025	1.11961
3.13933	0.542641	1.08576
3.141	0.542641	1.05572
3.14267	0.543594	1.02997
3.14433	0.544548	1.00279
3.146	0.548363	0.971794
3.14767	0.557899	0.946045
3.14933	0.56982	0.924587
3.151	0.581264	0.899315
3.15267	0.585556	0.869751
3.15433	0.583172	0.844002
3.156	0.57888	0.823975
3.15767	0.572681	0.80967
3.15933	0.569344	0.80061
3.161	0.567913	0.797272
3.16267	0.566006	0.791073
3.16433	0.563145	0.778198
3.166	0.565529	0.763416
3.16767	0.568867	0.745773
3.16933	0.566959	0.725746
3.171	0.56076	0.705719
3.17267	0.55933	0.689983
3.17433	0.562191	0.680447
3.176	0.565529	0.674248
3.17767	0.566483	0.666142
3.17933	0.565052	0.654221
3.181	0.561237	0.640392
3.18267	0.559807	0.63467
3.18433	0.557899	0.63324
3.186	0.552654	0.629902
3.18767	0.550747	0.623226
3.18933	0.547886	0.619888
3.191	0.547409	0.618458
3.19267	0.545025	0.609875
3.19433	0.55027	0.598431
3.196	0.555992	0.590324
3.19767	0.555515	0.584602
3.19933	0.551701	0.57888
3.201	0.547409	0.575542
3.20267	0.545025	0.572205
3.20433	0.53978	0.566006
3.206	0.538349	0.557423
3.20767	0.538349	0.552177
3.20933	0.542641	0.55027
3.211	0.548363	0.549316
3.21267	0.55027	0.544071
3.21433	0.548363	0.538349
3.216	0.543594	0.535488
3.21767	0.54121	0.533104
3.21933	0.540733	0.531197
3.221	0.536442	0.523567
3.22267	0.534058	0.517845
3.22433	0.535488	0.517845
3.226	0.540733	0.52166
3.22767	0.543118	0.524044
3.22933	0.541687	0.518799
3.231	0.540257	0.513554
3.23267	0.54121	0.5126
3.23433	0.545979	0.51403
3.236	0.546932	0.507832
3.23767	0.545025	0.498295
3.23933	0.544071	0.494003
3.241	0.543594	0.494003
3.24267	0.542164	0.495434
3.24433	0.535965	0.492096
3.246	0.532627	0.490665
3.24767	0.532627	0.491619
3.24933	0.535011	0.494003
3.251	0.540257	0.494957
3.25267	0.542641	0.491142
3.25433	0.542641	0.485897
3.256	0.538826	0.485897
3.25767	0.541687	0.489235
3.25933	0.543594	0.49305
3.261	0.546455	0.495434
3.26267	0.546932	0.498772
3.26433	0.543594	0.502586
3.266	0.538349	0.50354
3.26767	0.535488	0.50354
3.26933	0.538349	0.499725
3.271	0.540733	0.491619
3.27267	0.542164	0.48542
3.27433	0.546455	0.484467
3.276	0.554562	0.484467
3.27767	0.561237	0.484467
3.27933	0.562668	0.484943
3.281	0.557899	0.487804
3.28267	0.552654	0.490189
3.28433	0.551224	0.489235
3.286	0.552654	0.485897
3.28767	0.544548	0.479698
3.28933	0.529766	0.474453
3.291	0.518799	0.473499
3.29267	0.516891	0.472069
3.29433	0.515938	0.472069
3.296	0.510693	0.472546
3.29767	0.509262	0.477314
3.29933	0.513554	0.483036
3.301	0.518799	0.488281
3.30267	0.520706	0.491619
3.30433	0.521183	0.487804
3.306	0.516891	0.482082
3.30767	0.511646	0.477314
3.30933	0.512123	0.473499
3.311	0.514984	0.469208
3.31267	0.51403	0.465393
3.31433	0.507355	0.464439
3.316	0.510693	0.469208
3.31767	0.517845	0.469685
3.31933	0.518799	0.46587
3.321	0.515461	0.458241
3.32267	0.513554	0.457287
3.32433	0.51403	0.461578
3.326	0.514507	0.466347
3.32767	0.515461	0.467777
3.32933	0.515461	0.466824
3.331	0.5126	0.468731
[truncated: 4,007 more rows]

## Sheet: Fig. 3c
Temperature (°C)	Buffer (apo VnOptE)- twelve replicates (n=4 with 3 technical replicates)												Buffer average		2',3'-c-di-AMP- nine replicates (n=3 with 3 technical replicates)									2',3'-c-di-AMP average		3',2'-cUAMP- nine replicates (n=3 with 3 technical replicates)									3',2'-cUAMP average		3',2'-cGAMP- nine replicates (n=3 with 3 technical replicates)									3',2'-cGAMP average
20	0.197527	0.214586	0.180156	0.0564624	0.0974763	0.109585	-0.0229785	-0.0288894	-0.0173183	0.427196	0.400968	0.471214	0.173832		0.432289	0.517921	0.410902	0.269591	0.308776	0.164079	0.0305196	0.106943	0.12742	0.26316		0.0228917	0.00602174	0.0266485	0.177946	0.188646	0.146589	0.361339	0.326217	0.352117	0.178713		0.500352	0.731327	0.790043	0.498776	0.625816	0.528571	0.293243	0.290164	0.249713	0.50089
20.5	0.196763	0.212579	0.176888	0.0527163	0.0938837	0.105714	-0.0230279	-0.0292964	-0.018826	0.427599	0.40235	0.47338	0.17256		0.423341	0.507481	0.401128	0.259714	0.298488	0.156683	0.0244158	0.100181	0.120456	0.254654		0.0209807	0.00473686	0.0250151	0.172485	0.183617	0.141021	0.355218	0.32025	0.345217	0.174282		0.491685	0.719791	0.777465	0.488256	0.614134	0.516881	0.286037	0.282093	0.241683	0.490891
21	0.195999	0.21057	0.173621	0.0489709	0.0902911	0.101843	-0.0230774	-0.0297035	-0.0203337	0.428002	0.403731	0.475545	0.171288		0.414391	0.497041	0.391354	0.249835	0.2882	0.149288	0.0183121	0.09342	0.113492	0.246148		0.0190696	0.00345192	0.0233818	0.167024	0.178588	0.135452	0.349096	0.314284	0.338317	0.169852		0.483018	0.708254	0.764887	0.477736	0.602452	0.50519	0.27883	0.274021	0.233652	0.480893
21.5	0.195234	0.208562	0.170353	0.0452248	0.0866984	0.0979718	-0.0231269	-0.0301105	-0.0218414	0.428404	0.405114	0.477711	0.170016		0.405442	0.4866	0.381579	0.239958	0.277912	0.141892	0.0122084	0.0866587	0.106529	0.237642		0.0171585	0.00216703	0.0217485	0.161562	0.173559	0.129883	0.342975	0.308316	0.331416	0.165421		0.474351	0.696717	0.752309	0.467216	0.59077	0.493501	0.271623	0.26595	0.225622	0.470895
22	0.19447	0.206554	0.167086	0.0414793	0.0831058	0.0941012	-0.0231764	-0.0305176	-0.0233492	0.428807	0.406495	0.479877	0.168744		0.396493	0.476159	0.371805	0.23008	0.267625	0.134496	0.00610462	0.0798974	0.0995649	0.229136		0.0152476	0.00088215	0.0201151	0.156101	0.168531	0.124314	0.336854	0.30235	0.324517	0.16099		0.465684	0.68518	0.739732	0.456696	0.579089	0.48181	0.264416	0.257879	0.217592	0.460897
22.5	0.193706	0.204546	0.163819	0.0377333	0.0795132	0.0902301	-0.0232259	-0.0309246	-0.0248569	0.429209	0.407877	0.482043	0.167472		0.387544	0.465718	0.362032	0.220202	0.257336	0.1271	9.9477e-07	0.0731362	0.0926012	0.22063		0.0133365	-0.00040279	0.0184817	0.150639	0.163502	0.118745	0.330732	0.296383	0.317616	0.156559		0.457016	0.673643	0.727153	0.446175	0.567407	0.470121	0.257209	0.249808	0.209561	0.450899
23	0.192942	0.202538	0.160551	0.0339872	0.0759206	0.0863589	-0.0232754	-0.0313317	-0.0263646	0.429612	0.409258	0.484209	0.1662		0.378594	0.455278	0.352258	0.210324	0.247049	0.119705	-0.00610274	0.0663748	0.0856375	0.212124		0.0114255	-0.00168767	0.0168484	0.145178	0.158473	0.113177	0.324611	0.290416	0.310716	0.152129		0.44835	0.662107	0.714575	0.435655	0.555725	0.45843	0.250003	0.241736	0.201531	0.440901
23.5	0.192619	0.200778	0.15757	0.0305961	0.0726243	0.0827632	-0.0229991	-0.0314682	-0.027564	0.430654	0.411141	0.487008	0.16531		0.369729	0.44495	0.342406	0.200566	0.236836	0.112057	-0.012107	0.0596006	0.0788436	0.203653		0.00947661	-0.00303563	0.0151823	0.139654	0.153349	0.107591	0.318299	0.284312	0.303689	0.147613		0.439696	0.650626	0.70206	0.425377	0.544117	0.446762	0.242982	0.233508	0.193356	0.430943
24	0.192796	0.199245	0.154905	0.0275513	0.069627	0.079462	-0.0224683	-0.0313469	-0.028465	0.432352	0.413604	0.490464	0.16481		0.360921	0.434701	0.33237	0.190972	0.226531	0.104109	-0.0181419	0.0528722	0.0719154	0.195139		0.00741807	-0.00439181	0.0134998	0.134077	0.148155	0.101973	0.311816	0.278071	0.296496	0.143013		0.43107	0.639261	0.689447	0.415248	0.532555	0.435094	0.236083	0.225155	0.185085	0.421
24.5	0.19346	0.198049	0.152569	0.0248134	0.0668317	0.0764493	-0.0216668	-0.0308961	-0.0290357	0.434767	0.416753	0.494679	0.164731		0.352149	0.424602	0.322245	0.181381	0.216248	0.0958188	-0.0242363	0.0461227	0.0648588	0.186577		0.00530637	-0.00577198	0.0118383	0.128477	0.142942	0.0964166	0.305161	0.271717	0.289172	0.138362		0.422491	0.627956	0.676781	0.405282	0.521114	0.423413	0.229295	0.216715	0.176768	0.411091
25	0.194724	0.197317	0.150591	0.0223731	0.0642577	0.0737681	-0.0205283	-0.0300812	-0.0292454	0.438031	0.420679	0.499787	0.165139		0.343455	0.414634	0.312034	0.171771	0.206005	0.0872312	-0.0303063	0.0393721	0.0577984	0.177999		0.00314652	-0.00717062	0.0101715	0.122876	0.137724	0.0908525	0.298384	0.265287	0.281753	0.133669		0.414066	0.616659	0.664157	0.395484	0.509677	0.411764	0.222526	0.208237	0.16842	0.401221
25.5	0.196747	0.197337	0.149024	0.0203611	0.0620048	0.0714991	-0.0189765	-0.0288035	-0.0290035	0.442225	0.425484	0.505868	0.166147		0.334975	0.404989	0.301764	0.162315	0.19593	0.0784231	-0.0363194	0.0326536	0.0506305	0.169485		0.000945786	-0.00859939	0.00845061	0.117311	0.132491	0.0852785	0.29152	0.258809	0.274303	0.128945		0.405796	0.605497	0.6516	0.385992	0.498355	0.400183	0.215898	0.199788	0.160206	0.39148
26	0.199446	0.19793	0.147898	0.0189166	0.0601247	0.0697089	-0.0169654	-0.0270352	-0.0283293	0.447396	0.431311	0.513038	0.167787		0.326595	0.395462	0.291525	0.152931	0.186023	0.0696084	-0.0422962	0.0259851	0.043199	0.161004		-0.00132478	-0.0100888	0.00665298	0.11178	0.127279	0.0797558	0.284597	0.252285	0.266797	0.124192		0.397615	0.594464	0.639016	0.376831	0.487088	0.388657	0.209322	0.191428	0.15208	0.381833
26.5	0.202917	0.199233	0.147294	0.0179972	0.0586143	0.0684087	-0.014329	-0.024676	-0.0270979	0.453604	0.438264	0.521393	0.170135		0.318314	0.386045	0.28143	0.143537	0.176294	0.0607979	-0.0481908	0.0193763	0.0356939	0.152589		-0.00358245	-0.0116638	0.00479154	0.106279	0.12209	0.074304	0.277634	0.245745	0.259304	0.119434		0.389469	0.583517	0.626567	0.368053	0.475834	0.37718	0.20277	0.183156	0.144101	0.372294
27	0.207302	0.201305	0.147268	0.0177618	0.0576376	0.0677056	-0.0110522	-0.0216704	-0.0253555	0.461075	0.446489	0.531036	0.173292		0.310164	0.376795	0.271415	0.13433	0.16676	0.052061	-0.0540136	0.0128489	0.0281213	0.144276		-0.00583821	-0.013289	0.00279579	0.100809	0.116906	0.068893	0.270703	0.239248	0.251858	0.114676		0.381393	0.572715	0.614282	0.359704	0.464608	0.365847	0.196122	0.174995	0.136348	0.36289
27.5	0.212674	0.204221	0.1479	0.0182308	0.0572721	0.0676538	-0.00700948	-0.017925	-0.023038	0.469806	0.456043	0.541995	0.177319		0.3022	0.367637	0.261517	0.125266	0.157419	0.0433965	-0.0597114	0.00643718	0.0204858	0.136072		-0.0080555	-0.014929	0.000689609	0.095361	0.111707	0.0635502	0.26379	0.232726	0.244385	0.109914		0.373389	0.561985	0.602077	0.351755	0.453497	0.354621	0.189468	0.166898	0.128758	0.353605
28	0.219065	0.20791	0.149285	0.0194232	0.0575082	0.0683397	-0.00218685	-0.0133983	-0.0201053	0.479952	0.46701	0.554405	0.182267		0.294331	0.358506	0.251801	0.116309	0.14817	0.0347971	-0.0653081	0.000125689	0.012937	0.127963		-0.0102719	-0.016574	-0.00145909	0.0899228	0.106489	0.0582678	0.256833	0.226175	0.236899	0.105142		0.365434	0.551273	0.589896	0.344066	0.442437	0.343459	0.182648	0.158885	0.121275	0.344375
28.5	0.226671	0.212612	0.151475	0.0211653	0.0584522	0.0698217	0.00365194	-0.00798966	-0.0164922	0.491673	0.479496	0.568311	0.188237		0.286563	0.349429	0.242125	0.107529	0.139117	0.0262203	-0.0708041	-0.00605453	0.00552355	0.119961		-0.0124787	-0.0181811	-0.00363905	0.084497	0.101252	0.0529826	0.249877	0.219602	0.229414	0.10037		0.357556	0.540499	0.57776	0.336456	0.431524	0.332412	0.175763	0.150927	0.113933	0.335203
29	0.235627	0.218427	0.154554	0.0236363	0.0602516	0.0722139	0.0106092	-0.00158171	-0.0121419	0.505267	0.493725	0.584004	0.195383		0.27896	0.340516	0.232482	0.0990338	0.13034	0.0177047	-0.0761462	-0.0121034	-0.00173512	0.112117		-0.0147538	-0.0197482	-0.00588101	0.0790942	0.0960045	0.0477298	0.242973	0.213038	0.221962	0.0956021		0.349838	0.529766	0.565596	0.328871	0.420808	0.321518	0.168797	0.143051	0.106625	0.326097
29.5	0.245964	0.225487	0.158621	0.0268303	0.0629255	0.0755921	0.0188858	0.00590612	-0.00690368	0.52081	0.509846	0.601638	0.2038		0.27146	0.331663	0.222937	0.0907022	0.12179	0.00929348	-0.0812727	-0.0180605	-0.0088706	0.104405		-0.0170899	-0.0213317	-0.00816452	0.0737313	0.090778	0.0424834	0.236068	0.206438	0.214507	0.0908245		0.342267	0.519017	0.553451	0.321222	0.410236	0.310726	0.16184	0.13522	0.099151	0.317015
30	0.257845	0.233903	0.163789	0.0308728	0.0665464	0.0799852	0.0284966	0.0145124	-0.000707896	0.538569	0.528125	0.621459	0.213616		0.264099	0.32295	0.21345	0.0825684	0.113457	0.000952594	-0.0863499	-0.0239448	-0.0159109	0.096808		-0.0194637	-0.0229645	-0.0104444	0.0683699	0.0855607	0.0372454	0.229166	0.199888	0.207156	0.086057		0.334785	0.508389	0.54136	0.313433	0.399703	0.300067	0.154795	0.127434	0.0915938	0.307951
30.5	0.271408	0.243899	0.170123	0.0358458	0.0712797	0.0854894	0.0397262	0.0244344	0.00655871	0.558688	0.548912	0.643658	0.225002		0.25685	0.314353	0.203976	0.0746514	0.105397	-0.00730244	-0.0912388	-0.0296504	-0.0228694	0.0893518		-0.0217902	-0.0246296	-0.0127317	0.0630483	0.0803766	0.0320509	0.222361	0.19338	0.199871	0.0813262		0.327422	0.497833	0.52937	0.30557	0.389323	0.289553	0.147794	0.119772	0.0839453	0.298954
31	0.286791	0.255608	0.177877	0.041981	0.077198	0.0922273	0.0525999	0.0357737	0.0150455	0.581402	0.572469	0.668579	0.238129		0.249836	0.305983	0.194736	0.0669182	0.0975546	-0.0153803	-0.0960546	-0.0351853	-0.0296996	0.0820786		-0.0240558	-0.0263643	-0.0149936	0.0577655	0.0752519	0.0269204	0.215602	0.186923	0.192692	0.0766378		0.320212	0.487499	0.517658	0.297679	0.37901	0.279195	0.140732	0.112147	0.0761748	0.290034
31.5	0.303925	0.269045	0.187036	0.0492901	0.08435	0.100317	0.0673216	0.0486098	0.0248004	0.606807	0.59896	0.696327	0.253066		0.242866	0.297566	0.185642	0.0593337	0.0898948	-0.0232848	-0.100744	-0.0405977	-0.036475	0.0749112		-0.0261536	-0.0281275	-0.0171267	0.0524684	0.0701364	0.0218047	0.208829	0.180471	0.185558	0.0719843		0.312904	0.477139	0.506021	0.289782	0.368758	0.268933	0.13366	0.104531	0.0683103	0.281115
32	0.323104	0.284443	0.197803	0.0578754	0.0928466	0.109778	0.0839975	0.0631707	0.0359283	0.635157	0.628609	0.727187	0.269992		0.236072	0.289258	0.176758	0.0519569	0.0824197	-0.0310925	-0.10535	-0.0457675	-0.0431057	0.0679055		-0.0280343	-0.0298582	-0.0190553	0.0471706	0.0650421	0.0167552	0.202047	0.174068	0.178481	0.0674018		0.305617	0.466891	0.494437	0.28181	0.358502	0.258714	0.126524	0.0969477	0.0605111	0.272217
32.5	0.344421	0.301966	0.210305	0.067729	0.102769	0.120782	0.102918	0.0796703	0.0485432	0.666873	0.661689	0.761461	0.289094		0.22941	0.281084	0.168101	0.0447996	0.075129	-0.0387916	-0.109689	-0.050674	-0.0494773	0.0610992		-0.0297673	-0.0315181	-0.020807	0.0419361	0.060009	0.011772	0.195267	0.167657	0.171415	0.0628849		0.298364	0.456634	0.482906	0.273851	0.348328	0.24857	0.119402	0.0894776	0.0527636	0.263366
33	0.368072	0.321743	0.224729	0.0789623	0.114191	0.133486	0.124101	0.0981413	0.0627215	0.702227	0.698293	0.799386	0.310504		0.222941	0.273006	0.1597	0.037894	0.0680279	-0.046306	-0.113834	-0.0554087	-0.0556049	0.0544906		-0.0313774	-0.0331365	-0.0224014	0.0367155	0.055055	0.00683628	0.188463	0.161271	0.164391	0.058424		0.291099	0.446345	0.471424	0.26591	0.33821	0.238554	0.112213	0.0819275	0.0450387	0.254525
33.5	0.394087	0.343936	0.241081	0.0916363	0.127205	0.147964	0.147737	0.118714	0.0784656	0.74138	0.738592	0.84114	0.334328		0.216561	0.264979	0.151403	0.03125	0.0610766	-0.0536879	-0.117618	-0.0600391	-0.0615043	0.0480467		-0.0328626	-0.0346728	-0.0238442	0.0315364	0.0501521	0.00195619	0.181643	0.154907	0.157364	0.0540199		0.283757	0.436008	0.459804	0.258051	0.328154	0.228612	0.105054	0.0744104	0.0373792	0.245692
34	0.422904	0.368881	0.2597	0.105819	0.141978	0.164293	0.173824	0.141539	0.0958871	0.784511	0.78273	0.886882	0.360746		0.210603	0.257296	0.143286	0.0248802	0.0542932	-0.0609016	-0.121104	-0.0644052	-0.0670147	0.0418815		-0.0342989	-0.0361582	-0.0252233	0.0265155	0.0453849	-0.0028124	0.174833	0.148586	0.150411	0.0496931		0.27666	0.425887	0.448427	0.250215	0.318184	0.218807	0.0978939	0.0669012	0.0298912	0.236985
34.5	0.45435	0.396539	0.280542	0.121603	0.158608	0.182721	0.202345	0.16647	0.11492	0.831637	0.830826	0.936636	0.389766		0.204873	0.249758	0.135156	0.0188017	0.047727	-0.0678921	-0.124296	-0.0685995	-0.0722764	0.0359168		-0.0357608	-0.0376118	-0.0265661	0.0215543	0.0406419	-0.00753092	0.168067	0.142298	0.143543	0.0454039		0.269524	0.415742	0.437074	0.242553	0.308451	0.209194	0.0906704	0.0593634	0.0224262	0.228333
35	0.488395	0.426967	0.303719	0.139068	0.177156	0.203244	0.233311	0.193565	0.135582	0.882409	0.882766	0.990288	0.421372		0.199361	0.242306	0.127037	0.0128987	0.0413382	-0.0746512	-0.127175	-0.0725651	-0.0772604	0.0301432		-0.0371779	-0.039041	-0.0278761	0.0166483	0.0359641	-0.0121989	0.161352	0.13606	0.136758	0.0411653		0.262312	0.405604	0.42576	0.234951	0.298846	0.199736	0.0834279	0.051736	0.0149947	0.219708
35.5	0.524963	0.460138	0.329318	0.158194	0.197674	0.225828	0.26679	0.222928	0.157897	0.936627	0.938444	1.04773	0.455544		0.194083	0.235141	0.118968	0.00716118	0.0351225	-0.0812752	-0.129649	-0.0761412	-0.0818229	0.0246208		-0.0385878	-0.0404258	-0.029119	0.0118455	0.0313075	-0.0168092	0.154665	0.129848	0.130075	0.0369778		0.255014	0.39553	0.414473	0.227409	0.289298	0.190355	0.0761753	0.0441674	0.00760973	0.211115
36	0.56405	0.496024	0.357463	0.178965	0.220157	0.250515	0.302905	0.254556	0.181914	0.994017	0.997547	1.10853	0.49222		0.189178	0.228311	0.111081	0.00158599	0.0290893	-0.0877284	-0.131531	-0.0790787	-0.0857893	0.0194575		-0.0399985	-0.0417719	-0.0303053	0.0071187	0.026693	-0.0213635	0.148017	0.123643	0.123514	0.0328385		0.247695	0.385464	0.403312	0.219859	0.279828	0.181057	0.0689283	0.0366211	0.000258406	0.202558
36.5	0.605268	0.534441	0.388041	0.201433	0.244584	0.277336	0.34157	0.288312	0.207561	1.05417	1.05971	1.17217	0.531216		0.184482	0.221772	0.103358	-0.00382525	0.0232182	-0.0940611	-0.132722	-0.0813483	-0.0891863	0.0146318		-0.0413304	-0.0430231	-0.0313538	0.00241634	0.0220827	-0.0258853	0.141401	0.117464	0.117021	0.0287546		0.240161	0.37522	0.391979	0.212353	0.27041	0.171804	0.0616743	0.0291282	-0.00709367	0.19396
37	0.648524	0.575259	0.421144	0.225555	0.27102	0.306212	0.382818	0.324301	0.234879	1.11684	1.12458	1.23833	0.572456		0.180255	0.215727	0.0960018	-0.00907932	0.017478	-0.100236	-0.132965	-0.0826699	-0.091678	0.0103148		-0.0425353	-0.0441355	-0.0322735	-0.00216973	0.017617	-0.0303266	0.134869	0.111354	0.110661	0.0247845		0.232512	0.364969	0.380722	0.204828	0.260968	0.162632	0.0545523	0.0217251	-0.0143338	0.185397
37.5	0.693508	0.618194	0.456624	0.251365	0.299501	0.337135	0.42632	0.362218	0.263706	1.18145	1.19149	1.30629	0.615649		0.176624	0.210348	0.0891197	-0.0139751	0.011966	-0.106182	-0.132157	-0.0828664	-0.0932123	0.00662943		-0.0436042	-0.045082	-0.0330583	-0.0066648	0.0132266	-0.0346869	0.128437	0.105374	0.104485	0.0209363		0.224732	0.35473	0.369535	0.197437	0.251615	0.153547	0.0474007	0.0143914	-0.0214913	0.176878
38	0.739654	0.66279	0.494118	0.278784	0.329957	0.369982	0.471741	0.401655	0.293749	1.24718	1.25957	1.37497	0.660346		0.173723	0.205565	0.0827929	-0.0184686	0.0067254	-0.111851	-0.130123	-0.0818093	-0.0937324	0.0036469		-0.0445269	-0.0457949	-0.0337044	-0.0110875	0.00897226	-0.0389589	0.122155	0.0995645	0.0984919	0.0172346		0.216849	0.344519	0.358394	0.190167	0.242397	0.14461	0.0402777	0.00709841	-0.0285848	0.168414
38.5	0.786254	0.708404	0.533078	0.307585	0.362116	0.404329	0.518293	0.442134	0.324598	1.31319	1.32801	1.44358	0.705965		0.171644	0.2016	0.0770499	-0.0225126	0.00187582	-0.117252	-0.126824	-0.0793822	-0.0931399	0.00145105		-0.045227	-0.0462031	-0.034157	-0.0153932	0.00487731	-0.0431117	0.116114	0.0940022	0.0927818	0.0137426		0.208776	0.334311	0.347245	0.182998	0.233226	0.135832	0.0331427	-0.000181594	-0.0356028	0.159972
39	0.832356	0.754117	0.572771	0.337204	0.395412	0.439541	0.565289	0.483026	0.355723	1.37841	1.39551	1.51107	0.751702		0.170594	0.198621	0.072118	-0.0260882	-0.00255663	-0.122292	-0.122069	-0.0753445	-0.0911959	0.000198558		-0.0456985	-0.0462778	-0.0344179	-0.0195701	0.000973493	-0.0471464	0.110407	0.0887676	0.0874522	0.0104988		0.200483	0.324187	0.33622	0.175913	0.224092	0.127303	0.0260272	-0.00743825	-0.0425883	0.151578
39.5	0.876845	0.798896	0.612066	0.366998	0.429031	0.474689	0.611666	0.523352	0.386387	1.44102	1.46024	1.5755	0.796391		0.170649	0.196815	0.0681352	-0.0291141	-0.00641782	-0.126954	-0.115743	-0.0695773	-0.087793	4.31753e-17		-0.0458169	-0.045948	-0.0343645	-0.0236115	-0.00276481	-0.0510394	0.104976	0.0838233	0.0824823	0.00752632		0.192045	0.314053	0.325224	0.168877	0.215014	0.119033	0.0189325	-0.0146602	-0.0495271	0.143221
40	0.918609	0.841435	0.649684	0.396139	0.461907	0.508703	0.656587	0.562254	0.415875	1.49959	1.52075	1.63541	0.838912		0.172087	0.196372	0.0652264	-0.0314932	-0.00960086	-0.131201	-0.107454	-0.0617897	-0.0826636	0.00105366		-0.0454985	-0.0451007	-0.0338551	-0.0274719	-0.00624964	-0.0547538	0.0998964	0.0791927	0.0779157	0.00489724		0.183503	0.303922	0.314247	0.161778	0.205976	0.111079	0.0120277	-0.0217992	-0.0564268	0.134923
40.5	0.956468	0.880561	0.684434	0.423709	0.492784	0.540359	0.69885	0.598699	0.443351	1.55266	1.57553	1.68942	0.878069		0.175101	0.197693	0.0635846	-0.0331399	-0.0120081	-0.13489	-0.096922	-0.051689	-0.0754894	0.00358233		-0.0444682	-0.0435866	-0.0327391	-0.0310808	-0.00943634	-0.0582561	0.0952666	0.0749744	0.0738666	0.00272672		0.174804	0.293696	0.303307	0.154607	0.196941	0.103485	0.00529495	-0.0288667	-0.0632316	0.126671
41	0.989377	0.915073	0.715103	0.448774	0.520581	0.568575	0.737448	0.631571	0.468011	1.59864	1.62286	1.73591	0.91266		0.179949	0.200955	0.0634647	-0.0338833	-0.0135186	-0.137894	-0.0838374	-0.0389494	-0.0659957	0.00781007		-0.0425288	-0.0412417	-0.0308323	-0.0344171	-0.0122417	-0.0615262	0.0911289	0.0712379	0.0703638	0.00110476		0.166017	0.283473	0.292434	0.147419	0.188012	0.0962915	-0.0012661	-0.0357838	-0.069957	0.118516
41.5	1.0167	0.944114	0.74081	0.470724	0.544436	0.592484	0.771378	0.659998	0.489232	1.63631	1.66168	1.77364	0.941792		0.186917	0.206469	0.0649894	-0.0334543	-0.0138207	-0.140154	-0.0677543	-0.0231954	-0.0538114	0.0140206		-0.0394129	-0.0378696	-0.0279443	-0.0374474	-0.0145789	-0.0644901	0.0875471	0.0680237	0.0674694	0.000144098		0.157264	0.273311	0.281628	0.140245	0.179223	0.0894134	-0.00764319	-0.0425521	-0.0765909	0.110478
42	1.03808	0.96709	0.761109	0.488961	0.563626	0.611509	0.800128	0.683482	0.506628	1.66523	1.69156	1.80224	0.96497		0.19637	0.214612	0.0684141	-0.0317353	-0.0128525	-0.141502	-0.0482217	-0.00393905	-0.0386228	0.0225025		-0.034913	-0.0332337	-0.0239299	-0.0400972	-0.0163125	-0.0671193	0.084753	0.0655247	0.0653277	-2.00457e-17		0.148472	0.263226	0.270909	0.133087	0.170514	0.082699	-0.013857	-0.0491697	-0.0831328	0.102527
42.5	1.05342	0.983986	0.775929	0.503262	0.57789	0.625497	0.823109	0.701686	0.519893	1.68526	1.71237	1.82166	0.981997		0.208538	0.225745	0.0740173	-0.0286057	-0.0104553	-0.141833	-0.0250589	0.0191489	-0.0200803	0.0334906		-0.028712	-0.0270555	-0.0185537	-0.0422942	-0.0173238	-0.0693362	0.0828916	0.0638972	0.0641112	0.00084716		0.139666	0.253234	0.260299	0.126004	0.161862	0.0760585	-0.0199773	-0.0556473	-0.0895498	0.0946611
43	1.06308	0.994963	0.785334	0.513692	0.587416	0.634652	0.840297	0.714694	0.529162	1.69687	1.72448	1.83239	0.993086		0.223785	0.240132	0.0820027	-0.0238079	-0.00635386	-0.141062	0.00204151	0.0464791	0.0020771	0.0472548		-0.0205907	-0.019094	-0.0115465	-0.0439927	-0.0174588	-0.0710573	0.0821234	0.0632824	0.0639665	0.00284805		0.1309	0.243392	0.24982	0.118983	0.153304	0.0693927	-0.025993	-0.0619682	-0.095831	0.0868889
43.5	1.06768	1.00058	0.789957	0.520557	0.592508	0.639437	0.852107	0.723078	0.534797	1.70096	1.72889	1.83537	0.998826		0.242554	0.258238	0.0926574	-0.0172236	-0.000398759	-0.139027	0.033539	0.0785215	0.0282262	0.0641208		-0.0102799	-0.00903977	-0.00265184	-0.0451052	-0.0165643	-0.0721625	0.0826764	0.063859	0.0650621	0.00619934		0.12217	0.233588	0.239452	0.111967	0.144773	0.0626424	-0.0318814	-0.0681569	-0.10195	0.0791782
44	1.06798	1.00156	0.790503	0.524277	0.593623	0.640456	0.859221	0.727561	0.537264	1.69872	1.72688	1.83195	1		0.265312	0.280514	0.1064	-0.00869586	0.00755845	-0.135509	0.0697378	0.115599	0.0585372	0.0843837		0.00255476	0.00346831	0.0084474	-0.0454714	-0.0143872	-0.0725078	0.0848613	0.0658876	0.0676663	0.0111688		0.113439	0.223789	0.22923	0.104878	0.136226	0.0558182	-0.0376368	-0.0741696	-0.107838	0.0715263
44.5	1.06464	0.998705	0.787613	0.525663	0.591466	0.638524	0.862194	0.728666	0.537047	1.6915	1.71973	1.82355	0.997441		0.292544	0.307355	0.123514	0.00212931	0.0178734	-0.130371	0.110861	0.157854	0.0932843	0.108338		0.0183296	0.0188022	0.0221659	-0.0449909	-0.0107638	-0.0719449	0.0888733	0.0695784	0.0720199	0.0180077		0.104749	0.214049	0.219119	0.0978236	0.127752	0.049093	-0.0433226	-0.0799984	-0.11353	0.0639706
45	1.05832	0.992687	0.78204	0.525046	0.586671	0.634246	0.861856	0.72719	0.53481	1.68037	1.70854	1.81131	0.991925		0.324867	0.339315	0.144391	0.0154397	0.0308266	-0.123367	0.157182	0.205604	0.132696	0.136328		0.0374471	0.0373026	0.0388646	-0.0435522	-0.00545459	-0.0703607	0.0950229	0.0751414	0.0783464	0.026973		0.0961162	0.204374	0.209164	0.0906964	0.119329	0.0424942	-0.0488646	-0.0855946	-0.118961	0.0565281
45.5	1.0496	0.984234	0.774552	0.522894	0.579838	0.628202	0.859015	0.723794	0.530995	1.66624	1.69439	1.79622	0.984164		0.36288	0.37707	0.169469	0.0314106	0.0466374	-0.114275	0.209187	0.259129	0.177241	0.16875		0.0603802	0.0593929	0.0588952	-0.0409728	0.00177829	-0.0676122	0.103572	0.0828083	0.0868999	0.038349		0.0875865	0.194772	0.199356	0.0835092	0.110946	0.0360562	-0.0542154	-0.0909156	-0.124123	0.0492192
46	1.03892	0.973963	0.765607	0.519611	0.571525	0.62092	0.854034	0.718775	0.525909	1.64997	1.67818	1.77927	0.974724		0.407174	0.421189	0.199226	0.050332	0.0656872	-0.102877	0.266894	0.318346	0.227018	0.205888		0.0876866	0.0854889	0.082691	-0.0371084	0.0111544	-0.0636261	0.114767	0.0928142	0.0980257	0.0524325		0.0792019	0.185367	0.189734	0.0763057	0.102621	0.0298003	-0.0593397	-0.0959212	-0.128971	0.0420887
46.5	1.02653	0.962278	0.755504	0.515455	0.562331	0.612842	0.847254	0.712279	0.519767	1.63198	1.66039	1.76085	0.963955		0.458329	0.472301	0.234073	0.0725199	0.0882708	-0.088876	0.330286	0.38313	0.28222	0.248028		0.119869	0.115996	0.110736	-0.0318715	0.0228132	-0.0583859	0.12878	0.105316	0.111961	0.0694681		0.0709817	0.176182	0.180264	0.0691249	0.094423	0.0237482	-0.0641547	-0.100621	-0.133542	0.0351562
47	1.0127	0.94956	0.744657	0.510336	0.552582	0.604164	0.839166	0.70483	0.51285	1.61238	1.64133	1.74114	0.952141		0.516882	0.530979	0.274633	0.0982577	0.114682	-0.071968	0.399427	0.453544	0.342956	0.295488		0.157433	0.151343	0.143442	-0.0251504	0.0370226	-0.0518141	0.145838	0.12043	0.128954	0.089722		0.0630661	0.167314	0.171084	0.0618805	0.0862953	0.0178056	-0.0684629	-0.104901	-0.137693	0.0284876
47.5	0.997779	0.936171	0.733221	0.504521	0.542697	0.595155	0.829964	0.696331	0.505156	1.59172	1.62142	1.72056	0.939558		0.583287	0.597733	0.321355	0.128023	0.145404	-0.051736	0.4741	0.528972	0.408942	0.348453		0.200945	0.192048	0.181338	-0.0168209	0.0539216	-0.0438252	0.166181	0.138413	0.14937	0.113508		0.0555106	0.15883	0.162236	0.0547351	0.078286	0.0120607	-0.0722525	-0.108709	-0.141446	0.022139
48	0.982064	0.92231	0.721371	0.498043	0.532795	0.585936	0.8197	0.686817	0.496778	1.57017	1.60097	1.69933	0.926357		0.657764	0.672749	0.374673	0.162324	0.180977	-0.0277661	0.55316	0.608213	0.479156	0.406806		0.250924	0.238577	0.22505	-0.00685835	0.0736078	-0.0343949	0.190073	0.159429	0.1735	0.141101		0.0484378	0.15094	0.153933	0.0477549	0.0704951	0.00660559	-0.0754485	-0.111976	-0.144722	0.0162244
48.5	0.965708	0.908059	0.709245	0.490979	0.522993	0.576635	0.808696	0.676436	0.487817	1.54798	1.58021	1.67757	0.912694		0.740114	0.755996	0.434699	0.201803	0.221858	0.000469999	0.635224	0.689572	0.55221	0.470216		0.307857	0.291429	0.275134	0.00481497	0.0961671	-0.0234283	0.217744	0.183634	0.201549	0.172767		0.0419858	0.143834	0.146396	0.0410923	0.0630176	0.00148126	-0.0778699	-0.114567	-0.147462	0.0108787
49	0.949008	0.893589	0.696997	0.483442	0.513278	0.567297	0.797161	0.665438	0.478422	1.52537	1.55914	1.6555	0.89872		0.829784	0.846906	0.501221	0.246982	0.268644	0.0334216	0.718038	0.770511	0.625929	0.537937		0.372193	0.351105	0.332184	0.0182787	0.121717	-0.0107698	0.249374	0.211168	0.233691	0.208771		0.036427	0.137819	0.139892	0.0349914	0.0560134	-0.00317746	-0.0793123	-0.116269	-0.149465	0.00632446
49.5	0.932251	0.879017	0.684647	0.475539	0.50379	0.557983	0.785194	0.653803	0.468667	1.50282	1.5382	1.63349	0.884617		0.925416	0.944255	0.573276	0.298073	0.321887	0.0715024	0.798446	0.847398	0.69712	0.608597		0.444188	0.418255	0.396822	0.0336593	0.150257	0.00368298	0.285207	0.242285	0.27013	0.249387		0.0319391	0.133234	0.134749	0.0296502	0.0497457	-0.00714467	-0.0795925	-0.116906	-0.150683	0.00277684
50	0.915466	0.864332	0.67231	0.467411	0.494356	0.54868	0.773101	0.641904	0.458718	1.48021	1.51745	1.61171	0.87047		1.02443	1.0455	0.64922	0.354971	0.381574	0.114703	0.872805	0.916454	0.76232	0.680219		0.523992	0.493547	0.469424	0.0510518	0.181875	0.02005	0.325241	0.277006	0.310802	0.294777		0.0288955	0.130542	0.131402	0.025316	0.044504	-0.0102669	-0.0782968	-0.116222	-0.150835	0.000559747
50.5	0.898778	0.849603	0.66001	0.459195	0.48503	0.539496	0.760998	0.62985	0.448668	1.45785	1.497	1.59035	0.856402		1.12326	1.1469	0.726438	0.416867	0.447051	0.162759	0.937282	0.973876	0.817975	0.750267		0.61147	0.57744	0.550065	0.0705916	0.216703	0.0384855	0.369556	0.315489	0.355759	0.345062		0.0275976	0.130223	0.130282	0.0223094	0.0405622	-0.0123537	-0.0750433	-0.113885	-0.149692	6.16791e-17
51	0.882348	0.83496	0.64776	0.450951	0.475944	0.530407	0.749147	0.617906	0.438757	1.43578	1.47689	1.56969	0.842545		1.21733	1.24361	0.801303	0.481985	0.516821	0.214706	0.9889	1.01717	0.861599	0.815936		0.706299	0.670036	0.638602	0.0923826	0.254762	0.0590714	0.418226	0.357836	0.405019	0.400248		0.0285065	0.132863	0.131862	0.0209998	0.0383612	-0.0130792	-0.0694438	-0.10957	-0.146909	0.00151008
51.5	0.866204	0.820454	0.635561	0.442759	0.467147	0.521394	0.737837	0.606225	0.429089	1.41425	1.45748	1.54997	0.829031		1.3013	1.33019	0.869632	0.547405	0.587999	0.268663	1.02616	1.04535	0.891722	0.87427		0.80758	0.770795	0.734127	0.116588	0.296089	0.0819272	0.47135	0.404177	0.458654	0.460143		0.0319746	0.13903	0.136739	0.0216974	0.0382164	-0.0121787	-0.0610741	-0.102882	-0.142187	0.00548173
52	0.85047	0.806135	0.623512	0.434792	0.458636	0.512485	0.72701	0.594868	0.4197	1.39332	1.43869	1.53136	0.815915		1.37058	1.40161	0.927512	0.60966	0.656482	0.321962	1.04878	1.05916	0.908712	0.922719		0.914037	0.877761	0.834907	0.143225	0.340562	0.107081	0.528799	0.454467	0.516545	0.524154		0.0385424	0.149323	0.145565	0.0248756	0.0404555	-0.00937124	-0.0494392	-0.0934278	-0.135114	0.0123788
52.5	0.835333	0.792136	0.611621	0.426931	0.450498	0.503664	0.716541	0.5838	0.410657	1.37299	1.42053	1.51367	0.803198		1.42201	1.45445	0.971838	0.664805	0.717861	0.371487	1.0581	1.06065	0.914101	0.959478		1.0237	0.987568	0.938365	0.1722	0.387772	0.134447	0.590392	0.508531	0.578334	0.591257		0.0486305	0.164418	0.15891	0.0308298	0.0454566	-0.00435922	-0.0341338	-0.0807397	-0.125349	0.0226293
53	0.820822	0.778468	0.599979	0.419189	0.442813	0.494885	0.706713	0.573237	0.4021	1.35324	1.40297	1.49693	0.790945		1.4545	1.48761	1.00119	0.709599	0.768199	0.414204	1.05729	1.05332	0.910859	0.984086		1.13381	1.09603	1.04092	0.203224	0.43673	0.16376	0.655526	0.565931	0.643203	0.659904		0.0627952	0.185004	0.177425	0.0399432	0.0535769	0.00319005	-0.0145916	-0.0643	-0.112408	0.0367372
53.5	0.806897	0.765084	0.58861	0.411475	0.435434	0.486093	0.697235	0.563159	0.393899	1.33391	1.38592	1.48067	0.779033		1.46934	1.50232	1.01617	0.741788	0.804779	0.447654	1.04933	1.04023	0.901635	0.997026		1.2406	1.19811	1.13811	0.235698	0.486155	0.194531	0.723013	0.625779	0.709636	0.72796		0.08152	0.211789	0.201884	0.0524828	0.065114	0.0136541	0.0097554	-0.0435296	-0.0959023	0.0551964
54	0.793579	0.752019	0.577629	0.40368	0.428285	0.477301	0.687933	0.5535	0.386082	1.31497	1.36923	1.46463	0.767403		1.46992	1.50202	1.01904	0.76118	0.826989	0.470787	1.03694	1.02402	0.889104	1		1.34023	1.28866	1.22543	0.26853	0.534009	0.225778	0.791049	0.686683	0.775363	0.792859		0.105474	0.245794	0.233192	0.0688393	0.080548	0.0274148	0.0395779	-0.0178506	-0.0752651	0.0786361
54.5	0.78064	0.739272	0.566943	0.395685	0.42124	0.468501	0.679032	0.544426	0.378718	1.29618	1.35266	1.44834	0.75597		1.46004	1.49092	1.01284	0.76903	0.83628	0.4839	1.02285	1.00692	0.875167	0.995329		1.42863	1.36367	1.29882	0.30032	0.578024	0.256284	0.857183	0.74662	0.837591	0.851905		0.135196	0.288085	0.272145	0.0895162	0.100447	0.0450227	0.0757148	0.013561	-0.0498137	0.107764
55	0.767922	0.726778	0.556513	0.387607	0.414239	0.459786	0.670655	0.535974	0.371814	1.2777	1.33621	1.43184	0.744753		1.4436	1.47314	1.00081	0.767955	0.83539	0.48853	1.00893	0.990298	0.861309	0.985551		1.50201	1.42068	1.35523	0.329628	0.61589	0.28468	0.918663	0.803326	0.89354	0.902628		0.171378	0.339834	0.319915	0.115328	0.125621	0.0672006	0.119139	0.0515619	-0.0186679	0.143479
55.5	0.755311	0.71453	0.546242	0.379394	0.407132	0.451202	0.662522	0.528128	0.365325	1.25929	1.3195	1.41469	0.733605		1.4237	1.45208	0.985537	0.760631	0.82749	0.48662	0.995725	0.974736	0.848039	0.972729		1.55792	1.45869	1.39345	0.355126	0.646071	0.30964	0.972565	0.854217	0.940546	0.943136		0.214754	0.402554	0.377874	0.147206	0.157094	0.0949354	0.170831	0.0971333	0.0190368	0.186824
56	0.74286	0.70255	0.536123	0.371165	0.399924	0.442822	0.654805	0.520816	0.359295	1.24094	1.30232	1.39695	0.722548		1.40251	1.43013	0.968824	0.749819	0.815491	0.480342	0.983838	0.960575	0.83566	0.958577		1.59533	1.4787	1.41424	0.375809	0.667697	0.330176	1.01654	0.897058	0.976872	0.972491		0.266136	0.477989	0.447559	0.186534	0.196297	0.129476	0.231998	0.151426	0.0644537	0.239097
56.5	0.730427	0.690782	0.526018	0.362883	0.392632	0.434707	0.647402	0.514007	0.35368	1.22252	1.28462	1.37867	0.711528		1.38086	1.40822	0.951568	0.737173	0.801527	0.47141	0.973337	0.947905	0.8241	0.944011		1.61453	1.48331	1.41998	0.391287	0.68097	0.345803	1.04927	0.930402	1.00208	0.990848		0.32647	0.56753	0.530317	0.234792	0.244713	0.172474	0.303556	0.215561	0.118481	0.301544
57	0.718087	0.679082	0.515947	0.354659	0.385384	0.426897	0.639983	0.507435	0.348342	1.20406	1.26662	1.36008	0.700548		1.35939	1.38673	0.934306	0.723964	0.786885	0.461025	0.963683	0.936229	0.813283	0.9295		1.61757	1.47596	1.41406	0.401828	0.687037	0.356623	1.07076	0.95398	1.0169	0.999412		0.39683	0.671994	0.62689	0.293403	0.303654	0.225317	0.385344	0.289743	0.181403	0.374953
57.5	0.705825	0.667381	0.505898	0.346335	0.378201	0.4193	0.632475	0.501175	0.343346	1.18544	1.2486	1.34122	0.689599		1.33826	1.36577	0.917199	0.71045	0.772118	0.449888	0.954491	0.925708	0.803011	0.91521		1.6074	1.46028	1.40033	0.408049	0.687688	0.363163	1.08195	0.968306	1.02284	1		0.477779	0.790262	0.736234	0.362962	0.373157	0.288716	0.475856	0.373054	0.252249	0.458919
58	0.693673	0.655603	0.495825	0.337978	0.371157	0.411885	0.624899	0.495058	0.338616	1.16676	1.23122	1.32237	0.678754		1.31753	1.34513	0.900239	0.697008	0.75751	0.438481	0.945602	0.916017	0.793234	0.901194		1.5876	1.43997	1.38253	0.410748	0.684589	0.366262	1.08471	0.974777	1.02204	0.994804		0.568574	0.918409	0.854726	0.442679	0.451799	0.36191	0.571597	0.46269	0.328511	0.551211
58.5	0.68144	0.643754	0.485653	0.329588	0.364275	0.404658	0.617277	0.489087	0.334152	1.1482	1.21524	1.30387	0.668099		1.29692	1.32457	0.883381	0.683678	0.743199	0.426962	0.936712	0.906986	0.783947	0.887373		1.56166	1.41793	1.36348	0.410889	0.679327	0.366788	1.08139	0.975342	1.01674	0.98595		0.666361	1.04954	0.975929	0.529498	0.535806	0.442049	0.667061	0.553857	0.405972	0.647341
59	0.669252	0.631756	0.475425	0.321316	0.35758	0.397584	0.609671	0.483379	0.329975	1.12972	1.20077	1.28568	0.657676		1.27659	1.30408	0.866738	0.670758	0.729237	0.415406	0.927546	0.898624	0.775268	0.873805		1.53271	1.39605	1.34493	0.409301	0.673155	0.365633	1.07392	0.971671	1.00859	0.975107		0.765812	1.17457	1.09147	0.618397	0.619668	0.524181	0.755587	0.640378	0.479374	0.741048
59.5	0.657069	0.619695	0.465105	0.313036	0.351036	0.390652	0.60233	0.478104	0.326168	1.11137	1.18771	1.26779	0.647505		1.25627	1.28371	0.85018	0.658054	0.715592	0.404001	0.918195	0.891239	0.767214	0.860495		1.50286	1.37542	1.32776	0.406686	0.666754	0.363443	1.06388	0.965104	0.998825	0.963415		0.859741	1.28402	1.19273	0.702745	0.696854	0.602249	0.83127	0.71635	0.54358	0.825504
60	0.644895	0.607594	0.454665	0.304952	0.344609	0.38391	0.595175	0.47306	0.322563	1.09331	1.17551	1.25029	0.637544		1.23595	1.26352	0.833644	0.645837	0.702393	0.392794	0.908465	0.884369	0.759677	0.847406		1.4738	1.35661	1.31247	0.403425	0.660467	0.360634	1.05249	0.956802	0.988252	0.951663		0.940657	1.37075	1.2729	0.776122	0.761824	0.670314	0.889879	0.777144	0.594744	0.894926
60.5	0.63268	0.595534	0.444162	0.296994	0.33834	0.377345	0.588328	0.468368	0.319179	1.07568	1.16337	1.23313	0.627759		1.21548	1.24345	0.817152	0.633953	0.689598	0.381761	0.898397	0.878099	0.752515	0.834489		1.4462	1.3394	1.29863	0.399913	0.65457	0.357574	1.04047	0.947501	0.977327	0.940176		1.00278	1.43121	1.32872	0.833719	0.810877	0.723991	0.930178	0.820824	0.631432	0.94597
61	0.620571	0.583401	0.433673	0.289137	0.332263	0.370953	0.581808	0.464125	0.31604	1.05862	1.15038	1.21623	0.618099		1.19509	1.22354	0.800835	0.622405	0.677228	0.371034	0.887917	0.872659	0.745765	0.821831		1.42044	1.32337	1.28581	0.396428	0.649172	0.354451	1.02818	0.937536	0.96625	0.929071		1.04393	1.46626	1.36108	0.873611	0.843311	0.761635	0.953906	0.848408	0.654584	0.978525
61.5	0.60846	0.571299	0.423202	0.281341	0.326346	0.364731	0.575651	0.460226	0.313093	1.0424	1.13616	1.19965	0.608547		1.17462	1.20387	0.784612	0.611117	0.665168	0.36069	0.877217	0.867942	0.73931	0.809394		1.39657	1.30836	1.27375	0.393113	0.644302	0.351315	1.01589	0.927279	0.955136	0.918412		1.06562	1.48039	1.3739	0.896789	0.860931	0.784223	0.964795	0.862959	0.666864	0.995164
62	0.596403	0.559237	0.412778	0.273719	0.320536	0.358654	0.569691	0.456561	0.31033	1.02726	1.12068	1.18335	0.5991		1.1545	1.18431	0.768572	0.600161	0.653467	0.350584	0.866134	0.863689	0.73297	0.797155		1.37456	1.29394	1.26237	0.389938	0.639941	0.348226	1.00373	0.916928	0.944097	0.908191		1.07212	1.4796	1.37275	0.906525	0.867253	0.794666	0.967057	0.868318	0.671707	1
62.5	0.584442	0.547254	0.402491	0.266173	0.314936	0.352756	0.564022	0.453299	0.307853	1.01319	1.10407	1.16713	0.589801		1.13471	1.16488	0.752814	0.58949	0.642083	0.340714	0.854794	0.860074	0.726734	0.785144		1.35411	1.27958	1.25123	0.387053	0.636218	0.345344	0.991649	0.906508	0.933148	0.898316		1.06864	1.46965	1.36307	0.906982	0.866145	0.796708	0.964533	0.868289	0.67239	0.997379
63	0.572616	0.535356	0.392313	0.258702	0.309477	0.347031	0.558571	0.450429	0.30571	1.00013	1.08683	1.15095	0.580677		1.11533	1.14568	0.737367	0.579103	0.631034	0.331116	0.843142	0.856916	0.720678	0.773375		1.33499	1.26523	1.24051	0.384338	0.633061	0.342561	0.979712	0.896072	0.922333	0.888757		1.05992	1.45508	1.34906	0.901928	0.860905	0.793771	0.959923	0.865611	0.671188	0.990821
63.5	0.560901	0.523637	0.382239	0.251346	0.304132	0.341468	0.553113	0.447825	0.303807	0.987783	1.06935	1.1345	0.571675		1.09628	1.1267	0.722097	0.568965	0.620296	0.321738	0.831211	0.853621	0.714409	0.761702		1.31695	1.25082	1.2302	0.381515	0.630355	0.339897	0.967811	0.885635	0.911611	0.879421		1.04896	1.43864	1.33316	0.894212	0.853708	0.788262	0.954456	0.861695	0.669255	0.982483
64	0.549389	0.512072	0.372281	0.244136	0.29891	0.336054	0.547619	0.445493	0.302107	0.97585	1.05188	1.11773	0.562793		1.07772	1.10789	0.707013	0.558964	0.609939	0.312545	0.819045	0.849892	0.707804	0.75009		1.2999	1.23602	1.22024	0.378464	0.628092	0.337441	0.955973	0.87513	0.901045	0.870256		1.03723	1.42161	1.31677	0.885414	0.845749	0.781723	0.948754	0.857255	0.667296	0.973534
64.5	0.538008	0.500649	0.362443	0.23702	0.293838	0.330781	0.542154	0.443547	0.30054	0.963841	1.03442	1.10051	0.553979		1.05933	1.08939	0.6921	0.549175	0.599911	0.303585	0.806984	0.845579	0.700856	0.738545		1.2836	1.22092	1.21061	0.375099	0.626445	0.33521	0.944072	0.864504	0.890581	0.861227		1.02527	1.4046	1.30028	0.876382	0.837642	0.774835	0.942886	0.8527	0.665445	0.964449
65	0.526792	0.489368	0.352701	0.230019	0.28879	0.325541	0.536673	0.441957	0.299043	0.951412	1.01711	1.0829	0.545192		1.0412	1.07113	0.677312	0.539471	0.590131	0.294819	0.7952	0.840523	0.693545	0.727036		1.26797	1.20578	1.20147	0.371274	0.625226	0.333193	0.932089	0.853646	0.880237	0.85232		1.01366	1.38765	1.28379	0.867215	0.829466	0.767712	0.936907	0.848103	0.66379	0.955366
65.5	0.515748	0.478183	0.343074	0.223262	0.283782	0.320331	0.531262	0.440569	0.297496	0.938396	0.999839	1.06493	0.536406		1.02335	1.05304	0.662676	0.530026	0.580584	0.286283	0.783893	0.8348	0.68564	0.715589		1.25306	1.19036	1.19268	0.367065	0.624441	0.331464	0.920057	0.842593	0.870002	0.843524		1.00264	1.37095	1.26737	0.858165	0.821297	0.76047	0.930736	0.843604	0.66234	0.946398
66	0.504912	0.467142	0.333551	0.216651	0.2788	0.31507	0.526025	0.439308	0.295828	0.924906	0.982775	1.04699	0.527663		1.00576	1.03523	0.648277	0.520708	0.571207	0.277919	0.773206	0.82883	0.677225	0.704263		1.23879	1.17488	1.18424	0.362631	0.624026	0.329988	0.908156	0.831454	0.859987	0.834906		0.992103	1.35446	1.25107	0.849089	0.813148	0.753189	0.924574	0.839337	0.661265	0.937582
66.5	0.494239	0.456264	0.324104	0.210099	0.273833	0.309681	0.520944	0.438132	0.294053	0.910845	0.965898	1.02901	0.518925		0.988345	1.01774	0.634109	0.511585	0.562015	0.269737	0.763207	0.82317	0.668307	0.693135		1.22485	1.1596	1.17612	0.358119	0.623776	0.328706	0.896375	0.820282	0.850176	0.826445		0.981729	1.33824	1.23481	0.840006	0.80506	0.74577	0.918639	0.835522	0.660543	0.928925
67	0.483751	0.445557	0.314754	0.203621	0.268874	0.304108	0.515993	0.436849	0.292118	0.896562	0.949381	1.01133	0.510241		0.971163	1.00044	0.620161	0.502475	0.553019	0.261724	0.753941	0.818222	0.659094	0.682249		1.21126	1.14446	1.16805	0.353651	0.623307	0.327529	0.884981	0.80923	0.840666	0.818126		0.971046	1.32213	1.21865	0.830838	0.79695	0.738233	0.913456	0.832171	0.660237	0.920412
67.5	0.473443	0.43502	0.305461	0.197247	0.263933	0.29837	0.511094	0.435257	0.289908	0.882251	0.933269	0.994048	0.501609		0.95406	0.983351	0.606457	0.493548	0.544243	0.253911	0.745258	0.81403	0.649712	0.671619		1.19793	1.12957	1.16	0.349341	0.622424	0.326248	0.874113	0.79855	0.831516	0.809966		0.95922	1.30633	1.20266	0.821731	0.788851	0.730669	0.909014	0.829273	0.660237	0.911999
68	0.463285	0.424707	0.296274	0.190872	0.258989	0.292426	0.50606	0.433517	0.287411	0.86798	0.917596	0.977223	0.493028		0.936932	0.966584	0.59303	0.484624	0.535633	0.246169	0.736971	0.810558	0.64072	0.661247		1.18472	1.11518	1.15173	0.345277	0.620947	0.324705	0.863765	0.788229	0.82277	0.801924		0.945958	1.29068	1.1868	0.812535	0.780748	0.723065	0.905391	0.826692	0.66061	0.903609
68.5	0.453217	0.414568	0.287179	0.18458	0.254004	0.286342	0.500833	0.431773	0.284736	0.8536	0.902125	0.960594	0.484463		0.919718	0.950026	0.579809	0.475812	0.527284	0.238589	0.729066	0.807383	0.632587	0.651142		1.17136	1.10113	1.14313	0.341518	0.61874	0.322804	0.853696	0.778128	0.814236	0.793861		0.931636	1.27525	1.17111	0.80341	0.772677	0.715404	0.90246	0.824223	0.661478	0.895293
69	0.443231	0.404573	0.278212	0.178346	0.248966	0.280194	0.495316	0.430154	0.28189	0.839354	0.88694	0.94434	0.47596		0.902228	0.933643	0.566808	0.467028	0.519175	0.231156	0.721347	0.803679	0.625714	0.641198		1.15816	1.08746	1.13409	0.338028	0.615879	0.320391	0.843911	0.768305	0.805966	0.785799		0.916801	1.25996	1.15562	0.794274	0.764562	0.707768	0.899613	0.821332	0.662832	0.886973
69.5	0.433358	0.394758	0.269337	0.172204	0.243849	0.274048	0.489433	0.428851	0.278973	0.825014	0.871891	0.928152	0.467489		0.884192	0.917468	0.554064	0.458374	0.51123	0.223952	0.713445	0.798858	0.620013	0.631288		1.14496	1.07435	1.12476	0.334817	0.61264	0.317474	0.834203	0.758592	0.797789	0.777732		0.901691	1.24492	1.14027	0.78516	0.756463	0.700147	0.895997	0.817688	0.664724	0.878561
70	0.423534	0.385092	0.26058	0.166032	0.238664	0.267881	0.483305	0.42804	0.276071	0.810552	0.856863	0.911985	0.45905		0.86543	0.901548	0.541563	0.44969	0.503387	0.216891	0.705442	0.792751	0.615248	0.621328		1.13177	1.06178	1.11494	0.331807	0.609501	0.314172	0.824439	0.748879	0.789612	0.769656		0.886525	1.23004	1.12497	0.776006	0.74823	0.692473	0.891391	0.813175	0.667085	0.869988
70.5	0.413747	0.375531	0.251854	0.159821	0.23342	0.261772	0.476945	0.427466	0.273118	0.796025	0.841868	0.895814	0.450615		0.846006	0.885741	0.529204	0.440973	0.495717	0.210112	0.697311	0.785045	0.610638	0.611194		1.11842	1.0499	1.10475	0.328799	0.606841	0.310551	0.814603	0.739171	0.781376	0.761602		0.871163	1.21527	1.10976	0.766821	0.739925	0.684748	0.885551	0.807851	0.669499	0.861177
71	0.403972	0.366081	0.243187	0.153539	0.228125	0.255682	0.470375	0.426908	0.269985	0.781629	0.82708	0.879812	0.442198		0.826065	0.870055	0.517062	0.432255	0.488103	0.203471	0.688942	0.776064	0.605622	0.600849		1.10545	1.03898	1.09427	0.325695	0.605213	0.306842	0.804865	0.729623	0.773239	0.753797		0.855304	1.20089	1.09461	0.757536	0.731519	0.676959	0.878496	0.802215	0.671512	0.852116
71.5	0.394164	0.356717	0.234534	0.14724	0.222807	0.249603	0.463639	0.425948	0.266443	0.767251	0.812385	0.863862	0.433716		0.805968	0.854485	0.505099	0.423556	0.480511	0.196982	0.680278	0.7662	0.599452	0.590281		1.09241	1.02884	1.08353	0.322333	0.604709	0.303224	0.795222	0.720137	0.765132	0.746171		0.838743	1.18695	1.07943	0.748279	0.72307	0.669021	0.870501	0.796781	0.672515	0.84281
72	0.384302	0.347427	0.225932	0.140841	0.217483	0.243502	0.456851	0.424273	0.262342	0.753062	0.797914	0.848117	0.42517		0.786446	0.839083	0.493335	0.414854	0.472944	0.190519	0.671597	0.755792	0.591947	0.579613		1.07942	1.01929	1.07251	0.318592	0.605279	0.299796	0.785731	0.710869	0.757208	0.738744		0.821772	1.17356	1.06433	0.73897	0.714467	0.660937	0.861957	0.791807	0.67205	0.833317
72.5	0.374341	0.338198	0.217357	0.134431	0.212206	0.237455	0.449815	0.421635	0.257609	0.739123	0.783762	0.832652	0.416549		0.768038	0.823723	0.481736	0.406192	0.465582	0.184179	0.662734	0.745	0.583215	0.568933		1.0663	1.01004	1.06128	0.31449	0.606384	0.296638	0.77651	0.701857	0.749499	0.731444		0.804522	1.16094	1.0493	0.729633	0.705962	0.652807	0.852947	0.787185	0.669968	0.823696
73	0.364257	0.329086	0.208901	0.128032	0.206925	0.231385	0.442695	0.418141	0.252377	0.725346	0.76987	0.817425	0.40787		0.750763	0.808544	0.470424	0.397649	0.458319	0.177817	0.653868	0.734296	0.573747	0.558381		1.05349	1.0008	1.05009	0.310173	0.607547	0.293917	0.767539	0.693085	0.742009	0.724294		0.787289	1.14918	1.03438	0.720278	0.69745	0.644556	0.843712	0.782624	0.666499	0.813997
73.5	0.353957	0.320037	0.200496	0.1216	0.201688	0.225327	0.435586	0.413853	0.246709	0.711568	0.756049	0.802279	0.399096		0.734439	0.793524	0.459306	0.389104	0.451222	0.171513	0.645104	0.723618	0.563804	0.547959		1.04045	0.991054	1.03889	0.305676	0.608208	0.291476	0.758677	0.684401	0.734598	0.717048		0.770237	1.13786	1.01954	0.71088	0.688921	0.63616	0.834348	0.777433	0.661956	0.804149
74	0.343386	0.31108	0.192158	0.115141	0.196456	0.219239	0.428477	0.409041	0.240821	0.697837	0.742365	0.787247	0.390271		0.71884	0.778584	0.448337	0.380603	0.444277	0.165193	0.63655	0.713043	0.553843	0.537697		1.02747	0.980725	1.02779	0.301103	0.608168	0.289256	0.749874	0.675836	0.72724	0.709718		0.75347	1.1268	1.00485	0.701447	0.680386	0.627691	0.824938	0.77115	0.657304	0.794226
74.5	0.3323	0.302151	0.183846	0.108613	0.191208	0.213079	0.421357	0.403871	0.234786	0.684014	0.728634	0.772245	0.381342		0.703466	0.763633	0.437382	0.371964	0.43752	0.158828	0.628086	0.702601	0.543942	0.527491		1.01429	0.969603	1.01674	0.296481	0.607319	0.287107	0.741069	0.667227	0.719803	0.702182		0.736903	1.11571	0.990229	0.69186	0.671739	0.619086	0.815417	0.763597	0.653257	0.7842
75	0.320502	0.293272	0.175589	0.10207	0.185918	0.206832	0.414476	0.398549	0.228733	0.670126	0.71484	0.757243	0.372346		0.688123	0.748753	0.426459	0.363246	0.430777	0.152335	0.619951	0.692284	0.534083	0.517335		1.00137	0.958015	1.00609	0.291834	0.605895	0.284902	0.732227	0.658575	0.712341	0.694583		0.720675	1.10427	0.97572	0.682226	0.662947	0.610343	0.805982	0.754907	0.650113	0.774131
75.5	0.307989	0.284336	0.16728	0.0954551	0.18067	0.200505	0.407653	0.393074	0.222575	0.656236	0.701042	0.74227	0.363257		0.672938	0.733698	0.415354	0.35437	0.424131	0.145748	0.611875	0.681911	0.524097	0.507125		0.988232	0.945995	0.995532	0.287108	0.604044	0.282485	0.723377	0.649914	0.704858	0.686838		0.70466	1.09226	0.961184	0.672511	0.654002	0.601472	0.796507	0.745264	0.647895	0.763973
76	0.295076	0.275385	0.158979	0.0888208	0.175372	0.194062	0.400744	0.387446	0.216304	0.642395	0.687305	0.727395	0.354107		0.658132	0.718519	0.404022	0.345361	0.417456	0.139025	0.603686	0.67139	0.513881	0.49683		0.975176	0.933751	0.985233	0.282249	0.601821	0.279747	0.714562	0.641259	0.697346	0.679016		0.688808	1.07979	0.946673	0.662681	0.644819	0.592502	0.786786	0.734928	0.646244	0.753692
76.5	0.282022	0.266446	0.150703	0.0821451	0.17004	0.187555	0.393804	0.381718	0.20997	0.628536	0.673621	0.712624	0.344932		0.643777	0.703339	0.392525	0.336194	0.410748	0.132152	0.595466	0.660751	0.503433	0.486487		0.962109	0.921474	0.975279	0.2773	0.599398	0.276709	0.705873	0.632648	0.689881	0.671186		0.67308	1.06704	0.932179	0.652674	0.635414	0.583407	0.776821	0.724164	0.644303	0.743231
77	0.269257	0.257556	0.142477	0.0755268	0.164686	0.181068	0.386799	0.375883	0.203587	0.614878	0.660224	0.698114	0.335838		0.629858	0.688148	0.380851	0.327135	0.404022	0.125222	0.587116	0.649865	0.492763	0.476109		0.949343	0.909494	0.965818	0.272296	0.596732	0.27345	0.697428	0.624259	0.682601	0.663491		0.657495	1.05414	0.917724	0.642839	0.626105	0.5743	0.766682	0.713124	0.641153	0.732618
77.5	0.25725	0.248698	0.134252	0.0688191	0.159279	0.174556	0.379659	0.369979	0.197151	0.601334	0.647	0.683779	0.326813		0.615945	0.672932	0.368888	0.318037	0.397305	0.118217	0.578561	0.638903	0.482019	0.465645		0.936396	0.897519	0.956453	0.267244	0.593905	0.270047	0.689154	0.616004	0.675359	0.655787		0.642002	1.04115	0.903306	0.632924	0.616691	0.565081	0.75632	0.701924	0.636504	0.721767
78	0.246068	0.239913	0.126101	0.0620837	0.153724	0.16801	0.372449	0.364022	0.19068	0.587819	0.633856	0.669545	0.317856		0.60163	0.657794	0.356684	0.308893	0.390523	0.111159	0.569935	0.627792	0.471197	0.455067		0.923709	0.885633	0.947353	0.262126	0.590944	0.266496	0.680958	0.607795	0.668113	0.648125		0.626574	1.02823	0.888965	0.622879	0.607172	0.555852	0.745684	0.690532	0.630334	0.710691
78.5	0.235459	0.231177	0.11798	0.0553248	0.148095	0.161461	0.365236	0.358097	0.184215	0.5744	0.620896	0.655452	0.308983		0.58659	0.642724	0.344347	0.299791	0.383774	0.104078	0.56132	0.616629	0.460325	0.444398		0.910988	0.873879	0.938317	0.257004	0.587912	0.262954	0.672887	0.599718	0.660999	0.640517		0.6111	1.01541	0.87469	0.612891	0.597723	0.546655	0.734929	0.679002	0.622955	0.699484
79	0.225251	0.222454	0.109847	0.0485155	0.142329	0.154867	0.35807	0.352201	0.177711	0.561133	0.60807	0.641466	0.30016		0.570654	0.627636	0.331813	0.290668	0.377029	0.0970411	0.552699	0.605484	0.449422	0.433605		0.89829	0.862216	0.92907	0.251858	0.584786	0.259399	0.664845	0.591718	0.653912	0.632899		0.595476	1.00263	0.8604	0.602949	0.588225	0.53744	0.724145	0.667508	0.614761	0.688171
79.5	0.215217	0.213714	0.101661	0.0416081	0.136443	0.148189	0.351003	0.346353	0.171194	0.547816	0.595201	0.627435	0.291319		0.55384	0.612516	0.319111	0.281353	0.370238	0.0899863	0.544166	0.594412	0.438479	0.422678		0.885577	0.850535	0.919575	0.246684	0.581722	0.255822	0.656742	0.583702	0.646737	0.625233		0.579638	0.989856	0.846129	0.592759	0.578505	0.528122	0.713298	0.655914	0.606244	0.676718
80	0.205058	0.204985	0.0934788	0.034625	0.13039	0.141404	0.343875	0.34045	0.164556	0.53445	0.582383	0.61341	0.282422		0.536426	0.597365	0.306379	0.271868	0.363297	0.0829782	0.535564	0.583161	0.427283	0.411591		0.872912	0.838888	0.909739	0.241412	0.578515	0.252191	0.648614	0.575703	0.639603	0.617509		0.563457	0.9771	0.831818	0.582461	0.568635	0.518828	0.702301	0.644107	0.597557	0.665141
80.5	0.194619	0.1963	0.0852737	0.0275291	0.124219	0.134585	0.336625	0.334503	0.157853	0.521074	0.569594	0.599393	0.273464		0.518684	0.582201	0.2937	0.262241	0.356214	0.0759752	0.526804	0.571808	0.415983	0.400401		0.860036	0.827248	0.899471	0.236115	0.575202	0.248561	0.640454	0.567731	0.632473	0.609699		0.547211	0.964327	0.817478	0.572173	0.558677	0.509434	0.691255	0.632214	0.588735	0.6535
81	0.183806	0.187651	0.0770803	0.0202914	0.117874	0.127717	0.329336	0.328574	0.151148	0.507653	0.556806	0.585385	0.264443		0.500924	0.566919	0.281006	0.252379	0.348908	0.0689968	0.517938	0.560502	0.404728	0.389145		0.847116	0.815605	0.888832	0.230773	0.571889	0.24488	0.632276	0.559754	0.625279	0.601823		0.53125	0.951467	0.803081	0.561669	0.548525	0.49984	0.680218	0.620382	0.579806	0.641804
81.5	0.172669	0.179018	0.0689282	0.0129084	0.111387	0.120758	0.321947	0.322588	0.14438	0.494216	0.544066	0.571451	0.25536		0.483338	0.551481	0.268331	0.242328	0.341331	0.0620179	0.508913	0.549019	0.393361	0.377791		0.834138	0.803901	0.877939	0.225376	0.568507	0.24116	0.624176	0.551824	0.618142	0.593907		0.515701	0.938508	0.788724	0.550916	0.538189	0.490154	0.668957	0.608422	0.570761	0.630037
82	0.161417	0.17043	0.0608481	0.00538849	0.10467	0.113729	0.314337	0.316555	0.137557	0.480778	0.531403	0.557575	0.246224		0.465784	0.535931	0.255735	0.232173	0.333433	0.0550986	0.499711	0.53745	0.382002	0.366369		0.821066	0.792149	0.866637	0.219911	0.564957	0.237407	0.616132	0.543935	0.611064	0.585918		0.500656	0.925479	0.774369	0.540076	0.527675	0.480381	0.657603	0.596448	0.561646	0.618259
82.5	0.150188	0.161873	0.0527983	-0.00223184	0.0978097	0.10672	0.306579	0.310527	0.130771	0.467383	0.518771	0.543744	0.237078		0.448095	0.520205	0.243137	0.221939	0.325315	0.0482391	0.490408	0.525899	0.370808	0.354894		0.807875	0.78043	0.855054	0.214467	0.561397	0.233638	0.608106	0.536087	0.603963	0.577891		0.486364	0.912415	0.759998	0.529068	0.517089	0.470443	0.646141	0.584534	0.552534	0.606509
83	0.13917	0.153345	0.0447897	-0.0099759	0.09076	0.0996449	0.298752	0.304557	0.123981	0.454077	0.506293	0.53003	0.227952		0.43035	0.504311	0.230518	0.211645	0.316936	0.0415049	0.481092	0.514479	0.35963	0.343385		0.79458	0.768714	0.843201	0.208992	0.557844	0.22985	0.600205	0.528399	0.59692	0.569856		0.472728	0.899313	0.745631	0.517824	0.506404	0.460391	0.634607	0.572696	0.543419	0.594779
83.5	0.128544	0.14485	0.0368194	-0.0179258	0.0835242	0.0924867	0.290602	0.298483	0.117081	0.440792	0.49386	0.516348	0.218789		0.412516	0.488335	0.217906	0.201275	0.308272	0.0348724	0.471619	0.502883	0.348247	0.331769		0.781336	0.757025	0.831027	0.203458	0.554141	0.226059	0.592313	0.520802	0.589877	0.561782		0.459429	0.886242	0.731274	0.506287	0.495582	0.450274	0.622805	0.560788	0.534235	0.582991
84	0.118089	0.136408	0.0288749	-0.0261456	0.0761307	0.0853323	0.282051	0.292373	0.110127	0.427445	0.481386	0.502566	0.209553		0.394478	0.472299	0.205353	0.190777	0.299356	0.0284065	0.461981	0.491186	0.336794	0.32007		0.768067	0.745325	0.818516	0.197887	0.550324	0.22226	0.584304	0.51326	0.582686	0.553625		0.446422	0.873214	0.716809	0.494391	0.484735	0.439964	0.610881	0.548809	0.525014	0.571138
84.5	0.107461	0.128011	0.0209446	-0.0347698	0.0686318	0.0781402	0.272932	0.286224	0.103115	0.414048	0.46883	0.488721	0.200191		0.376651	0.456095	0.192785	0.180149	0.290168	0.022066	0.452248	0.479334	0.325169	0.308296		0.754661	0.733645	0.805765	0.192283	0.546453	0.218461	0.576207	0.505775	0.575392	0.545405		0.433546	0.86011	0.702251	0.481753	0.473858	0.42953	0.598658	0.536814	0.515751	0.559141
85	0.0966222	0.11964	0.0130421	-0.0439169	0.0609917	0.0708095	0.263043	0.28005	0.0959999	0.400501	0.456167	0.474747	0.190641		0.359517	0.439747	0.180263	0.169408	0.280647	0.0158329	0.442392	0.46727	0.313259	0.296482		0.741493	0.722057	0.792994	0.186613	0.542431	0.21464	0.56796	0.498288	0.567911	0.537154		0.420548	0.846872	0.687605	0.468285	0.46283	0.418927	0.586115	0.524831	0.506402	0.546935
85.5	0.0856737	0.111266	0.00517835	-0.0535853	0.0532364	0.0634129	0.252457	0.273834	0.0888762	0.386893	0.44348	0.460743	0.180955		0.342977	0.423268	0.167826	0.158549	0.270795	0.00972376	0.432489	0.454917	0.301187	0.284637		0.728508	0.710519	0.780116	0.180918	0.538264	0.210774	0.559644	0.490849	0.560344	0.528882		0.407253	0.833546	0.672869	0.453747	0.451655	0.408171	0.573118	0.512845	0.497052	0.534473
86	0.0746776	0.102937	-0.00263609	-0.0635654	0.0453906	0.0559639	0.241603	0.267683	0.0817593	0.373275	0.430836	0.446769	0.171224		0.326962	0.406669	0.155508	0.147521	0.260642	0.00370265	0.422692	0.442417	0.289077	0.272799		0.715502	0.698958	0.767265	0.175231	0.534031	0.206896	0.551359	0.483558	0.552726	0.520614		0.393802	0.820058	0.658026	0.438147	0.44039	0.39724	0.559737	0.500875	0.487711	0.521776
86.5	0.0639083	0.0946497	-0.0103897	-0.073545	0.0374375	0.0484292	0.230803	0.261555	0.0746585	0.359633	0.418289	0.432888	0.161526		0.311597	0.389996	0.143269	0.136431	0.250195	-0.00229311	0.412962	0.429764	0.276862	0.260976		0.702633	0.687531	0.754534	0.169529	0.529676	0.202997	0.543141	0.476385	0.545093	0.512391		0.380254	0.806293	0.643164	0.421531	0.428969	0.38622	0.54578	0.48902	0.478376	0.508845
87	0.0536783	0.0864427	-0.0180558	-0.0831551	0.0293957	0.0407929	0.220768	0.255479	0.0675688	0.346079	0.405937	0.419169	0.152008		0.296654	0.373521	0.131239	0.125156	0.239464	-0.00827679	0.403317	0.41691	0.264585	0.249174		0.68998	0.676145	0.741883	0.163836	0.525115	0.199079	0.535039	0.469374	0.53742	0.504208		0.366796	0.792405	0.628252	0.404319	0.417364	0.375019	0.531193	0.477301	0.469091	0.495749
87.5	0.0433872	0.0783516	-0.0256565	-0.0920656	0.021262	0.0331171	0.212098	0.24937	0.0604907	0.332747	0.393901	0.405761	0.14273		0.281842	0.357256	0.119371	0.113673	0.228453	-0.0142743	0.39379	0.403774	0.252314	0.237355		0.677066	0.664555	0.728971	0.158103	0.520392	0.195115	0.527242	0.462691	0.52991	0.496005		0.353576	0.778274	0.613276	0.386799	0.405602	0.363669	0.515802	0.465576	0.459789	0.482485
88	0.0330136	0.0703745	-0.0332057	-0.100209	0.0130569	0.0253415	0.204659	0.243284	0.0533757	0.319419	0.38191	0.392428	0.133621		0.267187	0.341176	0.107608	0.101955	0.217209	-0.0203315	0.384359	0.390414	0.240026	0.225511		0.664129	0.652923	0.716105	0.152343	0.515421	0.191156	0.519487	0.456079	0.522247	0.487766		0.340833	0.763755	0.59823	0.369435	0.393625	0.352141	0.49962	0.453948	0.450512	0.469122
88.5	0.0225031	0.0624787	-0.0407523	-0.107748	0.00476917	0.0174463	0.197947	0.237187	0.0462675	0.306055	0.369925	0.379088	0.124597		0.252505	0.325218	0.0959032	0.0900535	0.205685	-0.0264539	0.374961	0.376778	0.227696	0.213594		0.651131	0.641289	0.703192	0.146558	0.510165	0.187144	0.511681	0.449426	0.514399	0.479443		0.328612	0.748721	0.583086	0.352459	0.381375	0.340467	0.482663	0.442489	0.441278	0.455684
89	0.0117474	0.054655	-0.0482827	-0.114987	-0.00358397	0.00942912	0.19156	0.231073	0.0391488	0.292708	0.357943	0.365781	0.115599		0.237647	0.309449	0.0842849	0.0778585	0.193901	-0.0326481	0.365749	0.362904	0.215395	0.201616		0.637999	0.629536	0.690248	0.140759	0.50463	0.183094	0.5039	0.442796	0.506411	0.471041		0.316834	0.733206	0.567826	0.33605	0.368751	0.328546	0.465246	0.431152	0.432145	0.442195
89.5	0.000546136	0.0468116	-0.0558348	-0.122257	-0.0120098	0.0013497	0.184725	0.224872	0.0319998	0.27932	0.345973	0.352469	0.106497		0.222727	0.293651	0.0726596	0.065506	0.181929	-0.0388491	0.3566	0.348757	0.203076	0.189562		0.624645	0.617722	0.677383	0.134922	0.498846	0.178989	0.496092	0.436118	0.498282	0.462555		0.305392	0.716923	0.552428	0.320181	0.3558	0.316435	0.447583	0.419825	0.423035	0.428622
90	-0.00987583	0.0388604	-0.0633999	-0.129811	-0.0204917	-0.006815	0.176981	0.218734	0.024891	0.265841	0.333897	0.33906	0.0973226		0.20764	0.277901	0.0610768	0.0530346	0.169836	-0.0450513	0.347698	0.33462	0.190843	0.177511		0.611415	0.606082	0.664835	0.129139	0.492783	0.17494	0.488153	0.429259	0.489874	0.454053		0.294146	0.699987	0.536988	0.304816	0.342565	0.304113	0.430291	0.40875	0.414178	0.415093
90.5	-0.01974	0.0307489	-0.0710241	-0.137656	-0.0290421	-0.0150553	0.168453	0.212457	0.0177427	0.25238	0.321855	0.325658	0.0880648		0.192326	0.2622	0.0495092	0.0404871	0.157652	-0.0512511	0.338931	0.320285	0.17864	0.16542		0.598053	0.5944	0.6523	0.123308	0.486399	0.170871	0.480246	0.42232	0.4814	0.445477		0.282817	0.682375	0.521365	0.289877	0.329075	0.291618	0.41354	0.39772	0.405396	0.401531
91	-0.029091	0.0223571	-0.0787074	-0.145715	-0.0376451	-0.0233688	0.159475	0.206033	0.0105217	0.239016	0.309893	0.312323	0.0787577		0.177142	0.246675	0.0379864	0.0279648	0.145514	-0.0574293	0.330434	0.305857	0.166593	0.153415		0.584778	0.582679	0.639792	0.11745	0.479745	0.166846	0.472514	0.415367	0.472934	0.436901		0.27126	0.664245	0.505611	0.275441	0.315326	0.278912	0.397432	0.38669	0.396736	0.387961
91.5	-0.0378518	0.0135936	-0.0865451	-0.153911	-0.0463309	-0.0317901	0.150211	0.199409	0.00312137	0.225731	0.297951	0.298952	0.0693783		0.162148	0.231136	0.0263925	0.0155661	0.133469	-0.0635878	0.322	0.291261	0.154606	0.141443		0.571446	0.570846	0.627175	0.111551	0.472777	0.162866	0.46487	0.408282	0.464445	0.428251		0.259416	0.645624	0.489618	0.261476	0.30143	0.26613	0.381779	0.375614	0.388067	0.374351
92	-0.0459189	0.00456705	-0.0945598	-0.162078	-0.0551279	-0.040406	0.141012	0.192527	-0.004496	0.212489	0.285855	0.285463	0.0599439		0.147123	0.215588	0.0146419	0.00326471	0.121545	-0.0698742	0.313663	0.276616	0.142751	0.12948		0.558222	0.55886	0.614354	0.10562	0.465491	0.158975	0.45734	0.401035	0.455944	0.419538		0.24725	0.626819	0.47339	0.248009	0.287276	0.253232	0.366647	0.364537	0.379487	0.360739
92.5	-0.0539734	-0.00468617	-0.102799	-0.170192	-0.0640842	-0.0492911	0.131996	0.185207	-0.012466	0.199263	0.273631	0.271779	0.0503654		0.132201	0.199811	0.00258041	-0.00897296	0.109664	-0.0763514	0.305155	0.261702	0.13087	0.117407		0.544982	0.546576	0.601351	0.0995869	0.457876	0.155067	0.449962	0.393612	0.447484	0.410722		0.234868	0.607847	0.456815	0.234894	0.272739	0.240231	0.351623	0.353278	0.370809	0.347011
93	-0.0619669	-0.0141317	-0.111261	-0.178186	-0.0732406	-0.0584473	0.123155	0.177498	-0.0207833	0.185971	0.261127	0.257782	0.0406263		0.117432	0.183662	-0.00987786	-0.0210958	0.0977856	-0.0831709	0.296368	0.246623	0.118915	0.105182		0.53184	0.533942	0.588242	0.093542	0.449963	0.151182	0.4427	0.385959	0.439024	0.401821		0.222412	0.588957	0.440029	0.222048	0.257904	0.227095	0.336702	0.341852	0.362071	0.33323
93.5	-0.0698818	-0.0235369	-0.119968	-0.186133	-0.0826176	-0.0678846	0.114349	0.169314	-0.0294851	0.172589	0.248274	0.243477	0.030708		0.102616	0.166964	-0.022845	-0.0331846	0.0858639	-0.090347	0.287052	0.231297	0.10672	0.0926818		0.518606	0.520982	0.575066	0.0874204	0.441728	0.147283	0.435465	0.378033	0.430518	0.392789		0.209926	0.570174	0.422998	0.209232	0.242764	0.213854	0.32192	0.33023	0.353257	0.319373
94	-0.0778219	-0.0330309	-0.128869	-0.193895	-0.0923033	-0.0776038	0.105816	0.160688	-0.0384858	0.158982	0.234993	0.228757	0.0206021		0.0876406	0.14946	-0.0363733	-0.0451762	0.0737029	-0.0980833	0.277063	0.215738	0.0941848	0.0797952		0.50547	0.507461	0.561883	0.0812839	0.43307	0.143352	0.428326	0.369788	0.421973	0.383623		0.197522	0.551687	0.405818	0.196487	0.227642	0.200419	0.307359	0.318436	0.344267	0.305515
94.5	-0.0858085	-0.0424969	-0.137852	-0.201649	-0.102065	-0.0874326	0.0972681	0.151894	-0.0476294	0.145338	0.221614	0.213897	0.0104233		0.0727701	0.131767	-0.0500933	-0.0571726	0.0615005	-0.105968	0.266887	0.200074	0.0815624	0.0668141		0.492328	0.493826	0.548737	0.0751244	0.424338	0.139388	0.42121	0.361468	0.413422	0.374427		0.18517	0.533239	0.38858	0.183664	0.21234	0.186924	0.292797	0.306538	0.335252	0.291612
95	-0.0938578	-0.0522135	-0.147061	-0.209128	-0.112299	-0.0975357	0.0892059	0.142579	-0.0570785	0.131302	0.207606	0.198481	-2.54426e-17		0.0575905	0.112689	-0.0645711	-0.0689327	0.0488136	-0.11465	0.255509	0.184017	0.0682367	0.0531892		0.479192	0.479223	0.53556	0.0689825	0.414888	0.135361	0.414186	0.352654	0.404766	0.364979		0.172946	0.515282	0.371223	0.170906	0.19764	0.173193	0.278588	0.29442	0.325801	0.277778

## Sheet: Fig. 3e
Time (min):	ATP + GTP + WT KpOptS	Time (min)	ATP + GTP + S30N KpOptS
0.000333	0.070095	0.0015	0.08297
0.002	0.067234	0.003167	0.091076
0.003667	0.066757	0.004833	0.096798
0.005333	0.068665	0.0065	0.096321
0.007	0.071526	0.008167	0.090122
0.008667	0.071049	0.009833	0.085831
0.010333	0.066757	0.0115	0.083447
0.012	0.064373	0.013167	0.083923
0.013667	0.070095	0.014833	0.082016
0.015333	0.076294	0.0165	0.078201
0.017	0.080109	0.018167	0.079632
0.018667	0.08297	0.019833	0.079632
0.020333	0.088692	0.0215	0.074863
0.022	0.09203	0.023167	0.068665
0.023667	0.088215	0.024833	0.067234
0.025333	0.076294	0.0265	0.071526
0.027	0.063896	0.028167	0.070572
0.028667	0.059128	0.029833	0.070572
0.030333	0.063419	0.0315	0.076294
0.032	0.066757	0.033167	0.076771
0.033667	0.066757	0.034833	0.072956
0.035333	0.071049	0.0365	0.069618
0.037	0.078678	0.038167	0.07534
0.038667	0.083447	0.039833	0.079155
0.040333	0.078678	0.0415	0.077248
0.042	0.071526	0.043167	0.080109
0.043667	0.066757	0.044833	0.084877
0.045333	0.065327	0.0465	0.089169
0.047	0.065327	0.048167	0.089169
0.048667	0.065804	0.049833	0.082493
0.050333	0.070095	0.0515	0.075817
0.052	0.074387	0.053167	0.070572
0.053667	0.081062	0.054833	0.071526
0.055333	0.086784	0.0565	0.075817
0.057	0.091553	0.058167	0.074387
0.058667	0.09203	0.059833	0.072002
0.060333	0.087738	0.0615	0.068188
0.062	0.082016	0.063167	0.06628
0.063667	0.075817	0.064833	0.064373
0.065333	0.069141	0.0665	0.060081
0.067	0.065327	0.068167	0.059605
0.068667	0.065804	0.069833	0.069141
0.070333	0.067711	0.0715	0.083923
0.072	0.070095	0.073167	0.089169
0.073667	0.074387	0.074833	0.085831
0.075333	0.080585	0.0765	0.079632
0.077	0.086784	0.078167	0.078678
0.078667	0.090122	0.079833	0.078678
0.080333	0.089169	0.0815	0.076294
0.082	0.086784	0.083167	0.076294
0.083667	0.081062	0.084833	0.080585
0.085333	0.072956	0.0865	0.089169
0.087	0.067234	0.088167	0.091076
0.088667	0.06628	0.089833	0.085831
0.090333	0.068665	0.0915	0.075817
0.092	0.071049	0.093167	0.070095
0.093667	0.076294	0.094833	0.06628
0.095333	0.081539	0.0965	0.062466
0.097	0.082493	0.098167	0.063896
0.098667	0.078678	0.099833	0.065327
0.100333	0.074387	0.1015	0.066757
0.102	0.073433	0.103167	0.069141
0.103667	0.072479	0.104833	0.071049
0.105333	0.074387	0.1065	0.072956
0.107	0.075817	0.108167	0.070095
0.108667	0.080585	0.109833	0.071526
0.110333	0.08297	0.1115	0.074863
0.112	0.08297	0.113167	0.081062
0.113667	0.084877	0.114833	0.087738
0.115333	0.081062	0.1165	0.09203
0.117	0.074387	0.118167	0.09203
0.118667	0.067234	0.119833	0.090599
0.120333	0.065327	0.1215	0.092983
0.122	0.069618	0.123167	0.095367
0.123667	0.072002	0.124833	0.095367
0.125333	0.080585	0.1265	0.096798
0.127	0.086784	0.128167	0.098228
0.128667	0.091076	0.129833	0.099659
0.130333	0.093937	0.1315	0.101566
0.132	0.091553	0.133167	0.099182
0.133667	0.088692	0.134833	0.094414
0.135333	0.080585	0.1365	0.085354
0.137	0.075817	0.138167	0.086784
0.138667	0.073433	0.139833	0.088215
0.140333	0.07534	0.1415	0.088692
0.142	0.078678	0.143167	0.089645
0.143667	0.083923	0.144833	0.087261
0.145333	0.089169	0.1465	0.088215
0.147	0.092983	0.148167	0.085831
0.148667	0.091553	0.149833	0.08297
0.150333	0.083923	0.1515	0.073433
0.152	0.076771	0.153167	0.06628
0.153667	0.068665	0.154833	0.072002
0.155333	0.06628	0.1565	0.081539
0.157	0.068188	0.158167	0.087738
0.158667	0.073433	0.159833	0.092983
0.160333	0.074387	0.1615	0.101089
0.162	0.074863	0.163167	0.107765
0.163667	0.077248	0.164833	0.105381
0.165333	0.074387	0.1665	0.100136
0.167	0.067234	0.168167	0.09346
0.168667	0.060558	0.169833	0.089645
0.170333	0.060558	0.1715	0.087261
0.172	0.061035	0.173167	0.087738
0.173667	0.061989	0.174833	0.088692
0.175333	0.064373	0.1765	0.085831
0.177	0.070572	0.178167	0.089169
0.178667	0.076294	0.179833	0.093937
0.180333	0.077724	0.1815	0.094891
0.182	0.077724	0.183167	0.087261
0.183667	0.073433	0.184833	0.078678
0.185333	0.072479	0.1865	0.076294
0.187	0.064373	0.188167	0.076771
0.188667	0.061512	0.189833	0.076771
0.190333	0.059128	0.1915	0.076294
0.192	0.05722	0.193167	0.076294
0.193667	0.056744	0.194833	0.079155
0.195333	0.058174	0.1965	0.086308
0.197	0.072002	0.198167	0.086784
0.198667	0.081062	0.199833	0.082493
0.200333	0.088692	0.2015	0.080585
0.202	0.094414	0.203167	0.0844
0.203667	0.101566	0.204833	0.089169
0.205333	0.105381	0.2065	0.088692
0.207	0.098228	0.208167	0.086784
0.208667	0.086784	0.209833	0.0844
0.210333	0.079155	0.2115	0.08297
0.212	0.079155	0.213167	0.0844
0.213667	0.083923	0.214833	0.0844
0.215333	0.080585	0.2165	0.079632
0.217	0.07534	0.218167	0.072479
0.218667	0.075817	0.219833	0.072002
0.220333	0.079632	0.2215	0.078678
0.222	0.079632	0.223167	0.078201
0.223667	0.072479	0.224833	0.073433
0.225333	0.066757	0.2265	0.072956
0.227	0.067711	0.228167	0.076294
0.228667	0.072002	0.229833	0.076294
0.230333	0.077248	0.2315	0.068188
0.232	0.079155	0.233167	0.059128
0.233667	0.079155	0.234833	0.056267
0.235333	0.078678	0.2365	0.056744
0.237	0.079632	0.238167	0.057697
0.238667	0.078678	0.239833	0.056267
0.240333	0.071526	0.2415	0.054359
0.242	0.061512	0.243167	0.060081
0.243667	0.055313	0.244833	0.068665
0.245333	0.056267	0.2465	0.07391
0.247	0.061989	0.248167	0.075817
0.248667	0.067711	0.249833	0.076294
0.250333	0.070572	0.2515	0.08297
0.252	0.074387	0.253167	0.087261
0.253667	0.082016	0.254833	0.090122
0.255333	0.091076	0.2565	0.091553
0.257	0.093937	0.258167	0.090122
0.258667	0.087738	0.259833	0.088692
0.260333	0.079632	0.2615	0.088215
0.262	0.082493	0.263167	0.090599
0.263667	0.088692	0.264833	0.088215
0.265333	0.088215	0.2665	0.081062
0.267	0.085354	0.268167	0.074387
0.268667	0.085354	0.269833	0.073433
0.270333	0.092506	0.2715	0.076294
0.272	0.092983	0.273167	0.07391
0.273667	0.0844	0.274833	0.072956
0.275333	0.076771	0.2765	0.078201
0.277	0.072956	0.278167	0.091553
0.278667	0.072956	0.279833	0.102997
0.280333	0.071049	0.2815	0.104427
0.282	0.067234	0.283167	0.102997
0.283667	0.063896	0.284833	0.100136
0.285333	0.062943	0.2865	0.098228
0.287	0.060081	0.288167	0.092983
0.288667	0.058174	0.289833	0.086784
0.290333	0.057697	0.2915	0.08297
0.292	0.05722	0.293167	0.0844
0.293667	0.056267	0.294833	0.089645
0.295333	0.05579	0.2965	0.092506
0.297	0.060558	0.298167	0.094414
0.298667	0.067234	0.299833	0.093937
0.300333	0.070572	0.3015	0.094891
0.302	0.072479	0.303167	0.096321
0.303667	0.072479	0.304833	0.097752
0.305333	0.074863	0.3065	0.096798
0.307	0.070572	0.308167	0.089645
0.308667	0.063419	0.309833	0.085831
0.310333	0.058174	0.3115	0.088692
0.312	0.060081	0.313167	0.089169
0.313667	0.067234	0.314833	0.085831
0.315333	0.072479	0.3165	0.083447
0.317	0.077724	0.318167	0.091076
0.318667	0.080585	0.319833	0.100136
0.320333	0.085354	0.3215	0.101089
0.322	0.089169	0.323167	0.099659
0.323667	0.09203	0.324833	0.097752
0.325333	0.090122	0.3265	0.097275
0.327	0.087261	0.328167	0.096321
0.328667	0.088692	0.329833	0.095844
0.330333	0.091076	0.3315	0.095367
0.332	0.089645	0.333167	0.093937
0.333667	0.084877	0.334833	0.092506
0.335333	0.080585	0.3365	0.092983
0.337	0.082016	0.338167	0.090599
0.338667	0.087738	0.339833	0.08297
0.340333	0.090122	0.3415	0.076771
0.342	0.092983	0.343167	0.072956
0.343667	0.094414	0.344833	0.074863
0.345333	0.097752	0.3465	0.078201
0.347	0.102043	0.348167	0.085354
0.348667	0.103951	0.349833	0.088692
0.350333	0.102997	0.3515	0.091076
0.352	0.100136	0.353167	0.098705
0.353667	0.097275	0.354833	0.103474
0.355333	0.092983	0.3565	0.098705
0.357	0.083923	0.358167	0.086308
0.358667	0.073433	0.359833	0.078678
0.360333	0.065804	0.3615	0.076771
0.362	0.059128	0.363167	0.071049
0.363667	0.060081	0.364833	0.062943
0.365333	0.068665	0.3665	0.056744
0.367	0.07534	0.368167	0.060081
0.368667	0.077724	0.369833	0.065804
0.370333	0.081539	0.3715	0.069618
0.372	0.088215	0.373167	0.068665
0.373667	0.092983	0.374833	0.069141
0.375333	0.091076	0.3765	0.07391
0.377	0.086308	0.378167	0.082016
0.378667	0.081539	0.379833	0.086784
0.380333	0.077724	0.3815	0.087738
0.382	0.077248	0.383167	0.089169
0.383667	0.07534	0.384833	0.091553
0.385333	0.070572	0.3865	0.090599
0.387	0.072002	0.388167	0.083923
0.388667	0.079155	0.389833	0.077248
0.390333	0.085831	0.3915	0.071049
0.392	0.079632	0.393167	0.06628
0.393667	0.07391	0.394833	0.06628
0.395333	0.072956	0.3965	0.072956
0.397	0.073433	0.398167	0.079632
0.398667	0.069141	0.399833	0.083923
0.400333	0.06485	0.4015	0.08297
0.402	0.064373	0.403167	0.08297
0.403667	0.060558	0.404833	0.079632
0.405333	0.059128	0.4065	0.077724
0.407	0.063896	0.408167	0.071049
0.408667	0.069618	0.409833	0.068665
0.410333	0.068188	0.4115	0.072479
0.412	0.071049	0.413167	0.076294
0.413667	0.081539	0.414833	0.077248
0.415333	0.089169	0.4165	0.07391
0.417	0.089169	0.418167	0.07391
0.418667	0.089169	0.419833	0.070095
0.420333	0.093937	0.4215	0.070572
0.422	0.09346	0.423167	0.072002
0.423667	0.090122	0.424833	0.068665
0.425333	0.087738	0.4265	0.062943
0.427	0.082016	0.428167	0.061035
0.428667	0.07391	0.429833	0.065804
0.430333	0.069618	0.4315	0.068665
0.432	0.072956	0.433167	0.067711
0.433667	0.071526	0.434833	0.072479
0.435333	0.067711	0.4365	0.084877
0.437	0.068665	0.438167	0.097752
0.438667	0.074387	0.439833	0.097752
0.440333	0.077724	0.4415	0.088692
0.442	0.076771	0.443167	0.083447
0.443667	0.077248	0.444833	0.083447
0.445333	0.078678	0.4465	0.079155
0.447	0.083447	0.448167	0.071526
0.448667	0.086308	0.449833	0.067711
0.450333	0.088215	0.4515	0.067711
0.452	0.088215	0.453167	0.072002
0.453667	0.090122	0.454833	0.072479
0.455333	0.092506	0.4565	0.067234
0.457	0.087738	0.458167	0.061989
0.458667	0.082016	0.459833	0.063896
0.460333	0.074863	0.4615	0.07391
0.462	0.064373	0.463167	0.081539
0.463667	0.058174	0.464833	0.083447
0.465333	0.061512	0.4665	0.0844
0.467	0.069141	0.468167	0.092983
0.468667	0.072002	0.469833	0.100136
0.470333	0.075817	0.4715	0.097275
0.472	0.083923	0.473167	0.087261
0.473667	0.088215	0.474833	0.081062
0.475333	0.079632	0.4765	0.079632
0.477	0.067711	0.478167	0.072002
0.478667	0.061989	0.479833	0.068188
0.480333	0.064373	0.4815	0.074863
0.482	0.064373	0.483167	0.088215
0.483667	0.061512	0.484833	0.096321
0.485333	0.057697	0.4865	0.099182
0.487	0.058174	0.488167	0.101566
0.488667	0.062943	0.489833	0.101089
0.490333	0.06628	0.4915	0.09346
0.492	0.070095	0.493167	0.083447
0.493667	0.073433	0.494833	0.077724
0.495333	0.079632	0.4965	0.079155
0.497	0.086784	0.498167	0.085354
0.498667	0.09203	0.499833	0.087261
0.500333	0.091553	0.5015	0.088215
0.502	0.087738	0.503167	0.093937
0.503667	0.083447	0.504833	0.103474
0.505333	0.078678	0.5065	0.106335
0.507	0.071049	0.508167	0.101566
0.508667	0.065804	0.509833	0.100613
0.510333	0.062466	0.5115	0.103951
0.512	0.062466	0.513167	0.105381
0.513667	0.069141	0.514833	0.102043
0.515333	0.078201	0.5165	0.096321
0.517	0.0844	0.518167	0.09346
0.518667	0.081539	0.519833	0.09203
0.520333	0.082493	0.5215	0.091553
0.522	0.085354	0.523167	0.087738
0.523667	0.0844	0.524833	0.084877
0.525333	0.076771	0.5265	0.088692
0.527	0.070095	0.528167	0.09346
0.528667	0.069618	0.529833	0.096798
0.530333	0.066757	0.5315	0.098228
0.532	0.063896	0.533167	0.100613
0.533667	0.062466	0.534833	0.102043
0.535333	0.06485	0.5365	0.102043
0.537	0.071049	0.538167	0.099659
0.538667	0.081062	0.539833	0.095844
0.540333	0.089169	0.5415	0.086308
0.542	0.09346	0.543167	0.075817
0.543667	0.092506	0.544833	0.07391
0.545333	0.089645	0.5465	0.073433
0.547	0.085831	0.548167	0.072002
0.548667	0.078201	0.549833	0.068665
0.550333	0.072002	0.5515	0.074863
0.552	0.065804	0.553167	0.085354
0.553667	0.063419	0.554833	0.095367
0.555333	0.062466	0.5565	0.10252
0.557	0.062466	0.558167	0.109196
0.558667	0.063419	0.559833	0.113964
0.560333	0.063419	0.5615	0.114441
0.562	0.061989	0.563167	0.109196
0.563667	0.05579	0.564833	0.09203
0.565333	0.051498	0.5665	0.076294
0.567	0.050545	0.568167	0.069618
0.568667	0.050068	0.569833	0.070095
0.570333	0.052452	0.5715	0.067711
0.572	0.060558	0.573167	0.064373
0.573667	0.074387	0.574833	0.064373
0.575333	0.08297	0.5765	0.06628
0.577	0.082493	0.578167	0.067234
0.578667	0.080585	0.579833	0.067711
0.580333	0.078201	0.5815	0.066757
0.582	0.07534	0.583167	0.069141
0.583667	0.074863	0.584833	0.075817
0.585333	0.080585	0.5865	0.08297
0.587	0.085354	0.588167	0.083923
0.588667	0.086308	0.589833	0.078678
0.590333	0.08297	0.5915	0.076771
0.592	0.076771	0.593167	0.07534
0.593667	0.069141	0.594833	0.074387
0.595333	0.063419	0.5965	0.07391
0.597	0.061512	0.598167	0.079155
0.598667	0.059605	0.599833	0.085354
0.600333	0.061989	0.6015	0.09203
0.602	0.067234	0.603167	0.099182
0.603667	0.067234	0.604833	0.105858
0.605333	0.063896	0.6065	0.106812
0.607	0.065804	0.608167	0.105858
0.608667	0.071049	0.609833	0.107765
0.610333	0.071526	0.6115	0.103474
0.612	0.069618	0.613167	0.094891
0.613667	0.07391	0.614833	0.081539
0.615333	0.08297	0.6165	0.072479
0.617	0.08297	0.618167	0.06628
0.618667	0.078678	0.619833	0.062943
0.620333	0.077248	0.6215	0.065327
0.622	0.076294	0.623167	0.072479
0.623667	0.072956	0.624833	0.081062
0.625333	0.068188	0.6265	0.085831
0.627	0.067711	0.628167	0.089645
0.628667	0.070095	0.629833	0.092506
0.630333	0.076294	0.6315	0.096321
0.632	0.081062	0.633167	0.096798
0.633667	0.087261	0.634833	0.098228
0.635333	0.090122	0.6365	0.100613
0.637	0.090122	0.638167	0.098228
0.638667	0.086784	0.639833	0.089645
0.640333	0.081539	0.6415	0.079155
0.642	0.078678	0.643167	0.072479
0.643667	0.071049	0.644833	0.070095
0.645333	0.063419	0.6465	0.069618
0.647	0.060558	0.648167	0.074387
0.648667	0.063419	0.649833	0.076771
0.650333	0.06628	0.6515	0.076771
0.652	0.062466	0.653167	0.079632
0.653667	0.060081	0.654833	0.083447
0.655333	0.06628	0.6565	0.085831
0.657	0.072956	0.658167	0.08297
0.658667	0.078678	0.659833	0.081062
0.660333	0.079632	0.6615	0.082016
0.662	0.083923	0.663167	0.082016
0.663667	0.090122	0.664833	0.082016
0.665333	0.090122	0.6665	0.080585
0.667	0.085354	0.668167	0.083447
0.668667	0.078201	0.669833	0.089645
0.670333	0.07391	0.6715	0.095844
0.672	0.071049	0.673167	0.101566
0.673667	0.07391	0.674833	0.104427
0.675333	0.07534	0.6765	0.107288
0.677	0.077724	0.678167	0.107765
0.678667	0.079155	0.679833	0.111103
0.680333	0.084877	0.6815	0.113487
0.682	0.089169	0.683167	0.110626
0.683667	0.088692	0.684833	0.104904
0.685333	0.083447	0.6865	0.104427
0.687	0.079632	0.688167	0.107288
0.688667	0.077248	0.689833	0.103951
0.690333	0.078201	0.6915	0.090599
0.692	0.079155	0.693167	0.082016
0.693667	0.072956	0.694833	0.079632
0.695333	0.069618	0.6965	0.074387
0.697	0.063896	0.698167	0.070572
0.698667	0.061989	0.699833	0.067234
0.700333	0.052452	0.7015	0.075817
0.702	0.046253	0.703167	0.081539
0.703667	0.045776	0.704833	0.082016
0.705333	0.049591	0.7065	0.083923
0.707	0.054836	0.708167	0.080585
0.708667	0.061989	0.709833	0.08297
0.710333	0.073433	0.7115	0.083923
0.712	0.080585	0.713167	0.085831
0.713667	0.0844	0.714833	0.089645
0.715333	0.084877	0.7165	0.090599
0.717	0.085831	0.718167	0.092506
0.718667	0.085354	0.719833	0.092983
0.720333	0.083447	0.7215	0.092506
0.722	0.080109	0.723167	0.093937
0.723667	0.079632	0.724833	0.091553
0.725333	0.080585	0.7265	0.090599
0.727	0.0844	0.728167	0.089645
0.728667	0.084877	0.729833	0.091553
0.730333	0.084877	0.7315	0.089645
0.732	0.087261	0.733167	0.086308
0.733667	0.088692	0.734833	0.085354
0.735333	0.087261	0.7365	0.087738
0.737	0.082016	0.738167	0.091553
0.738667	0.081062	0.739833	0.091553
0.740333	0.078201	0.7415	0.090599
0.742	0.075817	0.743167	0.089169
0.743667	0.077724	0.744833	0.086784
0.745333	0.079632	0.7465	0.076771
0.747	0.082016	0.748167	0.067234
0.748667	0.083447	0.749833	0.061989
0.750333	0.087738	0.7515	0.061989
0.752	0.088215	0.753167	0.062466
0.753667	0.080585	0.754833	0.070095
0.755333	0.072956	0.7565	0.083447
0.757	0.065327	0.758167	0.089645
0.758667	0.059128	0.759833	0.090599
0.760333	0.051498	0.7615	0.09346
0.762	0.048637	0.763167	0.099182
0.763667	0.053406	0.764833	0.10252
0.765333	0.06485	0.7665	0.099182
0.767	0.076771	0.768167	0.096321
0.768667	0.072002	0.769833	0.096798
0.770333	0.063896	0.7715	0.099659
0.772	0.059605	0.773167	0.098228
0.773667	0.061989	0.774833	0.089645
0.775333	0.061989	0.7765	0.08297
0.777	0.059605	0.778167	0.081539
0.778667	0.06628	0.779833	0.079632
0.780333	0.07534	0.7815	0.077248
0.782	0.082016	0.783167	0.072002
0.783667	0.079155	0.784833	0.068665
0.785333	0.071049	0.7865	0.068665
0.787	0.06485	0.788167	0.074863
0.788667	0.063896	0.789833	0.078678
0.790333	0.06628	0.7915	0.076771
0.792	0.067234	0.793167	0.079632
0.793667	0.063419	0.794833	0.087738
0.795333	0.062466	0.7965	0.091076
0.797	0.065327	0.798167	0.08297
0.798667	0.070095	0.799833	0.072479
0.800333	0.068188	0.8015	0.06485
0.802	0.061035	0.803167	0.062943
0.803667	0.059605	0.804833	0.061035
0.805333	0.062466	0.8065	0.061035
0.807	0.062466	0.808167	0.063896
0.808667	0.051498	0.809833	0.069141
0.810333	0.0453	0.8115	0.073433
0.812	0.049591	0.813167	0.073433
0.813667	0.057697	0.814833	0.071526
0.815333	0.061512	0.8165	0.071526
0.817	0.062943	0.818167	0.071526
0.818667	0.071049	0.819833	0.072956
0.820333	0.076294	0.8215	0.078678
0.822	0.073433	0.823167	0.084877
0.823667	0.072479	0.824833	0.087738
0.825333	0.071526	0.8265	0.087261
0.827	0.067234	0.828167	0.089169
0.828667	0.05579	0.829833	0.091076
0.830333	0.052452	0.8315	0.086784
0.832	0.055313	0.833167	0.078678
0.833667	0.053883	0.834833	0.07534
0.835333	0.050545	0.8365	0.072479
0.837	0.049591	0.838167	0.070095
0.838667	0.057697	0.839833	0.065804
0.840333	0.06485	0.8415	0.071049
0.842	0.070095	0.843167	0.07534
0.843667	0.070572	0.844833	0.079632
0.845333	0.070095	0.8465	0.085354
0.847	0.068665	0.848167	0.095844
0.848667	0.068188	0.849833	0.102997
0.850333	0.069618	0.8515	0.099659
0.852	0.068665	0.853167	0.101089
0.853667	0.06628	0.854833	0.10252
0.855333	0.065804	0.8565	0.10252
0.857	0.071049	0.858167	0.094891
0.858667	0.074863	0.859833	0.09203
0.860333	0.071049	0.8615	0.095367
0.862	0.067711	0.863167	0.100613
0.863667	0.065804	0.864833	0.104427
0.865333	0.068665	0.8665	0.105858
0.867	0.070095	0.868167	0.105381
0.868667	0.071526	0.869833	0.103951
0.870333	0.069618	0.8715	0.103474
0.872	0.06628	0.873167	0.095367
0.873667	0.069141	0.874833	0.082493
0.875333	0.072956	0.8765	0.07534
0.877	0.074863	0.878167	0.072479
0.878667	0.074863	0.879833	0.072956
0.880333	0.082493	0.8815	0.069618
0.882	0.090122	0.883167	0.068188
0.883667	0.089645	0.884833	0.071049
0.885333	0.082493	0.8865	0.076294
0.887	0.079155	0.888167	0.081539
0.888667	0.079632	0.889833	0.085354
0.890333	0.075817	0.8915	0.087261
0.892	0.069141	0.893167	0.088692
0.893667	0.06485	0.894833	0.090599
0.895333	0.062943	0.8965	0.090599
0.897	0.05579	0.898167	0.087261
0.898667	0.047684	0.899833	0.081062
0.900333	0.044346	0.9015	0.077724
0.902	0.044823	0.903167	0.078678
0.903667	0.050068	0.904833	0.082493
0.905333	0.058651	0.9065	0.081539
0.907	0.069618	0.908167	0.078201
0.908667	0.07534	0.909833	0.075817
0.910333	0.077248	0.9115	0.079155
0.912	0.076294	0.913167	0.083447
0.913667	0.078678	0.914833	0.084877
0.915333	0.081062	0.9165	0.081062
0.917	0.0844	0.918167	0.077724
0.918667	0.089645	0.919833	0.08297
0.920333	0.087261	0.9215	0.086784
0.922	0.086308	0.923167	0.084877
0.923667	0.085831	0.924833	0.083923
0.925333	0.0844	0.9265	0.087261
0.927	0.075817	0.928167	0.094891
0.928667	0.067234	0.929833	0.096798
0.930333	0.070095	0.9315	0.095367
0.932	0.082016	0.933167	0.090122
0.933667	0.089169	0.934833	0.077248
0.935333	0.091553	0.9365	0.071049
0.937	0.096321	0.938167	0.070095
0.938667	0.104904	0.939833	0.067711
0.940333	0.110149	0.9415	0.062466
0.942	0.100613	0.943167	0.059605
0.943667	0.089645	0.944833	0.067711
0.945333	0.078678	0.9465	0.075817
0.947	0.071526	0.948167	0.080585
0.948667	0.065327	0.949833	0.082016
0.950333	0.059605	0.9515	0.080109
0.952	0.059605	0.953167	0.0844
0.953667	0.061035	0.954833	0.090122
0.955333	0.06628	0.9565	0.092983
0.957	0.070095	0.958167	0.089645
0.958667	0.071049	0.959833	0.090599
0.960333	0.069141	0.9615	0.100136
0.962	0.068665	0.963167	0.107765
0.963667	0.072479	0.964833	0.102997
0.965333	0.072956	0.9665	0.097275
0.967	0.071526	0.968167	0.097752
0.968667	0.068665	0.969833	0.099659
0.970333	0.070095	0.9715	0.095367
0.972	0.071049	0.973167	0.085831
0.973667	0.069141	0.974833	0.080585
0.975333	0.06628	0.9765	0.080109
0.977	0.068188	0.978167	0.083447
0.978667	0.072002	0.979833	0.085354
0.980333	0.07534	0.9815	0.083447
0.982	0.077724	0.983167	0.087261
0.983667	0.079632	0.984833	0.092983
0.985333	0.082493	0.9865	0.098705
0.987	0.082493	0.988167	0.100613
0.988667	0.078678	0.989833	0.096798
0.990333	0.076294	0.9915	0.096798
0.992	0.074387	0.993167	0.098228
0.993667	0.069618	0.994833	0.100613
0.995333	0.063419	0.9965	0.097752
0.997	0.060081	0.998167	0.094414
0.998667	0.062466	0.999833	0.096798
1.00033	0.063896	1.0015	0.097275
1.002	0.057697	1.00317	0.094414
1.00367	0.050068	1.00483	0.09346
1.00533	0.049591	1.0065	0.094414
1.007	0.05579	1.00817	0.09203
1.00867	0.061512	1.00983	0.091553
1.01033	0.062943	1.0115	0.092983
1.012	0.067711	1.01317	0.097752
1.01367	0.076771	1.01483	0.095367
1.01533	0.081062	1.0165	0.086784
1.017	0.078201	1.01817	0.081062
1.01867	0.071526	1.01983	0.081062
1.02033	0.066757	1.0215	0.08297
1.022	0.062943	1.02317	0.07534
1.02367	0.064373	1.02483	0.070572
1.02533	0.068665	1.0265	0.07391
1.027	0.069618	1.02817	0.080585
1.02867	0.062466	1.02983	0.078201
1.03033	0.058174	1.0315	0.074387
1.032	0.061512	1.03317	0.076771
1.03367	0.061512	1.03483	0.0844
1.03533	0.060558	1.0365	0.091076
1.037	0.059605	1.03817	0.094891
1.03867	0.062943	1.03983	0.098228
1.04033	0.068665	1.0415	0.098228
1.042	0.07391	1.04317	0.092983
1.04367	0.07534	1.04483	0.084877
1.04533	0.072956	1.0465	0.081062
1.047	0.074863	1.04817	0.079632
1.04867	0.080585	1.04983	0.079155
1.05033	0.081062	1.0515	0.082493
1.052	0.069141	1.05317	0.094414
1.05367	0.059128	1.05483	0.103474
1.05533	0.054836	1.0565	0.10252
1.057	0.051498	1.05817	0.095844
1.05867	0.051975	1.05983	0.087261
1.06033	0.054359	1.0615	0.083923
1.062	0.059605	1.06317	0.082493
1.06367	0.06485	1.06483	0.079632
1.06533	0.069141	1.0665	0.079632
1.067	0.071049	1.06817	0.080585
1.06867	0.063419	1.06983	0.087738
1.07033	0.05579	1.0715	0.088692
1.072	0.060081	1.07317	0.08297
1.07367	0.066757	1.07483	0.079155
1.07533	0.072002	1.0765	0.078201
1.077	0.071049	1.07817	0.082016
1.07867	0.071049	1.07983	0.082016
1.08033	0.072002	1.0815	0.081539
1.082	0.067234	1.08317	0.078201
1.08367	0.062466	1.08483	0.078201
1.08533	0.056744	1.0865	0.081539
1.087	0.052929	1.08817	0.083923
1.08867	0.051975	1.08983	0.086784
1.09033	0.05722	1.0915	0.087261
1.092	0.062943	1.09317	0.095367
1.09367	0.062943	1.09483	0.105381
1.09533	0.063419	1.0965	0.112057
1.097	0.068665	1.09817	0.11301
1.09867	0.072002	1.09983	0.106812
1.10033	0.069618	1.1015	0.097275
1.102	0.067711	1.10317	0.085831
1.10367	0.069141	1.10483	0.078678
1.10533	0.072479	1.1065	0.072479
1.107	0.074863	1.10817	0.068188
1.10867	0.077724	1.10983	0.069618
1.11033	0.076294	1.1115	0.07534
1.112	0.07391	1.11317	0.084877
1.11367	0.072479	1.11483	0.087261
1.11533	0.071049	1.1165	0.083447
1.117	0.070095	1.11817	0.076294
1.11867	0.068665	1.11983	0.076771
1.12033	0.065327	1.1215	0.086308
1.122	0.062943	1.12317	0.090599
1.12367	0.064373	1.12483	0.088692
1.12533	0.065327	1.1265	0.088215
1.127	0.063419	1.12817	0.096798
1.12867	0.061512	1.12983	0.103951
1.13033	0.067234	1.1315	0.105381
1.132	0.072002	1.13317	0.10252
1.13367	0.068665	1.13483	0.106812
1.13533	0.059605	1.1365	0.115871
1.137	0.050545	1.13817	0.120163
1.13867	0.047207	1.13983	0.114441
1.14033	0.046253	1.1415	0.102043
1.142	0.048161	1.14317	0.092983
1.14367	0.051022	1.14483	0.090122
1.14533	0.051975	1.1465	0.085831
1.147	0.052929	1.14817	0.081062
1.14867	0.052929	1.14983	0.081062
1.15033	0.051975	1.1515	0.090599
1.152	0.049591	1.15317	0.102043
1.15367	0.050068	1.15483	0.104427
1.15533	0.05579	1.1565	0.101566
1.157	0.067711	1.15817	0.095844
1.15867	0.075817	1.15983	0.087738
1.16033	0.074387	1.1615	0.076771
1.162	0.066757	1.16317	0.068188
1.16367	0.061512	1.16483	0.062466
1.16533	0.060558	1.1665	0.058174
1.167	0.063896	1.16817	0.059128
1.16867	0.068188	1.16983	0.066757
1.17033	0.071526	1.1715	0.078201
1.172	0.074863	1.17317	0.086308
1.17367	0.081539	1.17483	0.092983
1.17533	0.089169	1.1765	0.102043
1.177	0.092506	1.17817	0.106812
1.17867	0.092506	1.17983	0.104904
1.18033	0.096321	1.1815	0.102997
1.182	0.103474	1.18317	0.101566
1.18367	0.10252	1.18483	0.099659
1.18533	0.095844	1.1865	0.098228
1.187	0.085354	1.18817	0.099659
1.18867	0.080585	1.18983	0.103951
1.19033	0.081539	1.1915	0.103951
1.192	0.085354	1.19317	0.103474
1.19367	0.087261	1.19483	0.105858
1.19533	0.086784	1.1965	0.108719
1.197	0.088215	1.19817	0.107288
1.19867	0.090122	1.19983	0.103951
1.20033	0.088692	1.2015	0.100613
1.202	0.079632	1.20317	0.095367
1.20367	0.071526	1.20483	0.086784
1.20533	0.069618	1.2065	0.079155
1.207	0.070572	1.20817	0.076771
1.20867	0.069618	1.20983	0.078201
1.21033	0.069141	1.2115	0.083923
1.212	0.073433	1.21317	0.092983
1.21367	0.082016	1.21483	0.102997
1.21533	0.087261	1.2165	0.108242
1.217	0.088215	1.21817	0.113964
1.21867	0.085831	1.21983	0.121593
1.22033	0.0844	1.2215	0.128269
1.222	0.08297	1.22317	0.1297
1.22367	0.081539	1.22483	0.127316
1.22533	0.082016	1.2265	0.124931
1.227	0.082016	1.22817	0.126839
1.22867	0.086308	1.22983	0.126362
1.23033	0.089645	1.2315	0.118732
1.232	0.089169	1.23317	0.106812
1.23367	0.087738	1.23483	0.102043
1.23533	0.091553	1.2365	0.103474
1.237	0.095844	1.23817	0.097275
1.23867	0.096798	1.23983	0.088215
1.24033	0.097752	1.2415	0.080585
1.242	0.101566	1.24317	0.083447
1.24367	0.106812	1.24483	0.089169
1.24533	0.106335	1.2465	0.094414
1.247	0.102043	1.24817	0.099659
1.24867	0.096798	1.24983	0.105381
1.25033	0.093937	1.2515	0.112534
1.252	0.089645	1.25317	0.116348
1.25367	0.083447	1.25483	0.118732
1.25533	0.079155	1.2565	0.120163
1.257	0.081062	1.25817	0.123501
1.25867	0.085354	1.25983	0.127316
1.26033	0.091076	1.2615	0.1297
1.262	0.096798	1.26317	0.136852
1.26367	0.099659	1.26483	0.14019
1.26533	0.101566	1.2665	0.138283
1.267	0.108719	1.26817	0.133038
1.26867	0.119209	1.26983	0.136375
1.27033	0.123024	1.2715	0.142097
1.272	0.123978	1.27317	0.144005
1.27367	0.125885	1.27483	0.142097
1.27533	0.129223	1.2765	0.146866
1.277	0.128269	1.27817	0.155449
1.27867	0.123024	1.27983	0.158787
1.28033	0.121593	1.2815	0.162125
1.282	0.128269	1.28317	0.164509
1.28367	0.142574	1.28483	0.169754
1.28533	0.152588	1.2865	0.170231
1.287	0.155449	1.28817	0.168324
1.28867	0.160217	1.28983	0.16737
1.29033	0.169754	1.2915	0.165939
1.292	0.176907	1.29317	0.165939
1.29367	0.176907	1.29483	0.165462
1.29533	0.177383	1.2965	0.168324
1.297	0.18549	1.29817	0.173092
1.29867	0.197411	1.29983	0.174522
1.30033	0.20647	1.3015	0.174046
1.302	0.211716	1.30317	0.17643
1.30367	0.216961	1.30483	0.183105
1.30533	0.225544	1.3065	0.191212
1.307	0.237942	1.30817	0.197411
1.30867	0.252724	1.30983	0.20504
1.31033	0.275135	1.3115	0.219345
1.312	0.305176	1.31317	0.234604
1.31367	0.346184	1.31483	0.245571
1.31533	0.391483	1.3165	0.253201
1.317	0.440598	1.31817	0.263214
1.31867	0.494957	1.31983	0.275135
1.32033	0.547886	1.3215	0.281334
1.322	0.601768	1.32317	0.284195
1.32367	0.662804	1.32483	0.289917
1.32533	0.733376	1.3265	0.300884
1.327	0.808716	1.32817	0.317574
1.32867	0.884056	1.32983	0.341415
1.33033	0.967503	1.3315	0.368595
1.332	1.05667	1.33317	0.393391
1.33367	1.14346	1.33483	0.415325
1.33533	1.22309	1.3365	0.435829
1.337	1.29271	1.33817	0.454426
1.33867	1.36519	1.33983	0.470638
1.34033	1.43766	1.3415	0.485897
1.342	1.50394	1.34317	0.508308
1.34367	1.55926	1.34483	0.536442
1.34533	1.6098	1.3465	0.562191
1.347	1.66082	1.34817	0.582695
1.34867	1.70517	1.34983	0.592709
1.35033	1.74141	1.3515	0.604153
1.352	1.77145	1.35317	0.61512
1.35367	1.79911	1.35483	0.631332
1.35533	1.82056	1.3565	0.648975
1.357	1.84059	1.35817	0.666618
1.35867	1.85966	1.35983	0.696182
1.36033	1.87635	1.3615	0.734329
1.362	1.89018	1.36317	0.779152
1.36367	1.90258	1.36483	0.823021
1.36533	1.92022	1.3665	0.872135
1.367	1.93644	1.36817	0.929356
1.36867	1.9455	1.36983	0.988007
1.37033	1.94836	1.3715	1.03712
1.372	1.94502	1.37317	1.07956
1.37367	1.94454	1.37483	1.11198
1.37533	1.93739	1.3765	1.12867
1.377	1.91402	1.37817	1.12867
1.37867	1.87492	1.37983	1.11675
1.38033	1.82867	1.3815	1.09291
1.382	1.77383	1.38317	1.0457
1.38367	1.69706	1.38483	0.982761
1.38533	1.60265	1.3865	0.916481
1.387	1.50204	1.38817	0.844479
1.38867	1.39904	1.38983	0.752449
1.39033	1.29366	1.3915	0.650406
1.392	1.19448	1.39317	0.554085
1.39367	1.10865	1.39483	0.462055
1.39533	1.02902	1.3965	0.37241
1.397	0.955105	1.39817	0.288486
1.39867	0.90313	1.39983	0.217438
1.40033	0.864983	1.4015	0.161171
1.402	0.833988	1.40317	0.123024
1.40367	0.812054	1.40483	0.10252
1.40533	0.812054	1.4065	0.091076
1.407	0.83828	1.40817	0.087261
1.40867	0.880718	1.40983	0.102997
1.41033	0.943661	1.4115	0.14019
1.412	1.03617	1.41317	0.190258
1.41367	1.15824	1.41483	0.246048
1.41533	1.31559	1.4165	0.316143
1.417	1.50776	1.41817	0.402451
1.41867	1.73521	1.41983	0.500202
1.42033	2.00558	1.4215	0.601292
1.422	2.32506	1.42317	0.703812
1.42367	2.70081	1.42483	0.811577
1.42533	3.13234	1.4265	0.926971
1.427	3.63111	1.42817	1.05476
1.42867	4.19712	1.42983	1.18256
1.43033	4.84419	1.4315	1.3032
1.432	5.58472	1.43317	1.41907
1.43367	6.43015	1.43483	1.53255
1.43533	7.39384	1.4365	1.63937
1.437	8.48675	1.43817	1.73855
1.43867	9.72414	1.43983	1.8301
1.44033	11.1117	1.4415	1.92308
1.442	12.6557	1.44317	2.01654
1.44367	14.3576	1.44483	2.11239
1.44533	16.2134	1.4465	2.21157
1.447	18.218	1.44817	2.30837
1.44867	20.3671	1.44983	2.40803
1.45033	22.6378	1.4515	2.51055
1.452	24.9987	1.45317	2.61879
1.45367	27.4181	1.45483	2.73752
1.45533	29.8615	1.4565	2.86102
1.457	32.2967	1.45817	2.98882
1.45867	34.6885	1.45983	3.12185
1.46033	37.0007	1.4615	3.26252
1.462	39.2065	1.46317	3.40128
1.46367	41.2893	1.46483	3.52573
1.46533	43.2424	1.4665	3.64399
1.467	45.0468	1.46817	3.76177
1.46867	46.6886	1.46983	3.87812
1.47033	48.1801	1.4715	3.98779
1.472	49.5358	1.47317	4.08936
1.47367	50.7512	1.47483	4.18997
1.47533	51.8222	1.4765	4.29201
1.477	52.7587	1.47817	4.39358
1.47867	53.5707	1.47983	4.4961
1.48033	54.2464	1.4815	4.60148
1.482	54.791	1.48317	4.7164
1.48367	55.2154	1.48483	4.84037
1.48533	55.5282	1.4865	4.96769
1.487	55.7308	1.48817	5.09644
1.48867	55.8329	1.48983	5.22661
1.49033	55.8596	1.4915	5.35297
1.492	55.8233	1.49317	5.48077
1.49367	55.7385	1.49483	5.60904
1.49533	55.6188	1.4965	5.74589
1.497	55.4867	1.49817	5.88131
1.49867	55.3665	1.49983	6.02055
1.50033	55.2721	1.5015	6.17313
1.502	55.2154	1.50317	6.3448
1.50367	55.2063	1.50483	6.53458
1.50533	55.2716	1.5065	6.73628
1.507	55.4361	1.50817	6.95705
1.50867	55.7118	1.50983	7.2012
1.51033	56.1104	1.5115	7.47442
1.512	56.6473	1.51317	7.7734
1.51367	57.3459	1.51483	8.09908
1.51533	58.2209	1.5165	8.45909
1.517	59.2737	1.51817	8.86011
1.51867	60.5078	1.51983	9.29833
1.52033	61.9307	1.5215	9.7661
1.522	63.5557	1.52317	10.2682
1.52367	65.3763	1.52483	10.8109
1.52533	67.3799	1.5265	11.3921
1.527	69.5524	1.52817	12.0144
1.52867	71.8765	1.52983	12.6753
1.53033	74.3346	1.5315	13.3719
1.532	76.8976	1.53317	14.0991
1.53367	79.536	1.53483	14.8497
1.53533	82.2072	1.5365	15.6217
1.537	84.8718	1.53817	16.4046
1.53867	87.4867	1.53983	17.1938
1.54033	90.0059	1.5415	17.9839
1.542	92.38	1.54317	18.7731
1.54367	94.5768	1.54483	19.556
1.54533	96.5629	1.5465	20.3152
1.547	98.3171	1.54817	21.0423
1.54867	99.8254	1.54983	21.7371
1.55033	101.073	1.5515	22.4051
1.552	102.051	1.55317	23.0303
1.55367	102.75	1.55483	23.5977
1.55533	103.188	1.5565	24.1198
1.557	103.385	1.55817	24.5929
1.55867	103.352	1.55983	25.0216
1.56033	103.103	1.5615	25.3968
1.562	102.659	1.56317	25.7239
1.56367	102.049	1.56483	26.01
1.56533	101.291	1.5665	26.2508
1.567	100.395	1.56817	26.4545
1.56867	99.38	1.56983	26.618
1.57033	98.2595	1.5715	26.7425
1.572	97.0502	1.57317	26.8216
1.57367	95.7632	1.57483	26.8602
1.57533	94.4076	1.5765	26.8564
1.577	92.9899	1.57817	26.813
1.57867	91.5194	1.57983	26.7263
1.58033	90.0078	1.5815	26.5975
1.582	88.459	1.58317	26.4406
1.58367	86.8759	1.58483	26.2532
1.58533	85.2599	1.5865	26.0358
1.587	83.6229	1.58817	25.7883
1.58867	81.9621	1.58983	25.5084
1.59033	80.2836	1.5915	25.198
1.592	78.5928	1.59317	24.8613
1.59367	76.8967	1.59483	24.5109
1.59533	75.1948	1.5965	24.1461
1.597	73.4873	1.59817	23.7594
1.59867	71.7874	1.59983	23.3588
1.60033	70.0965	1.6015	22.9521
1.602	68.4147	1.60317	22.5325
1.60367	66.7391	1.60483	22.1024
1.60533	65.0825	1.6065	21.6608
1.607	63.4508	1.60817	21.2207
1.60867	61.841	1.60983	20.7839
1.61033	60.2546	1.6115	20.3514
1.612	58.6863	1.61317	19.9218
1.61367	57.1432	1.61483	19.4898
1.61533	55.6226	1.6165	19.0706
1.617	54.1263	1.61817	18.6644
1.61867	52.6543	1.61983	18.2777
1.62033	51.2071	1.6215	17.9024
1.622	49.7961	1.62317	17.5409
1.62367	48.4185	1.62483	17.1981
1.62533	47.08	1.6265	16.8743
1.627	45.7754	1.62817	16.5691
1.62867	44.5032	1.62983	16.2754
1.63033	43.2634	1.6315	15.9936
1.632	42.0661	1.63317	15.7266
1.63367	40.9136	1.63483	15.4786
1.63533	39.8006	1.6365	15.2521
1.637	38.7201	1.63817	15.0518
1.63867	37.6763	1.63983	14.8711
1.64033	36.6774	1.6415	14.7123
1.642	35.718	1.64317	14.5774
1.64367	34.7929	1.64483	14.4629
1.64533	33.895	1.6465	14.3633
1.647	33.0315	1.64817	14.266
1.64867	32.2032	1.64983	14.1749
1.65033	31.4054	1.6515	14.1001
1.652	30.6311	1.65317	14.0357
1.65367	29.8791	1.65483	13.9737
1.65533	29.1519	1.6565	13.9074
1.657	28.4543	1.65817	13.8397
1.65867	27.7834	1.65983	13.7725
1.66033	27.1344	1.6615	13.701
1.662	26.5021	1.66317	13.6228
1.66367	25.8846	1.66483	13.5331
1.66533	25.2838	1.6665	13.4296
1.667	24.6935	1.66817	13.3138
1.66867	24.1132	1.66983	13.1845
1.67033	23.5472	1.6715	13.0348
1.672	22.9945	1.67317	12.8636
1.67367	22.4557	1.67483	12.6753
1.67533	21.9297	1.6765	12.4769
1.677	21.4205	1.67817	12.2685
1.67867	20.9188	1.67983	12.0482
1.68033	20.4244	1.6815	11.8179
1.682	19.9418	1.68317	11.5781
1.68367	19.4731	1.68483	11.3387
1.68533	19.0167	1.6865	11.1051
1.687	18.568	1.68817	10.8786
1.68867	18.1236	1.68983	10.6506
1.69033	17.6921	1.6915	10.4241
1.692	17.2772	1.69317	10.2124
1.69367	16.8724	1.69483	10.0079
1.69533	16.4752	1.6965	9.79567
1.697	16.0861	1.69817	9.57155
1.69867	15.7165	1.69983	9.35316
1.70033	15.3594	1.7015	9.14764
1.702	15.0089	1.70317	8.95453
1.70367	14.6723	1.70483	8.77285
1.70533	14.3485	1.7065	8.605
1.707	14.0414	1.70817	8.45289
1.70867	13.7472	1.70983	8.31986
1.71033	13.463	1.7115	8.19635
1.712	13.1831	1.71317	8.07047
1.71367	12.9099	1.71483	7.94363
1.71533	12.6486	1.7165	7.82681
1.717	12.3963	1.71817	7.71856
1.71867	12.1532	1.71983	7.61557
1.72033	11.92	1.7215	7.51638
1.722	11.7025	1.72317	7.42149
1.72367	11.4918	1.72483	7.33137
1.72533	11.2839	1.7265	7.24602
1.727	11.0803	1.72817	7.17306
1.72867	10.881	1.72983	7.10058
1.73033	10.6807	1.7315	7.03049
1.732	10.488	1.73317	6.96707
1.73367	10.3064	1.73483	6.90937
1.73533	10.1347	1.7365	6.86073
1.737	9.96542	1.73817	6.81973
1.73867	9.8033	1.73983	6.78921
1.74033	9.655	1.7415	6.75917
1.742	9.51195	1.74317	6.73151
1.74367	9.37653	1.74483	6.71053
1.74533	9.24206	1.7465	6.69146
1.747	9.11284	1.74817	6.66285
1.74867	8.99267	1.74983	6.62804
1.75033	8.883	1.7515	6.60038
1.752	8.77762	1.75317	6.58178
1.75367	8.67033	1.75483	6.56939
1.75533	8.57353	1.7565	6.55603
1.757	8.49056	1.75817	6.54602
1.75867	8.41761	1.75983	6.54459
1.76033	8.3456	1.7615	6.54697
1.762	8.28361	1.76317	6.55222
1.76367	8.23259	1.76483	6.55889
1.76533	8.19445	1.7665	6.57129
1.767	8.16822	1.76817	6.59561
1.76867	8.14629	1.76983	6.63471
1.77033	8.12912	1.7715	6.68287
1.772	8.11195	1.77317	6.73342
1.77367	8.10576	1.77483	6.79684
1.77533	8.11338	1.7765	6.87313
1.777	8.13103	1.77817	6.95944
1.77867	8.15439	1.77983	7.05957
1.78033	8.18968	1.7815	7.1764
1.782	8.2407	1.78317	7.31087
1.78367	8.3065	1.78483	7.45821
1.78533	8.38518	1.7865	7.62749
1.787	8.47387	1.78817	7.82013
1.78867	8.57878	1.78983	8.03089
1.79033	8.70419	1.7915	8.26549
1.792	8.8563	1.79317	8.52776
1.79367	9.02843	1.79483	8.82292
1.79533	9.21536	1.7965	9.14192
1.797	9.4223	1.79817	9.48
1.79867	9.65404	1.79983	9.84192
1.80033	9.91011	1.8015	10.2263
1.802	10.1843	1.80317	10.6335
1.80367	10.4747	1.80483	11.0626
1.80533	10.787	1.8065	11.5194
1.807	11.1256	1.80817	12.0015
1.80867	11.4861	1.80983	12.5065
1.81033	11.8666	1.8115	13.0348
1.812	12.2666	1.81317	13.5932
1.81367	12.6862	1.81483	14.173
1.81533	13.124	1.8165	14.7629
1.817	13.5737	1.81817	15.3661
1.81867	14.0333	1.81983	15.9855
1.82033	14.4963	1.8215	16.6216
1.822	14.966	1.82317	17.2605
1.82367	15.4476	1.82483	17.8995
1.82533	15.9359	1.8265	18.5418
1.827	16.4223	1.82817	19.1979
1.82867	16.9063	1.82983	19.8626
1.83033	17.3879	1.8315	20.5283
1.832	17.8628	1.83317	21.1949
1.83367	18.3239	1.83483	21.8692
1.83533	18.7688	1.8365	22.5554
1.837	19.1989	1.83817	23.2396
1.83867	19.6161	1.83983	23.9158
1.84033	20.0186	1.8415	24.5767
1.842	20.4034	1.84317	25.2294
1.84367	20.7667	1.84483	25.8741
1.84533	21.1058	1.8465	26.5059
1.847	21.4219	1.84817	27.1206
1.84867	21.7199	1.84983	27.72
1.85033	21.9975	1.8515	28.3122
1.852	22.2516	1.85317	28.8911
1.85367	22.4772	1.85483	29.4457
1.85533	22.6789	1.8565	29.9663
1.857	22.8577	1.85817	30.4604
1.85867	23.0112	1.85983	30.9224
1.86033	23.1428	1.8615	31.353
1.862	23.2549	1.86317	31.7512
1.86367	23.3483	1.86483	32.1145
1.86533	23.4251	1.8665	32.4459
1.867	23.4838	1.86817	32.7411
1.86867	23.5176	1.86983	33.0086
1.87033	23.5338	1.8715	33.237
1.872	23.5267	1.87317	33.4282
1.87367	23.5033	1.87483	33.5827
1.87533	23.4609	1.8765	33.7071
1.877	23.4103	1.87817	33.8025
1.87867	23.3469	1.87983	33.8616
1.88033	23.2639	1.8815	33.8893
1.882	23.1681	1.88317	33.885
1.88367	23.0675	1.88483	33.8526
1.88533	22.9564	1.8865	33.7954
1.887	22.8267	1.88817	33.7076
1.88867	22.6879	1.88983	33.5946
1.89033	22.5482	1.8915	33.4554
1.892	22.4037	1.89317	33.2933
1.89367	22.2449	1.89483	33.1016
1.89533	22.0761	1.8965	32.8803
1.897	21.904	1.89817	32.6405
1.89867	21.7237	1.89983	32.3825
1.90033	21.5335	1.9015	32.1145
1.902	21.3351	1.90317	31.837
1.90367	21.1344	1.90483	31.558
1.90533	20.9289	1.9065	31.2657
1.907	20.7138	1.90817	30.9586
1.90867	20.4992	1.90983	30.6349
1.91033	20.2832	1.9115	30.3016
1.912	20.0667	1.91317	29.963
1.91367	19.8422	1.91483	29.614
1.91533	19.6128	1.9165	29.2616
1.917	19.3839	1.91817	28.9054
1.91867	19.1526	1.91983	28.5497
1.92033	18.9195	1.9215	28.193
1.922	18.6796	1.92317	27.8368
1.92367	18.4398	1.92483	27.4796
1.92533	18.2028	1.9265	27.1244
1.927	17.9634	1.92817	26.773
1.92867	17.7145	1.92983	26.4273
1.93033	17.4589	1.9315	26.0715
1.932	17.2048	1.93317	25.7053
1.93367	16.9573	1.93483	25.3425
1.93533	16.7146	1.9365	24.9858
1.937	16.4704	1.93817	24.631
1.93867	16.2258	1.93983	24.2777
1.94033	15.9826	1.9415	23.9306
1.942	15.7433	1.94317	23.5915
1.94367	15.5006	1.94483	23.2577
1.94533	15.2502	1.9465	22.9216
1.947	14.998	1.94817	22.5859
1.94867	14.7538	1.94983	22.2478
1.95033	14.5163	1.9515	21.9135
1.952	14.277	1.95317	21.5816
1.95367	14.0333	1.95483	21.2526
1.95533	13.793	1.9565	20.9203
1.957	13.5565	1.95817	20.5865
1.95867	13.3238	1.95983	20.2537
1.96033	13.0935	1.9615	19.9313
1.962	12.8651	1.96317	19.6104
1.96367	12.6405	1.96483	19.2843
1.96533	12.4183	1.9665	18.961
1.967	12.2023	1.96817	18.6486
1.96867	11.9858	1.96983	18.3487
1.97033	11.7664	1.9715	18.0435
1.972	11.5476	1.97317	17.7345
1.97367	11.3354	1.97483	17.4289
1.97533	11.1299	1.9765	17.1328
1.977	10.9301	1.97817	16.839
1.97867	10.7307	1.97983	16.5424
1.98033	10.5348	1.9815	16.2492
1.982	10.3426	1.98317	15.9631
1.98367	10.1523	1.98483	15.6879
1.98533	9.96113	1.9865	15.4166
1.987	9.76372	1.98817	15.1491
1.98867	9.56488	1.98983	14.8859
1.99033	9.37414	1.9915	14.6289
1.992	9.19533	1.99317	14.3776
1.99367	9.02462	1.99483	14.1311
1.99533	8.85439	1.9965	13.8907
1.997	8.69036	1.99817	13.6533
1.99867	8.53682	1.99983	13.4244
2.00033	8.38995	2.0015	13.2017
2.002	8.24642	2.00317	12.9838
2.00367	8.10528	2.00483	12.7702
2.00533	7.97272	2.0065	12.5632
2.007	7.8516	2.00817	12.3677
2.00867	7.73764	2.00983	12.1818
2.01033	7.62844	2.0115	12.0091
2.012	7.51924	2.01317	11.8456
2.01367	7.41863	2.01483	11.6901
2.01533	7.32517	2.0165	11.5375
2.017	7.23505	2.01817	11.3926
2.01867	7.14827	2.01983	11.2572
2.02033	7.06673	2.0215	11.1251
2.022	6.99139	2.02317	10.9973
2.02367	6.91938	2.02483	10.8733
2.02533	6.84833	2.0265	10.7622
2.027	6.78873	2.02817	10.6607
2.02867	6.73342	2.02983	10.5605
2.03033	6.68001	2.0315	10.4599
2.032	6.6309	2.03317	10.3636
2.03367	6.58369	2.03483	10.2725
2.03533	6.54507	2.0365	10.1814
2.037	6.50835	2.03817	10.0846
2.03867	6.4702	2.03983	9.98545
2.04033	6.43158	2.0415	9.89103
2.042	6.39296	2.04317	9.79519
2.04367	6.35624	2.04483	9.70125
2.04533	6.31714	2.0465	9.60064
2.047	6.27088	2.04817	9.49526
2.04867	6.22749	2.04983	9.37939
2.05033	6.18744	2.0515	9.25827
2.052	6.14405	2.05317	9.1362
2.05367	6.09016	2.05483	9.00698
2.05533	6.03247	2.0565	8.87108
2.057	5.97477	2.05817	8.72993
2.05867	5.90849	2.05983	8.59547
2.06033	5.83219	2.0615	8.46148
2.062	5.75161	2.06317	8.32605
2.06367	5.66721	2.06483	8.19016
2.06533	5.5747	2.0665	8.05807
2.067	5.47552	2.06817	7.93505
2.06867	5.37777	2.06983	7.82251
2.07033	5.27573	2.0715	7.72047
2.072	5.16272	2.07317	7.64179
2.07367	5.04971	2.07483	7.59125
2.07533	4.94289	2.0765	7.57408
2.077	4.84276	2.07817	7.59792
2.07867	4.74071	2.07983	7.67088
2.08033	4.63867	2.0815	7.7939
2.082	4.55093	2.08317	7.96127
2.08367	4.47798	2.08483	8.17966
2.08533	4.41122	2.0865	8.45718
2.087	4.34208	2.08817	8.7862
2.08867	4.28295	2.08983	9.16338
2.09033	4.2386	2.0915	9.58967
2.092	4.2057	2.09317	10.0741
2.09367	4.17995	2.09483	10.6187
2.09533	4.1604	2.0965	11.2219
2.097	4.15278	2.09817	11.8809
2.09867	4.15802	2.09983	12.5933
2.10033	4.17614	2.1015	13.3676
2.102	4.20809	2.10317	14.1974
2.10367	4.251	2.10483	15.0752
2.10533	4.30345	2.1065	15.9922
2.107	4.36449	2.10817	16.9511
2.10867	4.43602	2.10983	17.9462
2.11033	4.51708	2.1115	18.9667
2.112	4.60339	2.11317	19.9981
2.11367	4.68969	2.11483	21.0361
2.11533	4.78077	2.1165	22.0642
2.117	4.8852	2.11817	23.0756
2.11867	4.99868	2.11983	24.0574
2.12033	5.11646	2.1215	24.9929
2.122	5.23663	2.12317	25.8679
2.12367	5.36203	2.12483	26.6766
2.12533	5.4965	2.1265	27.4177
2.127	5.63478	2.12817	28.0824
2.12867	5.77354	2.12983	28.6617
2.13033	5.90468	2.1315	29.1586
2.132	6.03533	2.13317	29.572
2.13367	6.16836	2.13483	29.8996
2.13533	6.29187	2.1365	30.1423
2.137	6.40106	2.13817	30.2963
2.13867	6.49643	2.13983	30.3607
2.14033	6.59227	2.1415	30.3416
2.142	6.68383	2.14317	30.252
2.14367	6.75964	2.14483	30.0946
2.14533	6.82116	2.1465	29.87
2.147	6.87695	2.14817	29.5868
2.14867	6.92082	2.14983	29.2544
2.15033	6.94704	2.1515	28.8849
2.152	6.95324	2.15317	28.4791
2.15367	6.94513	2.15483	28.0428
2.15533	6.92749	2.1565	27.5793
2.157	6.89459	2.15817	27.0991
2.15867	6.85215	2.15983	26.6094
2.16033	6.80447	2.1615	26.1078
2.162	6.74772	2.16317	25.6
2.16367	6.68621	2.16483	25.0878
2.16533	6.62231	2.1665	24.5795
2.167	6.5546	2.16817	24.0779
2.16867	6.48212	2.16983	23.592
2.17033	6.40297	2.1715	23.1156
2.172	6.32095	2.17317	22.6421
2.17367	6.23608	2.17483	22.1763
2.17533	6.15025	2.1765	21.7218
2.177	6.06823	2.17817	21.2846
2.17867	5.98717	2.17983	20.8597
2.18033	5.90324	2.1815	20.4501
2.182	5.82123	2.18317	20.0591
2.18367	5.74541	2.18483	19.6862
2.18533	5.66959	2.1865	19.3329
2.187	5.58996	2.18817	18.9891
2.18867	5.50842	2.18983	18.6491
2.19033	5.42974	2.1915	18.312
2.192	5.35488	2.19317	17.9858
2.19367	5.28431	2.19483	17.6778
2.19533	5.21421	2.1965	17.3812
2.197	5.14221	2.19817	17.0894
2.19867	5.07069	2.19983	16.8018
2.20033	5.00202	2.2015	16.5286
2.202	4.9324	2.20317	16.2654
2.20367	4.86565	2.20483	16.0017
2.20533	4.80175	2.2065	15.7361
2.207	4.74167	2.20817	15.4753
2.20867	4.68492	2.20983	15.2273
2.21033	4.63104	2.2115	14.9817
2.212	4.57621	2.21317	14.7371
2.21367	4.51326	2.21483	14.4949
2.21533	4.45032	2.2165	14.2584
2.217	4.39787	2.21817	14.0276
2.21867	4.34589	2.21983	13.8001
2.22033	4.28867	2.2215	13.5784
2.222	4.22668	2.22317	13.3567
2.22367	4.16803	2.22483	13.1378
2.22533	4.11224	2.2265	12.9275
2.227	4.05455	2.22817	12.7211
2.22867	3.99494	2.22983	12.5084
2.23033	3.93534	2.2315	12.2905
2.232	3.87907	2.23317	12.0745
2.23367	3.82853	2.23483	11.8637
2.23533	3.78084	2.2365	11.6548
2.237	3.72458	2.23817	11.4484
2.23867	3.66831	2.23983	11.2419
2.24033	3.61729	2.2415	11.0388
2.242	3.57389	2.24317	10.839
2.24367	3.52907	2.24483	10.6425
2.24533	3.47662	2.2465	10.4418
2.247	3.42512	2.24817	10.242
2.24867	3.37362	2.24983	10.0522
2.25033	3.32355	2.2515	9.87577
2.252	3.27778	2.25317	9.70745
2.25367	3.22819	2.25483	9.54342
2.25533	3.17669	2.2565	9.37748
2.257	3.13377	2.25817	9.21202
2.25867	3.09515	2.25983	9.04751
2.26033	3.06272	2.2615	8.883
2.262	3.02458	2.26317	8.71706
2.26367	2.98691	2.26483	8.55255
2.26533	2.95162	2.2665	8.39901
2.267	2.91777	2.26817	8.25167
2.26867	2.8882	2.26983	8.10623
2.27033	2.85339	2.2715	7.9565
2.272	2.81191	2.27317	7.80821
2.27367	2.77472	2.27483	7.66039
2.27533	2.7442	2.2765	7.51781
2.277	2.7113	2.27817	7.38001
2.27867	2.6741	2.27983	7.24602
2.28033	2.63643	2.2815	7.11775
2.282	2.60353	2.28317	6.99425
2.28367	2.57254	2.28483	6.87361
2.28533	2.54202	2.2865	6.75392
2.287	2.51436	2.28817	6.63662
2.28867	2.48718	2.28983	6.52123
2.29033	2.46525	2.2915	6.40631
2.292	2.44331	2.29317	6.29425
2.29367	2.42233	2.29483	6.1903
2.29533	2.39897	2.2965	6.08969
2.297	2.37274	2.29817	5.9905
2.29867	2.34604	2.29983	5.89514
2.30033	2.31934	2.3015	5.80502
2.302	2.29788	2.30317	5.72061
2.30367	2.27404	2.30483	5.63812
2.30533	2.24924	2.3065	5.55468
2.307	2.22444	2.30817	5.47028
2.30867	2.20585	2.30983	5.39017
2.31033	2.18677	2.3115	5.31673
2.312	2.16246	2.31317	5.24235
2.31367	2.12955	2.31483	5.16462
2.31533	2.10237	2.3165	5.08928
2.317	2.08759	2.31817	5.02109
2.31867	2.07567	2.31983	4.95577
2.32033	2.05946	2.3215	4.88949
2.322	2.04134	2.32317	4.82225
2.32367	2.02704	2.32483	4.7493
2.32533	2.01082	2.3265	4.67968
2.327	1.98793	2.32817	4.6134
2.32867	1.95885	2.32983	4.54617
2.33033	1.92976	2.3315	4.47416
2.332	1.9064	2.33317	4.40454
2.33367	1.89495	2.33483	4.34685
2.33533	1.88255	2.3365	4.28915
2.337	1.86491	2.33817	4.2305
2.33867	1.84536	2.33983	4.17519
2.34033	1.83106	2.3415	4.12512
2.342	1.81866	2.34317	4.07791
2.34367	1.80006	2.34483	4.02927
2.34533	1.77813	2.3465	3.98397
2.347	1.75953	2.34817	3.93629
2.34867	1.74236	2.34983	3.89195
2.35033	1.72377	2.3515	3.85427
2.352	1.70851	2.35317	3.82042
2.35367	1.6942	2.35483	3.78704
2.35533	1.67942	2.3565	3.75605
2.357	1.6613	2.35817	3.72124
2.35867	1.64318	2.35983	3.68643
2.36033	1.6284	2.3615	3.65114
2.362	1.6079	2.36317	3.62206
2.36367	1.58644	2.36483	3.59631
2.36533	1.56689	2.3665	3.56913
2.367	1.54686	2.36817	3.5491
2.36867	1.52683	2.36983	3.52669
2.37033	1.50728	2.3715	3.50428
2.372	1.49536	2.37317	3.47185
2.37367	1.47915	2.37483	3.43704
2.37533	1.46198	2.3765	3.40605
2.377	1.45006	2.37817	3.37744
2.37867	1.44148	2.37983	3.35073
2.38033	1.43051	2.3815	3.3226
2.382	1.40905	2.38317	3.30448
2.38367	1.39093	2.38483	3.29447
2.38533	1.3814	2.3865	3.28207
2.387	1.3752	2.38817	3.26634
2.38867	1.36232	2.38983	3.24869
2.39033	1.3423	2.3915	3.23534
2.392	1.32752	2.39317	3.21388
2.39367	1.31845	2.39483	3.18193
2.39533	1.30367	2.3965	3.14569
2.397	1.27935	2.39817	3.11136
2.39867	1.25503	2.39983	3.07751
2.40033	1.23787	2.4015	3.04699
2.402	1.225	2.40317	3.02315
2.40367	1.20878	2.40483	3.00121
2.40533	1.19066	2.4065	2.97546
2.407	1.17779	2.40817	2.94876
2.40867	1.17302	2.40983	2.92349
2.41033	1.17016	2.4115	2.89392
2.412	1.16205	2.41317	2.86245
2.41367	1.14965	2.41483	2.83003
2.41533	1.14107	2.4165	2.79427
2.417	1.13535	2.41817	2.75373
2.41867	1.12581	2.41983	2.71797
2.42033	1.11485	2.4215	2.6865
2.422	1.10865	2.42317	2.65026
2.42367	1.10388	2.42483	2.61259
2.42533	1.09625	2.4265	2.58112
2.427	1.08624	2.42817	2.55823
2.42867	1.08051	2.42983	2.52962
2.43033	1.06955	2.4315	2.48909
2.432	1.05143	2.43317	2.45047
2.43367	1.0395	2.43483	2.41947
2.43533	1.03283	2.4365	2.39325
2.437	1.02615	2.43817	2.36654
2.43867	1.01757	2.43983	2.33316
2.44033	1.01328	2.4415	2.30074
2.442	1.0109	2.44317	2.2707
2.44367	0.999928	2.44483	2.244
2.44533	0.984192	2.4465	2.213
2.447	0.967979	2.44817	2.17581
2.44867	0.951767	2.44983	2.14243
2.45033	0.939846	2.4515	2.11763
2.452	0.934601	2.45317	2.09284
2.45367	0.934601	2.45483	2.06471
2.45533	0.929356	2.4565	2.03609
2.457	0.924587	2.45817	2.01273
2.45867	0.922203	2.45983	1.99032
2.46033	0.919819	2.4615	1.96743
2.462	0.911236	2.46317	1.94263
2.46367	0.899315	2.46483	1.91688
2.46533	0.890732	2.4665	1.89114
2.467	0.888824	2.46817	1.86872
2.46867	0.888348	2.46983	1.84679
2.47033	0.88501	2.4715	1.82867
2.472	0.875473	2.47317	1.80721
2.47367	0.867844	2.47483	1.78575
2.47533	0.864506	2.4765	1.76954
2.477	0.85783	2.47817	1.75571
2.47867	0.841141	2.47983	1.74189
2.48033	0.822067	2.4815	1.7209
2.482	0.813961	2.48317	1.70135
2.48367	0.813484	2.48483	1.6861
2.48533	0.811577	2.4865	1.66845
2.487	0.808716	2.48817	1.647
2.48867	0.808716	2.48983	1.6284
2.49033	0.807762	2.4915	1.61505
2.492	0.802994	2.49317	1.60217
2.49367	0.793934	2.49483	1.58644
2.49533	0.785351	2.4965	1.57738
2.497	0.776291	2.49817	1.56879
2.49867	0.769138	2.49983	1.55735
2.50033	0.766754	2.5015	1.54495
2.502	0.768661	2.50317	1.53685
2.50367	0.767708	2.50483	1.52969
2.50533	0.762939	2.5065	1.51634
2.507	0.75531	2.50817	1.49775
2.50867	0.744343	2.50983	1.48249
2.51033	0.736237	2.5115	1.47057
2.512	0.730038	2.51317	1.45864
2.51367	0.723362	2.51483	1.441
2.51533	0.716686	2.5165	1.42479
2.517	0.714779	2.51817	1.41144
2.51867	0.718594	2.51983	1.40238
2.52033	0.721931	2.5215	1.38903
2.522	0.719547	2.52317	1.37281
2.52367	0.717163	2.52483	1.3566
2.52533	0.714779	2.5265	1.3423
2.527	0.712872	2.52817	1.3299
2.52867	0.706196	2.52983	1.31559
2.53033	0.696182	2.5315	1.30224
2.532	0.689507	2.53317	1.29127
2.53367	0.693321	2.53483	1.28412
2.53533	0.702381	2.5365	1.27935
2.537	0.70858	2.53817	1.27649
2.53867	0.705719	2.53983	1.26409
2.54033	0.701904	2.5415	1.24931
2.542	0.696659	2.54317	1.23596
2.54367	0.687122	2.54483	1.23024
2.54533	0.678062	2.5465	1.22118
2.547	0.666618	2.54817	1.20592
2.54867	0.66328	2.54983	1.19257
2.55033	0.664234	2.5515	1.18351
2.552	0.664234	2.55317	1.17397
2.55367	0.659466	2.55483	1.15681
2.55533	0.648499	2.5565	1.13869
2.557	0.641346	2.55817	1.12343
2.55867	0.636578	2.55983	1.11675
2.56033	0.635624	2.5615	1.11008
2.562	0.637054	2.56317	1.1034
2.56367	0.640869	2.56483	1.09386
2.56533	0.643253	2.5665	1.08576
2.567	0.642776	2.56817	1.07813
2.56867	0.64373	2.56983	1.06669
2.57033	0.640392	2.5715	1.05476
2.572	0.631809	2.57317	1.03998
2.57367	0.617027	2.57483	1.0314
2.57533	0.60606	2.5765	1.02377
2.577	0.601768	2.57817	1.01948
2.57867	0.597477	2.57983	1.01566
2.58033	0.590801	2.5815	1.00851
2.582	0.579357	2.58317	0.99802
2.58367	0.576019	2.58483	0.984192
2.58533	0.576973	2.5865	0.972271
2.587	0.575542	2.58817	0.963688
2.58867	0.565052	2.58983	0.953197
2.59033	0.555992	2.5915	0.946045
2.592	0.555992	2.59317	0.943661
2.59367	0.558376	2.59483	0.946045
2.59533	0.561714	2.5965	0.946045
2.597	0.564575	2.59817	0.9408
2.59867	0.569344	2.59983	0.93317
2.60033	0.569344	2.6015	0.92268
2.602	0.570297	2.60317	0.915527
2.60367	0.571728	2.60483	0.907898
2.60533	0.569344	2.6065	0.898361
2.607	0.563622	2.60817	0.882149
2.60867	0.560284	2.60983	0.869751
2.61033	0.565052	2.6115	0.862122
2.612	0.566006	2.61317	0.854015
2.61367	0.563622	2.61483	0.837803
2.61533	0.561714	2.6165	0.822544
2.617	0.561714	2.61817	0.815868
2.61867	0.559807	2.61983	0.814915
2.62033	0.555992	2.6215	0.813961
2.622	0.554085	2.62317	0.810623
2.62367	0.549316	2.62483	0.809669
2.62533	0.544548	2.6265	0.812054
2.627	0.544548	2.62817	0.813007
2.62867	0.548363	2.62983	0.810146
2.63033	0.545502	2.6315	0.80061
2.632	0.538349	2.63317	0.792503
2.63367	0.534058	2.63483	0.787735
2.63533	0.531197	2.6365	0.786304
2.637	0.52166	2.63817	0.786304
2.63867	0.513077	2.63983	0.787258
2.64033	0.507355	2.6415	0.787258
2.642	0.507832	2.64317	0.783443
2.64367	0.511646	2.64483	0.779152
2.64533	0.514507	2.6465	0.771046
2.647	0.518322	2.64817	0.760555
2.64867	0.519276	2.64983	0.751972
2.65033	0.524044	2.6515	0.746727
2.652	0.526905	2.65317	0.74625
2.65367	0.528336	2.65483	0.744343
2.65533	0.527859	2.6565	0.742435
2.657	0.528336	2.65817	0.737667
2.65867	0.531673	2.65983	0.730515
2.66033	0.533104	2.6615	0.727654
2.662	0.533581	2.66317	0.724316
2.66367	0.529766	2.66483	0.722408
2.66533	0.523567	2.6665	0.718594
2.667	0.519276	2.66817	0.716209
2.66867	0.514507	2.66983	0.713825
2.67033	0.509262	2.6715	0.707626
2.672	0.498772	2.67317	0.700951
2.67367	0.488758	2.67483	0.695705
2.67533	0.48399	2.6765	0.68903
2.677	0.481606	2.67817	0.685692
2.67867	0.479698	2.67983	0.683308
2.68033	0.47636	2.6815	0.683784
2.682	0.480175	2.68317	0.67997
2.68367	0.483513	2.68483	0.672817
2.68533	0.484943	2.6865	0.668049
2.687	0.482082	2.68817	0.665188
2.68867	0.477314	2.68983	0.663757
2.69033	0.475883	2.6915	0.659943
2.692	0.471115	2.69317	0.659943
2.69367	0.471115	2.69483	0.660896
2.69533	0.471592	2.6965	0.659943
2.697	0.465393	2.69817	0.650406
2.69867	0.457287	2.69983	0.638485
2.70033	0.449181	2.7015	0.627995
2.702	0.448227	2.70317	0.617981
2.70367	0.448704	2.70483	0.608921
2.70533	0.451565	2.7065	0.598907
2.707	0.451088	2.70817	0.591755
2.70867	0.451088	2.70983	0.585079
2.71033	0.453949	2.7115	0.584126
2.712	0.455856	2.71317	0.585556
2.71367	0.452042	2.71483	0.586987
2.71533	0.443935	2.7165	0.586987
2.717	0.443935	2.71817	0.589371
2.71867	0.449657	2.71983	0.596046
2.72033	0.457287	2.7215	0.596046
2.722	0.454426	2.72317	0.594139
2.72367	0.450611	2.72483	0.594616
2.72533	0.452518	2.7265	0.598431
2.727	0.45681	2.72817	0.602245
2.72867	0.45681	2.72983	0.599384
2.73033	0.448704	2.7315	0.593185
2.732	0.440598	2.73317	0.584126
2.73367	0.433922	2.73483	0.571728
2.73533	0.427246	2.7365	0.556946
2.737	0.424862	2.73817	0.545025
2.73867	0.422955	2.73983	0.538349
2.74033	0.419617	2.7415	0.536442
2.742	0.421047	2.74317	0.535965
2.74367	0.424862	2.74483	0.537872
2.74533	0.427246	2.7465	0.53978
2.747	0.419617	2.74817	0.542164
2.74867	0.413895	2.74983	0.537872
2.75033	0.412941	2.7515	0.535488
2.752	0.414371	2.75317	0.536442
2.75367	0.414371	2.75483	0.542164
2.75533	0.41151	2.7565	0.54884
2.757	0.412941	2.75817	0.552654
2.75867	0.411034	2.75983	0.554562
2.76033	0.413895	2.7615	0.555038
2.762	0.416756	2.76317	0.556469
2.76367	0.416279	2.76483	0.549793
2.76533	0.41151	2.7665	0.537395
2.767	0.405312	2.76817	0.528336
2.76867	0.402451	2.76983	0.524998
2.77033	0.398636	2.7715	0.522137
2.772	0.396252	2.77317	0.5126
2.77367	0.39053	2.77483	0.506878
2.77533	0.391006	2.7765	0.511169
2.777	0.396729	2.77817	0.519753
2.77867	0.405788	2.77983	0.527382
2.78033	0.407696	2.7815	0.528336
2.782	0.400543	2.78317	0.53072
2.78367	0.397205	2.78483	0.534058
2.78533	0.400066	2.7865	0.534534
2.787	0.399113	2.78817	0.525951
2.78867	0.392914	2.78983	0.515938
2.79033	0.387669	2.7915	0.509262
2.792	0.387669	2.79317	0.506401
2.79367	0.39053	2.79483	0.505924
2.79533	0.394344	2.7965	0.507832
2.797	0.396729	2.79817	0.508785
2.79867	0.397205	2.79983	0.508308
2.80033	0.398159	2.8015	0.507355
2.802	0.400543	2.80317	0.505447
2.80367	0.404835	2.80483	0.50354
2.80533	0.400066	2.8065	0.501633
2.807	0.392914	2.80817	0.504494
2.80867	0.389576	2.80983	0.504017
2.81033	0.394821	2.8115	0.506401
2.812	0.400543	2.81317	0.512123
2.81367	0.399113	2.81483	0.51403
2.81533	0.395775	2.8165	0.507355
2.817	0.396729	2.81817	0.501633
2.81867	0.398636	2.81983	0.507355
2.82033	0.394344	2.8215	0.511646
2.822	0.387669	2.82317	0.506401
2.82367	0.381947	2.82483	0.50211
2.82533	0.384331	2.8265	0.502586
2.827	0.388145	2.82817	0.501633
2.82867	0.389099	2.82983	0.499249
2.83033	0.385761	2.8315	0.498295
2.832	0.379086	2.83317	0.505447
2.83367	0.375271	2.83483	0.518322
2.83533	0.373363	2.8365	0.531197
2.837	0.375271	2.83817	0.541687
2.83867	0.37384	2.83983	0.546455
2.84033	0.373363	2.8415	0.544548
2.842	0.375748	2.84317	0.536442
2.84367	0.38147	2.84483	0.525951
2.84533	0.3829	2.8465	0.516415
2.847	0.376701	2.84817	0.506401
2.84867	0.368595	2.84983	0.495911
2.85033	0.363827	2.8515	0.492573
2.852	0.361443	2.85317	0.498772
2.85367	0.357151	2.85483	0.503063
2.85533	0.352383	2.8565	0.501156
2.857	0.349045	2.85817	0.498295
2.85867	0.346661	2.85983	0.499725
2.86033	0.344753	2.8615	0.503063
2.862	0.344753	2.86317	0.503063
2.86367	0.343323	2.86483	0.498295
2.86533	0.340939	2.8665	0.493526
2.867	0.341892	2.86817	0.499725
2.86867	0.348091	2.86983	0.509739
2.87033	0.353813	2.8715	0.516891
2.872	0.352859	2.87317	0.515461
2.87367	0.350952	2.87483	0.517845
2.87533	0.350475	2.8765	0.52166
2.877	0.351906	2.87817	0.520229
2.87867	0.349045	2.87983	0.511646
2.88033	0.345707	2.8815	0.495911
2.882	0.343323	2.88317	0.487804
2.88367	0.341415	2.88483	0.480652
2.88533	0.341892	2.8865	0.477791
2.887	0.342846	2.88817	0.475883
2.88867	0.343323	2.88983	0.473022
2.89033	0.342846	2.8915	0.472069
2.892	0.341892	2.89317	0.470161
2.89367	0.344276	2.89483	0.472069
2.89533	0.344753	2.8965	0.474453
2.897	0.342846	2.89817	0.469208
2.89867	0.338554	2.89983	0.464439
2.90033	0.33474	2.9015	0.463486
2.902	0.335693	2.90317	0.461102
2.90367	0.337124	2.90483	0.452995
2.90533	0.33617	2.9065	0.441551
2.907	0.331402	2.90817	0.433445
2.90867	0.330448	2.90983	0.430584
2.91033	0.338078	2.9115	0.430584
2.912	0.346661	2.91317	0.430584
2.91367	0.348568	2.91483	0.430107
2.91533	0.347137	2.9165	0.430584
2.917	0.347137	2.91817	0.432968
2.91867	0.350475	2.91983	0.43726
2.92033	0.349998	2.9215	0.439644
2.922	0.3438	2.92317	0.439167
2.92367	0.33474	2.92483	0.438213
2.92533	0.326633	2.9265	0.439644
2.927	0.320911	2.92817	0.44632
2.92867	0.31805	2.92983	0.449657
2.93033	0.315189	2.9315	0.44775
2.932	0.313282	2.93317	0.439644
2.93367	0.313282	2.93483	0.434875
2.93533	0.315189	2.9365	0.434875
2.937	0.317097	2.93817	0.433445
2.93867	0.313282	2.93983	0.426292
2.94033	0.306129	2.9415	0.423908
2.942	0.297546	2.94317	0.433922
2.94367	0.299454	2.94483	0.44632
2.94533	0.30899	2.9465	0.451088
2.947	0.314236	2.94817	0.451088
2.94867	0.313759	2.94983	0.457287
2.95033	0.30899	2.9515	0.461578
2.952	0.310898	2.95317	0.458717
2.95367	0.312328	2.95483	0.451565
2.95533	0.310898	2.9565	0.446796
2.957	0.306129	2.95817	0.443459
2.95867	0.304699	2.95983	0.437737
2.96033	0.309467	2.9615	0.440121
2.962	0.315189	2.96317	0.449181
2.96367	0.312805	2.96483	0.463009
2.96533	0.308037	2.9665	0.472546
2.967	0.305653	2.96817	0.483513
2.96867	0.308514	2.96983	0.496864
2.97033	0.312805	2.9715	0.507355
2.972	0.313282	2.97317	0.516891
2.97367	0.311852	2.97483	0.526428
2.97533	0.307083	2.9765	0.540257
2.977	0.304699	2.97817	0.56076
2.97867	0.306606	2.97983	0.58651
2.98033	0.311375	2.9815	0.609398
2.982	0.312328	2.98317	0.629425
2.98367	0.311375	2.98483	0.649929
2.98533	0.319004	2.9865	0.676155
2.987	0.330448	2.98817	0.705719
2.98867	0.329494	2.98983	0.739574
2.99033	0.320911	2.9915	0.777721
2.992	0.317097	2.99317	0.820637
2.99367	0.324726	2.99483	0.872135
2.99533	0.32711	2.9965	0.927925
2.997	0.327587	2.99817	0.982285
2.99867	0.331879	2.99983	1.03474
3.00033	0.335217	3.0015	1.09434
3.002	0.337124	3.00317	1.16587
3.00367	0.331879	3.00483	1.24073
3.00533	0.326633	3.0065	1.31893
3.007	0.321388	3.00817	1.39999
3.00867	0.319004	3.00983	1.48869
3.01033	0.319004	3.0115	1.58358
3.012	0.321865	3.01317	1.68467
3.01367	0.322819	3.01483	1.79052
3.01533	0.323772	3.0165	1.90306
3.017	0.322342	3.01817	2.02179
3.01867	0.322342	3.01983	2.14958
3.02033	0.324726	3.0215	2.28691
3.022	0.322819	3.02317	2.42567
3.02367	0.321865	3.02483	2.56729
3.02533	0.323772	3.0265	2.71606
3.027	0.329494	3.02817	2.87628
3.02867	0.332832	3.02983	3.04079
3.03033	0.333786	3.0315	3.20625
3.032	0.338078	3.03317	3.37553
3.03367	0.342369	3.03483	3.55101
3.03533	0.345707	3.0365	3.73411
3.037	0.346661	3.03817	3.91674
3.03867	0.347137	3.03983	4.09889
3.04033	0.348568	3.0415	4.28104
3.042	0.35429	3.04317	4.46939
3.04367	0.36335	3.04483	4.66251
3.04533	0.37241	3.0465	4.84991
3.047	0.375271	3.04817	5.0292
3.04867	0.37241	3.04983	5.20658
3.05033	0.368118	3.0515	5.38683
3.052	0.36335	3.05317	5.56803
3.05367	0.362396	3.05483	5.74303
3.05533	0.361919	3.0565	5.90944
3.057	0.365734	3.05817	6.07204
3.05867	0.373363	3.05983	6.22559
3.06033	0.386715	3.0615	6.37007
3.062	0.393867	3.06317	6.49691
3.06367	0.394821	3.06483	6.61135
3.06533	0.393867	3.0665	6.71673
3.067	0.393867	3.06817	6.81829
3.06867	0.392914	3.06983	6.91366
3.07033	0.392437	3.0715	6.99711
3.072	0.395775	3.07317	7.06768
3.07367	0.399113	3.07483	7.12156
3.07533	0.39959	3.0765	7.16495
3.077	0.402451	3.07817	7.19643
3.07867	0.41151	3.07983	7.21312
3.08033	0.41914	3.0815	7.21598
3.082	0.421524	3.08317	7.21073
3.08367	0.41914	3.08483	7.20167
3.08533	0.420094	3.0865	7.17974
3.087	0.422955	3.08817	7.14159
3.08867	0.422478	3.08983	7.09438
3.09033	0.418186	3.0915	7.03669
3.092	0.415325	3.09317	6.97184
3.09367	0.419617	3.09483	6.90365
3.09533	0.424862	3.0965	6.83069
3.097	0.427246	3.09817	6.7482
3.09867	0.433445	3.09983	6.65903
3.10033	0.442982	3.1015	6.57082
3.102	0.450134	3.10317	6.48069
3.10367	0.457287	3.10483	6.37674
3.10533	0.4673	3.1065	6.26802
3.107	0.473022	3.10817	6.1655
3.10867	0.4673	3.10983	6.06394
3.11033	0.457287	3.1115	5.95379
3.112	0.454426	3.11317	5.83696
3.11367	0.453949	3.11483	5.72491
3.11533	0.451565	3.1165	5.61237
3.117	0.450134	3.11817	5.49507
3.11867	0.454426	3.11983	5.37968
3.12033	0.462055	3.1215	5.27048
3.122	0.468254	3.12317	5.16224
3.12367	0.469208	3.12483	5.05352
3.12533	0.468254	3.1265	4.95005
3.127	0.470161	3.12817	4.8542
3.12867	0.475407	3.12983	4.76408
3.13033	0.477791	3.1315	4.66776
3.132	0.477791	3.13317	4.57048
3.13367	0.480175	3.13483	4.47941
3.13533	0.481129	3.1365	4.39501
3.137	0.483513	3.13817	4.30489
3.13867	0.484467	3.13983	4.21286
3.14033	0.48399	3.1415	4.12941
3.142	0.481129	3.14317	4.05502
3.14367	0.477314	3.14483	3.98397
3.14533	0.478745	3.1465	3.91436
3.147	0.475883	3.14817	3.85332
3.14867	0.472069	3.14983	3.79467
3.15033	0.473022	3.1515	3.74126
3.152	0.480175	3.15317	3.68977
3.15367	0.485897	3.15483	3.64494
3.15533	0.483036	3.1565	3.6006
3.157	0.481129	3.15817	3.5553
3.15867	0.479698	3.15983	3.51095
3.16033	0.47636	3.1615	3.47471
3.162	0.473976	3.16317	3.44229
3.16367	0.475407	3.16483	3.40462
3.16533	0.481606	3.1665	3.36552
3.167	0.487328	3.16817	3.33071
3.16867	0.492573	3.16983	3.30687
3.17033	0.499249	3.1715	3.28159
3.172	0.501633	3.17317	3.25108
3.17367	0.496864	3.17483	3.21531
3.17533	0.489235	3.1765	3.18575
3.177	0.488758	3.17817	3.16382
3.17867	0.490665	3.17983	3.13902
3.18033	0.493526	3.1815	3.10898
3.182	0.492096	3.18317	3.08228
3.18367	0.494957	3.18483	3.06702
3.18533	0.499249	3.1865	3.05319
3.187	0.501633	3.18817	3.03554
3.18867	0.500202	3.18983	3.01218
3.19033	0.49448	3.1915	2.985
3.192	0.490189	3.19317	2.95973
3.19367	0.487804	3.19483	2.93446
3.19533	0.488281	3.1965	2.90442
3.197	0.487804	3.19817	2.86722
3.19867	0.48542	3.19983	2.83289
3.20033	0.488758	3.2015	2.80857
3.202	0.489712	3.20317	2.78425
3.20367	0.492573	3.20483	2.7566
3.20533	0.496864	3.2065	2.72465
3.207	0.498772	3.20817	2.69651
3.20867	0.498772	3.20983	2.6741
3.21033	0.497818	3.2115	2.65217
3.212	0.505924	3.21317	2.62737
3.21367	0.511169	3.21483	2.59733
3.21533	0.508308	3.2165	2.57349
3.217	0.502586	3.21817	2.54917
3.21867	0.499249	3.21983	2.52438
3.22033	0.496864	3.2215	2.49052
3.222	0.489235	3.22317	2.45857
3.22367	0.480175	3.22483	2.43139
3.22533	0.479221	3.2265	2.40564
3.227	0.487804	3.22817	2.38514
3.22867	0.498295	3.22983	2.36463
3.23033	0.505447	3.2315	2.34604
3.232	0.510216	3.23317	2.32792
3.23367	0.514507	3.23483	2.30885
3.23533	0.515461	3.2365	2.2893
3.237	0.514984	3.23817	2.26641
3.23867	0.512123	3.23983	2.244
3.24033	0.506878	3.2415	2.22444
3.242	0.500679	3.24317	2.20728
3.24367	0.495434	3.24483	2.19202
3.24533	0.495911	3.2465	2.1801
3.247	0.496387	3.24817	2.1677
3.24867	0.49448	3.24983	2.14529
3.25033	0.491619	3.2515	2.12288
3.252	0.490665	3.25317	2.10571
3.25367	0.491142	3.25483	2.09093
3.25533	0.48399	3.2565	2.06947
3.257	0.473976	3.25817	2.04706
3.25867	0.468254	3.25983	2.03323
3.26033	0.469208	3.2615	2.02131
3.262	0.469685	3.26317	2.0051
3.26367	0.469685	3.26483	1.98793
3.26533	0.47493	3.2665	1.97172
3.267	0.478745	3.26817	1.95599
3.26867	0.475883	3.26983	1.94216
3.27033	0.473499	3.2715	1.92451
3.272	0.473022	3.27317	1.90258
3.27367	0.469208	3.27483	1.87779
3.27533	0.462055	3.2765	1.85823
3.277	0.458241	3.27817	1.84441
3.27867	0.46587	3.27983	1.83487
3.28033	0.470638	3.2815	1.82486
3.282	0.472069	3.28317	1.8115
3.28367	0.473499	3.28483	1.79911
3.28533	0.475883	3.2865	1.78432
3.287	0.480652	3.28817	1.76859
3.28867	0.478268	3.28983	1.74236
3.29033	0.473499	3.2915	1.71804
3.292	0.471115	3.29317	1.7066
3.29367	0.472069	3.29483	1.70135
3.29533	0.473022	3.2965	1.6942
3.297	0.473022	3.29817	1.6818
3.29867	0.473022	3.29983	1.6737
3.30033	0.472069	3.3015	1.6675
3.302	0.466347	3.30317	1.65653
3.30367	0.459671	3.30483	1.64652
3.30533	0.457764	3.3065	1.63746
3.307	0.452042	3.30817	1.62554
3.30867	0.444889	3.30983	1.61552
3.31033	0.441074	3.3115	1.60932
3.312	0.444412	3.31317	1.60456
3.31367	0.448704	3.31483	1.58834
3.31533	0.448227	3.3165	1.56927
3.317	0.448227	3.31817	1.55306
3.31867	0.449657	3.31983	1.53494
3.32033	0.451565	3.3215	1.51396
3.322	0.452995	3.32317	1.48964
3.32367	0.452042	3.32483	1.47677
3.32533	0.446796	3.3265	1.47581
3.327	0.441551	3.32817	1.48201
3.32867	0.442982	3.32983	1.48296
3.33033	0.44632	3.3315	1.47533
[truncated: 4,007 more rows]

## Sheet: Fig. 3f
Time (min)	ATP + GTP + WT VnOptS		Time (min)	ATP + GTP + N31S VnOptS
0.000833	0.048161		0.001333	0.131607
0.0025	0.043869		0.003	0.135899
0.004167	0.042439		0.004667	0.141621
0.005833	0.041485		0.006333	0.141621
0.0075	0.042915		0.008	0.141144
0.009167	0.043869		0.009667	0.135899
0.010833	0.051022		0.011333	0.133514
0.0125	0.056744		0.013	0.133514
0.014167	0.053406		0.014667	0.133038
0.015833	0.053406		0.016333	0.132561
0.0175	0.05579		0.018	0.133514
0.019167	0.056744		0.019667	0.136852
0.020833	0.049114		0.021333	0.139713
0.0225	0.041485		0.023	0.136852
0.024167	0.044823		0.024667	0.133514
0.025833	0.047684		0.026333	0.13113
0.0275	0.051022		0.028	0.128269
0.029167	0.05579		0.029667	0.130177
0.030833	0.06485		0.031333	0.134945
0.0325	0.069141		0.033	0.135422
0.034167	0.068188		0.034667	0.13113
0.035833	0.072002		0.036333	0.128746
0.0375	0.081062		0.038	0.1297
0.039167	0.083923		0.039667	0.126839
0.040833	0.08297		0.041333	0.127316
0.0425	0.08297		0.043	0.134468
0.044167	0.085354		0.044667	0.143528
0.045833	0.081539		0.046333	0.143528
0.0475	0.070572		0.048	0.140667
0.049167	0.067711		0.049667	0.136852
0.050833	0.072479		0.051333	0.131607
0.0525	0.077248		0.053	0.127316
0.054167	0.072956		0.054667	0.127316
0.055833	0.067711		0.056333	0.13113
0.0575	0.064373		0.058	0.134468
0.059167	0.063896		0.059667	0.138283
0.060833	0.061989		0.061333	0.142097
0.0625	0.062466		0.063	0.142574
0.064167	0.063419		0.064667	0.146389
0.065833	0.067711		0.066333	0.148296
0.0675	0.07534		0.068	0.14925
0.069167	0.077724		0.069667	0.151157
0.070833	0.07534		0.071333	0.153542
0.0725	0.073433		0.073	0.156879
0.074167	0.079632		0.074667	0.154018
0.075833	0.080585		0.076333	0.152111
0.0775	0.074863		0.078	0.152588
0.079167	0.066757		0.079667	0.152588
0.080833	0.061035		0.081333	0.148773
0.0825	0.060081		0.083	0.146389
0.084167	0.061512		0.084667	0.145435
0.085833	0.065327		0.086333	0.144958
0.0875	0.06628		0.088	0.143528
0.089167	0.06485		0.089667	0.144482
0.090833	0.061989		0.091333	0.146389
0.0925	0.058174		0.093	0.143528
0.094167	0.050545		0.094667	0.140667
0.095833	0.0453		0.096333	0.140667
0.0975	0.043392		0.098	0.140667
0.099167	0.049591		0.099667	0.137806
0.100833	0.057697		0.101333	0.138283
0.1025	0.061512		0.103	0.141621
0.104167	0.066757		0.104667	0.14925
0.105833	0.068665		0.106333	0.152588
0.1075	0.074387		0.108	0.154972
0.109167	0.075817		0.109667	0.156403
0.110833	0.077248		0.111333	0.157833
0.1125	0.074387		0.113	0.161648
0.114167	0.070095		0.114667	0.157833
0.115833	0.07391		0.116333	0.156879
0.1175	0.076294		0.118	0.15974
0.119167	0.075817		0.119667	0.164032
0.120833	0.070572		0.121333	0.163555
0.1225	0.071049		0.123	0.162601
0.124167	0.077248		0.124667	0.162125
0.125833	0.077724		0.126333	0.160217
0.1275	0.075817		0.128	0.15831
0.129167	0.07391		0.129667	0.15974
0.130833	0.074387		0.131333	0.161171
0.1325	0.071526		0.133	0.15974
0.134167	0.065804		0.134667	0.161648
0.135833	0.06485		0.136333	0.169754
0.1375	0.065327		0.138	0.179291
0.139167	0.065327		0.139667	0.182629
0.140833	0.065327		0.141333	0.181675
0.1425	0.072002		0.143	0.179291
0.144167	0.07391		0.144667	0.181198
0.145833	0.069141		0.146333	0.177383
0.1475	0.065327		0.148	0.169277
0.149167	0.068188		0.149667	0.160694
0.150833	0.073433		0.151333	0.161171
0.1525	0.070095		0.153	0.16737
0.154167	0.067234		0.154667	0.1688
0.155833	0.064373		0.156333	0.173569
0.1575	0.059605		0.158	0.174046
0.159167	0.054359		0.159667	0.180244
0.160833	0.051975		0.161333	0.183582
0.1625	0.053406		0.163	0.179768
0.164167	0.051975		0.164667	0.17643
0.165833	0.050545		0.166333	0.175476
0.1675	0.050545		0.168	0.176907
0.169167	0.045776		0.169667	0.174999
0.170833	0.038147		0.171333	0.175476
0.1725	0.030041		0.173	0.183105
0.174167	0.026226		0.174667	0.188351
0.175833	0.029087		0.176333	0.188351
0.1775	0.031471		0.178	0.190258
0.179167	0.037193		0.179667	0.19598
0.180833	0.042439		0.181333	0.197411
0.1825	0.050068		0.183	0.19455
0.184167	0.056744		0.184667	0.19455
0.185833	0.05722		0.186333	0.200272
0.1875	0.054359		0.188	0.206947
0.189167	0.049591		0.189667	0.207424
0.190833	0.043869		0.191333	0.203133
0.1925	0.038147		0.193	0.199795
0.194167	0.034809		0.194667	0.199795
0.195833	0.03624		0.196333	0.199318
0.1975	0.037193		0.198	0.194073
0.199167	0.03767		0.199667	0.187874
0.200833	0.0453		0.201333	0.18549
0.2025	0.05722		0.203	0.184536
0.204167	0.066757		0.204667	0.185013
0.205833	0.068188		0.206333	0.183105
0.2075	0.074387		0.208	0.185013
0.209167	0.080109		0.209667	0.189304
0.210833	0.078201		0.211333	0.195503
0.2125	0.070095		0.213	0.201702
0.214167	0.06485		0.214667	0.199795
0.215833	0.064373		0.216333	0.195026
0.2175	0.061989		0.218	0.192642
0.219167	0.063419		0.219667	0.197887
0.220833	0.063896		0.221333	0.205517
0.2225	0.062466		0.223	0.212193
0.224167	0.056744		0.224667	0.214577
0.225833	0.056267		0.226333	0.216484
0.2275	0.057697		0.228	0.216007
0.229167	0.053406		0.229667	0.213146
0.230833	0.044823		0.231333	0.201702
0.2325	0.045776		0.233	0.188828
0.234167	0.054359		0.234667	0.18549
0.235833	0.056744		0.236333	0.186443
0.2375	0.054836		0.238	0.18549
0.239167	0.054836		0.239667	0.18692
0.240833	0.056267		0.241333	0.196934
0.2425	0.054359		0.243	0.205994
0.244167	0.051975		0.244667	0.209808
0.245833	0.054836		0.246333	0.211239
0.2475	0.054359		0.248	0.213623
0.249167	0.052929		0.249667	0.209332
0.250833	0.05579		0.251333	0.20504
0.2525	0.058174		0.253	0.204563
0.254167	0.053883		0.254667	0.20647
0.255833	0.04673		0.256333	0.211239
0.2575	0.04673		0.258	0.216484
0.259167	0.049114		0.259667	0.222206
0.260833	0.051498		0.261333	0.22459
0.2625	0.052452		0.263	0.22316
0.264167	0.056744		0.264667	0.22459
0.265833	0.059605		0.266333	0.221729
0.2675	0.063419		0.268	0.217438
0.269167	0.070572		0.269667	0.216961
0.270833	0.077724		0.271333	0.21553
0.2725	0.082016		0.273	0.21553
0.274167	0.08297		0.274667	0.209808
0.275833	0.082493		0.276333	0.207424
0.2775	0.077724		0.278	0.208855
0.279167	0.072002		0.279667	0.209332
0.280833	0.067234		0.281333	0.217915
0.2825	0.060081		0.283	0.224113
0.284167	0.052929		0.284667	0.227451
0.285833	0.051498		0.286333	0.231743
0.2875	0.054359		0.288	0.241756
0.289167	0.053406		0.289667	0.246525
0.290833	0.048161		0.291333	0.24128
0.2925	0.048637		0.293	0.233173
0.294167	0.050068		0.294667	0.228882
0.295833	0.051498		0.296333	0.225544
0.2975	0.050068		0.298	0.221729
0.299167	0.051975		0.299667	0.216484
0.300833	0.061035		0.301333	0.215054
0.3025	0.072956		0.303	0.22316
0.304167	0.083447		0.304667	0.234604
0.305833	0.087738		0.306333	0.236511
0.3075	0.095844		0.308	0.231743
0.309167	0.102043		0.309667	0.225067
0.310833	0.099182		0.311333	0.220299
0.3125	0.090122		0.313	0.219822
0.314167	0.083447		0.314667	0.221252
0.315833	0.078678		0.316333	0.22459
0.3175	0.070095		0.318	0.227451
0.319167	0.06485		0.319667	0.236988
0.320833	0.070572		0.321333	0.243187
0.3225	0.076771		0.323	0.235558
0.324167	0.075817		0.324667	0.226974
0.325833	0.074387		0.326333	0.220299
0.3275	0.076771		0.328	0.219822
0.329167	0.079632		0.329667	0.217438
0.330833	0.072956		0.331333	0.220776
0.3325	0.063896		0.333	0.230789
0.334167	0.060558		0.334667	0.236511
0.335833	0.06485		0.336333	0.244617
0.3375	0.064373		0.338	0.25034
0.339167	0.053883		0.339667	0.257969
0.340833	0.044823		0.341333	0.256538
0.3425	0.04673		0.343	0.249863
0.344167	0.054359		0.344667	0.246048
0.345833	0.054836		0.346333	0.245571
0.3475	0.05722		0.348	0.243664
0.349167	0.063419		0.349667	0.239372
0.350833	0.067234		0.351333	0.240803
0.3525	0.061989		0.353	0.247478
0.354167	0.049114		0.354667	0.25177
0.355833	0.040531		0.356333	0.25034
0.3575	0.038624		0.358	0.245094
0.359167	0.041485		0.359667	0.238895
0.360833	0.04673		0.361333	0.235081
0.3625	0.049114		0.363	0.234127
0.364167	0.051975		0.364667	0.236034
0.365833	0.050068		0.366333	0.237942
0.3675	0.047684		0.368	0.240803
0.369167	0.048161		0.369667	0.247478
0.370833	0.051975		0.371333	0.254154
0.3725	0.059128		0.373	0.254154
0.374167	0.066757		0.374667	0.245094
0.375833	0.076294		0.376333	0.239849
0.3775	0.080109		0.378	0.240803
0.379167	0.076771		0.379667	0.242233
0.380833	0.068188		0.381333	0.24271
0.3825	0.064373		0.383	0.245571
0.384167	0.06485		0.384667	0.25177
0.385833	0.066757		0.386333	0.256538
0.3875	0.067234		0.388	0.260353
0.389167	0.06485		0.389667	0.260353
0.390833	0.061989		0.391333	0.255108
0.3925	0.058174		0.393	0.252247
0.394167	0.053406		0.394667	0.255108
0.395833	0.050068		0.396333	0.259876
0.3975	0.049114		0.398	0.256538
0.399167	0.052929		0.399667	0.250816
0.400833	0.059128		0.401333	0.249386
0.4025	0.062466		0.403	0.249863
0.404167	0.060081		0.404667	0.250816
0.405833	0.053883		0.406333	0.249386
0.4075	0.049114		0.408	0.248432
0.409167	0.048637		0.409667	0.252247
0.410833	0.053406		0.411333	0.260353
0.4125	0.059128		0.413	0.266075
0.414167	0.06628		0.414667	0.266075
0.415833	0.071049		0.416333	0.267506
0.4175	0.07534		0.418	0.272274
0.419167	0.07391		0.419667	0.275135
0.420833	0.071049		0.421333	0.273705
0.4225	0.068665		0.423	0.270844
0.424167	0.063419		0.424667	0.267506
0.425833	0.062466		0.426333	0.263691
0.4275	0.067711		0.428	0.263214
0.429167	0.072002		0.429667	0.267029
0.430833	0.069141		0.431333	0.268459
0.4325	0.065327		0.433	0.264168
0.434167	0.063419		0.434667	0.267506
0.435833	0.061035		0.436333	0.27132
0.4375	0.056267		0.438	0.270367
0.439167	0.053883		0.439667	0.264645
0.440833	0.053883		0.441333	0.264168
0.4425	0.055313		0.443	0.268936
0.444167	0.061035		0.444667	0.267982
0.445833	0.06485		0.446333	0.266075
0.4475	0.060081		0.448	0.266552
0.449167	0.054836		0.449667	0.268936
0.450833	0.059605		0.451333	0.268459
0.4525	0.065327		0.453	0.268459
0.454167	0.065804		0.454667	0.27132
0.455833	0.065327		0.456333	0.277996
0.4575	0.070572		0.458	0.284195
0.459167	0.072479		0.459667	0.284672
0.460833	0.067711		0.461333	0.287533
0.4625	0.061512		0.463	0.293732
0.464167	0.05579		0.464667	0.2985
0.465833	0.052452		0.466333	0.295162
0.4675	0.049114		0.468	0.290394
0.469167	0.049591		0.469667	0.292778
0.470833	0.049591		0.471333	0.295639
0.4725	0.049114		0.473	0.290871
0.474167	0.050545		0.474667	0.282764
0.475833	0.056267		0.476333	0.279427
0.4775	0.064373		0.478	0.279903
0.479167	0.070572		0.479667	0.277519
0.480833	0.072479		0.481333	0.274181
0.4825	0.072002		0.483	0.270367
0.484167	0.069141		0.484667	0.269413
0.485833	0.065327		0.486333	0.27132
0.4875	0.057697		0.488	0.279427
0.489167	0.050068		0.489667	0.283718
0.490833	0.047207		0.491333	0.282764
0.4925	0.047684		0.493	0.282288
0.494167	0.052452		0.494667	0.285625
0.495833	0.056744		0.496333	0.288486
0.4975	0.060081		0.498	0.282764
0.499167	0.061989		0.499667	0.273705
0.500833	0.063896		0.501333	0.272751
0.5025	0.06628		0.503	0.284195
0.504167	0.068665		0.504667	0.293732
0.505833	0.062466		0.506333	0.298023
0.5075	0.056267		0.508	0.298977
0.509167	0.051498		0.509667	0.303745
0.510833	0.048637		0.511333	0.308514
0.5125	0.04673		0.513	0.305176
0.514167	0.038624		0.514667	0.298023
0.515833	0.039577		0.516333	0.291824
0.5175	0.0453		0.518	0.292301
0.519167	0.05579		0.519667	0.296593
0.520833	0.059128		0.521333	0.298977
0.5225	0.054359		0.523	0.299454
0.524167	0.052452		0.524667	0.300407
0.525833	0.051498		0.526333	0.308037
0.5275	0.053883		0.528	0.319958
0.529167	0.054836		0.529667	0.328541
0.530833	0.05722		0.531333	0.332832
0.5325	0.061989		0.533	0.337601
0.534167	0.066757		0.534667	0.342846
0.535833	0.071526		0.536333	0.342846
0.5375	0.070095		0.538	0.339985
0.539167	0.064373		0.539667	0.340939
0.540833	0.060558		0.541333	0.342369
0.5425	0.063419		0.543	0.341415
0.544167	0.071049		0.544667	0.3438
0.545833	0.072956		0.546333	0.347614
0.5475	0.071049		0.548	0.347137
0.549167	0.068188		0.549667	0.342369
0.550833	0.06628		0.551333	0.340462
0.5525	0.061989		0.553	0.339031
0.554167	0.054359		0.554667	0.333786
0.555833	0.050545		0.556333	0.330448
0.5575	0.04673		0.558	0.331402
0.559167	0.048637		0.559667	0.330448
0.560833	0.052452		0.561333	0.328064
0.5625	0.060081		0.563	0.33474
0.564167	0.067234		0.564667	0.343323
0.565833	0.068665		0.566333	0.344753
0.5675	0.071049		0.568	0.341415
0.569167	0.072479		0.569667	0.344276
0.570833	0.07391		0.571333	0.349522
0.5725	0.067711		0.573	0.351429
0.574167	0.059605		0.574667	0.352859
0.575833	0.056744		0.576333	0.359058
0.5775	0.060081		0.578	0.365257
0.579167	0.062943		0.579667	0.365734
0.580833	0.057697		0.581333	0.363827
0.5825	0.055313		0.583	0.357628
0.584167	0.05722		0.584667	0.353813
0.585833	0.061512		0.586333	0.355721
0.5875	0.06485		0.588	0.361919
0.589167	0.063896		0.589667	0.371456
0.590833	0.061989		0.591333	0.378609
0.5925	0.062466		0.593	0.385761
0.594167	0.066757		0.594667	0.395298
0.595833	0.069618		0.596333	0.400543
0.5975	0.067234		0.598	0.40102
0.599167	0.063896		0.599667	0.397205
0.600833	0.062943		0.601333	0.399113
0.6025	0.060558		0.603	0.411034
0.604167	0.055313		0.604667	0.41914
0.605833	0.045776		0.606333	0.421047
0.6075	0.040054		0.608	0.420094
0.609167	0.044823		0.609667	0.424385
0.610833	0.05579		0.611333	0.432491
0.6125	0.06628		0.613	0.434399
0.614167	0.066757		0.614667	0.42963
0.615833	0.065804		0.616333	0.4282
0.6175	0.06485		0.618	0.436306
0.619167	0.064373		0.619667	0.44775
0.620833	0.065327		0.621333	0.450611
0.6225	0.061989		0.623	0.445843
0.624167	0.061512		0.624667	0.442028
0.625833	0.065804		0.626333	0.440121
0.6275	0.072002		0.628	0.435352
0.629167	0.074387		0.629667	0.427723
0.630833	0.070095		0.631333	0.423431
0.6325	0.067234		0.633	0.422955
0.634167	0.070095		0.634667	0.428677
0.635833	0.074387		0.636333	0.43869
0.6375	0.074387		0.638	0.448704
0.639167	0.071049		0.639667	0.458241
0.640833	0.068188		0.641333	0.468254
0.6425	0.068665		0.643	0.480175
0.644167	0.070095		0.644667	0.492573
0.645833	0.06628		0.646333	0.500679
0.6475	0.061512		0.648	0.505447
0.649167	0.056267		0.649667	0.509262
0.650833	0.055313		0.651333	0.510216
0.6525	0.056267		0.653	0.511169
0.654167	0.05579		0.654667	0.511646
0.655833	0.053883		0.656333	0.5126
0.6575	0.050068		0.658	0.513554
0.659167	0.048161		0.659667	0.515461
0.660833	0.046253		0.661333	0.523567
0.6625	0.043392		0.663	0.534058
0.664167	0.0453		0.664667	0.540733
0.665833	0.049591		0.666333	0.544548
0.6675	0.054359		0.668	0.550747
0.669167	0.058651		0.669667	0.56076
0.670833	0.059128		0.671333	0.566483
0.6725	0.060081		0.673	0.568867
0.674167	0.055313		0.674667	0.572205
0.675833	0.049114		0.676333	0.576973
0.6775	0.046253		0.678	0.580788
0.679167	0.044823		0.679667	0.584602
0.680833	0.049114		0.681333	0.58651
0.6825	0.047684		0.683	0.589371
0.684167	0.047207		0.684667	0.599861
0.685833	0.051498		0.686333	0.612736
0.6875	0.056267		0.688	0.618935
0.689167	0.062466		0.689667	0.61512
0.690833	0.061989		0.691333	0.617027
0.6925	0.06628		0.693	0.622749
0.694167	0.072002		0.694667	0.626564
0.695833	0.07534		0.696333	0.628948
0.6975	0.071526		0.698	0.635624
0.699167	0.067234		0.699667	0.647068
0.700833	0.06628		0.701333	0.657082
0.7025	0.064373		0.703	0.662327
0.704167	0.062466		0.704667	0.664234
0.705833	0.062466		0.706333	0.665665
0.7075	0.067711		0.708	0.671864
0.709167	0.070572		0.709667	0.678539
0.710833	0.072956		0.711333	0.680447
0.7125	0.076771		0.713	0.684738
0.714167	0.076294		0.714667	0.694752
0.715833	0.072002		0.716333	0.704765
0.7175	0.069618		0.718	0.711918
0.719167	0.065804		0.719667	0.724792
0.720833	0.060558		0.721333	0.739574
0.7225	0.052929		0.723	0.747204
0.724167	0.047207		0.724667	0.749111
0.725833	0.045776		0.726333	0.75388
0.7275	0.050068		0.728	0.757694
0.729167	0.058651		0.729667	0.755787
0.730833	0.065327		0.731333	0.761032
0.7325	0.070572		0.733	0.772953
0.734167	0.079632		0.734667	0.784874
0.735833	0.086308		0.736333	0.793934
0.7375	0.087261		0.738	0.804424
0.739167	0.08297		0.739667	0.815392
0.740833	0.078678		0.741333	0.815868
0.7425	0.073433		0.743	0.814438
0.744167	0.069618		0.744667	0.815868
0.745833	0.062943		0.746333	0.815868
0.7475	0.055313		0.748	0.816822
0.749167	0.050068		0.749667	0.818253
0.750833	0.048161		0.751333	0.82016
0.7525	0.054359		0.753	0.822067
0.754167	0.056744		0.754667	0.827789
0.755833	0.059605		0.756333	0.839233
0.7575	0.061512		0.758	0.847816
0.759167	0.067711		0.759667	0.854969
0.760833	0.076294		0.761333	0.867367
0.7625	0.082016		0.763	0.883102
0.764167	0.08297		0.764667	0.891209
0.765833	0.080109		0.766333	0.8955
0.7675	0.078201		0.768	0.900269
0.769167	0.076771		0.769667	0.910282
0.770833	0.073433		0.771333	0.919342
0.7725	0.067234		0.773	0.92268
0.774167	0.065327		0.774667	0.929832
0.775833	0.065804		0.776333	0.941277
0.7775	0.068188		0.778	0.956535
0.779167	0.067234		0.779667	0.967503
0.780833	0.065804		0.781333	0.977993
0.7825	0.063896		0.783	0.988007
0.784167	0.063896		0.784667	0.995636
0.785833	0.063896		0.786333	0.999451
0.7875	0.061512		0.788	1.0047
0.789167	0.054359		0.789667	1.00899
0.790833	0.048637		0.791333	1.01376
0.7925	0.042915		0.793	1.02234
0.794167	0.039101		0.794667	1.03331
0.795833	0.041485		0.796333	1.04332
0.7975	0.046253		0.798	1.04427
0.799167	0.056267		0.799667	1.04713
0.800833	0.061035		0.801333	1.05047
0.8025	0.069141		0.803	1.05524
0.804167	0.07391		0.804667	1.06144
0.805833	0.072956		0.806333	1.06764
0.8075	0.071526		0.808	1.07717
0.809167	0.070095		0.809667	1.08814
0.810833	0.071526		0.811333	1.10102
0.8125	0.071049		0.813	1.11198
0.814167	0.065804		0.814667	1.12009
0.815833	0.059605		0.816333	1.1282
0.8175	0.053883		0.818	1.1344
0.819167	0.049591		0.819667	1.14203
0.820833	0.04673		0.821333	1.14441
0.8225	0.0453		0.823	1.14536
0.824167	0.043869		0.824667	1.14298
0.825833	0.044346		0.826333	1.14679
0.8275	0.047684		0.828	1.15108
0.829167	0.049114		0.829667	1.15585
0.830833	0.046253		0.831333	1.16444
0.8325	0.040531		0.833	1.17493
0.834167	0.042439		0.834667	1.18637
0.835833	0.049114		0.836333	1.19686
0.8375	0.05579		0.838	1.21117
0.839167	0.061989		0.839667	1.22166
0.840833	0.068188		0.841333	1.22738
0.8425	0.076771		0.843	1.23072
0.844167	0.081539		0.844667	1.24121
0.845833	0.082016		0.846333	1.25074
0.8475	0.077724		0.848	1.25217
0.849167	0.076294		0.849667	1.25074
0.850833	0.072956		0.851333	1.25456
0.8525	0.072479		0.853	1.26266
0.854167	0.072479		0.854667	1.26505
0.855833	0.070572		0.856333	1.26696
0.8575	0.06628		0.858	1.27029
0.859167	0.058651		0.859667	1.27554
0.860833	0.058651		0.861333	1.28365
0.8625	0.058651		0.863	1.29461
0.864167	0.056267		0.864667	1.30415
0.865833	0.052929		0.866333	1.30701
0.8675	0.051498		0.868	1.3113
0.869167	0.053883		0.869667	1.31655
0.870833	0.054836		0.871333	1.32036
0.8725	0.051022		0.873	1.32227
0.874167	0.046253		0.874667	1.32465
0.875833	0.046253		0.876333	1.3299
0.8775	0.047684		0.878	1.33991
0.879167	0.051498		0.879667	1.35326
0.880833	0.056744		0.881333	1.36471
0.8825	0.058174		0.883	1.37138
0.884167	0.055313		0.884667	1.37901
0.885833	0.052452		0.886333	1.38521
0.8875	0.054359		0.888	1.39093
0.889167	0.052929		0.889667	1.39141
0.890833	0.04673		0.891333	1.39189
0.8925	0.043392		0.893	1.38855
0.894167	0.047684		0.894667	1.38855
0.895833	0.051498		0.896333	1.39713
0.8975	0.051022		0.898	1.40381
0.899167	0.047684		0.899667	1.4081
0.900833	0.050068		0.901333	1.40858
0.9025	0.056267		0.903	1.41859
0.904167	0.059128		0.904667	1.42813
0.905833	0.060558		0.906333	1.43003
0.9075	0.058651		0.908	1.4267
0.909167	0.05722		0.909667	1.42574
0.910833	0.058651		0.911333	1.4286
0.9125	0.05722		0.913	1.42622
0.914167	0.056744		0.914667	1.41764
0.915833	0.055313		0.916333	1.41239
0.9175	0.056267		0.918	1.41621
0.919167	0.060558		0.919667	1.42193
0.920833	0.061512		0.921333	1.42384
0.9225	0.062943		0.923	1.42145
0.924167	0.061989		0.924667	1.42288
0.925833	0.060081		0.926333	1.42479
0.9275	0.063419		0.928	1.42574
0.929167	0.065327		0.929667	1.43146
0.930833	0.061989		0.931333	1.43862
0.9325	0.055313		0.933	1.44529
0.934167	0.054836		0.934667	1.44815
0.935833	0.058651		0.936333	1.45388
0.9375	0.056267		0.938	1.45674
0.939167	0.049114		0.939667	1.45245
0.940833	0.045776		0.941333	1.45292
0.9425	0.045776		0.943	1.45912
0.944167	0.046253		0.944667	1.4658
0.945833	0.04673		0.946333	1.46866
0.9475	0.050545		0.948	1.47152
0.949167	0.054836		0.949667	1.472
0.950833	0.05722		0.951333	1.46771
0.9525	0.056744		0.953	1.46818
0.954167	0.053406		0.954667	1.46961
0.955833	0.049114		0.956333	1.46675
0.9575	0.044346		0.958	1.45721
0.959167	0.041008		0.959667	1.45626
0.960833	0.040054		0.961333	1.46294
0.9625	0.043392		0.963	1.46627
0.964167	0.050068		0.964667	1.4658
0.965833	0.052452		0.966333	1.46675
0.9675	0.050545		0.968	1.472
0.969167	0.047684		0.969667	1.47438
0.970833	0.0453		0.971333	1.47295
0.9725	0.046253		0.973	1.46771
0.974167	0.044346		0.974667	1.46914
0.975833	0.04673		0.976333	1.472
0.9775	0.050545		0.978	1.47915
0.979167	0.056744		0.979667	1.48106
0.980833	0.059605		0.981333	1.47772
0.9825	0.05722		0.983	1.47152
0.984167	0.054836		0.984667	1.46389
0.985833	0.053883		0.986333	1.45721
0.9875	0.051022		0.988	1.44863
0.989167	0.044346		0.989667	1.44291
0.990833	0.040054		0.991333	1.44243
0.9925	0.039101		0.993	1.45006
0.994167	0.040054		0.994667	1.45864
0.995833	0.038624		0.996333	1.46437
0.9975	0.037193		0.998	1.46246
0.999167	0.040054		0.999667	1.46055
1.00083	0.0453		1.00133	1.45817
1.0025	0.048637		1.003	1.45531
1.00417	0.045776		1.00467	1.45006
1.00583	0.040531		1.00633	1.44863
1.0075	0.035286		1.008	1.44863
1.00917	0.030994		1.00967	1.44243
1.01083	0.027657		1.01133	1.43671
1.0125	0.02861		1.013	1.43337
1.01417	0.029564		1.01467	1.42908
1.01583	0.031471		1.01633	1.41907
1.0175	0.03624		1.018	1.41573
1.01917	0.038624		1.01967	1.42574
1.02083	0.038624		1.02133	1.43814
1.0225	0.039577		1.023	1.4391
1.02417	0.043869		1.02467	1.43528
1.02583	0.047684		1.02633	1.43146
1.0275	0.050545		1.028	1.4286
1.02917	0.053883		1.02967	1.42098
1.03083	0.053406		1.03133	1.40524
1.0325	0.047207		1.033	1.39093
1.03417	0.040054		1.03467	1.3814
1.03583	0.037193		1.03633	1.37997
1.0375	0.037193		1.038	1.38426
1.03917	0.035763		1.03967	1.38426
1.04083	0.033379		1.04133	1.38187
1.0425	0.032425		1.043	1.38044
1.04417	0.03624		1.04467	1.3814
1.04583	0.042915		1.04633	1.37472
1.0475	0.048637		1.048	1.36089
1.04917	0.050545		1.04967	1.34945
1.05083	0.047207		1.05133	1.34563
1.0525	0.043869		1.053	1.34373
1.05417	0.041485		1.05467	1.34087
1.05583	0.03624		1.05633	1.34039
1.0575	0.027657		1.058	1.34039
1.05917	0.022888		1.05967	1.3361
1.06083	0.02861		1.06133	1.32799
1.0625	0.036716		1.063	1.32513
1.06417	0.03767		1.06467	1.3237
1.06583	0.033855		1.06633	1.32084
1.0675	0.031948		1.068	1.31273
1.06917	0.034332		1.06967	1.3094
1.07083	0.035763		1.07133	1.30653
1.0725	0.033855		1.073	1.29938
1.07417	0.033379		1.07467	1.28651
1.07583	0.034332		1.07633	1.27649
1.0775	0.039577		1.078	1.27411
1.07917	0.043869		1.07967	1.27268
1.08083	0.049591		1.08133	1.27077
1.0825	0.050545		1.083	1.26934
1.08417	0.051022		1.08467	1.27316
1.08583	0.051975		1.08633	1.2722
1.0875	0.052452		1.088	1.26648
1.08917	0.047684		1.08967	1.26028
1.09083	0.040531		1.09133	1.25503
1.0925	0.041485		1.093	1.24884
1.09417	0.050068		1.09467	1.24359
1.09583	0.056744		1.09633	1.23882
1.0975	0.060558		1.098	1.23453
1.09917	0.061035		1.09967	1.22833
1.10083	0.058174		1.10133	1.22595
1.1025	0.054836		1.103	1.22356
1.10417	0.050545		1.10467	1.2207
1.10583	0.049591		1.10633	1.21689
1.1075	0.047684		1.108	1.21069
1.10917	0.047207		1.10967	1.20544
1.11083	0.052452		1.11133	1.19543
1.1125	0.054359		1.113	1.1878
1.11417	0.051975		1.11467	1.17826
1.11583	0.050068		1.11633	1.16825
1.1175	0.050545		1.118	1.15871
1.11917	0.051498		1.11967	1.15108
1.12083	0.050068		1.12133	1.14822
1.1225	0.049114		1.123	1.14489
1.12417	0.048161		1.12467	1.13964
1.12583	0.041962		1.12633	1.13535
1.1275	0.039577		1.128	1.13487
1.12917	0.045776		1.12967	1.13058
1.13083	0.053406		1.13133	1.12104
1.1325	0.054836		1.133	1.11198
1.13417	0.052929		1.13467	1.10626
1.13583	0.056744		1.13633	1.10102
1.1375	0.061035		1.138	1.09196
1.13917	0.058651		1.13967	1.08337
1.14083	0.056744		1.14133	1.07527
1.1425	0.059605		1.143	1.06525
1.14417	0.065327		1.14467	1.0581
1.14583	0.068665		1.14633	1.05381
1.1475	0.068188		1.148	1.05286
1.14917	0.063419		1.14967	1.05381
1.15083	0.057697		1.15133	1.05906
1.1525	0.052452		1.153	1.06525
1.15417	0.049591		1.15467	1.06144
1.15583	0.04673		1.15633	1.05143
1.1575	0.041008		1.158	1.0376
1.15917	0.036716		1.15967	1.02758
1.16083	0.036716		1.16133	1.01519
1.1625	0.04673		1.163	1.00517
1.16417	0.052929		1.16467	1.00279
1.16583	0.054359		1.16633	0.999928
1.1675	0.053406		1.168	0.998974
1.16917	0.061035		1.16967	0.99802
1.17083	0.068188		1.17133	0.995636
1.1725	0.065327		1.173	0.985622
1.17417	0.062466		1.17467	0.976563
1.17583	0.060081		1.17633	0.974178
1.1775	0.057697		1.178	0.972271
1.17917	0.051022		1.17967	0.968456
1.18083	0.043392		1.18133	0.965595
1.1825	0.038624		1.183	0.962734
1.18417	0.034332		1.18467	0.96035
1.18583	0.035286		1.18633	0.956535
1.1875	0.04673		1.188	0.955582
1.18917	0.055313		1.18967	0.950336
1.19083	0.053406		1.19133	0.944138
1.1925	0.043869		1.193	0.946522
1.19417	0.038624		1.19467	0.947952
1.19583	0.034809		1.19633	0.945091
1.1975	0.025749		1.198	0.936985
1.19917	0.017166		1.19967	0.928879
1.20083	0.018597		1.20133	0.919342
1.2025	0.024319		1.203	0.909328
1.20417	0.031948		1.20467	0.897884
1.20583	0.039101		1.20633	0.882149
1.2075	0.045776		1.208	0.868797
1.20917	0.049114		1.20967	0.866413
1.21083	0.047684		1.21133	0.871181
1.2125	0.049114		1.213	0.871181
1.21417	0.050545		1.21467	0.868797
1.21583	0.050068		1.21633	0.867844
1.2175	0.047684		1.218	0.86832
1.21917	0.051022		1.21967	0.863552
1.22083	0.05722		1.22133	0.854492
1.2225	0.058174		1.223	0.847816
1.22417	0.053883		1.22467	0.850201
1.22583	0.047684		1.22633	0.857353
1.2275	0.041485		1.228	0.859261
1.22917	0.037193		1.22967	0.854492
1.23083	0.035763		1.23133	0.850201
1.2325	0.033855		1.233	0.841141
1.23417	0.035286		1.23467	0.825405
1.23583	0.038624		1.23633	0.813484
1.2375	0.0453		1.238	0.808716
1.23917	0.049114		1.23967	0.808239
1.24083	0.050545		1.24133	0.802994
1.2425	0.053883		1.243	0.80061
1.24417	0.053883		1.24467	0.801086
1.24583	0.05579		1.24633	0.799179
1.2475	0.060558		1.248	0.790119
1.24917	0.061989		1.24967	0.783443
1.25083	0.058174		1.25133	0.780582
1.2525	0.054359		1.253	0.778198
1.25417	0.053406		1.25467	0.775814
1.25583	0.050545		1.25633	0.773907
1.2575	0.042439		1.258	0.770092
1.25917	0.034332		1.25967	0.768661
1.26083	0.031471		1.26133	0.771046
1.2625	0.032902		1.263	0.771046
1.26417	0.034332		1.26467	0.763893
1.26583	0.036716		1.26633	0.754356
1.2675	0.045776		1.268	0.754356
1.26917	0.055313		1.26967	0.753403
1.27083	0.063896		1.27133	0.747681
1.2725	0.067711		1.273	0.74482
1.27417	0.071049		1.27467	0.744343
1.27583	0.07391		1.27633	0.737667
1.2775	0.072002		1.278	0.72813
1.27917	0.068188		1.27967	0.719547
1.28083	0.062466		1.28133	0.706673
1.2825	0.061512		1.283	0.691414
1.28417	0.057697		1.28467	0.684261
1.28583	0.053883		1.28633	0.685692
1.2875	0.053406		1.288	0.682354
1.28917	0.059605		1.28967	0.676632
1.29083	0.066757		1.29133	0.677586
1.2925	0.070572		1.293	0.683308
1.29417	0.078201		1.29467	0.687599
1.29583	0.088215		1.29633	0.689507
1.2975	0.097752		1.298	0.702381
1.29917	0.104427		1.29967	0.711441
1.30083	0.108719		1.30133	0.716209
1.3025	0.112534		1.303	0.71764
1.30417	0.118732		1.30467	0.722885
1.30583	0.124931		1.30633	0.724316
1.3075	0.129223		1.308	0.71907
1.30917	0.133038		1.30967	0.720501
1.31083	0.145435		1.31133	0.727177
1.3125	0.162601		1.313	0.73576
1.31417	0.17786		1.31467	0.740528
1.31583	0.188828		1.31633	0.74482
1.3175	0.202656		1.318	0.748634
1.31917	0.22316		1.31967	0.754356
1.32083	0.248432		1.32133	0.760555
1.3225	0.275612		1.323	0.768185
1.32417	0.307083		1.32467	0.776768
1.32583	0.348091		1.32633	0.79155
1.3275	0.393867		1.328	0.808716
1.32917	0.445843		1.32967	0.822067
1.33083	0.494957		1.33133	0.836372
1.3325	0.542164		1.333	0.851154
1.33417	0.58794		1.33467	0.867367
1.33583	0.629902		1.33633	0.891685
1.3375	0.670433		1.338	0.915527
1.33917	0.705242		1.33967	0.935555
1.34083	0.741482		1.34133	0.952721
1.3425	0.77486		1.343	0.97084
1.34417	0.808239		1.34467	0.991344
1.34583	0.843525		1.34633	1.00136
1.3475	0.876904		1.348	1.01137
1.34917	0.905514		1.34967	1.02902
1.35083	0.928402		1.35133	1.05333
1.3525	0.948906		1.353	1.07527
1.35417	0.966072		1.35467	1.09625
1.35583	0.980377		1.35633	1.11675
1.3575	0.991344		1.358	1.14012
1.35917	0.998974		1.35967	1.16396
1.36083	1.01614		1.36133	1.19591
1.3625	1.04237		1.363	1.24073
1.36417	1.07241		1.36467	1.29223
1.36583	1.10197		1.36633	1.3504
1.3675	1.13535		1.368	1.41621
1.36917	1.17445		1.36967	1.48821
1.37083	1.20592		1.37133	1.55497
1.3725	1.23167		1.373	1.6079
1.37417	1.24693		1.37467	1.65176
1.37583	1.24836		1.37633	1.69325
1.3775	1.23739		1.378	1.72663
1.37917	1.2126		1.37967	1.74475
1.38083	1.17254		1.38133	1.74379
1.3825	1.1096		1.383	1.73092
1.38417	1.03283		1.38467	1.70898
1.38583	0.949383		1.38633	1.67131
1.3875	0.857353		1.388	1.61886
1.38917	0.761032		1.38967	1.55449
1.39083	0.658989		1.39133	1.48582
1.3925	0.555992		1.393	1.41764
1.39417	0.460625		1.39467	1.34563
1.39583	0.371456		1.39633	1.26934
1.3975	0.286579		1.398	1.19495
1.39917	0.204563		1.39967	1.12629
1.40083	0.133991		1.40133	1.06144
1.4025	0.07534		1.403	0.997066
1.40417	0.028133		1.40467	0.937462
1.40583	-0.01049		1.40633	0.888348
1.4075	-0.03958		1.408	0.843048
1.40917	-0.06151		1.40967	0.802994
1.41083	-0.07534		1.41133	0.778675
1.4125	-0.07105		1.413	0.769138
1.41417	-0.05484		1.41467	0.765324
1.41583	-0.03004		1.41633	0.770569
1.4175	0.005722		1.418	0.79155
1.41917	0.058174		1.41967	0.830173
1.42083	0.123024		1.42133	0.871658
1.4225	0.189781		1.423	0.921249
1.42417	0.252247		1.42467	0.986576
1.42583	0.315189		1.42633	1.05906
1.4275	0.375748		1.428	1.1344
1.42917	0.431061		1.42967	1.20258
1.43083	0.481129		1.43133	1.26934
1.4325	0.522137		1.433	1.32847
1.43417	0.557423		1.43467	1.38569
1.43583	0.584602		1.43633	1.44148
1.4375	0.613213		1.438	1.49202
1.43917	0.635147		1.43967	1.54018
1.44083	0.645638		1.44133	1.57976
1.4425	0.647545		1.443	1.61838
1.44417	0.652313		1.44467	1.65319
1.44583	0.659943		1.44633	1.68467
1.4475	0.66185		1.448	1.71328
1.44917	0.656128		1.44967	1.7457
1.45083	0.650406		1.45133	1.791
1.4525	0.65136		1.453	1.84059
1.45417	0.654221		1.45467	1.88732
1.45583	0.656605		1.45633	1.93214
1.4575	0.654697		1.458	1.98412
1.45917	0.662804		1.45967	2.03991
1.46083	0.677109		1.46133	2.09665
1.4625	0.693798		1.463	2.15197
1.46417	0.710964		1.46467	2.20776
1.46583	0.73576		1.46633	2.26498
1.4675	0.770092		1.468	2.31361
1.46917	0.809669		1.46967	2.36177
1.47083	0.859737		1.47133	2.40612
1.4725	0.913143		1.473	2.44856
1.47417	0.967503		1.47467	2.48814
1.47583	1.02138		1.47633	2.52914
1.4775	1.07908		1.478	2.57206
1.47917	1.13964		1.47967	2.61068
1.48083	1.19019		1.48133	2.64692
1.4825	1.23453		1.483	2.68745
1.48417	1.27506		1.48467	2.73848
1.48583	1.30606		1.48633	2.79808
1.4875	1.32561		1.488	2.86198
1.48917	1.3361		1.48967	2.93064
1.49083	1.34706		1.49133	3.00693
1.4925	1.35422		1.493	3.08466
1.49417	1.36375		1.49467	3.16334
1.49583	1.37567		1.49633	3.23725
1.4975	1.38903		1.498	3.30734
1.49917	1.39761		1.49967	3.37172
1.50083	1.40667		1.50133	3.43323
1.5025	1.42145		1.503	3.49379
1.50417	1.43814		1.50467	3.54624
1.50583	1.45483		1.50633	3.59488
1.5075	1.472		1.508	3.6478
1.50917	1.49202		1.50967	3.70836
1.51083	1.513		1.51133	3.77512
1.5125	1.53732		1.513	3.84903
1.51417	1.56069		1.51467	3.93152
1.51583	1.58119		1.51633	4.01831
1.5175	1.59884		1.518	4.11224
1.51917	1.61648		1.51967	4.21333
1.52083	1.63698		1.52133	4.31919
1.5225	1.65367		1.523	4.42934
1.52417	1.6737		1.52467	4.54569
1.52583	1.69516		1.52633	4.67062
1.5275	1.71661		1.528	4.80127
1.52917	1.73903		1.52967	4.93527
1.53083	1.76001		1.53133	5.07021
1.5325	1.77574		1.533	5.20992
1.53417	1.7848		1.53467	5.36299
1.53583	1.79386		1.53633	5.51987
1.5375	1.8096		1.538	5.67484
1.53917	1.82343		1.53967	5.82695
1.54083	1.83582		1.54133	5.98097
1.5425	1.85013		1.543	6.12974
1.54417	1.86396		1.54467	6.26898
1.54583	1.87731		1.54633	6.40726
1.5475	1.89495		1.548	6.54411
1.54917	1.9269		1.54967	6.68049
1.55083	1.96791		1.55133	6.814
1.5525	2.01988		1.553	6.95562
1.55417	2.09427		1.55467	7.10249
1.55583	2.19441		1.55633	7.24793
1.5575	2.31028		1.558	7.39098
1.55917	2.43568		1.55967	7.54023
1.56083	2.57921		1.56133	7.69615
1.5625	2.74277		1.563	7.84254
1.56417	2.91681		1.56467	7.97844
1.56583	3.08704		1.56633	8.10957
1.5675	3.25012		1.568	8.23784
1.56917	3.40605		1.56967	8.35371
1.57083	3.54958		1.57133	8.45337
1.5725	3.67451		1.573	8.54015
1.57417	3.77989		1.57467	8.61025
1.57583	3.86429		1.57633	8.66318
1.5775	3.93009		1.578	8.70132
1.57917	3.98016		1.57967	8.72087
1.58083	4.01878		1.58133	8.72421
1.5825	4.04263		1.583	8.71325
1.58417	4.04739		1.58467	8.69322
1.58583	4.04358		1.58633	8.66175
1.5875	4.03643		1.588	8.61549
1.58917	4.01926		1.58967	8.55207
1.59083	3.98207		1.59133	8.4753
1.5925	3.93391		1.593	8.38804
1.59417	3.89147		1.59467	8.29744
1.59583	3.84903		1.59633	8.19826
1.5975	3.80468		1.598	8.08907
1.59917	3.76082		1.59967	7.97749
1.60083	3.71885		1.60133	7.86161
1.6025	3.67546		1.603	7.73573
1.60417	3.62349		1.60467	7.60031
1.60583	3.56674		1.60633	7.46393
1.6075	3.50523		1.608	7.3266
1.60917	3.44229		1.60967	7.18641
1.61083	3.38125		1.61133	7.04575
1.6125	3.32403		1.613	6.91176
1.61417	3.27349		1.61467	6.7749
1.61583	3.22914		1.61633	6.63519
1.6175	3.18718		1.618	6.5012
1.61917	3.14999		1.61967	6.37436
1.62083	3.11947		1.62133	6.25134
1.6225	3.09229		1.623	6.13356
1.62417	3.06606		1.62467	6.02531
1.62583	3.04127		1.62633	5.92899
1.6275	3.02506		1.628	5.84364
1.62917	3.01647		1.62967	5.76687
1.63083	3.016		1.63133	5.6982
1.6325	3.02649		1.633	5.62859
1.63417	3.04079		1.63467	5.56517
1.63583	3.06082		1.63633	5.50985
1.6375	3.08657		1.638	5.46122
1.63917	3.11995		1.63967	5.42355
1.64083	3.16		1.64133	5.39875
1.6425	3.20482		1.643	5.38635
1.64417	3.26252		1.64467	5.38445
1.64583	3.33595		1.64633	5.3916
1.6475	3.42274		1.648	5.40304
1.64917	3.51048		1.64967	5.41782
1.65083	3.59964		1.65133	5.44262
1.6525	3.69072		1.653	5.48077
1.65417	3.78466		1.65467	5.52654
1.65583	3.87716		1.65633	5.57423
1.6575	3.96347		1.658	5.62143
1.65917	4.04739		1.65967	5.6715
1.66083	4.12941		1.66133	5.72348
1.6625	4.21476		1.663	5.77068
1.66417	4.29583		1.66467	5.80978
1.66583	4.36831		1.66633	5.84221
1.6675	4.43506		1.668	5.87845
1.66917	4.49181		1.66967	5.9104
1.67083	4.53758		1.67133	5.92661
1.6725	4.57001		1.673	5.9309
1.67417	4.59385		1.67467	5.92709
1.67583	4.60339		1.67633	5.9166
1.6775	4.59671		1.678	5.89466
1.67917	4.58145		1.67967	5.86319
1.68083	4.56238		1.68133	5.82409
1.6825	4.53281		1.683	5.77974
1.68417	4.48561		1.68467	5.73063
1.68583	4.43411		1.68633	5.67341
1.6875	4.38404		1.688	5.60427
1.68917	4.33874		1.68967	5.52654
1.69083	4.28867		1.69133	5.44357
1.6925	4.23431		1.693	5.35822
1.69417	4.18043		1.69467	5.2743
1.69583	4.12989		1.69633	5.18608
1.6975	4.0803		1.698	5.09691
1.69917	4.02308		1.69967	5.00965
1.70083	3.96442		1.70133	4.92859
1.7025	3.90911		1.703	4.85277
1.70417	3.86334		1.70467	4.77648
1.70583	3.81899		1.70633	4.70352
1.7075	3.77703		1.708	4.64153
1.70917	3.73888		1.70967	4.59003
1.71083	3.70359		1.71133	4.54187
1.7125	3.67355		1.713	4.49324
1.71417	3.64351		1.71467	4.45175
1.71583	3.613		1.71633	4.41456
1.7175	3.58391		1.718	4.38166
1.71917	3.55864		1.71967	4.35162
1.72083	3.53813		1.72133	4.32491
1.7225	3.51572		1.723	4.29916
1.72417	3.49045		1.72467	4.27628
1.72583	3.46136		1.72633	4.26292
1.7275	3.4318		1.728	4.2553
1.72917	3.40605		1.72967	4.24337
1.73083	3.38077		1.73133	4.23431
1.7325	3.3536		1.733	4.23098
1.73417	3.32499		1.73467	4.23336
1.73583	3.29924		1.73633	4.23813
1.7375	3.2773		1.738	4.24766
1.73917	3.25632		1.73967	4.26769
1.74083	3.23152		1.74133	4.29201
1.7425	3.20578		1.743	4.31919
1.74417	3.18193		1.74467	4.34494
1.74583	3.15857		1.74633	4.37641
1.7475	3.13473		1.748	4.4055
1.74917	3.10993		1.74967	4.43792
1.75083	3.08132		1.75133	4.47607
1.7525	3.05224		1.753	4.51946
1.75417	3.02553		1.75467	4.56572
1.75583	3.00169		1.75633	4.61245
1.7575	2.9788		1.758	4.66919
1.75917	2.94971		1.75967	4.73356
1.76083	2.92158		1.76133	4.80556
1.7625	2.90108		1.763	4.88615
1.76417	2.88677		1.76467	4.97341
1.76583	2.86913		1.76633	5.06496
1.7675	2.83813		1.768	5.15986
1.76917	2.80905		1.76967	5.25665
1.77083	2.78568		1.77133	5.35107
1.7725	2.76566		1.773	5.44214
1.77417	2.74611		1.77467	5.5418
1.77583	2.72942		1.77633	5.65147
1.7775	2.72369		1.778	5.77021
1.77917	2.72131		1.77967	5.89228
1.78083	2.71845		1.78133	6.01912
1.7825	2.71034		1.783	6.15263
1.78417	2.69699		1.78467	6.28948
1.78583	2.68173		1.78633	6.43301
1.7875	2.6741		1.788	6.57558
1.78917	2.67219		1.78967	6.72102
1.79083	2.67219		1.79133	6.87075
1.7925	2.67172		1.793	7.02858
1.79417	2.67696		1.79467	7.19118
1.79583	2.69127		1.79633	7.34854
1.7975	2.70557		1.798	7.50399
1.79917	2.72083		1.79967	7.65848
1.80083	2.74038		1.80133	7.81965
1.8025	2.77329		1.803	7.98416
1.80417	2.81239		1.80467	8.14867
1.80583	2.85816		1.80633	8.31318
1.8075	2.90585		1.808	8.48007
1.80917	2.96021		1.80967	8.65412
1.81083	3.01838		1.81133	8.82435
1.8125	3.08132		1.813	8.98504
1.81417	3.14665		1.81467	9.13763
1.81583	3.21197		1.81633	9.29213
1.8175	3.28064		1.818	9.44567
1.81917	3.3493		1.81967	9.59158
1.82083	3.42321		1.82133	9.73129
1.8225	3.49951		1.823	9.87482
1.82417	3.58009		1.82467	10.0203
1.82583	3.66163		1.82633	10.1628
1.8275	3.74317		1.828	10.3016
1.82917	3.82757		1.82967	10.437
1.83083	3.91483		1.83133	10.5691
1.8325	4.00114		1.833	10.695
1.83417	4.07887		1.83467	10.8142
1.83583	4.15611		1.83633	10.9272
1.8375	4.23813		1.838	11.0335
1.83917	4.32348		1.83967	11.126
1.84083	4.40693		1.84133	11.2128
1.8425	4.48513		1.843	11.2991
1.84417	4.56905		1.84467	11.3811
1.84583	4.64821		1.84633	11.4512
1.8475	4.72117		1.848	11.5128
1.84917	4.78888		1.84967	11.5752
1.85083	4.85182		1.85133	11.6382
1.8525	4.9119		1.853	11.6935
1.85417	4.96626		1.85467	11.7426
1.85583	5.02253		1.85633	11.7865
1.8575	5.07593		1.858	11.8213
1.85917	5.12028		1.85967	11.8518
1.86083	5.15509		1.86133	11.8761
1.8625	5.18799		1.863	11.8928
1.86417	5.22327		1.86467	11.8961
1.86583	5.25427		1.86633	11.8938
1.8675	5.27763		1.868	11.8928
1.86917	5.29814		1.86967	11.889
1.87083	5.32055		1.87133	11.8728
1.8725	5.34344		1.873	11.847
1.87417	5.35822		1.87467	11.8222
1.87583	5.3668		1.87633	11.7946
1.8775	5.37395		1.878	11.7598
1.87917	5.38349		1.87967	11.7173
1.88083	5.38969		1.88133	11.6715
1.8825	5.38874		1.883	11.6186
1.88417	5.38349		1.88467	11.5633
1.88583	5.37538		1.88633	11.5085
1.8875	5.36203		1.888	11.4489
1.88917	5.34391		1.88967	11.3769
1.89083	5.3277		1.89133	11.301
1.8925	5.31006		1.893	11.2295
1.89417	5.28765		1.89467	11.1575
1.89583	5.26333		1.89633	11.0741
1.8975	5.24378		1.898	10.9839
1.89917	5.22423		1.89967	10.8929
1.90083	5.19705		1.90133	10.8066
1.9025	5.16701		1.903	10.7169
1.90417	5.13983		1.90467	10.6149
1.90583	5.11646		1.90633	10.5081
1.9075	5.0869		1.908	10.407
1.90917	5.05209		1.90967	10.3097
1.91083	5.01299		1.91133	10.2048
1.9125	4.97293		1.913	10.0951
1.91417	4.93574		1.91467	9.98831
1.91583	4.89712		1.91633	9.88197
1.9175	4.85849		1.918	9.77373
1.91917	4.81463		1.91967	9.66597
1.92083	4.77409		1.92133	9.55582
1.9225	4.7369		1.923	9.43708
1.92417	4.70018		1.92467	9.32074
1.92583	4.65632		1.92633	9.21011
1.9275	4.60529		1.928	9.09948
1.92917	4.55523		1.92967	8.98266
1.93083	4.51088		1.93133	8.86583
1.9325	4.4651		1.933	8.74996
1.93417	4.40979		1.93467	8.63409
1.93583	4.35114		1.93633	8.51965
1.9375	4.30345		1.938	8.40473
1.93917	4.26483		1.93967	8.28934
1.94083	4.22192		1.94133	8.17585
1.9425	4.17185		1.943	8.06189
1.94417	4.12464		1.94467	7.94411
1.94583	4.08506		1.94633	7.82108
1.9475	4.04024		1.948	7.69758
1.94917	3.98827		1.94967	7.5779
1.95083	3.93438		1.95133	7.45726
1.9525	3.88241		1.953	7.34043
1.95417	3.83091		1.95467	7.22218
1.95583	3.7818		1.95633	7.0982
1.9575	3.73459		1.958	6.97565
1.95917	3.68309		1.95967	6.85835
1.96083	3.62635		1.96133	6.74582
1.9625	3.57199		1.963	6.62994
1.96417	3.52097		1.96467	6.5136
1.96583	3.4709		1.96633	6.40392
1.9675	3.41797		1.968	6.29568
1.96917	3.3679		1.96967	6.18172
1.97083	3.31974		1.97133	6.06251
1.9725	3.27492		1.973	5.94664
1.97417	3.23152		1.97467	5.83553
1.97583	3.18098		1.97633	5.73015
1.9775	3.13091		1.978	5.6262
1.97917	3.08418		1.97967	5.52368
1.98083	3.04413		1.98133	5.42164
1.9825	2.99883		1.983	5.32293
1.98417	2.94828		1.98467	5.23043
1.98583	2.89965		1.98633	5.1403
1.9875	2.85625		1.988	5.04589
1.98917	2.81048		1.98967	4.94909
1.99083	2.76136		1.99133	4.85659
1.9925	2.71559		1.993	4.77314
1.99417	2.6741		1.99467	4.68779
1.99583	2.63691		1.99633	4.59957
1.9975	2.6021		1.998	4.51803
1.99917	2.57111		1.99967	4.44794
2.00083	2.53534		2.00133	4.38213
2.0025	2.50387		2.003	4.31299
2.00417	2.47812		2.00467	4.24242
2.00583	2.45142		2.00633	4.17137
2.0075	2.42042		2.008	4.10128
2.00917	2.39086		2.00967	4.03976
2.01083	2.36988		2.01133	3.98254
2.0125	2.34938		2.013	3.92914
2.01417	2.32887		2.01467	3.87859
2.01583	2.31457		2.01633	3.83854
2.0175	2.3036		2.018	3.80182
2.01917	2.29406		2.01967	3.76177
2.02083	2.285		2.02133	3.72791
2.0225	2.27928		2.023	3.70121
2.02417	2.2707		2.02467	3.67737
2.02583	2.25687		2.02633	3.65782
2.0275	2.24304		2.028	3.64685
2.02917	2.2316		2.02967	3.63779
2.03083	2.2254		2.03133	3.62492
2.0325	2.21682		2.033	3.61109
2.03417	2.20776		2.03467	3.60632
2.03583	2.20013		2.03633	3.60298
2.0375	2.1987		2.038	3.59392
2.03917	2.20203		2.03967	3.58772
2.04083	2.20108		2.04133	3.58629
2.0425	2.19536		2.043	3.59249
2.04417	2.19345		2.04467	3.60489
2.04583	2.19202		2.04633	3.62158
2.0475	2.18916		2.048	3.64447
2.04917	2.18344		2.04967	3.66068
2.05083	2.17867		2.05133	3.68261
2.0525	2.17819		2.053	3.70503
2.05417	2.17581		2.05467	3.72934
2.05583	2.18058		2.05633	3.75605
2.0575	2.18248		2.058	3.7899
2.05917	2.1801		2.05967	3.84235
2.06083	2.17724		2.06133	3.89862
2.0625	2.17438		2.063	3.9587
2.06417	2.17581		2.06467	4.02308
2.06583	2.17533		2.06633	4.0946
2.0675	2.17819		2.068	4.17089
2.06917	2.18153		2.06967	4.24957
2.07083	2.18964		2.07133	4.33445
2.0725	2.20442		2.073	4.42219
2.07417	2.22206		2.07467	4.51517
2.07583	2.23398		2.07633	4.60959
2.0775	2.24209		2.078	4.69971
2.07917	2.25401		2.07967	4.78554
2.08083	2.26974		2.08133	4.86851
2.0825	2.28214		2.083	4.95672
2.08417	2.28882		2.08467	5.04828
2.08583	2.29788		2.08633	5.13792
2.0875	2.3036		2.088	5.229
2.08917	2.30742		2.08967	5.32818
2.09083	2.3036		2.09133	5.43547
2.0925	2.29645		2.093	5.55229
2.09417	2.28119		2.09467	5.67865
2.09583	2.25878		2.09633	5.82552
2.0975	2.23732		2.098	5.99241
2.09917	2.21443		2.09967	6.17647
2.10083	2.18534		2.10133	6.38437
2.1025	2.14577		2.103	6.61516
2.10417	2.10714		2.10467	6.86932
2.10583	2.0709		2.10633	7.14827
2.1075	2.03753		2.108	7.46012
2.10917	2.00415		2.10967	7.80773
2.11083	1.97077		2.11133	8.18253
2.1125	1.94025		2.113	8.58164
2.11417	1.91593		2.11467	9.00316
2.11583	1.89924		2.11633	9.43994
2.1175	1.88541		2.118	9.88531
2.11917	1.87492		2.11967	10.335
2.12083	1.87492		2.12133	10.7851
2.1225	1.88351		2.123	11.2271
2.12417	1.89447		2.12467	11.662
2.12583	1.90496		2.12633	12.0854
2.1275	1.91259		2.128	12.4898
2.12917	1.92022		2.12967	12.866
2.13083	1.92642		2.13133	13.2127
2.1325	1.93167		2.133	13.5369
2.13417	1.93167		2.13467	13.8287
2.13583	1.92928		2.13633	14.0872
2.1375	1.93548		2.138	14.3042
2.13917	1.9474		2.13967	14.4834
2.14083	1.96266		2.14133	14.6284
2.1425	1.97697		2.143	14.7309
2.14417	1.9908		2.14467	14.7867
2.14583	1.99985		2.14633	14.7963
2.1475	1.9989		2.148	14.7762
2.14917	1.99366		2.14967	14.7276
2.15083	1.97649		2.15133	14.6513
2.1525	1.95551		2.153	14.5512
2.15417	1.93739		2.15467	14.4305
2.15583	1.92833		2.15633	14.2865
2.1575	1.91832		2.158	14.1253
2.15917	1.9064		2.15967	13.9523
2.16083	1.894		2.16133	13.7553
2.1625	1.88303		2.163	13.5326
2.16417	1.87254		2.16467	13.2971
2.16583	1.85776		2.16633	13.0582
2.1675	1.83773		2.168	12.8183
2.16917	1.80721		2.16967	12.5794
2.17083	1.77956		2.17133	12.3472
2.1725	1.75953		2.173	12.1226
2.17417	1.7376		2.17467	11.8995
2.17583	1.71137		2.17633	11.6811
2.1775	1.68753		2.178	11.4594
2.17917	1.6675		2.17967	11.2305
2.18083	1.64938		2.18133	11.0006
2.1825	1.62268		2.183	10.7808
2.18417	1.59121		2.18467	10.5758
2.18583	1.56164		2.18633	10.3793
2.1875	1.53732		2.188	10.1881
2.18917	1.5173		2.18967	10.0007
2.19083	1.49727		2.19133	9.82094
2.1925	1.48582		2.193	9.64785
2.19417	1.47629		2.19467	9.48095
2.19583	1.46246		2.19633	9.32026
2.1975	1.44911		2.198	9.16719
2.19917	1.43957		2.19967	9.02224
2.20083	1.43099		2.20133	8.88062
2.2025	1.41096		2.203	8.74233
2.20417	1.39618		2.20467	8.60739
2.20583	1.38712		2.20633	8.47006
2.2075	1.37567		2.208	8.33321
2.20917	1.36089		2.20967	8.20494
2.21083	1.3423		2.21133	8.09145
2.2125	1.32752		2.213	7.97939
2.21417	1.31369		2.21467	7.864
2.21583	1.29795		2.21633	7.75099
2.2175	1.28079		2.218	7.65181
2.21917	1.26409		2.21967	7.55358
2.22083	1.25742		2.22133	7.4501
2.2225	1.25551		2.223	7.34615
2.22417	1.25122		2.22467	7.25126
2.22583	1.24407		2.22633	7.16305
2.2275	1.23787		2.228	7.0672
2.22917	1.23167		2.22967	6.97517
2.23083	1.21975		2.23133	6.88457
2.2325	1.21307		2.233	6.79922
2.23417	1.21307		2.23467	6.71244
2.23583	1.21689		2.23633	6.63233
2.2375	1.22356		2.238	6.55889
2.23917	1.23405		2.23967	6.47974
2.24083	1.24884		2.24133	6.39963
2.2425	1.25599		2.243	6.32906
2.24417	1.25551		2.24467	6.26326
2.24583	1.25742		2.24633	6.19316
2.2475	1.26362		2.248	6.12354
2.24917	1.27172		2.24967	6.05965
2.25083	1.27649		2.25133	6.00004
2.2525	1.28508		2.253	5.93328
2.25417	1.297		2.25467	5.86224
2.25583	1.31512		2.25633	5.795
2.2575	1.3361		2.258	5.73254
2.25917	1.35422		2.25967	5.66959
2.26083	1.36805		2.26133	5.60856
2.2625	1.38044		2.263	5.54848
2.26417	1.39713		2.26467	5.48935
2.26583	1.41478		2.26633	5.42974
2.2675	1.42574		2.268	5.37157
2.26917	1.43099		2.26967	5.31578
2.27083	1.44482		2.27133	5.25761
2.2725	1.46818		2.273	5.20039
2.27417	1.49202		2.27467	5.14555
2.27583	1.50871		2.27633	5.09691
2.2775	1.52493		2.278	5.04494
2.27917	1.54877		2.27967	4.98724
2.28083	1.57881		2.28133	4.92287
2.2825	1.60408		2.283	4.85897
2.28417	1.62268		2.28467	4.79841
2.28583	1.63889		2.28633	4.73595
2.2875	1.65701		2.288	4.67539
2.28917	1.67704		2.28967	4.61817
2.29083	1.69039		2.29133	4.56667
2.2925	1.7004		2.293	4.51851
2.29417	1.71089		2.29467	4.46653
2.29583	1.72329		2.29633	4.4055
2.2975	1.73473		2.298	4.33397
2.29917	1.74332		2.29967	4.26149
2.30083	1.7457		2.30133	4.19617
2.3025	1.74427		2.303	4.13466
2.30417	1.74236		2.30467	4.07553
2.30583	1.73807		2.30633	4.01688
2.3075	1.73426		2.308	3.96204
2.30917	1.7314		2.30967	3.91388
2.31083	1.72615		2.31133	3.86381
2.3125	1.71852		2.313	3.80898
2.31417	1.71137		2.31467	3.74937
2.31583	1.71042		2.31633	3.69263
2.3175	1.70708		2.318	3.64113
2.31917	1.7004		2.31967	3.58772
2.32083	1.69182		2.32133	3.52907
2.3225	1.68753		2.323	3.46374
2.32417	1.68085		2.32467	3.40509
2.32583	1.66702		2.32633	3.35216
2.3275	1.64795		2.328	3.30448
2.32917	1.63078		2.32967	3.2568
2.33083	1.6222		2.33133	3.21197
2.3325	1.60932		2.333	3.17383
2.33417	1.59454		2.33467	3.13616
2.33583	1.57785		2.33633	3.09467
2.3375	1.55926		2.338	3.04604
2.33917	1.54114		2.33967	2.99406
2.34083	1.52445		2.34133	2.94542
2.3425	1.50919		2.343	2.90251
2.34417	1.49393		2.34467	2.85912
2.34583	1.47629		2.34633	2.82002
2.3475	1.46103		2.348	2.78139
2.34917	1.44911		2.34967	2.74754
2.35083	1.43528		2.35133	2.71225
2.3525	1.41621		2.353	2.67219
2.35417	1.39666		2.35467	2.62642
2.35583	1.38617		2.35633	2.57921
2.3575	1.37901		2.358	2.54154
2.35917	1.36375		2.35967	2.51007
2.36083	1.34277		2.36133	2.4848
2.3625	1.32752		2.363	2.45667
2.36417	1.31607		2.36467	2.43282
2.36583	1.30415		2.36633	2.40898
2.3675	1.28841		2.368	2.38323
2.36917	1.26982		2.36967	2.35224
2.37083	1.25122		2.37133	2.31552
2.3725	1.23882		2.373	2.28119
2.37417	1.2269		2.37467	2.24829
2.37583	1.2083		2.37633	2.21491
2.3775	1.19066		2.378	2.18058
2.37917	1.17826		2.37967	2.14958
2.38083	1.16777		2.38133	2.12097
2.3825	1.14679		2.383	2.08664
2.38417	1.12295		2.38467	2.05517
2.38583	1.10149		2.38633	2.02894
2.3875	1.08194		2.388	2.00796
2.38917	1.06335		2.38967	1.98317
2.39083	1.04475		2.39133	1.95694
2.3925	1.02902		2.393	1.93882
2.39417	1.01328		2.39467	1.92356
2.39583	1.00136		2.39633	1.90544
2.3975	0.991344		2.398	1.87635
2.39917	0.980854		2.39967	1.84679
2.40083	0.971317		2.40133	1.82629
2.4025	0.964642		2.403	1.8053
2.40417	0.959873		2.40467	1.77669
2.40583	0.953197		2.40633	1.74999
2.4075	0.943661		2.408	1.7314
2.40917	0.933647		2.40967	1.71709
2.41083	0.918388		2.41133	1.69802
2.4125	0.901222		2.413	1.67894
2.41417	0.883579		2.41467	1.66416
2.41583	0.867844		2.41633	1.65319
2.4175	0.855923		2.418	1.64366
2.41917	0.837326		2.41967	1.63174
2.42083	0.815868		2.42133	1.61648
2.4225	0.798225		2.423	1.59884
2.42417	0.789642		2.42467	1.58405
2.42583	0.781059		2.42633	1.56641
2.4275	0.768185		2.428	1.54734
2.42917	0.758171		2.42967	1.52874
2.43083	0.754356		2.43133	1.50824
2.4325	0.749588		2.433	1.49107
2.43417	0.736237		2.43467	1.47486
2.43583	0.720978		2.43633	1.46484
2.4375	0.712872		2.438	1.45626
2.43917	0.710487		2.43967	1.45054
2.44083	0.708103		2.44133	1.44625
2.4425	0.704765		2.443	1.44386
2.44417	0.699997		2.44467	1.44148
2.44583	0.694752		2.44633	1.43146
2.4475	0.689507		2.448	1.41716
2.44917	0.684738		2.44967	1.4019
2.45083	0.676632		2.45133	1.39284
2.4525	0.666142		2.453	1.38664
2.45417	0.658989		2.45467	1.37949
2.45583	0.656605		2.45633	1.37234
2.4575	0.652313		2.458	1.36709
2.45917	0.643253		2.45967	1.36232
2.46083	0.633717		2.46133	1.35565
2.4625	0.628948		2.463	1.34802
2.46417	0.628948		2.46467	1.33991
2.46583	0.627518		2.46633	1.33371
2.4675	0.620842		2.468	1.33181
2.46917	0.612259		2.46967	1.32752
2.47083	0.606537		2.47133	1.32179
2.4725	0.607014		2.473	1.31273
2.47417	0.603199		2.47467	1.30463
2.47583	0.592232		2.47633	1.29938
2.4775	0.580788		2.478	1.29271
2.47917	0.581741		2.47967	1.28365
2.48083	0.583172		2.48133	1.27459
2.4825	0.579834		2.483	1.26648
2.48417	0.579834		2.48467	1.26076
2.48583	0.582218		2.48633	1.25837
2.4875	0.582695		2.488	1.25265
2.48917	0.576019		2.48967	1.24359
2.49083	0.573158		2.49133	1.23787
2.4925	0.566006		2.493	1.23548
2.49417	0.556946		2.49467	1.23215
2.49583	0.547409		2.49633	1.21927
2.4975	0.542164		2.498	1.20115
2.49917	0.540733		2.49967	1.18876
2.50083	0.534534		2.50133	1.17969
2.5025	0.528336		2.503	1.16921
2.50417	0.521183		2.50467	1.16014
2.50583	0.518799		2.50633	1.15108
2.5075	0.516415		2.508	1.15013
2.50917	0.511646		2.50967	1.14679
2.51083	0.508308		2.51133	1.13869
2.5125	0.504971		2.513	1.13153
2.51417	0.501156		2.51467	1.12057
2.51583	0.496387		2.51633	1.11437
2.5175	0.49305		2.518	1.11103
2.51917	0.484943		2.51967	1.11389
2.52083	0.478268		2.52133	1.11628
2.5225	0.479221		2.523	1.11055
2.52417	0.480175		2.52467	1.10435
2.52583	0.478268		2.52633	1.09529
2.5275	0.475407		2.528	1.0829
2.52917	0.47636		2.52967	1.06955
2.53083	0.477314		2.53133	1.05715
2.5325	0.474453		2.533	1.05238
2.53417	0.469685		2.53467	1.0519
2.53583	0.462055		2.53633	1.05381
2.5375	0.45681		2.538	1.04809
2.53917	0.454426		2.53967	1.03712
2.54083	0.450134		2.54133	1.0252
2.5425	0.444889		2.543	1.00803
2.54417	0.443935		2.54467	0.988483
2.54583	0.449657		2.54633	0.967503
2.5475	0.453949		2.548	0.947952
2.54917	0.452518		2.54967	0.934124
2.55083	0.444412		2.55133	0.925064
2.5525	0.433922		2.553	0.925064
2.55417	0.41914		2.55467	0.92268
2.55583	0.406265		2.55633	0.917435
2.5575	0.398159		2.558	0.916958
2.55917	0.39959		2.55967	0.919819
2.56083	0.404835		2.56133	0.918388
2.5625	0.41008		2.563	0.911236
2.56417	0.41914		2.56467	0.90456
2.56583	0.424862		2.56633	0.900269
2.5675	0.424385		2.568	0.896454
2.56917	0.417233		2.56967	0.888824
2.57083	0.405312		2.57133	0.883579
2.5725	0.39959		2.573	0.879288
2.57417	0.393391		2.57467	0.871181
2.57583	0.3829		2.57633	0.867844
2.5775	0.372887		2.578	0.864983
2.57917	0.368118		2.57967	0.860691
2.58083	0.370502		2.58133	0.852585
2.5825	0.368118		2.583	0.843525
2.58417	0.362873		2.58467	0.843048
2.58583	0.361443		2.58633	0.839233
2.5875	0.360966		2.588	0.831127
2.58917	0.357628		2.58967	0.818729
2.59083	0.352859		2.59133	0.807285
2.5925	0.350475		2.593	0.801563
2.59417	0.346661		2.59467	0.797749
2.59583	0.344753		2.59633	0.79155
2.5975	0.346661		2.598	0.78249
2.59917	0.349522		2.59967	0.778675
2.60083	0.345707		2.60133	0.78249
2.6025	0.337601		2.603	0.782013
2.60417	0.333309		2.60467	0.774384
2.60583	0.331402		2.60633	0.771046
2.6075	0.329018		2.608	0.772476
2.60917	0.325203		2.60967	0.777721
2.61083	0.330448		2.61133	0.776768
2.6125	0.338078		2.613	0.775814
2.61417	0.349522		2.61467	0.776291
2.61583	0.353336		2.61633	0.771046
2.6175	0.353336		2.618	0.762939
2.61917	0.351906		2.61967	0.751019
2.62083	0.347614		2.62133	0.739098
2.6225	0.347614		2.623	0.724792
2.62417	0.344753		2.62467	0.714302
2.62583	0.338554		2.62633	0.710011
2.6275	0.329494		2.628	0.712872
2.62917	0.322342		2.62967	0.719547
2.63083	0.322819		2.63133	0.723839
2.6325	0.324249		2.633	0.730515
2.63417	0.325203		2.63467	0.737667
2.63583	0.326157		2.63633	0.74625
2.6375	0.325203		2.638	0.748158
2.63917	0.328064		2.63967	0.745296
2.64083	0.326157		2.64133	0.742912
2.6425	0.317097		2.643	0.741959
2.64417	0.307083		2.64467	0.739098
2.64583	0.306606		2.64633	0.728607
2.6475	0.314236		2.648	0.720978
2.64917	0.319481		2.64967	0.71764
2.65083	0.323772		2.65133	0.718594
2.6525	0.328064		2.653	0.720978
2.65417	0.331402		2.65467	0.721455
2.65583	0.330448		2.65633	0.723839
2.6575	0.330925		2.658	0.723839
2.65917	0.331879		2.65967	0.724792
2.66083	0.32568		2.66133	0.719547
2.6625	0.317097		2.663	0.710964
2.66417	0.311852		2.66467	0.704765
2.66583	0.309467		2.66633	0.705242
2.6675	0.301361		2.668	0.710011
2.66917	0.293255		2.66967	0.716686
2.67083	0.296116		2.67133	0.722408
2.6725	0.302792		2.673	0.719547
2.67417	0.308037		2.67467	0.713825
2.67583	0.30756		2.67633	0.711441
2.6775	0.306129		2.678	0.710964
2.67917	0.299454		2.67967	0.703812
2.68083	0.286102		2.68133	0.69952
2.6825	0.275612		2.683	0.704765
2.68417	0.27132		2.68467	0.713348
2.68583	0.267982		2.68633	0.715256
2.6875	0.264645		2.688	0.712872
2.68917	0.262737		2.68967	0.709534
2.69083	0.262737		2.69133	0.708103
2.6925	0.264168		2.693	0.710964
2.69417	0.257969		2.69467	0.713348
2.69583	0.253677		2.69633	0.71764
2.6975	0.255108		2.698	0.720024
2.69917	0.264168		2.69967	0.725269
2.70083	0.272751		2.70133	0.725746
2.7025	0.273228		2.703	0.720978
2.70417	0.269413		2.70467	0.715733
2.70583	0.26226		2.70633	0.706196
2.7075	0.256062		2.708	0.700474
2.70917	0.253201		2.70967	0.696182
2.71083	0.245094		2.71133	0.69809
2.7125	0.239372		2.713	0.695705
2.71417	0.240803		2.71467	0.692844
2.71583	0.248432		2.71633	0.691891
2.7175	0.249386		2.718	0.694275
2.71917	0.242233		2.71967	0.697613
2.72083	0.239849		2.72133	0.700474
2.7225	0.237465		2.723	0.702858
2.72417	0.235558		2.72467	0.707626
2.72583	0.235558		2.72633	0.71764
2.7275	0.23365		2.728	0.723362
2.72917	0.230789		2.72967	0.71907
2.73083	0.227451		2.73133	0.710487
2.7325	0.231266		2.733	0.702858
2.73417	0.238895		2.73467	0.697136
2.73583	0.240326		2.73633	0.692368
2.7375	0.240803		2.738	0.688553
2.73917	0.24128		2.73967	0.685692
2.74083	0.243664		2.74133	0.684261
2.7425	0.247002		2.743	0.689507
2.74417	0.246525		2.74467	0.697613
2.74583	0.243664		2.74633	0.695705
2.7475	0.239849		2.748	0.686169
2.74917	0.24271		2.74967	0.685215
2.75083	0.245571		2.75133	0.692844
2.7525	0.239849		2.753	0.69809
2.75417	0.232697		2.75467	0.692368
2.75583	0.228882		2.75633	0.687599
2.7575	0.229359		2.758	0.691414
2.75917	0.227928		2.75967	0.697136
2.76083	0.226974		2.76133	0.701904
2.7625	0.228882		2.763	0.702858
2.76417	0.231266		2.76467	0.703335
2.76583	0.239372		2.76633	0.703812
2.7675	0.244141		2.768	0.705719
2.76917	0.242233		2.76967	0.705242
2.77083	0.237942		2.77133	0.701904
2.7725	0.236988		2.773	0.696659
2.77417	0.238419		2.77467	0.696659
2.77583	0.236034		2.77633	0.703335
2.7775	0.235558		2.778	0.70858
2.77917	0.237465		2.77967	0.709057
2.78083	0.236988		2.78133	0.699043
2.7825	0.23365		2.783	0.691414
2.78417	0.225544		2.78467	0.68903
2.78583	0.216007		2.78633	0.681877
2.7875	0.210762		2.788	0.674725
2.78917	0.21553		2.78967	0.668049
2.79083	0.22316		2.79133	0.670433
2.7925	0.231743		2.793	0.679016
2.79417	0.237465		2.79467	0.687122
2.79583	0.237465		2.79633	0.68903
2.7975	0.23222		2.798	0.685215
2.79917	0.228882		2.79967	0.684261
2.80083	0.229359		2.80133	0.689507
2.8025	0.22459		2.803	0.688076
2.80417	0.220776		2.80467	0.681877
2.80583	0.226498		2.80633	0.678539
2.8075	0.236034		2.808	0.683308
2.80917	0.234127		2.80967	0.689983
2.81083	0.224113		2.81133	0.692844
2.8125	0.217915		2.813	0.69809
2.81417	0.214577		2.81467	0.703812
2.81583	0.209808		2.81633	0.715256
2.8175	0.202179		2.818	0.723839
2.81917	0.199795		2.81967	0.729561
2.82083	0.198364		2.82133	0.727177
2.8225	0.197887		2.823	0.720501
2.82417	0.202656		2.82467	0.717163
2.82583	0.206947		2.82633	0.718117
2.8275	0.213623		2.828	0.722885
2.82917	0.21553		2.82967	0.724792
2.83083	0.220299		2.83133	0.730038
2.8325	0.223637		2.833	0.742912
2.83417	0.220776		2.83467	0.761509
2.83583	0.213623		2.83633	0.772476
2.8375	0.203133		2.838	0.773907
2.83917	0.198364		2.83967	0.772953
2.84083	0.19598		2.84133	0.772476
2.8425	0.198841		2.843	0.772953
2.84417	0.203133		2.84467	0.771999
2.84583	0.203133		2.84633	0.775814
2.8475	0.202179		2.848	0.780106
2.84917	0.202656		2.84967	0.79155
2.85083	0.20504		2.85133	0.804901
2.8525	0.202656		2.853	0.82016
2.85417	0.199318		2.85467	0.824928
2.85583	0.203609		2.85633	0.829697
2.8575	0.213146		2.858	0.841618
2.85917	0.217438		2.85967	0.852108
2.86083	0.217915		2.86133	0.865459
2.8625	0.213146		2.863	0.875473
2.86417	0.219345		2.86467	0.888348
2.86583	0.223637		2.86633	0.896931
2.8675	0.225067		2.868	0.905514
2.86917	0.22316		2.86967	0.916481
2.87083	0.22316		2.87133	0.925541
2.8725	0.225067		2.873	0.933647
2.87417	0.219345		2.87467	0.941277
2.87583	0.216007		2.87633	0.956535
2.8775	0.212193		2.878	0.976086
2.87917	0.209808		2.87967	0.994205
2.88083	0.200748		2.88133	1.00899
2.8825	0.194073		2.883	1.02949
2.88417	0.191212		2.88467	1.0581
2.88583	0.18692		2.88633	1.08147
2.8875	0.182629		2.888	1.09386
2.88917	0.181675		2.88967	1.10626
2.89083	0.190258		2.89133	1.12581
2.8925	0.199318		2.893	1.14584
2.89417	0.200272		2.89467	1.16253
2.89583	0.197887		2.89633	1.18017
2.8975	0.194073		2.898	1.2002
2.89917	0.19455		2.89967	1.2188
2.90083	0.199318		2.90133	1.23501
2.9025	0.201702		2.903	1.24836
2.90417	0.200748		2.90467	1.2598
2.90583	0.199795		2.90633	1.26982
2.9075	0.204563		2.908	1.2846
2.90917	0.207901		2.90967	1.30177
2.91083	0.203133		2.91133	1.32132
2.9125	0.19598		2.913	1.34039
2.91417	0.197411		2.91467	1.35469
2.91583	0.202656		2.91633	1.37138
2.9175	0.20504		2.918	1.3876
2.91917	0.199795		2.91967	1.40715
2.92083	0.192165		2.92133	1.42765
2.9225	0.187874		2.923	1.44482
2.92417	0.190735		2.92467	1.46103
2.92583	0.197411		2.92633	1.47772
2.9275	0.203609		2.928	1.49345
2.92917	0.211239		2.92967	1.50585
2.93083	0.218868		2.93133	1.51253
2.9325	0.223637		2.933	1.52302
2.93417	0.221252		2.93467	1.53971
2.93583	0.218868		2.93633	1.55592
2.9375	0.216484		2.938	1.56832
2.93917	0.211239		2.93967	1.57738
2.94083	0.210285		2.94133	1.58167
2.9425	0.217438		2.943	1.58548
2.94417	0.224113		2.94467	1.58834
2.94583	0.224113		2.94633	1.58977
2.9475	0.220776		2.948	1.59025
2.94917	0.22316		2.94967	1.5955
2.95083	0.226021		2.95133	1.60646
2.9525	0.218868		2.953	1.61409
2.95417	0.213146		2.95467	1.62029
2.95583	0.209332		2.95633	1.61982
2.9575	0.213146		2.958	1.61982
2.95917	0.219822		2.95967	1.62172
2.96083	0.22316		2.96133	1.62458
2.9625	0.22316		2.963	1.62506
2.96417	0.218868		2.96467	1.61886
2.96583	0.216961		2.96633	1.62125
2.9675	0.216007		2.968	1.62554
2.96917	0.213623		2.96967	1.62458
2.97083	0.212193		2.97133	1.61409
2.9725	0.211716		2.973	1.60694
2.97417	0.212193		2.97467	1.60646
2.97583	0.2141		2.97633	1.60408
2.9775	0.209332		2.978	1.59884
2.97917	0.201225		2.97967	1.59359
2.98083	0.195026		2.98133	1.59216
2.9825	0.203609		2.983	1.59025
2.98417	0.21553		2.98467	1.58596
2.98583	0.223637		2.98633	1.57929
2.9875	0.229836		2.988	1.57166
2.98917	0.236034		2.98967	1.5645
2.99083	0.239849		2.99133	1.5564
2.9925	0.234127		2.993	1.54877
2.99417	0.224113		2.99467	1.54161
2.99583	0.215054		2.99633	1.53494
2.9975	0.216484		2.998	1.52779
2.99917	0.220299		2.99967	1.52016
3.00083	0.224113		3.00133	1.51634
3.0025	0.225067		3.003	1.51205
3.00417	0.222206		3.00467	1.50251
3.00583	0.219822		3.00633	1.48869
3.0075	0.214577		3.008	1.47677
3.00917	0.211716		3.00967	1.47057
3.01083	0.213146		3.01133	1.46246
3.0125	0.217915		3.013	1.45197
3.01417	0.225544		3.01467	1.44243
3.01583	0.229359		3.01633	1.43766
3.0175	0.231743		3.018	1.4329
3.01917	0.231743		3.01967	1.42288
3.02083	0.226021		3.02133	1.41001
3.0225	0.216484		3.023	1.39666
3.02417	0.211239		3.02467	1.38807
3.02583	0.212669		3.02633	1.3814
3.0275	0.211716		3.028	1.37663
3.02917	0.210762		3.02967	1.37043
3.03083	0.211239		3.03133	1.369
3.0325	0.217438		3.033	1.36661
3.03417	0.222683		3.03467	1.36519
3.03583	0.224113		3.03633	1.35946
3.0375	0.220299		3.038	1.35279
3.03917	0.213623		3.03967	1.34039
3.04083	0.209332		3.04133	1.32608
3.0425	0.210762		3.043	1.32227
3.04417	0.210285		3.04467	1.32084
3.04583	0.206947		3.04633	1.31321
3.0475	0.20647		3.048	1.30177
3.04917	0.209332		3.04967	1.29795
3.05083	0.213146		3.05133	1.29986
3.0525	0.213623		3.053	1.2989
3.05417	0.213623		3.05467	1.29414
3.05583	0.2141		3.05633	1.29175
3.0575	0.216007		3.058	1.29509
3.05917	0.218391		3.05967	1.297
3.06083	0.217915		3.06133	1.29318
3.0625	0.2141		3.063	1.2846
3.06417	0.211716		3.06467	1.27554
3.06583	0.212669		3.06633	1.26982
3.0675	0.216484		3.068	1.2598
3.06917	0.214577		3.06967	1.25313
3.07083	0.210285		3.07133	1.24598
3.0725	0.206947		3.073	1.23692
3.07417	0.207424		3.07467	1.2269
3.07583	0.209332		3.07633	1.22261
3.0775	0.215054		3.078	1.22023
3.07917	0.218868		3.07967	1.2145
3.08083	0.221252		3.08133	1.2083
3.0825	0.22459		3.083	1.20354
3.08417	0.227451		3.08467	1.19638
3.08583	0.225067		3.08633	1.18637
3.0875	0.213146		3.088	1.18113
3.08917	0.208378		3.08967	1.17588
3.09083	0.208378		3.09133	1.16825
3.0925	0.20647		3.093	1.16301
3.09417	0.202179		3.09467	1.15967
3.09583	0.201225		3.09633	1.15347
3.0975	0.203133		3.098	1.14059
3.09917	0.204563		3.09967	1.12629
3.10083	0.210762		3.10133	1.11532
3.1025	0.210762		3.103	1.10626
3.10417	0.205994		3.10467	1.09816
3.10583	0.201702		3.10633	1.09148
3.1075	0.201702		3.108	1.08576
3.10917	0.201702		3.10967	1.08051
3.11083	0.193596		3.11133	1.07431
3.1125	0.187397		3.113	1.06525
3.11417	0.185966		3.11467	1.05333
3.11583	0.188828		3.11633	1.04523
3.1175	0.195026		3.118	1.04332
3.11917	0.198364		3.11967	1.0395
3.12083	0.200748		3.12133	1.03378
3.1225	0.208855		3.123	1.02663
3.12417	0.217915		3.12467	1.02282
3.12583	0.221252		3.12633	1.01995
3.1275	0.218391		3.128	1.01948
3.12917	0.211716		3.12967	1.01852
3.13083	0.20504		3.13133	1.01232
3.1325	0.195026		3.133	1.00279
3.13417	0.18549		3.13467	0.998497
3.13583	0.178337		3.13633	0.996113
3.1375	0.175476		3.138	0.985622
3.13917	0.179291		3.13967	0.975609
3.14083	0.188828		3.14133	0.968933
3.1425	0.196934		3.143	0.966549
3.14417	0.197411		3.14467	0.961304
3.14583	0.197411		3.14633	0.955105
3.1475	0.198841		3.148	0.948429
3.14917	0.200272		3.14967	0.943184
3.15083	0.202179		3.15133	0.944138
3.1525	0.201702		3.153	0.943661
3.15417	0.201702		3.15467	0.939846
3.15583	0.196934		3.15633	0.933647
3.1575	0.189304		3.158	0.930786
3.15917	0.182152		3.15967	0.930786
3.16083	0.17643		3.16133	0.927925
3.1625	0.176907		3.163	0.929356
3.16417	0.181675		3.16467	0.928879
3.16583	0.191212		3.16633	0.925541
3.1675	0.204086		3.168	0.920773
3.16917	0.214577		3.16967	0.918388
3.17083	0.217438		3.17133	0.912666
3.1725	0.216961		3.173	0.905514
3.17417	0.218868		3.17467	0.908852
3.17583	0.223637		3.17633	0.914574
3.1775	0.228405		3.178	0.916958
3.17917	0.231743		3.17967	0.915527
3.18083	0.239849		3.18133	0.918865
3.1825	0.249863		3.183	0.923634
3.18417	0.254154		3.18467	0.922203
3.18583	0.253677		3.18633	0.915051
3.1875	0.254154		3.188	0.909328
3.18917	0.255108		3.18967	0.901222
3.19083	0.257492		3.19133	0.892639
3.1925	0.264168		3.193	0.888824
3.19417	0.28038		3.19467	0.887871
3.19583	0.294685		3.19633	0.888348
3.1975	0.305176		3.198	0.888824
3.19917	0.317097		3.19967	0.891209
3.20083	0.331879		3.20133	0.890732
3.2025	0.3438		3.203	0.890732
3.20417	0.344753		3.20467	0.891209
3.20583	0.346661		3.20633	0.890732
3.2075	0.352383		3.208	0.889301
3.20917	0.36478		3.20967	0.89407
3.21083	0.376225		3.21133	0.90313
3.2125	0.391483		3.213	0.904083
3.21417	0.409603		3.21467	0.89407
3.21583	0.432014		3.21633	0.887394
3.2175	0.455856		3.218	0.887871
3.21917	0.475407		3.21967	0.887394
3.22083	0.489712		3.22133	0.883579
3.2225	0.499249		3.223	0.881672
3.22417	0.518322		3.22467	0.883102
3.22583	0.536919		3.22633	0.883579
3.2275	0.551701		3.228	0.881195
3.22917	0.563622		3.22967	0.878334
3.23083	0.581264		3.23133	0.877857
3.2325	0.599861		3.233	0.876427
3.23417	0.609398		3.23467	0.87738
3.23583	0.619888		3.23633	0.877857
3.2375	0.632763		3.238	0.876427
3.23917	0.644684		3.23967	0.871658
3.24083	0.65279		3.24133	0.873089
3.2425	0.662327		3.243	0.879765
3.24417	0.673294		3.24467	0.882149
3.24583	0.684261		3.24633	0.878811
3.2475	0.696182		3.248	0.87595
3.24917	0.713825		3.24967	0.872612
3.25083	0.735283		3.25133	0.864983
3.2525	0.755787		3.253	0.851154
3.25417	0.777721		3.25467	0.840664
3.25583	0.800133		3.25633	0.837803
3.2575	0.817299		3.258	0.836372
3.25917	0.833511		3.25967	0.835419
3.26083	0.84877		3.26133	0.833988
3.2625	0.864983		3.263	0.834465
3.26417	0.879765		3.26467	0.832558
3.26583	0.8955		3.26633	0.829697
3.2675	0.912666		3.268	0.827789
3.26917	0.926018		3.26967	0.827312
3.27083	0.937462		3.27133	0.823975
3.2725	0.946522		3.273	0.82016
3.27417	0.956535		3.27467	0.819683
3.27583	0.966549		3.27633	0.818253
3.2775	0.977993		3.278	0.813961
3.27917	0.987053		3.27967	0.801563
3.28083	0.994205		3.28133	0.790596
3.2825	1.00184		3.283	0.785351
3.28417	1.01185		3.28467	0.78392
3.28583	1.02234		3.28633	0.782967
3.2875	1.02854		3.288	0.781059
3.28917	1.03521		3.28967	0.776768
3.29083	1.04284		3.29133	0.771523
3.2925	1.04952		3.293	0.76437
3.29417	1.05286		3.29467	0.760078
3.29583	1.04856		3.29633	0.756741
3.2975	1.0438		3.298	0.749588
3.29917	1.04284		3.29967	0.745773
3.30083	1.04284		3.30133	0.745296
3.3025	1.04141		3.303	0.744343
3.30417	1.03712		3.30467	0.736237
3.30583	1.03426		3.30633	0.725746
3.3075	1.03331		3.308	0.716209
3.30917	1.03712		3.30967	0.712872
3.31083	1.03998		3.31133	0.711441
3.3125	1.04332		3.313	0.703812
3.31417	1.04237		3.31467	0.691891
3.31583	1.0438		3.31633	0.686169
3.3175	1.04332		3.318	0.689983
3.31917	1.03712		3.31967	0.689507
3.32083	1.02282		3.32133	0.680447
3.3225	1.00517		3.323	0.671864
3.32417	0.99802		3.32467	0.668049
3.32583	0.995159		3.32633	0.664234
3.3275	0.993252		3.328	0.655174
3.32917	0.98753		3.32967	0.644684
3.33083	0.98896		3.33133	0.637054
[truncated: 4,008 more rows]
