# Supplementary material for: The Panoptes system uses decoy cyclic nucleotides to defend against phage
Source: Nature. 2025 Oct 1;647(8091):988–96. doi: 10.1038/s41586-025-09557-z (PMC12657218; doi:10.1038/s41586-025-09557-z)
Supplement: Supplementary file 8 — Source Data Fig. 4 [file 41586_2025_9557_MOESM8_ESM.xlsx]

## Sheet: Fig. 4c
		R1			R2			R3
		EV (PFU/mL)	VnOptSE (PFU/mL)		EV (PFU/mL)	VnOptSE (PFU/mL)		EV (PFU/mL)	VnOptSE (PFU/mL)		Statistics (VnOptSE vs EV; p-value):
	EV	6000000000	6000000000		1800000000	2000000000		8000000000	2000000000		0.506274
	WT Acb2		20000000		2000000000	200000000		2200000000	20000000		0.029554
	Acb2_F82C	800000000	200000000		4000000000	1000000000		1200000000	2000000000		0.418091
	Acb2_Y8A	2000000000	8000000000		4000000000	2000000000		2000000000	2000000000		0.677869
	Bas38 Acb2	2000000000	20000000		2000000000	20000000		1200000000	80000000		0.001283

## Sheet: Fig. 4d
	*See source data for ED Fig. 7d-f

## Sheet: Fig. 4e
	"Plasmid 1_Plasmid 2"	R1		R2		R3		Statistics:
	OptS_EV (CFU/mL)	1200000000		800000000		200000000		OptS_EV vs EV_OptE	3.8e-05
	EV_OptE (CFU/mL)	600		600		2000		OptS_EV vs OptS_OptE	0.502588
	OptS_OptE (CFU/mL)	2000000000		200000000		20000000		OptS_EV vs CdOptS_OptE	2.2e-05
	CD OptS_OptE (CFU/mL)	2400		2000		2000		EV_OptE vs OptS_OptE	0.000893
								EV_OptE vs CdOptS_OptE	0.100526
								OptS_OptE vs CdOptS_OptE	0.001002
