# Supplementary material for: The Panoptes system uses decoy cyclic nucleotides to defend against phage
Source: Nature. 2025 Oct 1;647(8091):988–96. doi: 10.1038/s41586-025-09557-z (PMC12657218; doi:10.1038/s41586-025-09557-z)
Supplement: Supplementary file 9 — Source Data Fig. 5 [file 41586_2025_9557_MOESM9_ESM.xlsx]

## Sheet: Fig. 5a
		R1			R2			R3			Statistics (EV vs VnOptSE; p-value):
		EV (CFU/mL)	VnOptSE (CFU/mL)		EV (CFU/mL)	VnOptSE (CFU/mL)		EV (CFU/mL)	VnOptSE (CFU/mL)
	EV	4000000000	2000000000		3200000000	6000000000		6000000000	6000000000		0.960653
	CbTad1	2000000000	2000000		6000000000	20000000		6000000000	20000000		0.001994
	CmTad1	4000000000	2000000000		4000000000	2200000000		2400000000	2000000000		0.047094
	SBS-Tad1	2000000000	4000000000		2000000000	4000000000		2600000000	10000000000		0.045568
	Coli Tad1	2000000000	20000000		2000000000	160000000		2000000000	80000000		0.004854
	HgmTad2	2000000000	4000000000		2000000000	6000000000		2000000000	8000000000		0.006217
	SPO1Tad2	2000000000	6000000000		1800000000	2000000000		4000000000	10000000000		0.258362
	SptTad2	1400000000	20000000		2000000000	200000000		3000000000	600000000		0.056913
	SaTad2	4000000000	2000000000		2000000000	8000000000		4000000000	2000000000		>0.999999
	AcrIII-1	1200000000	4000000000		2000000000	6000000000		6000000000	1400000000		0.683182
	Apyc1	2800000000	1200000000		4000000000	2000000000		4000000000	1000000000		0.015097
	Acb1	400000000	2000000		200000000	20000000		1400000000	20000000		0.014459

## Sheet: Fig. 5c
	*All values are Protection (fold)	R1			R2			R3
		T4	T4 Δacb2		T4	T4 Δacb2		T4	T4 Δacb2		Statistics (T4 vs T4 Δacb2; p-value):
	VnOptSE	10	0.2		3.33333	0.5		10	0.5		0.029471
	CBASS	20	20000		10	10000		6.66667	10000		0.016179
