# Supplementary material for: The Panoptes system uses decoy cyclic nucleotides to defend against phage
Source: Nature. 2025 Oct 1;647(8091):988–96. doi: 10.1038/s41586-025-09557-z (PMC12657218; doi:10.1038/s41586-025-09557-z)
Supplement: Supplementary file 10 — Source Data Extended Data Fig. 1 [file 41586_2025_9557_MOESM10_ESM.xlsx]

## Sheet: ED Fig. 1a
	OD600		R1							R2							R3
				VnOptSE			EV				VnOptSE			EV				VnOptSE			EV
		Time (hr)	MOI = 0	MOI = 0.2	MOI = 2.0	MOI = 0	MOI = 0.2	MOI = 2.0		MOI = 0	MOI = 0.2	MOI = 2.0	MOI = 0	MOI = 0.2	MOI = 2.0		MOI = 0	MOI = 0.2	MOI = 2.0	MOI = 0	MOI = 0.2	MOI = 2.0
		0	0.05	0.05	0.05	0.05	0.05	0.05		0.05	0.05	0.05	0.05	0.05	0.05		0.05	0.05	0.05	0.05	0.05	0.05
		0.5	0.066	0.067	0.065	0.07	0.073	0.072		0.099	0.103	0.098	0.087	0.084	0.087		0.068	0.07	0.068	0.071	0.068	0.072
		1	0.161	0.165	0.157	0.171	0.175	0.175		0.23	0.246	0.235	0.158	0.155	0.159		0.154	0.162	0.153	0.155	0.157	0.161
		1.5	0.405	0.404	0.402	0.407	0.417	0.408		0.505	0.527	0.5	0.351	0.339	0.349		0.353	0.377	0.35	0.359	0.358	0.36
		1.75	0.591	0.582	0.58	0.609	0.586	0.533		0.651	0.672	0.63	0.501	0.492	0.476		0.516	0.541	0.488	0.522	0.521	0.486
		2	0.816	0.783	0.616	0.822	0.744	0.43		0.87	0.867	0.753	0.671	0.626	0.482		0.689	0.7	0.575	0.695	0.653	0.404
		2.25	1.188	1.124	0.682	1.242	0.912	0.316		1.254	1.282	1.006	0.994	0.758	0.476		1.024	1.032	0.754	1.026	0.744	0.384
		2.5	1.605	1.465	0.615	1.615	0.54	0.166		1.66	1.68	1.05	1.385	0.44	0.276		1.37	1.32	0.805	1.335	0.415	0.169
		3	2.155	1.91	0.485	2.225	0.105	0.055		2.255	2.105	0.995	2.01	0.089	0.09		2.01	1.82	0.785	2.005	0.085	0.047
		3.5	3.02	1.73	0.321	2.89	0.063	0.044		2.93	2.175	0.785	2.735	0.068	0.039		2.685	1.7	0.465	2.735	0.065	0.047
		4	3.685	0.96	0.192	3.56	0.079	0.054		3.585	1.745	0.555	3.425	0.093	0.046		3.265	1.2	0.319	3.315	0.084	0.053
		4.5	4.49	0.39	0.127	4.29	0.09	0.057		4.23	1.505	0.412	3.84	0.101	0.067		4.02	0.885	0.23	3.88	0.101	0.062
		5	4.97	0.355	0.104	4.73	0.12	0.063		4.82	1.14	0.333	4.46	0.106	0.065		4.49	0.585	0.186	4.34	0.103	0.067
		5.5	5.44	0.328	0.088	5.25	0.112	0.06		5.43	0.82	0.278	5.03	0.109	0.073		5.17	0.442	0.16	4.97	0.101	0.065
		6	5.63	0.317	0.086	5.54	0.113	0.056		5.7	0.614	0.242	5.4	0.102	0.069		5.54	0.378	0.141	5.6	0.105	0.072
	PFU/mL		R1					R2					R3
			VnOptSE		EV			VnOptSE		EV			VnOptSE		EV
		Time (hr)	MOI = 0.2	MOI = 2.0	MOI = 0.2	MOI = 2.0		MOI = 0.2	MOI = 2.0	MOI = 0.2	MOI = 2.0		MOI = 0.2	MOI = 2.0	MOI = 0.2	MOI = 2.0
		0
		0.5
		1
		1.5	25000000	50000000	30000000	100000000		3000000	10000000	2000000	10000000		5000000	5000000	1000000	10000000
		1.75	400000	5000000	1000000	30000000		2500000	500000000	1000000	15000000		1500000	20000000	350000	10000000
		2	10000000	50000000	200000000	15000000000		2500000	100000000	150000000	500000000		500000	50000000	50000000	2000000000
		2.25	10000000	100000000	5000000000	10000000000		7000000	500000000	5000000000	15000000000		5000000	50000000	50000000000	50000000000
		2.5	10000000	150000000	50000000000	15000000000		6500000	500000000	50000000000	30000000000		150000000	500000000	100000000000	50000000000
		3	150000000	250000000	35000000000	35000000000		500000000	500000000	400000000000	55000000000		500000000	400000000	50000000000	50000000000
		3.5	4000000000	150000000	50000000000	5000000000		5000000000	5000000000	45000000000	12500000000		5000000000	50000000000	30000000000	20000000000
		4	10000000000	200000000	45000000000	50000000000		50000000000	50000000000	100000000000	40000000000		5000000000	5000000000	65000000000	15000000000
		4.5	30000000000	500000000	40000000000	10000000000		15000000000	1500000000	25000000000	20000000000		4000000000	500000000	50000000000	10000000000
		5	50000000000	150000000	50000000000	25000000000		40000000000	1500000000	10000000000	20000000000		100000000000	5000000000	50000000000	10000000000
		5.5	10000000000	300000000	10000000000	5000000000		30000000000	5000000000	50000000000	30000000000		35000000000	500000000	50000000000	100000000000
		6	10000000000	50000000	50000000000	50000000000		50000000000	1000000000	100000000000	20000000000		45000000000	1000000000	60000000000	20000000000

## Sheet: ED Fig. 1b
		R1			R2			R3
		EV (PFU/mL)	VnOptSE (PFU/mL)		EV (PFU/mL)	VnOptSE (PFU/mL)		EV (PFU/mL)	VnOptSE (PFU/mL)		Statistics (EV vs VnOptSE; p-value):
	T2	100000000000	30000000000		100000000000	50000000000		100000000000	100000000000		0.144117
	T4	25000000000	3500000000		200000000000	3500000000		50000000000	10000000000		0.022626
	T6	50000000000	10000000000		5000000000	5500000000		5000000000	2500000000		0.44349
	Bas35	5000000000	50000000		500000000	50000000		5000000000	1500000000		0.119491
	Bas36	100000000	500000		30000000	50000		150000000	100000		0.001624
	Bas37	500000000	1000000		50000000	100000		500000000	500000		0.003287
	Bas38	1000000000	5000000		500000000	500000		2500000000	5000000		0.002393
	Bas39	1000000000	5000000		750000000	2500000		20000000000	5000000		0.003922
	Bas40	150000000	500000		300000000	500000		2000000000	500000		0.000928
	Bas41	50000000	500000		65000000	500000		100000000	500000		1.7e-05
	Bas42	5000000000	50000000		1500000000	35000000		7500000000	5000000		0.003762
	Bas43	2000000000	5000000		4000000000	1000000		5000000000	500000		0.000441
	Bas44	5000000000	250000000		10000000000	50000000		30000000000	50000000		0.002818
	Bas45	45000	45000		45000	45000		45000	45000		>0.999999

## Sheet: ED Fig. 1d
	R1								R2								R3
	System:	Plasmid:	Strain:	Phage:	PFU/mL:	Fold Protection (vs EV):	Log FP:		System:	Plasmid:	Strain:	Phage:	PFU/mL:	Fold Protection (vs EV):	Log FP:		System:	Plasmid:	Strain:	Phage:	PFU/mL:	Fold Protection (vs EV):	Log FP:
	EV	pHL0150	HEL0615	14	500000000000	1			EV	pHL0150	HEL0615	14	450000000000	1			EV	pHL0150	HEL0615	14	500000000000	1
				15	2000000000000	1						15	2500000000000	1						15	1500000000000	1
				16	5000000000000	1						16	2500000000000	1						16	1500000000000	1
				17	5000000000000	1						17	3000000000000	1						17	2000000000000	1
				18	1500000000000	1						18	1000000000000	1						18	1500000000000	1
				19	10000000000	1						19	100000000000	1						19	100000000000	1
				20	40000000000	1						20	100000000000	1						20	35000000000	1
				21	6000000000	1						21	10000000000	1						21	10000000000	1
				22	500000000000	1						22	500000000000	1						22	500000000000	1
				23	150000000000	1						23	50000000000	1						23	50000000000	1
				24	250000000000	1						24	100000000000	1						24	500000000000	1
				25	5000000000	1						25	100000000000	1						25	500000000000	1
				26	20000000000	1						26	500000000	1						26	10000000000	1
				27	150000000000	1						27	200000000000	1						27	250000000000	1
				28	10000000000	1						28	4000000000	1						28	10000000000	1
				29	500000000000	1						29	500000000000	1						29	1500000000000	1
				30	50000000000	1						30	30000000000	1						30	5000000000	1
				31	40000000000	1						31	100000000000	1						31	55000000000	1
				32	150000000000	1						32	1000000000000	1						32	1500000000000	1
				33	500000000000	1						33	1000000000000	1						33	500000000000	1
				34	500000000000	1						34	100000000000	1						34	100000000000	1
				35	50000000000	1						35	30000000000	1						35	70000000000	1
				36	35000000000	1						36	20000000000	1						36	35000000000	1
				37	80000000000	1						37	100000000000	1						37	45000000000	1
				38	500000000	1						38	400000000	1						38	1500000000	1
				39	170000000000	1						39	20000000000	1						39	5000000000	1
				40	5000000000	1						40	1500000000	1						40	10000000000	1
				41	1900000000	1						41	3500000000	1						41	3500000000	1
				42	4000000000	1						42	5000000000	1						42	5000000000	1
				43	350000000	1						43	20000000000	1						43	5000000000	1
				44	25000000000	1						44	25000000000	1						44	50000000000	1
				45	550000	1						45	500000	1						45	500000	1
				46	130000000000	1						46	65000000000	1						46	100000000000	1
				47	5000000000	1						47	50000000000	1						47	50000000000	1
				48	50000000000	1						48	500000000000	1						48	500000000000	1
				49	50000000000	1						49	50000000000	1						49	150000000000	1
				50	5000000000	1						50	150000000000	1						50	40000000000	1
				51	400000000000	1						51	100000000000	1						51	200000000000	1
				52	100000000000	1						52	500000000000	1						52	500000000000	1
				53	500000000000	1						53	500000000000	1						53	1500000000000	1
				54	500000000000	1						54	350000000000	1						54	250000000000	1
				55	200000000000	1						55	250000000000	1						55	1000000000000	1
				56	400000000000	1						56	300000000000	1						56	500000000000	1
				57	50000000000	1						57	500000000000	1						57	500000000000	1
				58	250000000000	1						58	50000000000	1						58	500000000000	1
				59	500000000000	1						59	100000000000	1						59	1000000000000	1
				60	10000000000	1						60	100000000000	1						60	300000000000	1
				61	10000000000	1						61	200000000000	1						61	50000000000	1
				62	1000000000	1						62	50000000000	1						62	20000000000	1
				63	65000000000	1						63	200000000000	1						63	150000000000	1
				64	3000000000000	1						64	500000000000	1						64	500000000000	1
				65	50000000000	1						65	500000000000	1						65	5000000000000	1
				66	5000000000000	1						66	500000000000	1						66	5000000000000	1
				67	50000000000	1						67	500000000000	1						67	5000000000000	1
				68	550000000000	1						68	500000000000	1						68	50000000000	1
				69	1000000000000	1						69	100000000000	1						69	30000000000	1
	KpOptSE	pHL0204	AES0173	14	1000000000000	0.5	-0.30103		KpOptSE	pHL0204	AES0173	14	500000000000	0.9	-0.04576		KpOptSE	pHL0204	AES0173	14	500000000000	1	0
				15	3000000000000	0.666667	-0.17609					15	2500000000000	1	0					15	2500000000000	0.6	-0.22185
				16	100000000000	50	1.69897					16	1000000000000	2.5	0.39794					16	2500000000000	0.6	-0.22185
				17	5000000000000	1	0					17	2500000000000	1.2	0.079181					17	2500000000000	0.8	-0.09691
				18	500000000000	3	0.477121					18	500000000000	2	0.30103					18	200000000000	7.5	0.875061
				19	7000000000	1.42857	0.154902					19	15000000000	6.66667	0.823909					19	50000000000	2	0.30103
				20	50000000000	0.8	-0.09691					20	100000000000	1	0					20	100000000000	0.35	-0.45593
				21	4500000000	1.33333	0.124939					21	5000000000	2	0.30103					21	150000000000	0.066667	-1.17609
				22	2500000000000	0.2	-0.69897					22	350000000000	1.42857	0.154902					22	500000000000	1	0
				23	50000000000	3	0.477121					23	100000000000	0.5	-0.30103					23	300000000000	0.166667	-0.77815
				24	500000000000	0.5	-0.30103					24	95000000000	1.05263	0.022276					24	500000000000	1	0
				25	5000000000	1	0					25	400000000000	0.25	-0.60206					25	95000000000	5.26316	0.721246
				26	50000000000	0.4	-0.39794					26	500000000	1	0					26	10000000000	1	0
				27	50000000000	3	0.477121					27	300000000000	0.666667	-0.17609					27	100000000000	2.5	0.39794
				28	4000000000	2.5	0.39794					28	5000000000	0.8	-0.09691					28	3000000000	3.33333	0.522879
				29	200000000000	2.5	0.39794					29	350000000000	1.42857	0.154902					29	350000000000	4.28571	0.632023
				30	20000000000	2.5	0.39794					30	30000000000	1	0					30	35000000000	0.142857	-0.8451
				31	50000000000	0.8	-0.09691					31	50000000000	2	0.30103					31	100000000000	0.55	-0.25964
				32	200000000000	0.75	-0.12494					32	500000000000	2	0.30103					32	500000000000	3	0.477121
				33	500000000000	1	0					33	500000000000	2	0.30103					33	300000000000	1.66667	0.221849
				34	50000000000	10	1					34	30000000000	3.33333	0.522879					34	100000000000	1	0
				35	60000000	833.333	2.92082					35	50000000	600	2.77815					35	100000000	700	2.8451
				36	95000000	368.421	2.56634					36	40000000	500	2.69897					36	5000000	7000	3.8451
				37	1000000000	80	1.90309					37	100000000	1000	3					37	50000000	900	2.95424
				38	500000	1000	3					38	500000	800	2.90309					38	500000	3000	3.47712
				39	50000000	3400	3.53148					39	25000000	800	2.90309					39	10000000	500	2.69897
				40	5000000	1000	3					40	5000000	300	2.47712					40	5000000	2000	3.30103
				41	5000000	380	2.57978					41	5000000	700	2.8451					41	5000000	700	2.8451
				42	50000000	80	1.90309					42	5000000	1000	3					42	5000000	1000	3
				43	200000000	1.75	0.243038					43	5000000	4000	3.60206					43	10000000	500	2.69897
				44	650000000	38.4615	1.58503					44	5000000	5000	3.69897					44	5000000	10000	4
				45	45000	12.2222	1.08715					45	45000	11.1111	1.04576					45	45000	11.1111	1.04576
				46	1000000000	130	2.11394					46	50000000	1300	3.11394					46	50000000	2000	3.30103
				47	500000000	10	1					47	50000000	1000	3					47	15000000	3333.33	3.52288
				48	1500000000000	0.033333	-1.47712					48	500000000000	1	0					48	500000000000	1	0
				49	2000000000000	0.025	-1.60206					49	100000000000	0.5	-0.30103					49	50000000000	3	0.477121
				50	50000000000	0.1	-1					50	10000000000	15	1.17609					50	100000000000	0.4	-0.39794
				51	200000000000	2	0.30103					51	350000000000	0.285714	-0.54407					51	500000000000	0.4	-0.39794
				52	1000000000000	0.1	-1					52	500000000000	1	0					52	300000000000	1.66667	0.221849
				53	1000000000000	0.5	-0.30103					53	500000000000	1	0					53	2500000000000	0.6	-0.22185
				54	250000000000	2	0.30103					54	350000000000	1	0					54	1000000000000	0.25	-0.60206
				55	1500000000000	0.133333	-0.87506					55	300000000000	0.833333	-0.07918					55	1500000000000	0.666667	-0.17609
				56	1000000000000	0.4	-0.39794					56	400000000000	0.75	-0.12494					56	500000000000	1	0
				57	1000000000000	0.05	-1.30103					57	2000000000000	0.25	-0.60206					57	1000000000000	0.5	-0.30103
				58	350000000000	0.714286	-0.14613					58	1000000000000	0.05	-1.30103					58	300000000000	1.66667	0.221849
				59	550000000000	0.909091	-0.04139					59	500000000000	0.2	-0.69897					59	500000000000	2	0.30103
				60	350000000000	0.028571	-1.54407					60	150000000000	0.666667	-0.17609					60	350000000000	0.857143	-0.06695
				61	150000000000	0.066667	-1.17609					61	100000000000	2	0.30103					61	150000000000	0.333333	-0.47712
				62	1000000000	1	0					62	100000000000	0.5	-0.30103					62	150000000000	0.133333	-0.87506
				63	100000000000	0.65	-0.18709					63	50000000000	4	0.60206					63	55000000000	2.72727	0.435729
				64	11000000000000	0.272727	-0.56427					64	500000000000	1	0					64	50000000000	10	1
				65	500000000000	0.1	-1					65	500000000000	1	0					65	50000000000	100	2
				66	5000000000000	1	0					66	500000000000	1	0					66	5000000000000	1	0
				67	50000000000	1	0					67	500000000000	1	0					67	500000000000	10	1
				68	550000000000	1	0					68	500000000000	1	0					68	50000000000	1	0
				69	500000000	2000	3.30103					69	50000000	2000	3.30103					69	50000000	600	2.77815

## Sheet: ED Fig. 1e
PFU/mL		R1			R2			R3			R4
		EV (PFU/mL)	KpOptSE (PFU/mL)		EV (PFU/mL)	KpOptSE (PFU/mL)		EV (PFU/mL)	KpOptSE (PFU/mL)		EV (PFU/mL)	KpOptSE (PFU/mL)		Statistics (EV vs KpOptSE; p-value):
	T2	100000000000	30000000000		100000000000	50000000000		100000000000	150000000000		100000000000	150000000000		0.527047
	T4	25000000000	50000000000		200000000000	25000000000		50000000000	150000000000		25000000000	50000000000		0.874363
	T6	50000000000	10000000000		5000000000	5000000000		5000000000	5000000000		20000000000	5000000000		0.251566

## Sheet: ED Fig. 1f
PFU/mL		R1			R2			R3
		EV (PFU/mL)	KpOptSE (PFU/mL)		EV (PFU/mL)	KpOptSE (PFU/mL)		EV (PFU/mL)	KpOptSE (PFU/mL)		Statistics (EV vs KpOptSE; p-value):
	T2	5500000000	2000000000		500000000	5000000000		5000000000	500000000		0.759966
	T4	25000000000	350000000		50000000000	200000000		15000000000	300000000		0.000294
	T6	50000000000	45000000000		100000000000	70000000000		40000000000	150000000000		0.556285
	Bas35	500000000000	6500000000		75000000000	15000000000		200000000000	3500000000		0.008516
	Bas36	500000000000	2000000000		65000000000	2500000000		100000000000	5000000000		0.004458
	Bas37	500000000000	5000000000		150000000000	20000000000		400000000000	10000000000		0.003232
	Bas38	1000000000	500000		5000000000	5000000		500000000	500000		0.002249
	Bas39	20000000000	1150000000		20000000000	300000000		50000000000	1000000000		0.002229
	Bas40	2500000000	5000000		10000000000	5000000		5000000000	5000000		6.6e-05
	Bas41	3000000000	5000000		5000000000	5000000		1500000000	5000000		5.4e-05
	Bas42	50000000000	150000000		20000000000	300000000		40000000000	1500000000		0.00383
	Bas43	6500000000	600000000		35000000000	1000000000		30000000000	900000000		0.004905
	Bas44	200000000000	1000000000		50000000000	500000000		25000000000	350000000		0.002313
	Bas45	50000000	1000000		100000000	100000		100000000	150000		0.001503
