# Supplementary material for: The Panoptes system uses decoy cyclic nucleotides to defend against phage
Source: Nature. 2025 Oct 1;647(8091):988–96. doi: 10.1038/s41586-025-09557-z (PMC12657218; doi:10.1038/s41586-025-09557-z)
Supplement: Supplementary file 11 — Source Data Extended Data Fig. 2 [file 41586_2025_9557_MOESM11_ESM.xlsx]

## Sheet: ED Fig. 2f
Volume (mL)	280 nm Absorbance (mAU) KpOptS		Volume (mL)	280 nm Absorbance (mAU) MW standards
0	0		0	0
0.00292969	0		0.00332031	0
0.00488281	-218.064		0.00520833	-22.524
0.00865885	-218.064		0.00800781	-22.524
0.00996094	-215.389		0.0110677	-21.576
0.0122396	-215.389		0.0123047	-21.576
0.0141927	-213.25		0.0143229	-20.87
0.017513	-211.601		0.0176432	-20.396
0.0208333	-210.423		0.0209635	-20.15
0.0242188	-209.733		0.024349	-20.121
0.0275391	-209.534		0.0276693	-20.272
0.0308594	-209.749		0.0309896	-20.272
0.0341797	-210.241		0.0343099	-20.747
0.0375	-210.874		0.0376302	-20.993
0.0408854	-211.557		0.0410156	-21.228
0.0442057	-212.237		0.0443359	-21.459
0.0475261	-212.887		0.0476562	-21.678
0.0508464	-213.499		0.0509766	-21.868
0.0541667	-214.062		0.0542969	-21.868
0.0575521	-214.586		0.0576823	-22.2
0.0608724	-215.068		0.0610026	-22.334
0.0641927	-215.503		0.0643229	-22.448
0.067513	-215.901		0.0676432	-22.558
0.0708333	-216.265		0.0709636	-22.665
0.0742188	-216.597		0.074349	-22.764
0.0775391	-216.898		0.0776693	-22.764
0.0808594	-217.173		0.0809896	-22.908
0.0841797	-217.421		0.0843099	-22.955
0.0875	-217.648		0.0876302	-22.974
0.0908854	-217.861		0.0910156	-22.938
0.0942057	-218.058		0.0943359	-22.779
0.097526	-218.233		0.0976562	-22.381
0.100846	-218.394		0.100977	-22.381
0.104167	-218.539		0.104297	-20.441
0.107552	-218.669		0.107682	-18.874
0.110872	-218.788		0.111003	-16.987
0.114193	-218.897		0.114323	-14.872
0.117513	-218.994		0.117643	-12.631
0.120833	-219.083		0.120964	-10.339
0.124219	-219.168		0.124349	-8.048
0.127539	-219.239		0.127669	-5.804
0.130859	-219.302		0.13099	-3.652
0.13418	-219.358		0.13431	-1.617
0.1375	-219.41		0.13763	0.295
0.140885	-219.452		0.141016	2.09
0.144206	-219.484		0.144336	2.09
0.147526	-219.509		0.147656	3.771
0.150846	-219.526		0.150977	6.804
0.154167	-219.538		0.154297	8.163
0.157552	-219.549		0.157682	9.434
0.160872	-219.559		0.161003	10.623
0.164193	-219.559		0.164323	11.734
0.167513	-219.547		0.167643	11.734
0.170833	-219.534		0.170964	13.757
0.174219	-219.525		0.174349	14.688
0.177539	-219.524		0.177669	15.571
0.180859	-219.525		0.18099	16.398
0.18418	-219.536		0.18431	17.179
0.1875	-219.548		0.18763	17.924
0.190885	-219.569		0.191016	17.924
0.194206	-219.597		0.194336	19.299
0.197526	-219.63		0.197656	19.933
0.200846	-219.668		0.200977	20.538
0.204167	-219.708		0.204297	21.119
0.207552	-219.708		0.207682	21.681
0.210872	-219.781		0.211003	22.205
0.214193	-219.818		0.214323	22.205
0.217513	-219.854		0.217643	23.177
0.220833	-219.854		0.220964	23.631
0.224219	-219.918		0.224349	24.067
0.227539	-219.953		0.227669	24.492
0.230859	-219.984		0.23099	24.897
0.23418	-220.017		0.23431	25.296
0.2375	-220.045		0.23763	25.296
0.240885	-220.067		0.241016	26.033
0.244206	-220.091		0.244336	26.373
0.247526	-220.111		0.247656	26.703
0.250846	-220.13		0.250977	27.023
0.254167	-220.152		0.254297	27.321
0.257552	-220.169		0.257682	27.321
0.260872	-220.187		0.261003	27.616
0.264193	-220.187		0.264323	28.176
0.267513	-220.224		0.267643	28.448
0.270833	-220.238		0.270963	28.715
0.274219	-220.255		0.274349	28.982
0.277539	-220.255		0.277669	29.258
0.280859	-220.293		0.28099	29.258
0.28418	-220.307		0.28431	29.827
0.2875	-220.318		0.28763	30.113
0.290885	-220.331		0.291016	30.403
0.294206	-220.345		0.294336	30.708
0.297526	-220.357		0.297656	31.026
0.300846	-220.364		0.300976	31.361
0.304167	-220.372		0.304297	31.361
0.307552	-220.379		0.307682	32.136
0.310872	-220.389		0.311003	32.567
0.314193	-220.405		0.314323	33.02
0.317513	-220.419		0.317643	33.459
0.320833	-220.419		0.320963	33.893
0.324219	-220.432		0.324349	34.316
0.327539	-220.444		0.327669	34.316
0.330859	-220.451		0.330989	35.138
0.33418	-220.459		0.33431	35.523
0.3375	-220.472		0.33763	35.892
0.340885	-220.48		0.341016	36.256
0.344206	-220.487		0.344336	36.593
0.347526	-220.497		0.347656	36.886
0.350846	-220.502		0.350976	37.136
0.354167	-220.506		0.354297	37.366
0.357552	-220.509		0.357682	37.572
0.360872	-220.508		0.361002	37.745
0.364193	-220.513		0.364323	37.886
0.367513	-220.517		0.367643	37.985
0.370833	-220.527		0.370963	37.985
0.374219	-220.536		0.374349	38.076
0.377539	-220.536		0.377669	38.225
0.380859	-220.535		0.380989	38.249
0.38418	-220.526		0.38431	38.255
0.3875	-220.516		0.38763	38.271
0.390885	-220.503		0.391015	38.266
0.394206	-220.49		0.394336	38.266
0.397526	-220.473		0.397656	38.299
0.400846	-220.453		0.400976	38.318
0.404167	-220.432		0.404297	38.326
0.407552	-220.407		0.407682	38.33
0.410872	-220.37		0.411002	38.336
0.414193	-220.33		0.414323	38.349
0.417513	-220.282		0.417643	38.349
0.420833	-220.282		0.420963	38.377
0.424219	-220.16		0.424349	38.381
0.427539	-220.085		0.427669	38.387
0.430859	-220.008		0.430989	38.394
0.43418	-220.008		0.43431	38.381
0.4375	-219.839		0.43763	38.367
0.440885	-219.75		0.441015	38.367
0.444206	-219.656		0.444336	38.357
0.447526	-219.565		0.447656	38.332
0.450846	-219.47		0.450976	38.308
0.454166	-219.37		0.454297	38.289
0.457552	-219.262		0.457682	38.283
0.460872	-219.156		0.461002	38.258
0.464193	-219.056		0.464323	38.258
0.467513	-218.951		0.467643	38.204
0.470833	-218.855		0.470963	38.2
0.474219	-218.766		0.474349	38.179
0.477539	-218.766		0.477669	38.15
0.480859	-218.57		0.480989	38.135
0.484179	-218.477		0.48431	38.135
0.4875	-218.383		0.48763	38.101
0.490885	-218.383		0.491015	38.007
0.494206	-218.217		0.494336	37.994
0.497526	-218.143		0.497656	37.992
0.500846	-218.066		0.500976	37.997
0.504166	-217.992		0.504297	38.003
0.507552	-217.923		0.507682	38.003
0.510872	-217.858		0.511002	38.035
0.514193	-217.788		0.514323	38.037
0.517513	-217.722		0.517643	38.025
0.520833	-217.722		0.520963	38.017
0.524219	-217.579		0.524349	38.01
0.527539	-217.504		0.527669	37.992
0.530859	-217.434		0.53099	37.992
0.53418	-217.375		0.53431	37.966
0.5375	-217.308		0.53763	37.955
0.540885	-217.245		0.541016	37.944
0.544206	-217.196		0.544336	37.935
0.547526	-217.158		0.547656	37.921
0.550846	-217.124		0.550977	37.916
0.554167	-217.083		0.554297	37.916
0.557552	-217.035		0.557682	37.895
0.560873	-216.988		0.561003	37.866
0.564193	-216.955		0.564323	37.853
0.567513	-216.941		0.567643	37.858
0.570834	-216.926		0.570964	37.856
0.574219	-216.903		0.574349	37.847
0.577539	-216.885		0.577669	37.847
0.58086	-216.862		0.58099	37.799
0.58418	-216.836		0.58431	37.765
0.5875	-216.817		0.587631	37.742
0.590886	-216.817		0.591016	37.718
0.594206	-216.775		0.594336	37.691
0.597526	-216.751		0.597657	37.691
0.600847	-216.734		0.600977	37.632
0.604167	-216.727		0.604297	37.617
0.607553	-216.723		0.607683	37.619
0.610873	-216.725		0.611003	37.618
0.614193	-216.729		0.614323	37.605
0.617514	-216.725		0.617644	37.583
0.620834	-216.718		0.620964	37.583
0.624219	-216.714		0.624349	37.556
0.62754	-216.707		0.62767	37.514
0.63086	-216.696		0.63099	37.494
0.63418	-216.7		0.63431	37.471
0.637501	-216.709		0.637631	37.452
0.640886	-216.715		0.641016	37.431
0.644206	-216.717		0.644337	37.431
0.647527	-216.717		0.647657	37.401
0.650847	-216.71		0.650977	37.396
0.654167	-216.705		0.654298	37.394
0.657553	-216.699		0.657683	37.387
0.660873	-216.692		0.661003	37.365
0.664194	-216.693		0.664324	37.34
0.667514	-216.705		0.667644	37.34
0.670834	-216.711		0.670964	37.302
0.67422	-216.714		0.67435	37.276
0.67754	-216.718		0.67767	37.251
0.68086	-216.715		0.68099	37.237
0.684181	-216.715		0.684311	37.224
0.687501	-216.72		0.687631	37.207
0.690886	-216.72		0.691017	37.207
0.694207	-216.733		0.694337	37.187
0.697527	-216.739		0.697657	37.172
0.700847	-216.746		0.700978	37.139
0.704168	-216.746		0.704298	37.106
0.707553	-216.744		0.707683	37.082
0.710873	-216.738		0.711004	37.082
0.714194	-216.732		0.714308	37.066
0.717514	-216.728		0.717628	37.038
0.720834	-216.724		0.720965	37.028
0.72422	-216.721		0.724301	37.017
0.72754	-216.723		0.727638	36.999
0.730861	-216.725		0.730974	36.981
0.734181	-216.736		0.734295	36.981
0.737501	-216.748		0.737631	36.961
0.740887	-216.758		0.741017	36.945
0.744207	-216.769		0.744337	36.932
0.747527	-216.769		0.747658	36.915
0.750848	-216.787		0.750978	36.893
0.754168	-216.789		0.754298	36.878
0.757553	-216.793		0.757684	36.878
0.760874	-216.793		0.761004	36.855
0.764194	-216.792		0.764324	36.845
0.767514	-216.79		0.767645	36.83
0.770835	-216.789		0.770965	36.813
0.77422	-216.793		0.77435	36.798
0.777541	-216.795		0.777671	36.788
0.780861	-216.795		0.780991	36.788
0.784181	-216.802		0.784311	36.77
0.787502	-216.814		0.787632	36.755
0.790887	-216.825		0.791017	36.741
0.794207	-216.845		0.794338	36.738
0.797528	-216.865		0.797658	36.734
0.800848	-216.884		0.800978	36.727
0.804168	-216.884		0.804299	36.727
0.807554	-216.917		0.807684	36.708
0.810874	-216.925		0.811004	36.703
0.814194	-216.923		0.814325	36.686
0.817515	-216.923		0.817645	36.668
0.820835	-216.929		0.820965	36.654
0.824221	-216.931		0.824351	36.654
0.827541	-216.925		0.827671	36.643
0.830861	-216.92		0.830991	36.628
0.834182	-216.924		0.834312	36.625
0.837502	-216.931		0.837632	36.62
0.840887	-216.938		0.841017	36.616
0.844208	-216.953		0.844338	36.615
0.847528	-216.953		0.847658	36.615
0.850848	-216.986		0.850978	36.605
0.854169	-217.001		0.854299	36.593
0.857554	-217.013		0.857684	36.59
0.860874	-217.013		0.861005	36.588
0.864195	-217.019		0.864325	36.588
0.867515	-217.02		0.867645	36.588
0.870835	-217.036		0.870966	36.588
0.874221	-217.048		0.874351	36.58
0.877541	-217.049		0.877671	36.572
0.880862	-217.052		0.880992	36.565
0.884182	-217.057		0.884312	36.559
0.887502	-217.061		0.887632	36.55
0.890888	-217.065		0.891018	36.545
0.894208	-217.071		0.894338	36.545
0.897528	-217.081		0.897658	36.532
0.900849	-217.09		0.900979	36.528
0.904169	-217.09		0.904299	36.52
0.907554	-217.085		0.907685	36.511
0.910875	-217.077		0.911005	36.501
0.914195	-217.071		0.914325	36.49
0.917515	-217.07		0.917646	36.484
0.920836	-217.075		0.920966	36.477
0.924221	-217.083		0.924351	36.467
0.927541	-217.095		0.927672	36.456
0.930862	-217.107		0.930992	36.446
0.934182	-217.124		0.934312	36.436
0.937503	-217.142		0.937633	36.436
0.940888	-217.154		0.941018	36.427
0.944208	-217.159		0.944338	36.404
0.947529	-217.159		0.947659	36.396
0.950849	-217.192		0.950979	36.392
0.954169	-217.205		0.954299	36.394
0.957555	-217.208		0.957685	36.395
0.960875	-217.208		0.961005	36.395
0.964195	-217.224		0.964326	36.384
0.967516	-217.233		0.967646	36.367
0.970836	-217.241		0.970966	36.359
0.974221	-217.241		0.974352	36.347
0.977542	-217.253		0.977672	36.332
0.980862	-217.257		0.980992	36.33
0.984182	-217.264		0.984313	36.33
0.987503	-217.276		0.987633	36.321
0.990888	-217.285		0.991018	36.308
0.994209	-217.282		0.994339	36.292
0.997529	-217.284		0.997659	36.289
1.00085	-217.291		1.00098	36.292
1.00417	-217.291		1.0043	36.287
1.00755	-217.314		1.00768	36.287
1.01088	-217.32		1.01101	36.271
1.0142	-217.32		1.01433	36.266
1.01752	-217.32		1.01765	36.264
1.02084	-217.32		1.02097	36.266
1.02422	-217.321		1.02435	36.264
1.02754	-217.325		1.02767	36.253
1.03086	-217.325		1.03099	36.253
1.03418	-217.342		1.03431	36.235
1.0375	-217.352		1.03763	36.231
1.04089	-217.357		1.04097	36.225
1.04421	-217.359		1.04431	36.218
1.04753	-217.369		1.04764	36.213
1.05085	-217.379		1.05096	36.213
1.05417	-217.378		1.0543	36.204
1.05755	-217.374		1.05764	36.192
1.06087	-217.375		1.06097	36.18
1.06419	-217.381		1.06431	36.175
1.06752	-217.385		1.06763	36.172
1.07084	-217.386		1.07101	36.174
1.07422	-217.386		1.07433	36.174
1.07754	-217.396		1.07766	36.175
1.08086	-217.408		1.08098	36.17
1.08418	-217.416		1.0843	36.165
1.0875	-217.422		1.08768	36.166
1.09089	-217.426		1.091	36.167
1.09421	-217.432		1.09432	36.164
1.09753	-217.436		1.09764	36.164
1.10085	-217.428		1.10096	36.151
1.10417	-217.425		1.10435	36.144
1.10755	-217.432		1.10767	36.139
1.11087	-217.432		1.11099	36.132
1.11419	-217.437		1.11431	36.127
1.11751	-217.44		1.11763	36.122
1.12083	-217.439		1.12101	36.114
1.12422	-217.438		1.12433	36.114
1.12754	-217.442		1.12765	36.095
1.13086	-217.442		1.13098	36.086
1.13418	-217.453		1.1343	36.082
1.1375	-217.458		1.13768	36.084
1.14089	-217.463		1.141	36.082
1.14421	-217.471		1.14432	36.082
1.14753	-217.469		1.14764	36.09
1.15085	-217.461		1.15096	36.1
1.15417	-217.46		1.15435	36.101
1.15755	-217.471		1.15767	36.094
1.16087	-217.48		1.16099	36.085
1.16419	-217.486		1.16431	36.085
1.16751	-217.489		1.16763	36.081
1.17083	-217.486		1.17101	36.072
1.17422	-217.49		1.17433	36.062
1.17754	-217.496		1.17765	36.061
1.18086	-217.5		1.18097	36.057
1.18418	-217.502		1.18429	36.048
1.1875	-217.502		1.18768	36.048
1.19089	-217.494		1.191	36.049
1.19421	-217.492		1.19432	36.044
1.19753	-217.495		1.19764	36.031
1.20085	-217.504		1.20096	36.022
1.20417	-217.517		1.20435	36.018
1.20755	-217.525		1.20767	36.013
1.21087	-217.539		1.21099	36.013
1.21419	-217.55		1.21431	36.013
1.21751	-217.55		1.21763	36.015
1.22083	-217.55		1.22101	36.014
1.22422	-217.548		1.22433	36.009
1.22754	-217.546		1.22765	36.001
1.23086	-217.546		1.23097	35.999
1.23418	-217.56		1.23429	35.999
1.2375	-217.569		1.23768	35.995
1.24089	-217.581		1.241	35.993
1.24421	-217.581		1.24432	35.992
1.24753	-217.589		1.24764	35.982
1.25085	-217.587		1.25096	35.976
1.25417	-217.589		1.25435	35.979
1.25755	-217.588		1.25767	35.979
1.26087	-217.597		1.26099	35.975
1.26419	-217.606		1.26431	35.971
1.26751	-217.605		1.26763	35.969
1.27083	-217.596		1.27101	35.969
1.27422	-217.6		1.27433	35.966
1.27754	-217.607		1.27765	35.966
1.28086	-217.612		1.28097	35.957
1.28418	-217.615		1.28429	35.937
1.2875	-217.615		1.28768	35.93
1.29089	-217.62		1.291	35.919
1.29421	-217.612		1.29432	35.913
1.29753	-217.604		1.29764	35.911
1.30085	-217.604		1.30096	35.911
1.30417	-217.606		1.30435	35.917
1.30755	-217.617		1.30767	35.922
1.31087	-217.628		1.31099	35.926
1.31419	-217.629		1.31431	35.921
1.31751	-217.624		1.31763	35.912
1.32083	-217.624		1.32101	35.913
1.32422	-217.629		1.32433	35.913
1.32754	-217.626		1.32765	35.918
1.33086	-217.626		1.33097	35.92
1.33418	-217.625		1.33429	35.92
1.3375	-217.625		1.33768	35.92
1.34089	-217.633		1.341	35.914
1.34421	-217.633		1.34432	35.903
1.34753	-217.642		1.34764	35.903
1.35085	-217.653		1.35096	35.903
1.35417	-217.661		1.35434	35.907
1.35755	-217.661		1.35767	35.902
1.36087	-217.662		1.36099	35.896
1.36419	-217.666		1.36431	35.884
1.36751	-217.665		1.36763	35.878
1.37083	-217.665		1.37101	35.878
1.37422	-217.671		1.37433	35.865
1.37754	-217.675		1.37765	35.861
1.38086	-217.675		1.38097	35.855
1.38418	-217.681		1.38429	35.846
1.3875	-217.681		1.38768	35.839
1.39088	-217.691		1.391	35.839
1.3942	-217.696		1.39432	35.837
1.39753	-217.697		1.39764	35.827
1.40085	-217.696		1.40096	35.829
1.40417	-217.697		1.40434	35.831
1.40755	-217.7		1.40766	35.832
1.41087	-217.701		1.41099	35.831
1.41419	-217.703		1.41431	35.831
1.41751	-217.703		1.41763	35.835
1.42083	-217.716		1.42101	35.833
1.42422	-217.72		1.42433	35.833
1.42754	-217.719		1.42765	35.83
1.43086	-217.715		1.43097	35.826
1.43418	-217.715		1.43429	35.822
1.4375	-217.714		1.43768	35.822
1.44088	-217.712		1.441	35.824
1.4442	-217.712		1.44432	35.823
1.44752	-217.702		1.44764	35.819
1.45085	-217.695		1.45096	35.819
1.45417	-217.692		1.45434	35.819
1.45755	-217.692		1.45766	35.817
1.46087	-217.713		1.46098	35.817
1.46419	-217.718		1.46431	35.806
1.46751	-217.711		1.46763	35.809
1.47083	-217.707		1.47101	35.811
1.47422	-217.708		1.47433	35.812
1.47754	-217.713		1.47765	35.816
1.48086	-217.719		1.48097	35.82
1.48418	-217.72		1.48429	35.827
1.4875	-217.723		1.48768	35.827
1.49088	-217.727		1.491	35.818
1.4942	-217.725		1.49432	35.807
1.49752	-217.729		1.49764	35.81
1.50084	-217.734		1.50096	35.818
1.50416	-217.739		1.50434	35.818
1.50755	-217.737		1.50766	35.815
1.51087	-217.738		1.51098	35.806
1.51419	-217.738		1.5143	35.799
1.51751	-217.758		1.51762	35.797
1.52083	-217.759		1.52101	35.796
1.52422	-217.761		1.52433	35.798
1.52754	-217.771		1.52765	35.798
1.53086	-217.785		1.53097	35.802
1.53418	-217.794		1.53429	35.798
1.5375	-217.796		1.53763	35.797
1.54088	-217.795		1.54096	35.794
1.5442	-217.797		1.5443	35.795
1.54752	-217.801		1.54764	35.791
1.55084	-217.81		1.55096	35.791
1.55416	-217.817		1.55429	35.782
1.55755	-217.817		1.55763	35.79
1.56087	-217.826		1.56097	35.791
1.56419	-217.834		1.5643	35.791
1.56751	-217.837		1.56766	35.791
1.57083	-217.837		1.57098	35.794
1.57422	-217.834		1.5743	35.794
1.57754	-217.834		1.57768	35.797
1.58086	-217.835		1.581	35.798
1.58418	-217.834		1.58432	35.8
1.5875	-217.824		1.58764	35.801
1.59088	-217.818		1.59096	35.793
1.5942	-217.822		1.59435	35.787
1.59752	-217.827		1.59767	35.787
1.60084	-217.833		1.60099	35.792
1.60416	-217.835		1.60431	35.787
1.60755	-217.835		1.60763	35.772
1.61087	-217.831		1.61102	35.764
1.61419	-217.831		1.61434	35.758
1.61751	-217.83		1.61766	35.758
1.62083	-217.838		1.62098	35.749
1.62422	-217.848		1.6243	35.74
1.62754	-217.855		1.62768	35.736
1.63086	-217.853		1.631	35.739
1.63418	-217.857		1.63432	35.744
1.6375	-217.86		1.63764	35.75
1.64088	-217.857		1.64096	35.75
1.6442	-217.857		1.64435	35.754
1.64752	-217.86		1.64767	35.762
1.65084	-217.876		1.65099	35.751
1.65416	-217.889		1.65431	35.749
1.65755	-217.887		1.65763	35.746
1.66087	-217.876		1.66102	35.745
1.66419	-217.872		1.66434	35.745
1.66751	-217.872		1.66766	35.742
1.67083	-217.872		1.67098	35.74
1.67422	-217.873		1.6743	35.739
1.67754	-217.872		1.67768	35.745
1.68086	-217.876		1.681	35.751
1.68418	-217.882		1.68432	35.745
1.6875	-217.891		1.68764	35.742
1.69088	-217.896		1.69096	35.741
1.6942	-217.893		1.69435	35.74
1.69752	-217.893		1.69767	35.739
1.70084	-217.9		1.70099	35.735
1.70416	-217.903		1.70431	35.732
1.70755	-217.898		1.70763	35.729
1.71087	-217.891		1.71101	35.729
1.71419	-217.888		1.71434	35.722
1.71751	-217.887		1.71766	35.723
1.72083	-217.886		1.72098	35.717
1.72422	-217.893		1.7243	35.718
1.72754	-217.893		1.72768	35.724
1.73086	-217.907		1.731	35.724
1.73418	-217.905		1.73432	35.723
1.7375	-217.9		1.73764	35.724
1.74088	-217.899		1.74096	35.722
1.7442	-217.905		1.74435	35.718
1.74752	-217.913		1.74767	35.716
1.75084	-217.915		1.75099	35.715
1.75416	-217.919		1.75431	35.715
1.75755	-217.927		1.75763	35.717
1.76087	-217.927		1.76101	35.717
1.76419	-217.919		1.76433	35.713
1.76751	-217.919		1.76766	35.711
1.77083	-217.919		1.77098	35.715
1.77421	-217.914		1.7743	35.714
1.77753	-217.913		1.77768	35.714
1.78086	-217.914		1.781	35.705
1.78418	-217.914		1.78432	35.705
1.7875	-217.921		1.78764	35.706
1.79088	-217.925		1.79096	35.703
1.7942	-217.929		1.79435	35.695
1.79752	-217.932		1.79767	35.687
1.80084	-217.941		1.80099	35.687
1.80416	-217.95		1.80431	35.682
1.80755	-217.958		1.80763	35.69
1.81087	-217.961		1.81101	35.683
1.81419	-217.961		1.81433	35.68
1.81751	-217.959		1.81765	35.678
1.82083	-217.954		1.82097	35.675
1.82421	-217.948		1.82429	35.675
1.82753	-217.948		1.82768	35.679
1.83085	-217.958		1.831	35.677
1.83417	-217.962		1.83432	35.677
1.8375	-217.965		1.83764	35.683
1.84088	-217.965		1.84096	35.684
1.8442	-217.984		1.84435	35.684
1.84752	-217.994		1.84767	35.677
1.85084	-218		1.85099	35.663
1.85416	-218.008		1.85431	35.658
1.85755	-218.012		1.85763	35.656
1.86087	-218.014		1.86101	35.655
1.86419	-218.005		1.86433	35.659
1.86751	-217.996		1.86765	35.659
1.87083	-217.996		1.87097	35.66
1.87421	-218.007		1.87429	35.656
1.87753	-218.013		1.87768	35.657
1.88085	-218.014		1.881	35.662
1.88417	-218.019		1.88432	35.664
1.88749	-218.023		1.88764	35.665
1.89088	-218.018		1.89096	35.665
1.8942	-218.017		1.89435	35.662
1.89752	-218.017		1.89767	35.662
1.90084	-218.028		1.90099	35.661
1.90416	-218.04		1.90431	35.657
1.90755	-218.047		1.90763	35.655
1.91087	-218.048		1.91101	35.661
1.91419	-218.053		1.91433	35.661
1.91751	-218.053		1.91765	35.666
1.92083	-218.049		1.92097	35.667
1.92421	-218.045		1.92429	35.67
1.92753	-218.04		1.92768	35.671
1.93085	-218.036		1.931	35.671
1.93417	-218.037		1.93432	35.67
1.93749	-218.041		1.93764	35.67
1.94088	-218.041		1.94096	35.661
1.9442	-218.043		1.94435	35.666
1.94752	-218.037		1.94767	35.672
1.95084	-218.033		1.95099	35.673
1.95416	-218.028		1.95431	35.675
1.95755	-218.024		1.95763	35.675
1.96087	-218.024		1.96101	35.682
1.96419	-218.038		1.96433	35.684
1.96751	-218.051		1.96765	35.683
1.97083	-218.059		1.97097	35.687
1.97421	-218.067		1.97429	35.689
1.97753	-218.069		1.97768	35.691
1.98085	-218.072		1.981	35.691
1.98417	-218.072		1.98432	35.69
1.98749	-218.07		1.98764	35.69
1.99088	-218.06		1.99096	35.693
1.9942	-218.056		1.99435	35.689
1.99921	-218.056		1.99825	35.689
1.99921	-218.056		1.99825	35.689
1.99921	-218.056		1.99825	35.689
1.99921	-218.05		1.99825	35.66
2.00094	-218.049		2.00131	35.656
2.00268	-218.055		2.00131	35.654
2.00427	-218.058		2.00346	35.654
2.00681	-218.058		2.00613	35.652
2.00854	-218.058		2.00802	35.652
2.01015	-218.068		2.01049	35.652
2.01285	-218.074		2.01381	35.664
2.01624	-218.077		2.0171	35.659
2.01956	-218.084		2.02044	35.649
2.02288	-218.084		2.02377	35.65
2.0262	-218.095		2.02711	35.653
2.02952	-218.098		2.03045	35.654
2.0329	-218.099		2.03377	35.654
2.03622	-218.1		2.0371	35.65
2.03954	-218.1		2.04044	35.649
2.04287	-218.102		2.04378	35.652
2.04619	-218.102		2.04713	35.653
2.04957	-218.096		2.05045	35.649
2.05289	-218.096		2.05377	35.649
2.05621	-218.099		2.05715	35.651
2.05953	-218.106		2.06047	35.645
2.06285	-218.108		2.0638	35.639
2.06624	-218.11		2.06712	35.636
2.06956	-218.111		2.07044	35.639
2.07288	-218.113		2.07382	35.646
2.0762	-218.113		2.07714	35.646
2.07952	-218.113		2.08046	35.643
2.0829	-218.107		2.08378	35.633
2.08622	-218.114		2.0871	35.629
2.08954	-218.121		2.09049	35.629
2.09286	-218.121		2.09381	35.628
2.09619	-218.133		2.09713	35.625
2.09957	-218.136		2.10045	35.625
2.10289	-218.138		2.10377	35.618
2.10621	-218.14		2.10715	35.619
2.10953	-218.139		2.11047	35.621
2.11285	-218.144		2.1138	35.617
2.11624	-218.153		2.11712	35.609
2.11956	-218.152		2.12044	35.601
2.12288	-218.152		2.12382	35.601
2.1262	-218.147		2.12714	35.598
2.12952	-218.156		2.13046	35.593
2.1329	-218.158		2.13378	35.596
2.13622	-218.158		2.1371	35.599
2.13954	-218.171		2.14049	35.599
2.14286	-218.175		2.14381	35.6
2.14619	-218.182		2.14713	35.6
2.14957	-218.182		2.15045	35.607
2.15289	-218.194		2.15377	35.611
2.15621	-218.2		2.15715	35.61
2.15953	-218.209		2.16047	35.614
2.16285	-218.212		2.16379	35.617
2.16624	-218.213		2.16712	35.617
2.16956	-218.209		2.17044	35.614
2.17288	-218.205		2.17382	35.61
2.1762	-218.201		2.17714	35.606
2.17952	-218.201		2.18046	35.603
2.1829	-218.201		2.18378	35.596
2.18622	-218.203		2.1871	35.593
2.18954	-218.216		2.19049	35.593
2.19286	-218.216		2.19381	35.595
2.19619	-218.234		2.19713	35.598
2.19957	-218.233		2.20045	35.602
2.20289	-218.226		2.20377	35.604
2.20621	-218.22		2.20715	35.602
2.20953	-218.224		2.21047	35.607
2.21285	-218.225		2.21379	35.607
2.21624	-218.227		2.21712	35.623
2.21956	-218.224		2.22044	35.627
2.22288	-218.222		2.22382	35.625
2.2262	-218.218		2.22714	35.625
2.22952	-218.22		2.23046	35.627
2.2329	-218.22		2.23378	35.626
2.23622	-218.22		2.2371	35.632
2.23954	-218.223		2.24049	35.632
2.24286	-218.223		2.24381	35.629
2.24619	-218.226		2.24713	35.621
2.24957	-218.229		2.25045	35.62
2.25289	-218.23		2.25377	35.615
2.25621	-218.23		2.25715	35.609
2.25953	-218.233		2.26047	35.609
2.26285	-218.233		2.26379	35.608
2.26624	-218.235		2.26712	35.61
2.26956	-218.24		2.27044	35.606
2.27288	-218.248		2.27382	35.601
2.2762	-218.249		2.27714	35.597
2.27952	-218.249		2.28046	35.597
2.2829	-218.249		2.28378	35.598
2.28622	-218.243		2.2871	35.608
2.28954	-218.233		2.29049	35.608
2.29286	-218.233		2.29381	35.61
2.29619	-218.215		2.29713	35.616
2.29957	-218.213		2.30045	35.627
2.30289	-218.217		2.30377	35.627
2.30621	-218.217		2.30715	35.633
2.30953	-218.225		2.31047	35.643
2.31285	-218.232		2.3138	35.642
2.31624	-218.235		2.31712	35.648
2.31951	-218.236		2.32044	35.653
2.32284	-218.231		2.32382	35.663
2.32618	-218.228		2.32714	35.663
2.32952	-218.227		2.33046	35.679
2.33285	-218.225		2.33378	35.684
2.33617	-218.225		2.3371	35.682
2.33951	-218.23		2.34049	35.681
2.34285	-218.235		2.34381	35.681
2.34618	-218.236		2.34713	35.677
2.34957	-218.236		2.35045	35.677
2.35289	-218.235		2.35377	35.678
2.35621	-218.237		2.35715	35.686
2.35953	-218.242		2.36048	35.682
2.36285	-218.242		2.3638	35.68
2.36624	-218.235		2.36712	35.681
2.36956	-218.239		2.37044	35.678
2.37288	-218.253		2.37382	35.678
2.3762	-218.264		2.37714	35.669
2.37952	-218.264		2.38046	35.66
2.3829	-218.268		2.38378	35.656
2.38622	-218.267		2.3871	35.654
2.38954	-218.266		2.39049	35.652
2.39286	-218.266		2.39381	35.652
2.39618	-218.266		2.39713	35.647
2.39957	-218.267		2.40045	35.642
2.40289	-218.274		2.40377	35.639
2.40621	-218.274		2.40715	35.641
2.40953	-218.279		2.41048	35.643
2.41285	-218.281		2.4138	35.641
2.41624	-218.279		2.41712	35.641
2.41956	-218.279		2.42044	35.641
2.42288	-218.28		2.42382	35.641
2.4262	-218.274		2.42714	35.638
2.42952	-218.275		2.43046	35.632
2.4329	-218.283		2.43378	35.632
2.43622	-218.283		2.4371	35.631
2.43954	-218.284		2.44049	35.631
2.44286	-218.296		2.44381	35.628
2.44618	-218.297		2.44713	35.618
2.44957	-218.291		2.45045	35.618
2.45289	-218.288		2.45377	35.619
2.45621	-218.291		2.45715	35.616
2.45953	-218.288		2.46048	35.612
2.46285	-218.288		2.4638	35.612
2.46624	-218.29		2.46712	35.614
2.46956	-218.296		2.47044	35.612
2.47288	-218.302		2.47382	35.609
2.4762	-218.304		2.47714	35.606
2.47952	-218.302		2.48046	35.603
2.4829	-218.303		2.48378	35.603
2.48622	-218.304		2.4871	35.603
2.48954	-218.304		2.49049	35.595
2.49286	-218.312		2.49381	35.596
2.49618	-218.322		2.49713	35.595
2.49957	-218.33		2.50045	35.592
2.50289	-218.339		2.50377	35.592
2.50621	-218.339		2.50716	35.592
2.50953	-218.342		2.51048	35.594
2.51285	-218.357		2.5138	35.595
2.51624	-218.368		2.51712	35.594
2.51956	-218.368		2.52044	35.589
2.52288	-218.379		2.52382	35.583
2.5262	-218.386		2.52714	35.577
2.52952	-218.393		2.53046	35.577
2.5329	-218.397		2.53378	35.568
2.53622	-218.394		2.5371	35.555
2.53954	-218.388		2.54049	35.55
2.54286	-218.381		2.54381	35.546
2.54618	-218.39		2.54713	35.54
2.54957	-218.398		2.55045	35.535
2.55289	-218.406		2.55377	35.535
2.55621	-218.41		2.55716	35.531
2.55953	-218.409		2.56048	35.519
2.56285	-218.409		2.5638	35.509
2.56624	-218.408		2.56712	35.508
2.56956	-218.404		2.57044	35.505
2.57288	-218.403		2.57382	35.507
2.5762	-218.403		2.57714	35.507
2.57952	-218.408		2.58046	35.504
2.5829	-218.409		2.58378	35.498
2.58622	-218.408		2.5871	35.494
2.58954	-218.404		2.59049	35.493
2.59286	-218.402		2.59381	35.492
2.59618	-218.405		2.59713	35.487
2.59957	-218.406		2.60045	35.487
2.60289	-218.405		2.60377	35.471
2.60621	-218.405		2.60716	35.465
2.60953	0		2.61048	35.454
2.61285	0.005		2.6138	35.444
2.61624	0.006		2.61712	35.434
2.61956	0.006		2.62044	35.434
2.62288	-0.018		2.62382	35.426
2.6262	-0.031		2.62714	35.407
2.62952	-0.034		2.63046	35.408
2.6329	-0.034		2.63378	35.407
2.63622	-0.043		2.6371	35.408
2.63954	-0.035		2.64049	35.412
2.64286	-0.03		2.64381	35.412
2.64618	-0.03		2.64713	35.408
2.64957	-0.028		2.65045	35.402
2.65289	-0.035		2.65377	35.395
2.65621	-0.04		2.65716	35.387
2.65953	-0.034		2.66048	35.386
2.66285	-0.034		2.6638	35.388
2.66624	-0.054		2.66712	35.388
2.66956	-0.056		2.67044	35.375
2.67288	-0.056		2.67382	35.363
2.6762	-0.056		2.67714	35.354
2.67952	-0.055		2.68046	35.353
2.6829	-0.048		2.68378	35.348
2.68622	-0.045		2.6871	35.348
2.68954	-0.049		2.69049	35.348
2.69286	-0.055		2.69381	35.345
2.69618	-0.057		2.69713	35.337
2.69957	-0.059		2.70045	35.325
2.70289	-0.061		2.70377	35.316
2.70621	-0.067		2.70716	35.316
2.70953	-0.073		2.71048	35.318
2.71285	-0.079		2.7138	35.318
2.71624	-0.084		2.71712	35.311
2.71956	-0.084		2.72044	35.319
2.72288	-0.096		2.72382	35.32
2.7262	-0.103		2.72714	35.313
2.72952	-0.112		2.73046	35.307
2.7329	-0.112		2.73378	35.307
2.73622	-0.121		2.7371	35.308
2.73954	-0.123		2.74049	35.303
2.74286	-0.129		2.74381	35.301
2.74618	-0.135		2.74713	35.302
2.74957	-0.131		2.75045	35.299
2.75289	-0.119		2.75377	35.298
2.75621	-0.114		2.75716	35.298
2.75953	-0.124		2.76048	35.294
2.76285	-0.141		2.7638	35.294
2.76624	-0.153		2.76712	35.296
2.76956	-0.158		2.77044	35.289
2.77288	-0.159		2.77382	35.284
2.7762	-0.159		2.77714	35.283
2.77952	-0.168		2.78046	35.283
2.7829	-0.17		2.78378	35.275
2.78622	-0.17		2.7871	35.272
2.78954	-0.17		2.79049	35.27
2.79286	-0.182		2.79381	35.271
2.79618	-0.185		2.79713	35.271
2.79957	-0.184		2.80045	35.269
2.80289	-0.183		2.80377	35.269
2.80621	-0.182		2.80716	35.268
2.80953	-0.173		2.81048	35.262
2.81285	-0.165		2.8138	35.26
2.81624	-0.162		2.81712	35.259
2.81956	-0.162		2.82044	35.257
2.82288	-0.156		2.82382	35.252
2.8262	-0.16		2.82714	35.252
2.82952	-0.161		2.83046	35.259
2.8329	-0.161		2.83378	35.258
2.83622	-0.171		2.83711	35.252
2.83954	-0.169		2.84049	35.249
2.84286	-0.167		2.84381	35.248
2.84618	-0.167		2.84713	35.248
2.84957	-0.161		2.85045	35.253
2.85289	-0.162		2.85377	35.249
2.85621	-0.174		2.85711	35.243
2.85953	-0.184		2.86044	35.245
2.86285	-0.193		2.86378	35.246
2.86624	-0.206		2.8671	35.248
2.86956	-0.216		2.87044	35.248
2.87288	-0.224		2.87377	35.248
2.8762	-0.224		2.87711	35.243
2.87952	-0.231		2.88045	35.238
2.8829	-0.232		2.88377	35.237
2.88622	-0.233		2.88714	35.242
2.88954	-0.233		2.89046	35.247
2.89286	-0.24		2.89378	35.247
2.89618	-0.239		2.89716	35.244
2.89957	-0.24		2.90048	35.232
2.90289	-0.24		2.9038	35.223
2.90621	-0.229		2.90712	35.217
2.90953	-0.236		2.91044	35.22
2.91285	-0.244		2.91383	35.227
2.91624	-0.247		2.91715	35.227
2.91956	-0.247		2.92047	35.238
2.92288	-0.256		2.92379	35.238
2.9262	-0.244		2.92711	35.234
2.92952	-0.238		2.9305	35.229
2.9329	-0.234		2.93382	35.229
2.93622	-0.228		2.93714	35.226
2.93954	-0.228		2.94046	35.226
2.94286	-0.231		2.94378	35.217
2.94618	-0.231		2.94716	35.214
2.94957	-0.25		2.95048	35.213
2.95289	-0.256		2.9538	35.214
2.95621	-0.26		2.95712	35.212
2.95953	-0.27		2.96044	35.212
2.96285	-0.28		2.96383	35.211
2.96624	-0.283		2.96715	35.222
2.96956	-0.284		2.97047	35.22
2.97288	-0.283		2.97379	35.22
2.9762	-0.283		2.97711	35.225
2.97952	-0.283		2.9805	35.228
2.9829	-0.287		2.98382	35.228
2.98622	-0.297		2.98714	35.224
2.98954	-0.297		2.99046	35.221
2.99286	-0.319		2.99378	35.216
2.99618	-0.318		2.99716	35.211
2.99957	-0.314		3.00048	35.211
3.00289	-0.314		3.0038	35.213
3.00621	-0.319		3.00712	35.213
3.00953	-0.322		3.01044	35.213
3.01285	-0.326		3.01383	35.215
3.01624	-0.327		3.01715	35.211
3.01956	-0.327		3.02047	35.211
3.02288	-0.328		3.02379	35.209
3.0262	-0.329		3.02711	35.205
3.02952	-0.33		3.0305	35.205
3.0329	-0.335		3.03382	35.208
3.03622	-0.333		3.03714	35.207
3.03954	-0.333		3.04046	35.204
3.04286	-0.336		3.04378	35.201
3.04618	-0.336		3.04716	35.202
3.04957	-0.34		3.05048	35.198
3.05289	-0.343		3.0538	35.198
3.05621	-0.345		3.05712	35.199
3.05953	-0.345		3.06044	35.199
3.06285	-0.358		3.06383	35.2
3.06624	-0.363		3.06715	35.196
3.06956	-0.362		3.07047	35.192
3.07288	-0.368		3.07379	35.192
3.0762	-0.371		3.07711	35.197
3.07952	-0.37		3.0805	35.202
3.0829	-0.365		3.08382	35.201
3.08622	-0.367		3.08714	35.204
3.08954	-0.367		3.09046	35.206
3.09286	-0.361		3.09378	35.21
3.09618	-0.36		3.09716	35.21
3.09957	-0.365		3.10048	35.21
3.10289	-0.365		3.1038	35.208
3.10621	-0.364		3.10712	35.207
3.10953	-0.374		3.11045	35.208
3.11285	-0.378		3.11383	35.213
3.11624	-0.378		3.11715	35.213
3.11956	-0.385		3.12047	35.213
3.12288	-0.397		3.12379	35.207
3.1262	-0.393		3.12711	35.193
3.12952	-0.384		3.1305	35.193
3.1329	-0.375		3.13382	35.19
3.13622	-0.369		3.13714	35.187
3.13954	-0.371		3.14046	35.181
3.14286	-0.376		3.14378	35.181
3.14618	-0.376		3.14716	35.177
3.14957	-0.375		3.15048	35.177
3.15289	-0.378		3.1538	35.177
3.15621	-0.39		3.15712	35.177
3.15953	-0.39		3.16044	35.174
3.16285	-0.396		3.16383	35.169
3.16624	-0.392		3.16715	35.169
3.16956	-0.386		3.17047	35.167
3.17288	-0.386		3.17379	35.168
3.1762	-0.384		3.17711	35.17
3.17952	-0.388		3.1805	35.175
3.1829	-0.397		3.18382	35.173
3.18622	-0.398		3.18714	35.173
3.18954	-0.398		3.19046	35.166
3.19286	-0.408		3.19378	35.167
3.19618	-0.415		3.19716	35.164
3.19957	-0.418		3.20048	35.168
3.20289	-0.418		3.2038	35.177
3.20621	-0.426		3.20712	35.185
3.20953	-0.439		3.21045	35.185
3.21285	-0.451		3.21383	35.184
3.21624	-0.451		3.21715	35.175
3.21956	-0.46		3.22047	35.171
3.22288	-0.46		3.22379	35.164
3.2262	-0.458		3.22711	35.158
3.22952	-0.45		3.2305	35.156
3.2329	-0.441		3.23382	35.156
3.23622	-0.441		3.23714	35.163
3.23954	-0.444		3.24046	35.159
3.24286	-0.45		3.24378	35.156
3.24618	-0.455		3.24716	35.153
3.24957	-0.452		3.25048	35.157
3.25289	-0.45		3.2538	35.16
3.25621	-0.452		3.25712	35.16
3.25953	-0.452		3.26045	35.159
3.26285	-0.462		3.26383	35.162
3.26624	-0.46		3.26715	35.16
3.26956	-0.454		3.27047	35.16
3.27288	-0.454		3.27379	35.165
3.2762	-0.451		3.27711	35.166
3.27952	-0.459		3.2805	35.166
3.2829	-0.466		3.28382	35.165
3.28622	-0.469		3.28714	35.164
3.28954	-0.473		3.29046	35.167
3.29286	-0.481		3.29378	35.167
3.29618	-0.481		3.29716	35.166
3.29957	-0.484		3.30048	35.166
3.30289	-0.484		3.3038	35.168
3.30621	-0.479		3.30712	35.17
3.30953	-0.481		3.31045	35.171
3.31285	-0.49		3.31383	35.164
3.31624	-0.499		3.31715	35.161
3.31956	-0.503		3.32047	35.16
3.32288	-0.502		3.32379	35.16
3.3262	-0.506		3.32711	35.162
3.32952	-0.506		3.3305	35.148
3.3329	-0.511		3.33382	35.146
3.33622	-0.507		3.33714	35.152
3.33954	-0.499		3.34046	35.147
3.34286	-0.499		3.34378	35.141
3.34618	-0.499		3.34716	35.141
3.34957	-0.525		3.35044	35.142
3.35289	-0.527		3.35377	35.148
3.35621	-0.528		3.35711	35.149
3.35953	-0.528		3.36045	35.152
3.36285	-0.535		3.36378	35.153
3.36624	-0.534		3.3671	35.149
3.36956	-0.531		3.37044	35.149
3.37288	-0.531		3.37377	35.151
3.3762	-0.528		3.37711	35.154
3.37952	-0.524		3.38045	35.15
3.3829	-0.527		3.38377	35.145
3.38622	-0.527		3.38712	35.142
3.38954	-0.541		3.39044	35.144
3.39286	-0.539		3.39383	35.144
3.39618	-0.54		3.39715	35.145
3.39957	-0.544		3.40047	35.149
3.40289	-0.555		3.40379	35.147
3.40621	-0.561		3.40711	35.148
3.40953	-0.571		3.41049	35.154
3.41285	-0.588		3.41381	35.154
3.41624	-0.597		3.41713	35.147
3.41956	-0.602		3.42045	35.144
3.42288	-0.601		3.42377	35.144
3.4262	-0.599		3.42716	35.15
3.42952	-0.599		3.43048	35.156
3.4329	-0.579		3.4338	35.158
3.43622	-0.578		3.43712	35.158
3.43954	-0.591		3.44044	35.16
3.44286	-0.591		3.44383	35.153
3.44618	-0.579		3.44715	35.155
3.44957	-0.58		3.45047	35.158
3.45289	-0.583		3.45379	35.155
3.45621	-0.585		3.45711	35.15
3.45953	-0.585		3.46049	35.15
3.46285	-0.585		3.46381	35.144
3.46624	-0.587		3.46713	35.157
3.46956	-0.586		3.47045	35.159
3.47288	-0.586		3.47377	35.152
3.4762	-0.578		3.47716	35.153
3.47952	-0.575		3.48048	35.148
3.4829	-0.58		3.4838	35.148
3.48622	-0.58		3.48712	35.145
3.48954	-0.579		3.49044	35.151
3.49286	-0.583		3.49383	35.149
3.49618	-0.589		3.49715	35.144
3.49957	-0.592		3.50047	35.145
3.50289	-0.587		3.50379	35.147
3.50621	-0.585		3.50711	35.147
3.50953	-0.596		3.51049	35.149
3.51285	-0.607		3.51381	35.142
3.51624	-0.607		3.51713	35.143
3.51956	-0.612		3.52045	35.143
3.52288	-0.618		3.52377	35.142
3.5262	-0.624		3.52716	35.142
3.52952	-0.624		3.53048	35.142
3.5329	-0.649		3.5338	35.152
3.53622	-0.647		3.53712	35.154
3.53954	-0.644		3.54044	35.15
3.54286	-0.644		3.54383	35.149
3.54618	-0.652		3.54715	35.149
3.54957	-0.653		3.55047	35.149
3.55289	-0.653		3.55379	35.148
3.55621	-0.655		3.55711	35.134
3.55953	-0.655		3.56049	35.126
3.56285	-0.649		3.56381	35.123
3.56624	-0.646		3.56713	35.121
3.56956	-0.645		3.57045	35.128
3.57288	-0.646		3.57377	35.128
3.5762	-0.647		3.57716	35.129
3.57952	-0.647		3.58048	35.133
3.5829	-0.642		3.5838	35.132
3.58622	-0.642		3.58712	35.125
3.58954	-0.647		3.59044	35.124
3.59286	-0.651		3.59383	35.125
3.59618	-0.644		3.59715	35.125
3.59957	-0.639		3.60047	35.138
3.60289	-0.639		3.60379	35.136
3.60621	-0.642		3.60711	35.132
3.60953	-0.642		3.61049	35.127
3.61285	-0.646		3.61381	35.125
3.61624	-0.653		3.61713	35.13
3.61956	-0.658		3.62045	35.13
3.62288	-0.66		3.62377	35.134
3.6262	-0.662		3.62716	35.136
3.62952	-0.662		3.63048	35.132
3.6329	-0.659		3.6338	35.132
3.63622	-0.656		3.63719	35.134
3.63954	-0.655		3.64044	35.134
3.64286	-0.655		3.64383	35.135
3.64618	-0.674		3.64715	35.129
3.64957	-0.676		3.65047	35.127
3.65289	-0.674		3.65379	35.128
3.65621	-0.674		3.65711	35.131
3.65953	-0.667		3.66049	35.137
3.66285	-0.662		3.66381	35.137
3.66624	-0.663		3.66713	35.14
3.66956	-0.663		3.67045	35.132
3.67288	-0.666		3.67377	35.131
3.6762	-0.672		3.67716	35.134
3.67952	-0.674		3.68048	35.13
3.6829	-0.675		3.6838	35.13
3.68622	-0.675		3.68712	35.13
3.68954	-0.674		3.69044	35.131
3.69286	-0.681		3.69383	35.137
3.69618	-0.688		3.69715	35.139
3.69957	-0.689		3.70047	35.142
3.70289	-0.693		3.70379	35.142
3.70621	-0.703		3.70711	35.14
3.70953	-0.712		3.71049	35.14
3.71285	-0.712		3.71381	35.139
3.71624	-0.712		3.71713	35.13
3.71956	-0.702		3.72045	35.128
3.72288	-0.697		3.72377	35.126
3.7262	-0.697		3.72716	35.119
3.72952	-0.697		3.73048	35.117
3.7329	-0.703		3.7338	35.117
3.73622	-0.709		3.73712	35.114
3.73954	-0.71		3.74044	35.121
3.74286	-0.72		3.74383	35.123
3.74618	-0.725		3.74715	35.122
3.74957	-0.723		3.75047	35.119
3.75289	-0.719		3.75379	35.124
3.75621	-0.719		3.75711	35.124
3.75953	-0.721		3.76049	35.132
3.76285	-0.727		3.76381	35.128
3.76624	-0.735		3.76713	35.122
3.76956	-0.735		3.77045	35.116
3.77288	-0.733		3.77377	35.114
3.7762	-0.733		3.77716	35.114
3.77952	-0.732		3.78048	35.107
3.7829	-0.73		3.7838	35.106
3.78622	-0.729		3.78712	35.109
3.78954	-0.736		3.79044	35.112
3.79286	-0.747		3.79383	35.116
3.79618	-0.749		3.79715	35.12
3.79957	-0.753		3.80047	35.12
3.80289	-0.756		3.80379	35.12
3.80621	-0.754		3.80711	35.122
3.80953	-0.755		3.81049	35.127
3.81285	-0.755		3.81381	35.13
3.81624	-0.755		3.81713	35.127
3.81956	-0.754		3.82045	35.124
3.82288	-0.758		3.82377	35.124
3.8262	-0.757		3.82716	35.125
3.82952	-0.76		3.83048	35.123
3.8329	-0.762		3.8338	35.122
3.83622	-0.765		3.83712	35.118
3.83954	-0.771		3.84044	35.117
3.84286	-0.771		3.84383	35.114
3.84618	-0.769		3.84715	35.114
3.84957	-0.769		3.85043	35.115
3.85289	-0.769		3.85377	35.119
3.85621	-0.773		3.85711	35.125
3.85953	-0.776		3.86044	35.126
3.86285	-0.776		3.86378	35.127
3.86624	-0.776		3.8671	35.133
3.86956	-0.776		3.87044	35.133
3.87288	-0.776		3.87377	35.142
3.8762	-0.769		3.87711	35.144
3.87952	-0.768		3.8805	35.145
3.8829	-0.77		3.88382	35.147
3.88622	-0.77		3.88714	35.15
3.88954	-0.769		3.89046	35.15
3.89286	-0.769		3.89378	35.15
3.89618	-0.78		3.89716	35.151
3.89957	-0.785		3.90048	35.155
3.90289	-0.774		3.9038	35.158
3.90621	-0.763		3.90712	35.163
3.90953	-0.769		3.91044	35.17
3.91285	-0.769		3.91383	35.17
3.91624	-0.784		3.91715	35.166
3.91956	-0.791		3.92047	35.164
3.92288	-0.796		3.92379	35.163
3.9262	-0.796		3.92711	35.162
3.92952	-0.784		3.9305	35.161
3.9329	-0.78		3.93382	35.162
3.93622	-0.767		3.93714	35.162
3.93954	-0.766		3.94046	35.169
3.94286	-0.766		3.94378	35.161
3.94618	-0.781		3.94716	35.157
3.94957	-0.789		3.95048	35.157
3.95289	-0.796		3.9538	35.158
3.95621	-0.796		3.95712	35.158
3.95953	-0.808		3.96044	35.158
3.96285	-0.81		3.96383	35.157
3.96624	-0.807		3.96715	35.162
3.96956	-0.807		3.97047	35.165
3.97288	-0.81		3.97379	35.167
3.9762	-0.807		3.97711	35.164
3.97952	-0.801		3.9805	35.159
3.9829	-0.801		3.98382	35.159
3.98622	-0.801		3.98714	35.156
3.98954	-0.805		3.99046	35.152
3.99286	-0.806		3.99378	35.148
3.99618	-0.802		3.99716	35.15
3.99957	-0.805		4.00048	35.149
4.00289	-0.805		4.0038	35.149
4.00621	-0.806		4.00712	35.148
4.00953	-0.806		4.01044	35.14
4.01285	-0.806		4.01383	35.143
4.01624	-0.802		4.01715	35.142
4.01956	-0.798		4.02047	35.138
4.02288	-0.793		4.02379	35.136
4.0262	-0.793		4.02711	35.136
4.02952	-0.793		4.0305	35.139
4.0329	-0.803		4.03382	35.141
4.03622	-0.807		4.0372	35.139
4.03954	-0.807		4.04046	35.142
4.04286	-0.813		4.04378	35.145
4.04618	-0.814		4.04716	35.144
4.04957	-0.816		4.05048	35.144
4.05289	-0.813		4.0538	35.144
4.05621	-0.814		4.05712	35.148
4.05953	-0.819		4.06044	35.147
4.06285	-0.826		4.06383	35.144
4.06624	-0.828		4.06715	35.144
4.06956	-0.828		4.07047	35.145
4.07288	-0.828		4.07379	35.145
4.0762	-0.829		4.07711	35.139
4.07952	-0.827		4.08049	35.133
4.0829	-0.827		4.08381	35.139
4.08622	-0.839		4.08713	35.141
4.08954	-0.839		4.09045	35.14
4.09286	-0.836		4.09377	35.139
4.09618	-0.839		4.09716	35.139
4.09957	-0.844		4.10048	35.144
4.10289	-0.844		4.1038	35.143
4.10621	-0.843		4.10712	35.143
4.10953	-0.842		4.11044	35.142
4.11285	-0.839		4.11383	35.14
4.11624	-0.842		4.11715	35.14
4.11956	-0.851		4.12047	35.141
4.12288	-0.854		4.12379	35.138
4.1262	-0.854		4.12711	35.136
4.12952	-0.857		4.13049	35.135
4.1329	-0.858		4.13381	35.135
4.13622	-0.858		4.1372	35.137
4.13954	-0.858		4.14045	35.137
4.14286	-0.856		4.14377	35.141
4.14618	-0.858		4.14716	35.149
4.14957	-0.862		4.15048	35.153
4.15289	-0.869		4.1538	35.15
4.15621	-0.866		4.15712	35.146
4.15953	-0.861		4.16044	35.148
4.16285	-0.861		4.16383	35.148
4.16623	-0.858		4.16715	35.147
4.16955	-0.858		4.17066	35.143
4.17287	-0.865		4.17379	35.138
4.1762	-0.861		4.17711	35.131
4.17952	-0.859		4.18049	35.129
4.1829	-0.859		4.18381	35.13
4.18622	-0.85		4.1871	35.13
4.18954	-0.85		4.19044	35.132
4.19286	-0.854		4.19377	35.124
4.19618	-0.854		4.19711	35.126
4.19957	-0.853		4.20043	35.129
4.20289	-0.851		4.20377	35.127
4.20621	-0.85		4.2071	35.131
4.20953	-0.854		4.21044	35.131
4.21285	-0.854		4.21378	35.134
4.21623	-0.86		4.2171	35.129
4.21955	-0.865		4.22043	35.124
4.22287	-0.867		4.22382	35.122
4.22619	-0.867		4.22714	35.118
4.22951	-0.865		4.23046	35.118
4.2329	-0.867		4.23378	35.12
4.23622	-0.868		4.2371	35.117
4.23954	-0.868		4.24049	35.117
4.24286	-0.873		4.24381	35.119
4.24618	-0.873		4.24713	35.118
4.24957	-0.88		4.25045	35.118
4.25289	-0.88		4.25377	35.118
4.25621	-0.908		4.25715	35.119
4.25953	-0.911		4.26047	35.121
4.26285	-0.91		4.26379	35.121
4.26623	-0.907		4.26711	35.118
4.26955	-0.903		4.27043	35.112
4.27287	-0.911		4.27382	35.109
4.27619	-0.92		4.27714	35.109
4.27951	-0.925		4.28046	35.109
4.2829	-0.923		4.28378	35.106
4.28622	-0.916		4.2871	35.107
4.28954	-0.91		4.29048	35.108
4.29286	-0.912		4.2938	35.118
4.29618	-0.912		4.29712	35.12
4.29957	-0.914		4.30045	35.12
4.30289	-0.914		4.3039	35.123
4.30621	-0.915		4.30715	35.122
4.30953	-0.915		4.31047	35.12
4.31285	-0.92		4.31379	35.121
4.31623	-0.923		4.31711	35.12
4.31955	-0.918		4.32043	35.12
4.32287	-0.915		4.32382	35.12
4.32619	-0.915		4.32714	35.118
4.32951	-0.922		4.33046	35.11
4.3329	-0.921		4.33378	35.107
4.33622	-0.927		4.33723	35.102
4.33954	-0.927		4.34048	35.104
4.34286	-0.932		4.3438	35.104
4.34618	-0.939		4.34712	35.105
4.34957	-0.944		4.35044	35.105
4.35289	-0.94		4.35376	35.103
4.35621	-0.934		4.35715	35.108
4.35953	-0.937		4.36047	35.117
4.36285	-0.942		4.36379	35.115
4.36623	-0.946		4.36711	35.115
4.36955	-0.944		4.37056	35.114
4.37287	-0.944		4.37382	35.107
4.37619	-0.943		4.37714	35.104
4.37951	-0.942		4.38046	35.107
4.3829	-0.942		4.38378	35.107
4.38622	-0.935		4.3871	35.103
4.38954	-0.932		4.39048	35.103
4.39286	-0.944		4.3938	35.104
4.39618	-0.944		4.39712	35.105
4.39956	-0.953		4.40044	35.106
4.40288	-0.96		4.40389	35.104
4.4062	-0.957		4.40715	35.096
4.40952	-0.957		4.41047	35.095
4.41285	-0.947		4.41379	35.095
4.41623	-0.943		4.41711	35.094
4.41955	-0.939		4.42043	35.091
4.42287	-0.942		4.42382	35.087
4.42619	-0.942		4.42714	35.088
4.42951	-0.943		4.43046	35.091
4.4329	-0.945		4.43378	35.09
4.43622	-0.949		4.43723	35.09
4.43954	-0.949		4.44048	35.09
4.44286	-0.967		4.4438	35.095
4.44618	-0.966		4.44712	35.098
4.44956	-0.967		4.45044	35.099
4.45288	-0.973		4.45376	35.1
4.4562	-0.979		4.45715	35.1
4.45952	-0.981		4.46047	35.101
4.46284	-0.979		4.46379	35.092
4.46623	-0.97		4.46711	35.09
4.46955	-0.966		4.47056	35.088
4.47287	-0.96		4.47381	35.089
4.47619	-0.963		4.47714	35.085
4.47951	-0.966		4.48046	35.085
4.4829	-0.97		4.48378	35.086
4.48622	-0.969		4.4871	35.09
4.48954	-0.972		4.49048	35.091
4.49286	-0.973		4.4938	35.092
4.49618	-0.973		4.49712	35.096
4.49956	-0.981		4.50044	35.098
4.50288	-0.984		4.50389	35.098
4.5062	-0.983		4.50715	35.094
4.50952	-0.983		4.51047	35.094
4.51284	-0.979		4.51379	35.096
4.51623	-0.977		4.51709	35.095
4.51955	-0.975		4.52043	35.095
4.52287	-0.975		4.52377	35.094
4.52619	-0.983		4.5271	35.094
4.52951	-0.986		4.53044	35.09
4.5329	-0.989		4.53376	35.089
4.53622	-0.988		4.53711	35.092
4.53954	-0.988		4.54043	35.087
4.54286	-0.992		4.54377	35.087
4.54618	-0.991		4.54711	35.09
4.54956	-0.988		4.55044	35.09
4.55288	-0.99		4.55376	35.09
4.5562	-0.987		4.55715	35.085
4.55952	-0.983		4.56047	35.085
4.56284	-0.986		4.56379	35.081
4.56623	-0.989		4.56711	35.083
4.56955	-0.991		4.57049	35.083
4.57287	-0.991		4.57381	35.084
4.57619	-0.997		4.57714	35.088
4.57951	-0.997		4.58046	35.099
4.58289	-0.993		4.58378	35.098
4.58622	-0.994		4.5871	35.095
4.58954	-0.992		4.59048	35.094
4.59286	-0.991		4.5938	35.094
4.59618	-0.987		4.59712	35.094
4.59956	-0.989		4.60044	35.094
4.60288	-0.998		4.60376	35.097
4.6062	-1.006		4.60715	35.097
4.60952	-1.006		4.61047	35.107
4.61284	-1.019		4.61379	35.108
4.61623	-1.023		4.61711	35.108
4.61955	-1.019		4.62043	35.105
4.62287	-1.019		4.62381	35.098
4.62619	-1.017		4.62713	35.092
4.62951	-1.013		4.63045	35.089
4.63289	-1.015		4.63377	35.088
4.63621	-1.017		4.63709	35.088
4.63953	-1.015		4.64048	35.088
4.64285	-1.013		4.6438	35.088
4.64617	-1.009		4.64712	35.084
4.64956	-1.006		4.65044	35.085
4.65288	-1.004		4.65376	35.089
4.6562	-1.002		4.65715	35.093
4.65952	-1.007		4.66047	35.09
4.66284	-1.011		4.66379	35.09
4.66623	-1.012		4.66711	35.093
4.66955	-1.019		4.67043	35.094
4.67287	-1.022		4.67381	35.09
4.67619	-1.019		4.67713	35.087
4.67951	-1.019		4.68045	35.084
4.68289	-1.025		4.68377	35.084
4.68621	-1.03		4.68709	35.086
4.68953	-1.035		4.69048	35.091
4.69285	-1.04		4.6938	35.092
4.69617	-1.04		4.69712	35.09
4.69956	-1.039		4.70044	35.089
4.70288	-1.038		4.70376	35.094
4.7062	-1.035		4.70715	35.094
4.70952	-1.035		4.71047	35.091
4.71284	-1.027		4.71379	35.091
4.71623	-1.023		4.71711	35.092
4.71955	-1.025		4.72043	35.091
4.72287	-1.025		4.72381	35.088
4.72619	-1.029		4.72713	35.089
4.72951	-1.037		4.73045	35.089
4.73289	-1.044		4.73377	35.087
4.73621	-1.044		4.73709	35.081
4.73953	-1.041		4.74048	35.079
4.74285	-1.04		4.7438	35.083
4.74617	-1.042		4.74712	35.085
4.74956	-1.046		4.75044	35.085
4.75288	-1.046		4.75376	35.085
4.7562	-1.053		4.75715	35.089
4.75952	-1.054		4.76047	35.093
4.76284	-1.057		4.76379	35.09
4.76623	-1.059		4.76711	35.087
4.76955	-1.061		4.77043	35.085
4.77287	-1.063		4.77381	35.086
4.77619	-1.067		4.77713	35.086
4.77951	-1.067		4.78045	35.091
4.78289	-1.072		4.78377	35.087
4.78621	-1.066		4.78709	35.083
4.78953	-1.06		4.79048	35.077
4.79285	-1.06		4.7938	35.081
4.79617	-1.061		4.79712	35.081
4.79956	-1.061		4.80044	35.084
4.80288	-1.053		4.80376	35.082
4.8062	-1.045		4.80714	35.084
4.80952	-1.045		4.81046	35.085
4.81284	-1.043		4.81379	35.085
4.81622	-1.042		4.81711	35.083
4.8195	-1.048		4.82043	35.083
4.82283	-1.048		4.82381	35.078
4.82617	-1.055		4.82713	35.075
4.82951	-1.058		4.83045	35.078
4.83284	-1.061		4.83377	35.084
4.83616	-1.061		4.83709	35.092
4.8395	-1.059		4.84048	35.095
4.84284	-1.059		4.8438	35.095
4.84617	-1.058		4.84712	35.092
4.84951	-1.058		4.85044	35.085
4.85288	-1.053		4.85376	35.085
4.8562	-1.055		4.85714	35.087
4.85952	-1.053		4.86046	35.089
4.86284	-1.049		4.86378	35.083
4.86622	-1.049		4.8671	35.083
4.86954	-1.055		4.87042	35.078
4.87286	-1.066		4.87381	35.077
4.87618	-1.07		4.87713	35.075
4.87951	-1.07		4.88045	35.076
4.88289	-1.07		4.88377	35.076
4.88621	-1.07		4.88709	35.074
4.88953	-1.072		4.89048	35.074
4.89285	-1.072		4.8938	35.077
4.89617	-1.067		4.89712	35.064
4.89956	-1.067		4.90044	35.066
4.90288	-1.066		4.90376	35.07
4.9062	-1.07		4.90714	35.077
4.90952	-1.078		4.91046	35.077
4.91284	-1.079		4.91378	35.079
4.91622	-1.083		4.9171	35.084
4.91954	-1.077		4.92042	35.086
4.92286	-1.07		4.92387	35.091
4.92618	-1.071		4.92713	35.096
4.9295	-1.069		4.93045	35.091
4.93289	-1.07		4.93377	35.091
4.93621	-1.07		4.93709	35.086
4.93953	-1.078		4.94048	35.087
4.94285	-1.08		4.9438	35.091
4.94617	-1.086		4.94712	35.093
4.94956	-1.086		4.95044	35.092
4.95288	-1.093		4.95376	35.088
4.9562	-1.091		4.95714	35.088
4.95952	-1.089		4.96046	35.09
4.96284	-1.089		4.96378	35.087
4.96622	-1.09		4.9671	35.086
4.96954	-1.099		4.97042	35.089
4.97286	-1.105		4.97381	35.09
4.97618	-1.103		4.97713	35.09
4.9795	-1.103		4.98045	35.09
4.98289	-1.102		4.98377	35.084
4.98621	-1.095		4.98709	35.075
4.98953	-1.092		4.99048	35.076
4.99285	-1.092		4.9938	35.076
4.99617	-1.106		4.99712	35.076
4.99956	-1.103		5.00044	35.076
5.00288	-1.094		5.00376	35.076
5.0062	-1.094		5.00714	35.073
5.00952	-1.091		5.01046	35.074
5.01284	-1.089		5.01378	35.076
5.01622	-1.095		5.01709	35.072
5.01954	-1.097		5.02042	35.075
5.02286	-1.097		5.02376	35.075
5.02618	-1.095		5.0271	35.081
5.0295	-1.089		5.03043	35.082
5.03289	-1.083		5.03375	35.091
5.03621	-1.083		5.03709	35.091
5.03953	-1.096		5.04043	35.091
5.04285	-1.099		5.04376	35.085
5.04617	-1.1		5.0471	35.085
5.04955	-1.1		5.05042	35.089
5.05288	-1.092		5.05381	35.09
5.0562	-1.092		5.05713	35.088
5.05952	-1.093		5.06045	35.083
5.06284	-1.093		5.06377	35.09
5.06622	-1.109		5.06709	35.092
5.06954	-1.109		5.07047	35.092
5.07286	-1.108		5.07379	35.092
5.07618	-1.112		5.07711	35.089
5.0795	-1.11		5.08043	35.091
5.08289	-1.1		5.08375	35.091
5.08621	-1.105		5.08714	35.092
5.08953	-1.108		5.09046	35.092
5.09285	-1.108		5.09378	35.092
5.09617	-1.099		5.0971	35.093
5.09955	-1.104		5.10042	35.095
5.10287	-1.108		5.10381	35.091
5.10619	-1.108		5.10713	35.09
5.10951	-1.115		5.11045	35.085
5.11283	-1.124		5.11377	35.088
5.11622	-1.13		5.11709	35.088
5.11954	-1.13		5.12047	35.093
5.12286	-1.137		5.12379	35.089
5.12618	-1.131		5.12711	35.086
5.1295	-1.13		5.13043	35.086
5.13289	-1.127		5.13375	35.086
5.13621	-1.127		5.13714	35.086
5.13953	-1.116		5.14046	35.087
5.14285	-1.117		5.14378	35.09
5.14617	-1.115		5.1471	35.089
5.14955	-1.12		5.15042	35.091
5.15287	-1.127		5.1538	35.097
5.15619	-1.132		5.15712	35.101
5.15951	-1.129		5.16044	35.101
5.16283	-1.129		5.16376	35.102
5.16622	-1.12		5.16709	35.102
5.16954	-1.111		5.17047	35.098
5.17286	-1.106		5.17379	35.097
5.17618	-1.102		5.17711	35.098
5.1795	-1.099		5.18043	35.097
5.18289	-1.102		5.18375	35.097
5.18621	-1.105		5.18714	35.093
5.18953	-1.104		5.19046	35.094
5.19285	-1.103		5.19378	35.098
5.19617	-1.103		5.1971	35.098
5.19955	-1.107		5.20042	35.097
5.20287	-1.112		5.2038	35.098
5.20619	-1.112		5.20712	35.098
5.20951	-1.114		5.21044	35.096
5.21283	-1.111		5.21376	35.088
5.21622	-1.116		5.21708	35.088
5.21954	-1.116		5.22047	35.093
5.22286	-1.119		5.22379	35.091
5.22618	-1.121		5.22711	35.087
5.2295	-1.123		5.23043	35.087
5.23289	-1.127		5.23375	35.088
5.23621	-1.128		5.23714	35.091
5.23953	-1.134		5.24046	35.097
5.24285	-1.139		5.24378	35.098
5.24617	-1.137		5.2471	35.099
5.24955	-1.137		5.25042	35.099
5.25287	-1.139		5.2538	35.098
5.25619	-1.144		5.25712	35.091
5.25951	-1.155		5.26044	35.094
5.26283	-1.155		5.26376	35.1
5.26622	-1.152		5.26708	35.097
5.26954	-1.145		5.27047	35.092
5.27286	-1.139		5.27379	35.092
5.27618	-1.139		5.27711	35.094
5.2795	-1.141		5.28043	35.102
5.28288	-1.143		5.28375	35.102
5.2862	-1.145		5.28714	35.101
5.28953	-1.147		5.29046	35.102
5.29285	-1.147		5.29378	35.102
5.29617	-1.14		5.2971	35.102
5.29955	-1.138		5.30042	35.1
5.30287	-1.141		5.3038	35.087
5.30619	-1.141		5.30712	35.083
5.30951	-1.144		5.31044	35.088
5.31283	-1.145		5.31376	35.094
5.31622	-1.145		5.31708	35.095
5.31954	-1.145		5.32047	35.095
5.32286	-1.15		5.32379	35.094
5.32618	-1.156		5.32711	35.092
5.3295	-1.161		5.33043	35.091
5.33288	-1.157		5.33375	35.081
5.3362	-1.15		5.33713	35.079
5.33952	-1.148		5.34046	35.077
5.34284	-1.145		5.34378	35.077
5.34616	-1.143		5.3471	35.077
5.34955	-1.139		5.35042	35.08
5.35287	-1.144		5.3538	35.08
5.35619	-1.148		5.35712	35.079
5.35951	-1.152		5.36044	35.081
5.36283	-1.152		5.36376	35.081
5.36622	-1.144		5.36708	35.083
5.36954	-1.143		5.37047	35.081
5.37286	-1.149		5.37379	35.078
5.37618	-1.149		5.37711	35.077
5.3795	-1.156		5.38043	35.072
5.38288	-1.161		5.38375	35.073
5.3862	-1.166		5.38713	35.073
5.38952	-1.167		5.39045	35.07
5.39284	-1.17		5.39377	35.072
5.39616	-1.165		5.39709	35.067
5.39955	-1.156		5.40041	35.069
5.40287	-1.154		5.4038	35.073
5.40619	-1.154		5.40712	35.074
5.40951	-1.157		5.41044	35.074
5.41283	-1.161		5.41376	35.073
5.41622	-1.156		5.41708	35.068
5.41954	-1.156		5.42047	35.073
5.42286	-1.159		5.42379	35.078
5.42618	-1.161		5.42711	35.078
5.4295	-1.163		5.43043	35.077
5.43288	-1.156		5.43375	35.077
5.4362	-1.159		5.43713	35.075
5.43952	-1.162		5.44045	35.075
5.44284	-1.157		5.44377	35.072
5.44616	-1.152		5.44709	35.073
5.44955	-1.15		5.45041	35.082
5.45287	-1.155		5.4538	35.09
5.45619	-1.165		5.45712	35.09
5.45951	-1.165		5.46044	35.09
5.46283	-1.165		5.46376	35.082
5.46622	-1.158		5.46708	35.081
5.46954	-1.153		5.47047	35.084
5.47286	-1.15		5.47379	35.087
5.47618	-1.15		5.47711	35.087
5.4795	-1.147		5.48043	35.084
5.48288	-1.148		5.48375	35.087
5.4862	-1.154		5.48713	35.09
5.48952	-1.154		5.49045	35.092
5.49284	-1.157		5.49377	35.091
5.49616	-1.163		5.49709	35.092
5.49955	-1.158		5.50041	35.092
5.50287	-1.158		5.5038	35.09
5.50619	-1.158		5.50712	35.092
5.50951	-1.168		5.51044	35.096
5.51283	-1.18		5.51376	35.095
5.51621	-1.179		5.51708	35.095
5.51953	-1.179		5.52047	35.1
5.52285	-1.177		5.52379	35.1
5.52618	-1.174		5.52711	35.102
5.5295	-1.173		5.53043	35.101
5.53288	-1.169		5.53375	35.092
5.5362	-1.162		5.53713	35.09
5.53952	-1.16		5.54045	35.091
5.54284	-1.163		5.54377	35.091
5.54616	-1.163		5.54709	35.092
5.54955	-1.162		5.55041	35.095
5.55287	-1.168		5.5538	35.097
5.55619	-1.175		5.55712	35.097
5.55951	-1.183		5.56044	35.097
5.56283	-1.19		5.56376	35.096
5.56621	-1.194		5.56708	35.097
5.56953	-1.198		5.57046	35.097
5.57285	-1.202		5.57378	35.095
5.57617	-1.202		5.57711	35.092
5.57949	-1.192		5.58043	35.092
5.58288	-1.187		5.58375	35.089
5.5862	-1.182		5.58713	35.09
5.58952	-1.182		5.59045	35.09
5.59284	-1.183		5.59377	35.088
5.59616	-1.183		5.59709	35.085
5.59955	-1.176		5.60041	35.085
5.60287	-1.176		5.6038	35.086
5.60619	-1.186		5.60712	35.086
5.60951	-1.189		5.61044	35.086
5.61283	-1.193		5.61376	35.086
5.61621	-1.193		5.61708	35.084
5.61953	-1.195		5.62046	35.081
5.62285	-1.197		5.62378	35.079
5.62617	-1.194		5.6271	35.082
5.62949	-1.197		5.63042	35.083
5.63288	-1.198		5.63374	35.08
5.6362	-1.197		5.63713	35.08
5.63952	-1.202		5.64045	35.078
5.64284	-1.206		5.64377	35.076
5.64616	-1.206		5.64709	35.078
5.64955	-1.211		5.65041	35.081
5.65287	-1.213		5.6538	35.082
5.65619	-1.215		5.65712	35.081
5.65951	-1.215		5.66044	35.081
5.66283	-1.21		5.66376	35.082
5.66621	-1.213		5.66708	35.081
5.66953	-1.216		5.67046	35.083
5.67285	-1.214		5.67378	35.081
5.67617	-1.209		5.6771	35.081
5.67949	-1.207		5.68042	35.087
5.68288	-1.201		5.68374	35.087
5.6862	-1.196		5.68713	35.086
5.68952	-1.196		5.69045	35.086
5.69284	-1.192		5.69377	35.09
5.69616	-1.189		5.69709	35.09
5.69954	-1.193		5.70041	35.092
5.70287	-1.193		5.7038	35.092
5.70619	-1.194		5.70712	35.094
5.70951	-1.192		5.71044	35.095
5.71283	-1.193		5.71376	35.097
5.71621	-1.194		5.71708	35.1
5.71953	-1.193		5.72046	35.101
5.72285	-1.194		5.72378	35.099
5.72617	-1.195		5.7271	35.099
5.72949	-1.195		5.73042	35.091
5.73288	-1.196		5.73374	35.092
5.7362	-1.196		5.73713	35.089
5.73952	-1.198		5.74045	35.093
5.74284	-1.198		5.74377	35.093
5.74616	-1.198		5.74709	35.091
5.74954	-1.199		5.75041	35.091
5.75286	-1.2		5.7538	35.093
5.75618	-1.205		5.75712	35.098
5.7595	-1.205		5.76044	35.095
5.76283	-1.208		5.76376	35.088
5.76621	-1.21		5.76708	35.084
5.76953	-1.208		5.77046	35.086
5.77285	-1.207		5.77378	35.086
5.77617	-1.207		5.7771	35.084
5.77949	-1.207		5.78042	35.079
5.78288	-1.207		5.78374	35.079
5.7862	-1.204		5.78713	35.077
5.78952	-1.204		5.79045	35.08
5.79284	-1.207		5.79377	35.086
5.79616	-1.207		5.79709	35.086
5.79954	-1.205		5.80041	35.098
5.80286	-1.205		5.80379	35.101
5.80618	-1.198		5.80711	35.1
5.8095	-1.207		5.81043	35.098
5.81282	-1.219		5.81376	35.092
5.81621	-1.219		5.81708	35.092
5.81953	-1.228		5.82046	35.088
5.82285	-1.224		5.82378	35.088
5.82617	-1.222		5.8271	35.09
5.82949	-1.219		5.83042	35.096
5.83288	-1.216		5.83374	35.103
5.8362	-1.218		5.83713	35.107
5.83952	-1.215		5.84045	35.107
5.84284	-1.215		5.84377	35.108
5.84616	-1.215		5.84709	35.106
5.84954	-1.213		5.85041	35.105
5.85286	-1.214		5.85379	35.103
5.85618	-1.214		5.85711	35.103
5.8595	-1.214		5.86043	35.103
5.86282	-1.206		5.86375	35.103
5.86621	-1.206		5.86707	35.105
5.86953	-1.209		5.87046	35.102
5.87285	-1.209		5.87378	35.1
5.87617	-1.203		5.8771	35.098
5.87949	-1.203		5.88042	35.096
5.88288	-1.212		5.88374	35.096
5.8862	-1.217		5.88713	35.088
5.88952	-1.217		5.89045	35.088
5.89284	-1.213		5.89377	35.086
5.89616	-1.212		5.89709	35.087
5.89954	-1.215		5.90041	35.086
5.90286	-1.215		5.90379	35.085
5.90618	-1.218		5.90711	35.087
5.9095	-1.224		5.91043	35.087
5.91282	-1.228		5.91375	35.079
5.91621	-1.228		5.91707	35.088
5.91953	-1.226		5.92046	35.091
5.92285	-1.22		5.92378	35.088
5.92617	-1.216		5.9271	35.088
5.92949	-1.212		5.93042	35.088
5.93287	-1.208		5.93374	35.085
5.93619	-1.207		5.93713	35.084
5.93952	-1.206		5.94045	35.087
5.94284	-1.203		5.94377	35.087
5.94616	-1.203		5.94709	35.095
5.94954	-1.2		5.95041	35.099
5.95286	-1.197		5.95379	35.099
5.95618	-1.198		5.95711	35.105
5.9595	-1.198		5.96043	35.111
5.96282	-1.205		5.96375	35.11
5.96621	-1.211		5.96707	35.102
5.96953	-1.218		5.97046	35.098
5.97285	-1.218		5.97378	35.097
5.97617	-1.217		5.9771	35.097
5.97949	-1.214		5.98042	35.098
5.98287	-1.211		5.98374	35.095
5.98619	-1.215		5.98712	35.092
5.98951	-1.221		5.99045	35.098
5.99283	-1.226		5.99377	35.101
5.99615	-1.223		5.99709	35.106
5.99954	-1.22		6.00041	35.106
6.00286	-1.22		6.00379	35.112
6.00618	-1.223		6.00711	35.103
6.0095	-1.226		6.01043	35.097
6.01282	-1.23		6.01375	35.092
6.01621	-1.234		6.01707	35.086
6.01953	-1.234		6.02041	35.082
6.02285	-1.232		6.02375	35.082
6.02617	-1.222		6.02708	35.084
6.02949	-1.222		6.03042	35.087
6.03287	-1.218		6.03374	35.081
6.03619	-1.222		6.03708	35.084
6.03951	-1.225		6.04041	35.083
6.04283	-1.227		6.04375	35.083
6.04615	-1.227		6.04709	35.083
6.04954	-1.227		6.05041	35.085
6.05286	-1.228		6.05377	35.087
6.05618	-1.227		6.0571	35.083
6.0595	-1.227		6.06042	35.081
6.06282	-1.237		6.0638	35.081
6.06621	-1.241		6.06712	35.081
6.06953	-1.239		6.07044	35.082
6.07285	-1.239		6.07376	35.082
6.07617	-1.233		6.07708	35.08
6.07949	-1.232		6.08047	35.081
6.08287	-1.224		6.08379	35.079
6.08619	-1.224		6.08711	35.075
6.08951	-1.217		6.09043	35.075
6.09283	-1.213		6.09375	35.078
6.09615	-1.216		6.09713	35.081
6.09954	-1.212		6.10045	35.082
6.10286	-1.209		6.10377	35.081
6.10618	-1.213		6.10709	35.084
6.1095	-1.22		6.11041	35.085
6.11282	-1.224		6.1138	35.085
6.11621	-1.229		6.11712	35.084
6.11953	-1.233		6.12044	35.087
6.12285	-1.236		6.12376	35.09
6.12617	-1.239		6.12708	35.09
6.12949	-1.239		6.13047	35.095
6.13287	-1.236		6.13379	35.097
6.13619	-1.231		6.13711	35.097
6.13951	-1.227		6.14043	35.093
6.14283	-1.227		6.14375	35.089
6.14615	-1.23		6.14713	35.094
6.14954	-1.234		6.15045	35.091
6.15286	-1.234		6.15377	35.09
6.15618	-1.23		6.15709	35.09
6.1595	-1.232		6.16041	35.091
6.16282	-1.233		6.1638	35.089
6.1662	-1.24		6.16712	35.087
6.16952	-1.243		6.17044	35.09
6.17284	-1.243		6.17376	35.092
6.17617	-1.256		6.17708	35.087
6.17949	-1.256		6.18047	35.087
6.18287	-1.257		6.18379	35.084
6.18619	-1.257		6.18711	35.084
6.18951	-1.255		6.19043	35.088
6.19283	-1.253		6.19375	35.096
6.19615	-1.249		6.19713	35.095
6.19954	-1.244		6.20045	35.095
6.20286	-1.238		6.20377	35.095
6.20618	-1.237		6.20709	35.096
6.2095	-1.231		6.21041	35.097
6.21282	-1.232		6.2138	35.099
6.2162	-1.236		6.21712	35.098
6.21952	-1.235		6.22044	35.096
6.22284	-1.23		6.22376	35.091
6.22616	-1.236		6.22708	35.091
6.22948	-1.236		6.23046	35.086
6.23287	-1.241		6.23379	35.083
6.23619	-1.248		6.23711	35.082
6.23951	-1.254		6.24043	35.09
6.24283	-1.254		6.24375	35.094
6.24615	-1.255		6.24713	35.095
6.24954	-1.253		6.25045	35.095
6.25286	-1.245		6.25377	35.094
6.25618	-1.24		6.25709	35.099
6.2595	-1.235		6.26041	35.101
6.26282	-1.23		6.2638	35.103
6.2662	-1.226		6.26712	35.097
6.26952	-1.219		6.27044	35.097
6.27284	-1.219		6.27376	35.093
6.27616	-1.218		6.27708	35.093
6.27948	-1.214		6.28046	35.091
6.28287	-1.217		6.28378	35.089
6.28619	-1.217		6.2871	35.084
6.28951	-1.222		6.29042	35.078
6.29283	-1.217		6.29375	35.078
6.29615	-1.222		6.29713	35.077
6.29954	-1.222		6.30045	35.077
6.30286	-1.232		6.30377	35.078
6.30618	-1.232		6.30709	35.085
6.3095	-1.228		6.31041	35.084
6.31282	-1.221		6.3138	35.089
6.3162	-1.223		6.31712	35.089
6.31952	-1.227		6.32044	35.095
6.32284	-1.227		6.32376	35.095
6.32616	-1.23		6.32708	35.104
6.32948	-1.23		6.33046	35.111
6.33287	-1.236		6.33378	35.115
6.33619	-1.237		6.3371	35.115
6.33951	-1.235		6.34042	35.115
6.34283	-1.235		6.34374	35.111
6.34615	-1.24		6.34713	35.103
6.34953	-1.236		6.35045	35.097
6.35286	-1.239		6.35377	35.09
6.35618	-1.239		6.35709	35.087
6.3595	-1.241		6.36041	35.084
6.36282	-1.245		6.3638	35.084
6.3662	-1.247		6.36712	35.082
6.36952	-1.248		6.37044	35.088
6.37284	-1.251		6.37376	35.083
6.37616	-1.252		6.37708	35.077
6.37948	-1.257		6.38046	35.071
6.38287	-1.259		6.38378	35.071
6.38619	-1.259		6.3871	35.071
6.38951	-1.256		6.39042	35.074
6.39283	-1.252		6.39374	35.074
6.39615	-1.258		6.39713	35.072
6.39953	-1.258		6.40045	35.076
6.40285	-1.257		6.40377	35.079
6.40617	-1.258		6.40709	35.079
6.40949	-1.263		6.41041	35.081
6.41282	-1.263		6.4138	35.08
6.4162	-1.261		6.41712	35.084
6.41952	-1.259		6.42044	35.089
6.42284	-1.256		6.42376	35.092
6.42616	-1.257		6.42708	35.095
6.42948	-1.257		6.43046	35.095
6.43287	-1.263		6.43378	35.094
6.43619	-1.268		6.4371	35.094
6.43951	-1.272		6.44042	35.097
6.44283	-1.272		6.44374	35.095
6.44615	-1.255		6.44713	35.094
6.44953	-1.252		6.45045	35.098
6.45285	-1.251		6.45377	35.098
6.45617	-1.251		6.45709	35.1
6.45949	-1.245		6.46041	35.101
6.46281	-1.24		6.46379	35.097
6.4662	-1.24		6.46711	35.091
6.46952	-1.244		6.47044	35.087
6.47284	-1.241		6.47376	35.089
6.47616	-1.237		6.47708	35.089
6.47948	-1.24		6.48046	35.095
6.48287	-1.249		6.48378	35.095
6.48619	-1.251		6.4871	35.097
6.48951	-1.251		6.49042	35.097
6.49283	-1.251		6.49374	35.1
6.49615	-1.251		6.49713	35.1
6.49953	-1.251		6.50045	35.103
6.50285	-1.254		6.50377	35.105
6.50617	-1.255		6.50709	35.101
6.50949	-1.263		6.51041	35.101
6.51281	-1.263		6.51379	35.102
6.5162	-1.271		6.51707	35.102
6.51952	-1.27		6.5204	35.102
6.52284	-1.265		6.52374	35.102
6.52616	-1.262		6.52708	35.107
6.52948	-1.263		6.53041	35.1
6.53287	-1.261		6.53373	35.099
6.53619	-1.259		6.53707	35.098
6.53951	-1.253		6.54041	35.096
6.54283	-1.253		6.54374	35.096
6.54615	-1.254		6.5471	35.097
6.54953	-1.255		6.55042	35.098
6.55285	-1.254		6.55374	35.095
6.55617	-1.254		6.55712	35.094
6.55949	-1.271		6.56044	35.092
6.56281	-1.275		6.56376	35.087
6.5662	-1.279		6.56708	35.087
6.56952	-1.279		6.5704	35.086
6.57284	-1.282		6.57379	35.088
6.57616	-1.287		6.57711	35.086
6.57948	-1.289		6.58043	35.081
6.58286	-1.292		6.58375	35.086
6.58618	-1.292		6.58707	35.086
6.58951	-1.281		6.59045	35.086
6.59283	-1.282		6.59377	35.087
6.59615	-1.287		6.5971	35.087
6.59953	-1.292		6.60042	35.088
6.60285	-1.295		6.60374	35.091
6.60617	-1.296		6.60712	35.091
6.60949	-1.291		6.61044	35.091
6.61281	-1.291		6.61376	35.089
6.6162	-1.27		6.61708	35.086
6.61952	-1.272		6.6204	35.088
6.62284	-1.276		6.62379	35.088
6.62616	-1.276		6.62711	35.088
6.62948	-1.285		6.63043	35.087
6.63286	-1.283		6.63375	35.087
6.63618	-1.276		6.63707	35.086
[truncated: 34,802 more rows]

## Sheet: ED Fig. 2i
Time (min):	NTP	NTP + KpOptS
0.00116667	0.232697	0.18692
0.00283333	0.235081	0.189781
0.0045	0.238419	0.19455
0.00616667	0.237465	0.199318
0.00783333	0.235081	0.202179
0.0095	0.235558	0.203133
0.0111667	0.239372	0.203609
0.0128333	0.242233	0.207901
0.0145	0.249863	0.209332
0.0161667	0.264645	0.208855
0.0178333	0.274181	0.210762
0.0195	0.27132	0.216961
0.0211667	0.266075	0.219345
0.0228333	0.265598	0.2141
0.0245	0.26226	0.216484
0.0261667	0.254154	0.22316
0.0278333	0.247002	0.226974
0.0295	0.244141	0.22316
0.0311667	0.24271	0.216484
0.0328333	0.242233	0.212193
0.0345	0.243664	0.208855
0.0361667	0.243664	0.203133
0.0378333	0.245094	0.199318
0.0395	0.250816	0.195503
0.0411667	0.257492	0.19598
0.0428333	0.256538	0.201225
0.0445	0.252247	0.20504
0.0461667	0.249386	0.205517
0.0478333	0.25034	0.203609
0.0495	0.249863	0.203133
0.0511667	0.244141	0.202179
0.0528333	0.238419	0.201225
0.0545	0.236034	0.194073
0.0561667	0.24271	0.189304
0.0578333	0.254631	0.192165
0.0595	0.267982	0.197887
0.0611667	0.276089	0.202179
0.0628333	0.281811	0.202179
0.0645	0.284672	0.205517
0.0661667	0.279903	0.204563
0.0678333	0.26989	0.203133
0.0695	0.255585	0.20504
0.0711667	0.249386	0.207901
0.0728333	0.249863	0.205994
0.0745	0.252724	0.202656
0.0761667	0.253677	0.204563
0.0778333	0.252247	0.204563
0.0795	0.25034	0.201702
0.0811667	0.247955	0.200748
0.0828333	0.244141	0.204563
0.0845	0.237465	0.208378
0.0861667	0.230789	0.210762
0.0878333	0.227928	0.211716
0.0895	0.227451	0.213146
0.0911667	0.224113	0.2141
0.0928333	0.226498	0.218391
0.0945	0.230312	0.220776
0.0961667	0.236034	0.216484
0.0978333	0.240326	0.211239
0.0995	0.243187	0.209332
0.101167	0.246525	0.206947
0.102833	0.244617	0.199795
0.1045	0.243664	0.19598
0.106167	0.247478	0.202656
0.107833	0.249386	0.2141
0.1095	0.249386	0.220776
0.111167	0.249386	0.225067
0.112833	0.249386	0.226021
0.1145	0.248432	0.222683
0.116167	0.243664	0.215054
0.117833	0.240803	0.210762
0.1195	0.243187	0.207424
0.121167	0.245094	0.204563
0.122833	0.247478	0.201225
0.1245	0.249386	0.201702
0.126167	0.25034	0.20504
0.127833	0.247002	0.204086
0.1295	0.241756	0.203133
0.131167	0.240803	0.207424
0.132833	0.244141	0.210762
0.1345	0.244617	0.216007
0.136167	0.246525	0.219822
0.137833	0.248909	0.221252
0.1395	0.253201	0.218391
0.141167	0.256538	0.211716
0.142833	0.257492	0.208855
0.1445	0.260353	0.205517
0.146167	0.257969	0.203133
0.147833	0.255108	0.202179
0.1495	0.255585	0.203609
0.151167	0.256538	0.208378
0.152833	0.249386	0.215054
0.1545	0.239849	0.219822
0.156167	0.242233	0.217438
0.157833	0.253677	0.210762
0.1595	0.259876	0.206947
0.161167	0.257015	0.203133
0.162833	0.256538	0.199795
0.1645	0.262737	0.195503
0.166167	0.266552	0.196934
0.167833	0.259876	0.202656
0.1695	0.25177	0.206947
0.171167	0.249386	0.205994
0.172833	0.251293	0.207901
0.1745	0.250816	0.212669
0.176167	0.246048	0.216484
0.177833	0.241756	0.2141
0.1795	0.238895	0.205517
0.181167	0.236988	0.197887
0.182833	0.237465	0.191689
0.1845	0.238419	0.191212
0.186167	0.239849	0.19455
0.187833	0.244141	0.196457
0.1895	0.25034	0.200272
0.191167	0.257969	0.203133
0.192833	0.263214	0.207424
0.1945	0.264645	0.209332
0.196167	0.26083	0.209808
0.197833	0.258923	0.212669
0.1995	0.255108	0.219345
0.201167	0.248432	0.227928
0.202833	0.239849	0.232697
0.2045	0.235558	0.232697
0.206167	0.235081	0.227928
0.207833	0.236034	0.223637
0.2095	0.237942	0.220776
0.211167	0.24128	0.219345
0.212833	0.246048	0.213623
0.2145	0.249386	0.209332
0.216167	0.255108	0.207424
0.217833	0.254154	0.207901
0.2195	0.251293	0.206947
0.221167	0.247002	0.207901
0.222833	0.245094	0.210762
0.2245	0.248432	0.211716
0.226167	0.249386	0.2141
0.227833	0.251293	0.216484
0.2295	0.249863	0.21553
0.231167	0.249863	0.209808
0.232833	0.249863	0.203609
0.2345	0.247478	0.203609
0.236167	0.24271	0.207901
0.237833	0.239372	0.212669
0.2395	0.241756	0.2141
0.241167	0.24271	0.209808
0.242833	0.242233	0.206947
0.2445	0.236511	0.20647
0.246167	0.235081	0.203133
0.247833	0.235081	0.198841
0.2495	0.236988	0.19598
0.251167	0.24128	0.200748
0.252833	0.244141	0.20504
0.2545	0.248909	0.203609
0.256167	0.248432	0.201225
0.257833	0.251293	0.202656
0.2595	0.247955	0.211239
0.261167	0.243187	0.217438
0.262833	0.237942	0.218391
0.2645	0.236511	0.213623
0.266167	0.234604	0.209808
0.267833	0.230312	0.207901
0.2695	0.230789	0.207424
0.271167	0.231743	0.205517
0.272833	0.235558	0.206947
0.2745	0.243187	0.211716
0.276167	0.257492	0.211716
0.277833	0.264645	0.208855
0.2795	0.263691	0.205994
0.281167	0.265121	0.206947
0.282833	0.26989	0.203609
0.2845	0.268936	0.201702
0.286167	0.260353	0.204086
0.287833	0.253677	0.204563
0.2895	0.254154	0.201702
0.291167	0.255108	0.197887
0.292833	0.253677	0.199795
0.2945	0.250816	0.199795
0.296167	0.247955	0.201702
0.297833	0.245571	0.203609
0.2995	0.242233	0.207901
0.301167	0.238895	0.211716
0.302833	0.231743	0.217438
0.3045	0.229836	0.222206
0.306167	0.230312	0.224113
0.307833	0.235081	0.227451
0.3095	0.240803	0.227451
0.311167	0.247002	0.224113
0.312833	0.254154	0.220776
0.3145	0.257492	0.220776
0.316167	0.26226	0.221252
0.317833	0.266552	0.222683
0.3195	0.26989	0.225544
0.321167	0.270844	0.227451
0.322833	0.26989	0.224113
0.3245	0.269413	0.2141
0.326167	0.27132	0.209332
0.327833	0.272274	0.20647
0.3295	0.269413	0.207901
0.331167	0.265121	0.210285
0.332833	0.265598	0.216961
0.3345	0.266552	0.231266
0.336167	0.263691	0.239849
0.337833	0.263214	0.238419
0.3395	0.266552	0.231266
0.341167	0.274658	0.22316
0.342833	0.279903	0.216961
0.3445	0.282288	0.210762
0.346167	0.282288	0.212193
0.347833	0.277996	0.219822
0.3495	0.276566	0.227928
0.351167	0.26989	0.236511
0.352833	0.263214	0.24128
0.3545	0.256062	0.238895
0.356167	0.252247	0.227451
0.357833	0.256538	0.215054
0.3595	0.26083	0.20504
0.361167	0.261784	0.201702
0.362833	0.257492	0.201225
0.3645	0.256062	0.203609
0.366167	0.257015	0.204086
0.367833	0.249863	0.208855
0.3695	0.240326	0.214577
0.371167	0.236511	0.216961
0.372833	0.243187	0.213146
0.3745	0.254631	0.206947
0.376167	0.262737	0.207901
0.377833	0.266075	0.210285
0.3795	0.267982	0.209332
0.381167	0.26989	0.204086
0.382833	0.27132	0.203133
0.3845	0.268936	0.208855
0.386167	0.264168	0.2141
0.387833	0.263691	0.21553
0.3895	0.267506	0.214577
0.391167	0.271797	0.213146
0.392833	0.269413	0.211716
0.3945	0.262737	0.208855
0.396167	0.258923	0.20504
0.397833	0.256538	0.200748
0.3995	0.255108	0.198841
0.401167	0.250816	0.204563
0.402833	0.243664	0.213623
0.4045	0.238895	0.216007
0.406167	0.236034	0.214577
0.407833	0.239372	0.213623
0.4095	0.238419	0.2141
0.411167	0.235081	0.211716
0.412833	0.23365	0.209808
0.4145	0.236988	0.213146
0.416167	0.240326	0.216961
0.417833	0.235558	0.216007
0.4195	0.23222	0.216961
0.421167	0.237465	0.216007
0.422833	0.247955	0.207424
0.4245	0.256062	0.193596
0.426167	0.257015	0.185966
0.427833	0.257015	0.189781
0.4295	0.258446	0.19455
0.431167	0.258446	0.197411
0.432833	0.256538	0.199795
0.4345	0.252247	0.206947
0.436167	0.253201	0.211716
0.437833	0.257015	0.211239
0.4395	0.260353	0.205994
0.441167	0.26083	0.204086
0.442833	0.260353	0.209808
0.4445	0.26083	0.216484
0.446167	0.259876	0.225544
0.447833	0.258446	0.230312
0.4495	0.256062	0.231266
0.451167	0.251293	0.230312
0.452833	0.244141	0.227928
0.4545	0.236034	0.221729
0.456167	0.23222	0.213623
0.457833	0.23365	0.212193
0.4595	0.235558	0.21553
0.461167	0.237942	0.218868
0.462833	0.242233	0.219822
0.4645	0.249386	0.220776
0.466167	0.255585	0.220776
0.467833	0.255108	0.220299
0.4695	0.253201	0.223637
0.471167	0.256062	0.227451
0.472833	0.258923	0.226498
0.4745	0.256062	0.226021
0.476167	0.251293	0.229836
0.477833	0.249386	0.231743
0.4795	0.249386	0.220776
0.481167	0.247002	0.208855
0.482833	0.242233	0.204086
0.4845	0.24128	0.207901
0.486167	0.245094	0.20504
0.487833	0.247002	0.196457
0.4895	0.247478	0.19598
0.491167	0.25177	0.199795
0.492833	0.259399	0.199318
0.4945	0.265598	0.192642
0.496167	0.261784	0.191212
0.497833	0.255585	0.190258
0.4995	0.254631	0.190735
0.501167	0.251293	0.190258
0.502833	0.247002	0.191212
0.5045	0.241756	0.196457
0.506167	0.244617	0.199795
0.507833	0.252247	0.202656
0.5095	0.253201	0.203609
0.511167	0.252247	0.207424
0.512833	0.254154	0.212193
0.5145	0.258923	0.213146
0.516167	0.258446	0.211716
0.517833	0.254154	0.216961
0.5195	0.252247	0.221729
0.521167	0.252724	0.219822
0.522833	0.250816	0.21553
0.5245	0.247955	0.209808
0.526167	0.248909	0.205994
0.527833	0.252724	0.203609
0.5295	0.258923	0.205994
0.531167	0.263214	0.213623
0.532833	0.265121	0.222683
0.5345	0.263691	0.230789
0.536167	0.259876	0.235081
0.537833	0.253677	0.233173
0.5395	0.248909	0.224113
0.541167	0.246525	0.214577
0.542833	0.247478	0.209332
0.5445	0.248909	0.20647
0.546167	0.253677	0.204563
0.547833	0.259399	0.204086
0.5495	0.260353	0.20647
0.551167	0.256538	0.210285
0.552833	0.25034	0.213146
0.5545	0.248909	0.215054
0.556167	0.25034	0.21553
0.557833	0.254154	0.216961
0.5595	0.257969	0.217915
0.561167	0.26083	0.218868
0.562833	0.26226	0.219345
0.5645	0.266552	0.217438
0.566167	0.267029	0.220299
0.567833	0.265121	0.226974
0.5695	0.261784	0.238419
0.571167	0.262737	0.243664
0.572833	0.267029	0.243664
0.5745	0.266075	0.244141
0.576167	0.266552	0.244617
0.577833	0.267506	0.243187
0.5795	0.270367	0.236511
0.581167	0.269413	0.232697
0.582833	0.267029	0.228405
0.5845	0.264168	0.22316
0.586167	0.258923	0.216484
0.587833	0.252724	0.205994
0.5895	0.251293	0.198364
0.591167	0.254631	0.191212
0.592833	0.258446	0.191689
0.5945	0.256538	0.196457
0.596167	0.256538	0.203609
0.597833	0.261307	0.209808
0.5995	0.264168	0.216484
0.601167	0.261784	0.221252
0.602833	0.255108	0.221729
0.6045	0.253677	0.219345
0.606167	0.249863	0.216961
0.607833	0.244141	0.216007
0.6095	0.237942	0.2141
0.611167	0.237942	0.214577
0.612833	0.236034	0.217915
0.6145	0.234127	0.220776
0.616167	0.234604	0.222206
0.617833	0.237465	0.226498
0.6195	0.238895	0.23222
0.621167	0.236988	0.235558
0.622833	0.243664	0.23222
0.6245	0.249386	0.229359
0.626167	0.255108	0.226974
0.627833	0.254631	0.224113
0.6295	0.258446	0.220776
0.631167	0.259399	0.218391
0.632833	0.26083	0.218868
0.6345	0.264168	0.220776
0.636167	0.264645	0.226974
0.637833	0.263691	0.23222
0.6395	0.261307	0.235081
0.641167	0.265598	0.237942
0.642833	0.272751	0.24128
0.6445	0.275135	0.240326
0.646167	0.274658	0.232697
0.647833	0.273228	0.22316
0.6495	0.271797	0.217438
0.651167	0.266075	0.216961
0.652833	0.255108	0.219345
0.6545	0.245094	0.22459
0.656167	0.24128	0.229836
0.657833	0.243664	0.23365
0.6595	0.24128	0.238419
0.661167	0.24128	0.239849
0.662833	0.239849	0.234127
0.6645	0.239849	0.227928
0.666167	0.24128	0.222206
0.667833	0.240803	0.22316
0.6695	0.238419	0.221729
0.671167	0.23365	0.219345
0.672833	0.235558	0.216007
0.6745	0.240326	0.212669
0.676167	0.238419	0.213146
0.677833	0.235558	0.210762
0.6795	0.238419	0.207901
0.681167	0.244141	0.207901
0.682833	0.248432	0.213146
0.6845	0.247002	0.221252
0.686167	0.247002	0.227451
0.687833	0.245571	0.231743
0.6895	0.245094	0.23222
0.691167	0.245571	0.230789
0.692833	0.244617	0.226974
0.6945	0.24271	0.221252
0.696167	0.243664	0.21553
0.697833	0.252247	0.21553
0.6995	0.259876	0.217915
0.701167	0.259876	0.217438
0.702833	0.254631	0.217438
0.7045	0.256538	0.218391
0.706167	0.260353	0.216484
0.707833	0.259876	0.208855
0.7095	0.256062	0.204086
0.711167	0.252724	0.208855
0.712833	0.254631	0.219345
0.7145	0.258446	0.228882
0.716167	0.261784	0.236034
0.717833	0.263214	0.241756
0.7195	0.263691	0.24271
0.721167	0.265121	0.238895
0.722833	0.264645	0.231743
0.7245	0.264645	0.226498
0.726167	0.262737	0.22459
0.727833	0.256062	0.226021
0.7295	0.25034	0.226021
0.731167	0.25034	0.22316
0.732833	0.255585	0.219822
0.7345	0.257492	0.21553
0.736167	0.256538	0.211716
0.737833	0.256538	0.210762
0.7395	0.260353	0.213146
0.741167	0.263214	0.2141
0.742833	0.261784	0.217915
0.7445	0.253677	0.223637
0.746167	0.248432	0.227451
0.747833	0.255585	0.228882
0.7495	0.265598	0.229359
0.751167	0.269413	0.234127
0.752833	0.267029	0.23365
0.7545	0.270844	0.227451
0.756167	0.277996	0.22316
0.757833	0.281334	0.221252
0.7595	0.275135	0.222206
0.761167	0.266075	0.226498
0.762833	0.262737	0.231743
0.7645	0.26226	0.235081
0.766167	0.259399	0.231266
0.767833	0.252724	0.230312
0.7695	0.253677	0.230312
0.771167	0.258923	0.224113
0.772833	0.269413	0.215054
0.7745	0.276566	0.211239
0.776167	0.279427	0.211239
0.777833	0.277042	0.207424
0.7795	0.276089	0.201225
0.781167	0.279427	0.199795
0.782833	0.278473	0.203133
0.7845	0.274658	0.205517
0.786167	0.271797	0.213146
0.787833	0.270844	0.216007
0.7895	0.270367	0.2141
0.791167	0.267982	0.209332
0.792833	0.267029	0.209808
0.7945	0.262737	0.213146
0.796167	0.26083	0.211716
0.797833	0.266552	0.213623
0.7995	0.27132	0.217915
0.801167	0.273228	0.22459
0.802833	0.272751	0.227451
0.8045	0.276089	0.228405
0.806167	0.27895	0.230789
0.807833	0.275135	0.237465
0.8095	0.266552	0.244141
0.811167	0.257015	0.242233
0.812833	0.252724	0.236511
0.8145	0.255108	0.233173
0.816167	0.259876	0.230789
0.817833	0.261784	0.226974
0.8195	0.262737	0.225067
0.821167	0.268459	0.227451
0.822833	0.273228	0.227928
0.8245	0.270844	0.224113
0.826167	0.262737	0.226021
0.827833	0.257492	0.226498
0.8295	0.255585	0.222683
0.831167	0.250816	0.212669
0.832833	0.245094	0.207901
0.8345	0.242233	0.207901
0.836167	0.243187	0.207424
0.837833	0.245094	0.205994
0.8395	0.247478	0.207424
0.841167	0.248909	0.216484
0.842833	0.247955	0.226498
0.8445	0.250816	0.234604
0.846167	0.25177	0.236988
0.847833	0.255585	0.237465
0.8495	0.26083	0.237942
0.851167	0.270844	0.240803
0.852833	0.276566	0.240326
0.8545	0.273228	0.235558
0.856167	0.270844	0.229836
0.857833	0.267506	0.226974
0.8595	0.265598	0.226974
0.861167	0.260353	0.225067
0.862833	0.256538	0.228405
0.8645	0.259399	0.231266
0.866167	0.267506	0.235081
0.867833	0.274181	0.235081
0.8695	0.276566	0.234604
0.871167	0.27895	0.236988
0.872833	0.283718	0.232697
0.8745	0.287533	0.228882
0.876167	0.282764	0.229836
0.877833	0.274658	0.235558
0.8795	0.26989	0.243187
0.881167	0.269413	0.245094
0.882833	0.270844	0.248432
0.8845	0.264645	0.25177
0.886167	0.260353	0.248909
0.887833	0.258446	0.247478
0.8895	0.258923	0.239372
0.891167	0.257969	0.231743
0.892833	0.255585	0.22316
0.8945	0.25177	0.220299
0.896167	0.25034	0.219822
0.897833	0.256538	0.216007
0.8995	0.26226	0.215054
0.901167	0.260353	0.219345
0.902833	0.254631	0.228405
0.9045	0.254631	0.230312
0.906167	0.259876	0.227451
0.907833	0.26226	0.225544
0.9095	0.259399	0.228405
0.911167	0.258446	0.233173
0.912833	0.259876	0.236034
0.9145	0.265598	0.23222
0.916167	0.267982	0.229836
0.917833	0.266075	0.226498
0.9195	0.264168	0.222683
0.921167	0.268936	0.215054
0.922833	0.270367	0.210285
0.9245	0.268936	0.214577
0.926167	0.267029	0.220299
0.927833	0.269413	0.22459
0.9295	0.27132	0.22459
0.931167	0.267982	0.221252
0.932833	0.26989	0.216007
0.9345	0.275612	0.213623
0.936167	0.277996	0.212669
0.937833	0.270844	0.210762
0.9395	0.269413	0.203609
0.941167	0.274658	0.200272
0.942833	0.275135	0.200272
0.9445	0.267982	0.202179
0.946167	0.264645	0.205517
0.947833	0.272274	0.212669
0.9495	0.280857	0.226974
0.951167	0.284195	0.236511
0.952833	0.287533	0.239849
0.9545	0.291824	0.235081
0.956167	0.294685	0.230312
0.957833	0.292778	0.225544
0.9595	0.285625	0.219345
0.961167	0.277519	0.214577
0.962833	0.272751	0.211716
0.9645	0.272751	0.207424
0.966167	0.272751	0.202656
0.967833	0.273705	0.198841
0.9695	0.273705	0.198841
0.971167	0.275612	0.201225
0.972833	0.279427	0.208378
0.9745	0.285625	0.222206
0.976167	0.287533	0.23222
0.977833	0.280857	0.236511
0.9795	0.273705	0.233173
0.981167	0.274658	0.230312
0.982833	0.275135	0.22316
0.9845	0.270844	0.216484
0.986167	0.268936	0.216484
0.987833	0.274658	0.219345
0.9895	0.282288	0.223637
0.991167	0.281334	0.226498
0.992833	0.276566	0.23222
0.9945	0.268459	0.23365
0.996167	0.261307	0.231743
0.997833	0.252247	0.225544
0.9995	0.245094	0.219345
1.00117	0.237465	0.217915
1.00283	0.229359	0.219345
1.0045	0.230789	0.223637
1.00617	0.238419	0.222683
1.00783	0.250816	0.222206
1.0095	0.258923	0.228405
1.01117	0.265121	0.230312
1.01283	0.27132	0.228882
1.0145	0.277042	0.222683
1.01617	0.281811	0.221252
1.01783	0.278473	0.22316
1.0195	0.274658	0.222683
1.02117	0.275612	0.221252
1.02283	0.280857	0.218391
1.0245	0.279427	0.219345
1.02617	0.270367	0.22316
1.02783	0.266552	0.223637
1.0295	0.266552	0.223637
1.03117	0.266552	0.223637
1.03283	0.264645	0.22316
1.0345	0.26226	0.22316
1.03617	0.260353	0.222206
1.03783	0.260353	0.222206
1.0395	0.261784	0.221729
1.04117	0.267506	0.222206
1.04283	0.271797	0.227451
1.0445	0.275135	0.234604
1.04617	0.275612	0.239849
1.04783	0.275612	0.243664
1.0495	0.273228	0.24128
1.05117	0.26989	0.238895
1.05283	0.267506	0.235081
1.0545	0.267506	0.229359
1.05617	0.272274	0.221729
1.05783	0.277996	0.21553
1.0595	0.284672	0.212669
1.06117	0.287533	0.210285
1.06283	0.287056	0.209808
1.0645	0.28801	0.209808
1.06617	0.28944	0.213623
1.06783	0.287056	0.221729
1.0695	0.277519	0.235558
1.07117	0.264645	0.244141
1.07283	0.257969	0.241756
1.0745	0.254154	0.236511
1.07617	0.251293	0.235081
1.07783	0.247955	0.232697
1.0795	0.250816	0.226498
1.08117	0.259876	0.218391
1.08283	0.266552	0.213146
1.0845	0.267506	0.2141
1.08617	0.264168	0.217915
1.08783	0.265121	0.218391
1.0895	0.267506	0.2141
1.09117	0.268459	0.213146
1.09283	0.264645	0.216961
1.0945	0.260353	0.218868
1.09617	0.260353	0.213146
1.09783	0.264168	0.209808
1.0995	0.266075	0.211239
1.10117	0.26083	0.215054
1.10283	0.256538	0.216484
1.1045	0.255585	0.216961
1.10617	0.255108	0.217438
1.10783	0.253677	0.216484
1.1095	0.255108	0.212669
1.11117	0.260353	0.209808
1.11283	0.265598	0.207424
1.1145	0.267982	0.202179
1.11617	0.270844	0.199795
1.11783	0.272751	0.201702
1.1195	0.272274	0.205517
1.12117	0.272274	0.207901
1.12283	0.277519	0.210285
1.1245	0.285625	0.216961
1.12617	0.289917	0.221729
1.12783	0.287533	0.224113
1.1295	0.283718	0.22459
1.13117	0.280857	0.22316
1.13283	0.277996	0.223637
1.1345	0.272274	0.225544
1.13617	0.261784	0.225067
1.13783	0.252247	0.217915
1.1395	0.246525	0.215054
1.14117	0.247478	0.216961
1.14283	0.247478	0.221252
1.1445	0.247002	0.223637
1.14617	0.25034	0.228882
1.14783	0.258923	0.236511
1.1495	0.268936	0.238419
1.15117	0.276089	0.237465
1.15283	0.28038	0.23365
1.1545	0.284672	0.229836
1.15617	0.285149	0.220776
1.15783	0.284195	0.212669
1.1595	0.280857	0.211239
1.16117	0.276089	0.215054
1.16283	0.27132	0.217915
1.1645	0.27132	0.218391
1.16617	0.273705	0.218391
1.16783	0.269413	0.225067
1.1695	0.258923	0.23365
1.17117	0.255108	0.236511
1.17283	0.258923	0.232697
1.1745	0.261784	0.227451
1.17617	0.257969	0.230789
1.17783	0.255108	0.231743
1.1795	0.261784	0.229836
1.18117	0.266552	0.228882
1.18283	0.265598	0.228882
1.1845	0.261307	0.228405
1.18617	0.268459	0.222683
1.18783	0.27895	0.218868
1.1895	0.284195	0.213146
1.19117	0.281334	0.207424
1.19283	0.277996	0.209332
1.1945	0.276089	0.216007
1.19617	0.272751	0.220299
1.19783	0.272751	0.220776
1.1995	0.275135	0.224113
1.20117	0.277042	0.233173
1.20283	0.275135	0.238895
1.2045	0.27132	0.24128
1.20617	0.26989	0.243187
1.20783	0.271797	0.245571
1.2095	0.26989	0.245571
1.21117	0.264645	0.242233
1.21283	0.259399	0.239849
1.2145	0.259399	0.237942
1.21617	0.258923	0.236988
1.21783	0.253677	0.236988
1.2195	0.253201	0.237465
1.22117	0.256062	0.234604
1.22283	0.263214	0.227928
1.2245	0.268936	0.221252
1.22617	0.27132	0.214577
1.22783	0.270844	0.211239
1.2295	0.268459	0.212193
1.23117	0.267506	0.213146
1.23283	0.267506	0.216961
1.2345	0.267506	0.226498
1.23617	0.266075	0.235558
1.23783	0.262737	0.236511
1.2395	0.259399	0.231743
1.24117	0.260353	0.232697
1.24283	0.26083	0.235558
1.2445	0.26083	0.234127
1.24617	0.259876	0.231743
1.24783	0.264168	0.234127
1.2495	0.273705	0.24271
1.25117	0.278473	0.248909
1.25283	0.277996	0.249386
1.2545	0.272751	0.247478
1.25617	0.27132	0.244617
1.25783	0.27132	0.241756
1.2595	0.263214	0.236988
1.26117	0.256538	0.234127
1.26283	0.254154	0.237465
1.2645	0.256062	0.245094
1.26617	0.255108	0.254154
1.26783	0.247955	0.263214
1.2695	0.242233	0.268936
1.27117	0.238895	0.273228
1.27283	0.237942	0.275135
1.2745	0.237942	0.275612
1.27617	0.239372	0.274181
1.27783	0.245571	0.276566
1.2795	0.252724	0.28038
1.28117	0.258446	0.280857
1.28283	0.263214	0.281811
1.2845	0.268936	0.284195
1.28617	0.273705	0.289917
1.28783	0.273705	0.287533
1.2895	0.275612	0.284672
1.29117	0.279903	0.285149
1.29283	0.283241	0.286579
1.2945	0.282764	0.287533
1.29617	0.287056	0.288963
1.29783	0.294209	0.294209
1.2995	0.298977	0.29707
1.30117	0.299931	0.299454
1.30283	0.29707	0.302315
1.3045	0.297546	0.303268
1.30617	0.298023	0.302792
1.30783	0.299931	0.306129
1.3095	0.300884	0.314713
1.31117	0.303268	0.322819
1.31283	0.311852	0.331879
1.3145	0.325203	0.343323
1.31617	0.339985	0.35429
1.31783	0.351429	0.362396
1.3195	0.362873	0.368595
1.32117	0.379086	0.378132
1.32283	0.397205	0.387192
1.3245	0.41151	0.400543
1.32617	0.428677	0.418663
1.32783	0.454426	0.43869
1.3295	0.488281	0.457764
1.33117	0.528336	0.480652
1.33283	0.571728	0.513077
1.3345	0.621796	0.552654
1.33617	0.677109	0.599861
1.33783	0.741005	0.651836
1.3395	0.815392	0.716209
1.34117	0.898838	0.787735
1.34283	0.995636	0.864983
1.3445	1.11103	0.951767
1.34617	1.2455	1.05381
1.34783	1.40476	1.18732
1.3495	1.59359	1.34897
1.35117	1.81532	1.53971
1.35283	2.07376	1.76334
1.3545	2.38562	2.0318
1.35617	2.76375	2.35319
1.35783	3.21436	2.72894
1.3595	3.74794	3.1724
1.36117	4.38547	3.69692
1.36283	5.15509	4.31204
1.3645	6.07347	5.02586
1.36617	7.16352	5.85318
1.36783	8.45671	6.80876
1.3695	9.9864	7.91073
1.37117	11.7817	9.17387
1.37283	13.8679	10.6096
1.3745	16.2649	12.2247
1.37617	18.9881	14.0185
1.37783	22.038	15.9917
1.3795	25.4054	18.1317
1.38117	29.0723	20.4196
1.38283	32.9924	22.8305
1.3845	37.1108	25.3429
1.38617	41.3508	27.915
1.38783	45.6376	30.4914
1.3895	49.8977	33.0243
1.39117	54.0414	35.4781
1.39283	57.9848	37.818
1.3945	61.6627	40
1.39617	65.0306	41.997
1.39783	68.0561	43.8027
1.3995	70.7135	45.4144
1.40117	73.0133	46.8283
1.40283	74.9855	48.0571
1.4045	76.6821	49.1281
1.40617	78.1631	50.0789
1.40783	79.5102	50.9458
1.4095	80.8082	51.7759
1.41117	82.1457	52.6185
1.41283	83.6205	53.5049
1.4145	85.309	54.4701
1.41617	87.2736	55.553
1.41783	89.5367	56.7789
1.4195	92.1059	58.1408
1.42117	94.9597	59.618
1.42283	98.0229	61.1935
1.4245	101.176	62.8304
1.42617	104.266	64.4612
1.42783	107.13	66.0033
1.4295	109.578	67.379
1.43117	111.411	68.5086
1.43283	112.447	69.3102
1.4345	112.535	69.7093
1.43617	111.578	69.6397
1.43783	109.526	69.0646
1.4395	106.393	67.9798
1.44117	102.256	66.4096
1.44283	97.2509	64.4016
1.4445	91.5627	62.0122
1.44617	85.4044	59.3305
1.44783	78.9957	56.4542
1.4495	72.5589	53.4768
1.45117	66.2808	50.4799
1.45283	60.3266	47.5383
1.4545	54.8215	44.7264
1.45617	49.8385	42.078
1.45783	45.4121	39.6175
1.4595	41.5416	37.3635
1.46117	38.209	35.3146
1.46283	35.3651	33.4554
1.4645	32.9528	31.7659
1.46617	30.9219	30.2424
1.46783	29.213	28.8692
1.4695	27.7634	27.6222
1.47117	26.5236	26.4945
1.47283	25.4602	25.4712
1.4745	24.5352	24.5409
1.47617	23.7064	23.6855
1.47783	22.9597	22.9006
1.4795	22.2845	22.1701
1.48117	21.6579	21.4772
1.48283	21.0595	20.8216
1.4845	20.4778	20.2007
1.48617	19.9208	19.6047
1.48783	19.3834	19.0225
1.4895	18.8599	18.456
1.49117	18.3496	17.9086
1.49283	17.8571	17.3745
1.4945	17.3979	16.8428
1.49617	16.9716	16.3212
1.49783	16.5739	15.8143
1.4995	16.2077	15.3275
1.50117	15.8858	14.8587
1.50283	15.6178	14.4081
1.5045	15.4076	13.9785
1.50617	15.2674	13.576
1.50783	15.2025	13.207
1.5095	15.2149	12.8732
1.51117	15.3065	12.5785
1.51283	15.4848	12.3224
1.5145	15.7561	12.1131
1.51617	16.1157	11.9538
1.51783	16.5625	11.8499
1.5195	17.1118	11.7993
1.52117	17.7693	11.8051
1.52283	18.5475	11.8799
1.5245	19.4445	12.0282
1.52617	20.4649	12.2523
1.52783	21.6284	12.5508
1.5295	22.9573	12.9409
1.53117	24.4737	13.4268
1.53283	26.1879	14.0219
1.5345	28.1291	14.7448
1.53617	30.3392	15.6112
1.53783	32.8679	16.6345
1.5395	35.7485	17.8261
1.54117	39.0248	19.2175
1.54283	42.7523	20.8254
1.5445	46.9742	22.6579
1.54617	51.7273	24.7083
1.54783	57.0226	26.9794
1.5495	62.8605	29.47
1.55117	69.2153	32.1531
1.55283	76.0198	34.9832
1.5545	83.1947	37.91
1.55617	90.6229	40.8769
1.55783	98.1479	43.8108
1.5595	105.587	46.6275
1.56117	112.736	49.2415
1.56283	119.391	51.5747
1.5645	125.335	53.5617
1.56617	130.377	55.1605
1.56783	134.369	56.3445
1.5695	137.217	57.1051
1.57117	138.863	57.4565
1.57283	139.312	57.4284
1.5745	138.626	57.0745
1.57617	136.9	56.4461
1.57783	134.244	55.5944
1.5795	130.796	54.5664
1.58117	126.716	53.4077
1.58283	122.142	52.1688
1.5845	117.199	50.8828
1.58617	112.013	49.5696
1.58783	106.7	48.2483
1.5895	101.349	46.9446
1.59117	96.0202	45.6729
1.59283	90.765	44.4365
1.5945	85.6357	43.2229
1.59617	80.6646	42.0351
1.59783	75.8653	40.8735
1.5995	71.2476	39.7296
1.60117	66.824	38.5957
1.60283	62.6121	37.4713
1.6045	58.6104	36.3584
1.60617	54.8081	35.254
1.60783	51.2066	34.1597
1.6095	47.801	33.0749
1.61117	44.5809	31.9953
1.61283	41.5378	30.9105
1.6145	38.6662	29.8209
1.61617	35.9588	28.7271
1.61783	33.4039	27.6337
1.6195	31.0001	26.5384
1.62117	28.7461	25.4416
1.62283	26.6366	24.3492
1.6245	24.6639	23.2658
1.62617	22.8257	22.1949
1.62783	21.1215	21.1349
1.6295	19.5456	20.0863
1.63117	18.0941	19.0563
1.63283	16.7537	18.054
1.6345	15.5187	17.0898
1.63617	14.3809	16.1567
1.63783	13.3433	15.2531
1.6395	12.3978	14.3819
1.64117	11.5356	13.5503
1.64283	10.7503	12.7597
1.6445	10.0384	12.0029
1.64617	9.40037	11.2877
1.64783	8.82196	10.6139
1.6495	8.28838	9.99498
1.65117	7.79915	9.42516
1.65283	7.36094	8.89683
1.6545	6.96516	8.40139
1.65617	6.60372	7.93839
1.65783	6.27327	7.50971
1.6595	5.97954	7.10964
1.66117	5.71251	6.73676
1.66283	5.46551	6.39009
1.6645	5.23615	6.07538
1.66617	5.02586	5.79453
1.66783	4.83465	5.54323
1.6695	4.65775	5.30767
1.67117	4.49562	5.08642
1.67283	4.34923	4.88091
1.6745	4.22287	4.69494
1.67617	4.10414	4.52185
1.67783	3.99113	4.35781
1.6795	3.88098	4.20666
1.68117	3.77989	4.06694
1.68283	3.68261	3.93581
1.6845	3.58868	3.81947
1.68617	3.49951	3.71885
1.68783	3.41702	3.62253
1.6895	3.3474	3.52573
1.69117	3.28875	3.44229
1.69283	3.23105	3.36981
1.6945	3.17001	3.29876
1.69617	3.11041	3.22294
1.69783	3.05796	3.15809
1.6995	3.00598	3.1085
1.70117	2.95258	3.06177
1.70283	2.90442	3.02029
1.7045	2.85864	2.98071
1.70617	2.81525	2.94781
1.70783	2.77472	2.91967
1.7095	2.73895	2.89917
1.71117	2.70605	2.89059
1.71283	2.67792	2.88296
1.7145	2.65169	2.87676
1.71617	2.62308	2.87867
1.71783	2.58875	2.89154
1.7195	2.5506	2.90728
1.72117	2.51245	2.9192
1.72283	2.47812	2.93589
1.7245	2.4519	2.96545
1.72617	2.43139	3.00741
1.72783	2.4128	3.05605
1.7295	2.39182	3.10755
1.73117	2.36988	3.16381
1.73283	2.34556	3.23009
1.7345	2.32029	3.30639
1.73617	2.29263	3.3803
1.73783	2.26688	3.44944
1.7395	2.24543	3.52144
1.74117	2.22969	3.6006
1.74283	2.21062	3.68118
1.7445	2.18868	3.75366
1.74617	2.1739	3.82233
1.74783	2.16627	3.89481
1.7495	2.15912	3.97348
1.75117	2.14958	4.05645
1.75283	2.141	4.13656
1.7545	2.1348	4.21524
1.75617	2.13289	4.29296
1.75783	2.13242	4.37069
1.7595	2.13242	4.43935
1.76117	2.13575	4.49896
1.76283	2.1472	4.55618
1.7645	2.16389	4.60768
1.76617	2.17724	4.6525
1.76783	2.18868	4.6854
1.7695	2.20299	4.7121
1.77117	2.21968	4.72879
1.77283	2.23541	4.73738
1.7745	2.25258	4.74501
1.77617	2.2788	4.75407
1.77783	2.31266	4.75788
1.7795	2.35271	4.74644
1.78117	2.39849	4.7245
1.78283	2.44951	4.69971
1.7845	2.50626	4.66871
1.78617	2.56824	4.62389
1.78783	2.63882	4.57191
1.7895	2.71797	4.52089
1.79117	2.80809	4.4713
1.79283	2.91204	4.41647
1.7945	3.02935	4.35019
1.79617	3.16572	4.28009
1.79783	3.32022	4.21047
1.7995	3.49474	4.14228
1.80117	3.6869	4.07505
1.80283	3.91054	4.00305
1.8045	4.17376	3.93009
1.80617	4.47321	3.86286
1.80783	4.81558	3.79753
1.8095	5.21183	3.7322
1.81117	5.66912	3.66163
1.81283	6.1841	3.58868
1.8145	6.76489	3.51334
1.81617	7.42483	3.43418
1.81783	8.16965	3.35884
1.8195	9.0003	3.2897
1.82117	9.92823	3.22199
1.82283	10.9625	3.15332
1.8245	12.0945	3.09229
1.82617	13.3233	3.03698
1.82783	14.6585	2.98166
1.8295	16.1023	2.91967
1.83117	17.6549	2.86102
1.83283	19.3086	2.81382
1.8345	21.0633	2.77424
1.83617	22.9135	2.73657
1.83783	24.8537	2.69508
1.8395	26.875	2.6536
1.84117	28.9588	2.61497
1.84283	31.0874	2.58112
1.8445	33.2541	2.54726
1.84617	35.4476	2.5115
1.84783	37.642	2.47812
1.8495	39.8207	2.44999
1.85117	41.9722	2.42376
1.85283	44.0903	2.3942
1.8545	46.1593	2.36511
1.85617	48.1639	2.33984
1.85783	50.0898	2.31504
1.8595	51.9257	2.29549
1.86117	53.6633	2.28167
1.86283	55.295	2.26736
1.8645	56.8123	2.24972
1.86617	58.2104	2.23637
1.86783	59.4816	2.23494
1.8695	60.6227	2.23446
1.87117	61.6336	2.23112
1.87283	62.5095	2.2316
1.8745	63.2491	2.24113
1.87617	63.8509	2.25782
1.87783	64.3268	2.27499
1.8795	64.6844	2.29645
1.88117	64.9223	2.32506
1.88283	65.042	2.35987
1.8845	65.042	2.39944
1.88617	64.93	2.44188
1.88783	64.713	2.49338
1.8895	64.3921	2.55108
1.89117	63.972	2.62165
1.89283	63.4575	2.70128
1.8945	62.8586	2.7895
1.89617	62.1786	2.87724
1.89783	61.4233	2.96497
1.8995	60.5984	3.05796
1.90117	59.7115	3.16048
1.90283	58.7664	3.27301
1.9045	57.7765	3.39031
1.90617	56.7493	3.5162
1.90783	55.6874	3.64733
1.9095	54.5917	3.78752
1.91117	53.4663	3.92532
1.91283	52.319	4.05884
1.9145	51.1498	4.18663
1.91617	49.962	4.31538
1.91783	48.7609	4.44698
1.9195	47.5483	4.57382
1.92117	46.3343	4.69112
1.92283	45.1264	4.80223
1.9245	43.9239	4.91381
1.92617	42.7237	5.023
1.92783	41.5316	5.12409
1.9295	40.3633	5.20945
1.93117	39.2175	5.28097
1.93283	38.0831	5.34678
1.9345	36.962	5.40209
1.93617	35.8677	5.44596
1.93783	34.7981	5.47981
1.9395	33.7486	5.50652
1.94117	32.7177	5.5275
1.94283	31.7116	5.54323
1.9445	30.7364	5.55563
1.94617	29.7918	5.55468
1.94783	28.873	5.54276
1.9495	27.9746	5.52988
1.95117	27.0967	5.51891
1.95283	26.2475	5.49984
1.9545	25.4278	5.47028
1.95617	24.6305	5.44024
1.95783	23.8576	5.41258
1.9595	23.1056	5.3854
1.96117	22.3827	5.35965
1.96283	21.6885	5.33628
1.9645	21.0171	5.31054
1.96617	20.3657	5.28717
1.96783	19.7334	5.2681
1.9695	19.1317	5.24569
1.97117	18.5556	5.21612
1.97283	18.0001	5.18608
1.9745	17.4613	5.1651
1.97617	16.9411	5.15079
1.97783	16.4423	5.13697
1.9795	15.9588	5.12314
1.98117	15.4862	5.11026
1.98283	15.028	5.09691
1.9845	14.5884	5.08261
1.98617	14.1683	5.05877
1.98783	13.761	5.03063
1.9895	13.3691	5.00917
1.99117	12.9914	4.99535
1.99283	12.6266	4.9777
1.9945	12.2728	4.95577
1.99617	11.9328	4.93479
1.99783	11.6081	4.91381
1.9995	11.2906	4.89044
2.00117	10.9768	4.86612
2.00283	10.6754	4.83894
2.0045	10.385	4.80461
2.00617	10.1018	4.76456
2.00783	9.82285	4.72689
2.0095	9.55677	4.68874
2.01117	9.30834	4.64201
2.01283	9.06754	4.59194
2.0145	8.83198	4.54283
2.01617	8.59928	4.4961
2.01783	8.37278	4.44794
2.0195	8.14867	4.39692
2.02117	7.93028	4.34399
2.02283	7.72238	4.2901
2.0245	7.52735	4.23813
2.02617	7.33471	4.18663
2.02783	7.14636	4.13275
2.0295	6.96802	4.0741
2.03117	6.79922	4.01163
2.03283	6.6309	3.94917
2.0345	6.46257	3.88908
2.03617	6.30474	3.83568
2.03783	6.15883	3.78084
2.0395	6.01959	3.72267
2.04117	5.88512	3.66879
2.04283	5.75209	3.62444
2.0445	5.62239	3.58677
2.04617	5.49936	3.54052
2.04783	5.38492	3.49712
2.0495	5.2762	3.46327
2.05117	5.16891	3.43943
2.05283	5.07116	3.41415
2.0545	4.98343	3.38268
2.05617	4.90379	3.36123
2.05783	4.82512	3.34597
2.0595	4.75073	3.32975
2.06117	4.68588	3.30734
2.06283	4.62961	3.29208
2.0645	4.57811	3.28493
2.06617	4.52995	3.27778
2.06783	4.48751	3.27444
2.0695	4.45032	3.28255
2.07117	4.42362	3.30019
2.07283	4.40407	3.31163
2.0745	4.3869	3.32689
2.07617	4.37307	3.35503
2.07783	4.37117	3.3884
2.0795	4.38261	3.41606
2.08117	4.39978	3.44372
2.08283	4.42314	3.4852
2.0845	4.45986	3.53765
2.08617	4.51469	3.58725
2.08783	4.59051	3.6335
2.0895	4.68397	3.68643
2.09117	4.79984	3.75509
2.09283	4.93908	3.82996
2.0945	5.1055	3.9053
2.09617	5.29671	3.98302
2.09783	5.50604	4.07028
2.0995	5.72729	4.15897
2.10117	5.95856	4.2367
2.10283	6.19364	4.3025
2.1045	6.42204	4.34971
2.10617	6.63137	4.36354
2.10783	6.81353	4.33922
2.1095	6.95848	4.28152
2.11117	7.05338	4.18711
2.11283	7.0982	4.0493
2.1145	7.08914	3.87335
2.11617	7.01809	3.67403
2.11783	6.88314	3.45945
2.1195	6.69479	3.22866
2.12117	6.46591	2.985
2.12283	6.20699	2.74229
2.1245	5.92327	2.51293
2.12617	5.62572	2.30312
2.12783	5.32961	2.11334
2.1295	5.04875	1.94788
2.13117	4.78649	1.80817
2.13283	4.54473	1.69802
2.1345	4.32777	1.61362
2.13617	4.14324	1.54972
2.13783	3.98684	1.49393
2.1395	3.85189	1.44815
2.14117	3.73316	1.41811
2.14283	3.62539	1.39856
2.1445	3.53003	1.38235
2.14617	3.44944	1.36375
2.14783	3.38125	1.34754
2.1495	3.31974	1.3361
2.15117	3.26395	1.32608
2.15283	3.21293	1.31226
2.1545	3.16525	1.29366
2.15617	3.1209	1.28222
2.15783	3.07798	1.2784
2.1595	3.03316	1.27459
2.16117	2.99072	1.26553
2.16283	2.95782	1.25694
2.1645	2.92444	1.25122
2.16617	2.88534	1.24454
2.16783	2.84767	1.23978
2.1695	2.81525	1.23358
2.17117	2.78425	1.22738
2.17283	2.75183	1.22356
2.1745	2.72417	1.22213
2.17617	2.69699	1.22547
2.17783	2.66838	1.22929
2.1795	2.64502	1.23549
2.18117	2.62356	1.24216
2.18283	2.59972	1.25074
2.1845	2.57492	1.26457
2.18617	2.55299	1.27506
2.18783	2.53248	1.27888
2.1895	2.51007	1.28317
2.19117	2.48814	1.30081
2.19283	2.46716	1.32465
2.1945	2.4457	1.34802
2.19617	2.42949	1.37091
2.19783	2.4128	1.40142
2.1995	2.39182	1.44053
2.20117	2.36797	1.48344
2.20283	2.34222	1.53351
2.2045	2.3222	1.58787
2.20617	2.3036	1.6489
2.20783	2.29025	1.719
2.2095	2.27642	1.79911
2.21117	2.26068	1.88017
2.21283	2.24638	1.9536
2.2145	2.23303	2.03037
2.21617	2.21682	2.11525
2.21783	2.19154	2.20871
2.2195	2.17056	2.29883
2.22117	2.15912	2.38419
2.22283	2.14863	2.47526
2.2245	2.13051	2.5754
2.22617	2.11143	2.68126
2.22783	2.09618	2.77901
2.2295	2.0833	2.86961
2.23117	2.06995	2.96354
2.23283	2.05564	3.06082
2.2345	2.0442	3.14283
2.23617	2.03466	3.20768
2.23783	2.02799	3.26014
2.2395	2.01797	3.30782
2.24117	2.00129	3.34644
2.24283	1.9865	3.37267
2.2445	1.97554	3.39079
2.24617	1.96362	3.39603
2.24783	1.94883	3.39222
2.2495	1.93214	3.38364
2.25117	1.91402	3.36695
2.25283	1.89924	3.33357
2.2545	1.89209	3.28588
2.25617	1.88828	3.23343
2.25783	1.88303	3.1786
2.2595	1.8754	3.11708
2.26117	1.87111	3.04365
2.26283	1.86348	2.96497
2.2645	1.84822	2.88677
2.26617	1.82533	2.80952
2.26783	1.80387	2.73323
2.2695	1.791	2.64883
2.27117	1.78576	2.56252
2.27283	1.78099	2.47574
2.2745	1.77574	2.388
2.27617	1.77336	2.29883
2.27783	1.77002	2.20966
2.2795	1.76382	2.12574
2.28117	1.75428	2.0442
2.28283	1.74332	1.97029
2.2845	1.73044	1.9021
2.28617	1.71518	1.83821
2.28783	1.7066	1.77145
2.2895	1.69992	1.70994
2.29117	1.68657	1.65796
2.29283	1.67561	1.61028
2.2945	1.67274	1.56403
2.29617	1.67322	1.52063
2.29783	1.66893	1.48296
2.2995	1.65844	1.44243
2.30117	1.65319	1.40142
2.30283	1.647	1.35851
2.3045	1.63507	1.31989
2.30617	1.62029	1.28603
2.30783	1.60551	1.26076
2.3095	1.59311	1.24454
2.31117	1.58072	1.22881
2.31283	1.57261	1.2126
2.3145	1.57022	1.19734
2.31617	1.57166	1.18303
2.31783	1.57261	1.16301
2.3195	1.57118	1.13964
2.32117	1.5645	1.11961
2.32283	1.55878	1.10817
2.3245	1.55067	1.09386
2.32617	1.54352	1.08099
2.32783	1.53399	1.07384
2.3295	1.53112	1.07145
2.33117	1.5316	1.06573
2.33283	1.52493	1.05667
2.3345	1.51443	1.04904
2.33617	1.50156	1.04189
2.33783	1.49393	1.03235
2.3395	1.48296	1.02282
2.34117	1.47295	1.01471
2.34283	1.46198	1.01185
2.3445	1.45149	1.01042
2.34617	1.44053	1.00327
2.34783	1.43147	0.997066
2.3495	1.42384	0.992775
2.35117	1.41668	0.990868
2.35283	1.41287	0.981808
2.3545	1.41239	0.977516
2.35617	1.41573	0.97847
2.35783	1.41764	0.977993
2.3595	1.41668	0.96941
2.36117	1.41048	0.963211
2.36283	1.40333	0.961304
2.3645	1.39761	0.957489
2.36617	1.3876	0.954151
2.36783	1.37472	0.953674
2.3695	1.36423	0.955105
2.37117	1.36042	0.950813
2.37283	1.35612	0.94986
2.3745	1.35088	0.954151
2.37617	1.34659	0.956059
2.37783	1.34706	0.948906
2.3795	1.34563	0.942707
2.38117	1.33753	0.943184
2.38283	1.32227	0.94223
2.3845	1.30796	0.93317
2.38617	1.29652	0.923157
2.38783	1.28603	0.920296
2.3895	1.27935	0.921249
2.39117	1.2784	0.922203
2.39283	1.28412	0.926018
2.3945	1.2846	0.928402
2.39617	1.28174	0.929356
2.39783	1.28126	0.927925
2.3995	1.27983	0.926495
2.40117	1.27506	0.928402
2.40283	1.26934	0.930786
2.4045	1.26886	0.929832
2.40617	1.27172	0.927925
2.40783	1.26934	0.933647
2.4095	1.26362	0.941277
2.41117	1.25456	0.940323
2.41283	1.24836	0.93317
2.4145	1.24073	0.934601
2.41617	1.23119	0.942707
2.41783	1.22166	0.941277
2.4195	1.21593	0.929832
2.42117	1.21307	0.919342
2.42283	1.20974	0.913143
2.4245	1.20878	0.907898
2.42617	1.20735	0.901222
2.42783	1.20735	0.897884
2.4295	1.20306	0.896931
2.43117	1.20068	0.8955
2.43283	1.19734	0.893116
2.4345	1.19352	0.88644
2.43617	1.18876	0.879765
2.43783	1.18637	0.876427
2.4395	1.18876	0.877857
2.44117	1.18876	0.883579
2.44283	1.18637	0.888824
2.4445	1.18589	0.891685
2.44617	1.19019	0.891209
2.44783	1.18589	0.88644
2.4495	1.17207	0.879288
2.45117	1.16062	0.876427
2.45283	1.15633	0.874519
2.4545	1.15061	0.872135
2.45617	1.14202	0.864983
2.45783	1.13821	0.861645
2.4595	1.13964	0.864983
2.46117	1.1363	0.864983
2.46283	1.12867	0.85783
2.4645	1.11961	0.84734
2.46617	1.11008	0.844479
2.46783	1.09959	0.841141
2.4695	1.09243	0.828743
2.47117	1.09768	0.8111
2.47283	1.10579	0.802517
2.4745	1.11675	0.799179
2.47617	1.11675	0.797749
2.47783	1.11198	0.795841
2.4795	1.10674	0.793934
2.48117	1.10102	0.789642
2.48283	1.09434	0.784397
2.4845	1.08242	0.780582
2.48617	1.08099	0.775814
2.48783	1.08528	0.766277
2.4895	1.09053	0.758648
2.49117	1.08528	0.752926
2.49283	1.07431	0.75388
2.4945	1.0705	0.75531
2.49617	1.0705	0.754833
2.49783	1.07384	0.751019
2.4995	1.07241	0.747681
2.50117	1.06668	0.748634
2.50283	1.06382	0.74482
2.5045	1.05715	0.738144
2.50617	1.05143	0.729561
2.50783	1.04046	0.729084
2.5095	1.03188	0.730038
2.51117	1.03378	0.727653
2.51283	1.04046	0.720978
2.5145	1.04427	0.716209
2.51617	1.03855	0.717163
2.51783	1.03426	0.718117
2.5195	1.03188	0.721455
2.52117	1.0252	0.721931
2.52283	1.019	0.724316
2.5245	1.01328	0.723362
2.52617	1.00946	0.725269
2.52783	1.00899	0.730991
2.5295	1.01089	0.736237
2.53117	1.01566	0.739098
2.53283	1.01614	0.74482
2.5345	1.01233	0.756741
2.53617	1.01089	0.76437
2.53783	1.00803	0.763893
2.5395	1.00231	0.765324
2.54117	0.998974	0.778198
2.54283	0.994205	0.797272
2.5445	0.992775	0.816345
2.54617	0.991344	0.832081
2.54783	0.995159	0.854492
2.5495	0.99659	0.879288
2.55117	0.990391	0.902653
2.55283	0.980854	0.925541
2.5545	0.975609	0.95129
2.55617	0.975132	0.982285
2.55783	0.966549	1.01137
2.5595	0.956535	1.0457
2.56117	0.95129	1.08433
2.56283	0.957966	1.12677
2.5645	0.962734	1.17064
2.56617	0.960827	1.22356
2.56783	0.957012	1.28508
2.5695	0.96035	1.35183
2.57117	0.966072	1.41621
2.57283	0.967503	1.48153
2.5745	0.963211	1.55497
2.57617	0.956059	1.63603
2.57783	0.952721	1.72091
2.5795	0.957012	1.8034
2.58117	0.962257	1.89543
2.58283	0.961304	1.9989
2.5845	0.959396	2.10857
2.58617	0.958443	2.21348
2.58783	0.96035	2.31981
2.5895	0.955582	2.43092
2.59117	0.947952	2.53963
2.59283	0.943184	2.64215
2.5945	0.940323	2.74467
2.59617	0.939846	2.84767
2.59783	0.937939	2.94256
2.5995	0.930786	3.03173
2.60117	0.923157	3.11565
2.60283	0.916958	3.19242
2.6045	0.916958	3.25775
2.60617	0.917435	3.31497
2.60783	0.912666	3.36742
2.6095	0.910282	3.41415
2.61117	0.907421	3.45039
2.61283	0.905037	3.46994
2.6145	0.899315	3.47376
2.61617	0.89407	3.46661
2.61783	0.888824	3.45469
2.6195	0.887394	3.44086
2.62117	0.886917	3.41558
2.62283	0.890255	3.38125
2.6245	0.890255	3.34406
2.62617	0.887871	3.30067
2.62783	0.887871	3.2444
2.6295	0.885963	3.16668
2.63117	0.883102	3.08514
2.63283	0.872612	2.99931
2.6345	0.861645	2.90632
2.63617	0.852108	2.80476
2.63783	0.846386	2.70081
2.6395	0.844955	2.60162
2.64117	0.844955	2.50292
2.64283	0.852585	2.40755
2.6445	0.862598	2.31218
2.64617	0.872612	2.21395
2.64783	0.880718	2.11287
2.6495	0.880241	2.00939
2.65117	0.877857	1.90926
2.65283	0.874043	1.80817
2.6545	0.873089	1.70517
2.65617	0.872612	1.60789
2.65783	0.864983	1.52397
2.6595	0.861645	1.44958
2.66117	0.860214	1.37806
2.66283	0.857353	1.31273
2.6645	0.853062	1.2579
2.66617	0.84877	1.21069
2.66783	0.848293	1.16301
2.6695	0.846863	1.11532
2.67117	0.845909	1.06859
2.67283	0.84734	1.02472
2.6745	0.849247	0.982285
2.67617	0.849724	0.942707
2.67783	0.852108	0.901699
2.6795	0.856876	0.861645
2.68117	0.8564	0.828743
2.68283	0.849247	0.801086
2.6845	0.841141	0.779629
2.68617	0.837803	0.754833
2.68783	0.83971	0.733376
2.6895	0.837326	0.716686
2.69117	0.834465	0.703335
2.69283	0.832081	0.692368
2.6945	0.833988	0.682354
2.69617	0.834465	0.676155
2.69783	0.830173	0.667095
2.6995	0.825405	0.655651
2.70117	0.820637	0.642776
2.70283	0.822067	0.633717
2.7045	0.823498	0.623703
2.70617	0.823975	0.616074
2.70783	0.817776	0.619888
2.7095	0.816822	0.627995
2.71117	0.82159	0.632286
2.71283	0.824928	0.626564
2.7145	0.823498	0.617981
2.71617	0.819683	0.613213
2.71783	0.817299	0.610828
2.7195	0.808716	0.609398
2.72117	0.803947	0.610828
2.72283	0.801563	0.612736
2.7245	0.797272	0.616074
2.72617	0.789642	0.622272
2.72783	0.786304	0.621319
2.7295	0.790119	0.613689
2.73117	0.784874	0.601292
2.73283	0.77486	0.600338
2.7345	0.767708	0.60463
2.73617	0.766754	0.605583
2.73783	0.766754	0.605106
2.7395	0.767708	0.607014
2.74117	0.771523	0.611305
2.74283	0.776768	0.614643
2.7445	0.780582	0.614166
2.74617	0.787258	0.609875
2.74783	0.795364	0.60463
2.7495	0.796795	0.601292
2.75117	0.792027	0.607491
2.75283	0.790596	0.612259
2.7545	0.794411	0.612736
2.75617	0.789165	0.609875
2.75783	0.779629	0.609875
2.7595	0.774384	0.612259
2.76117	0.773907	0.607491
2.76283	0.775337	0.597477
2.7645	0.776768	0.591278
2.76617	0.780106	0.58794
2.76783	0.780106	0.587463
2.7695	0.775814	0.586033
2.77117	0.778198	0.581741
2.77283	0.784397	0.582695
2.7745	0.783443	0.584126
2.77617	0.779152	0.587463
2.77783	0.776768	0.585079
2.7795	0.777245	0.581741
2.78117	0.774384	0.579834
2.78283	0.763416	0.577927
2.7845	0.754833	0.574112
2.78617	0.751972	0.568867
2.78783	0.756741	0.565529
2.7895	0.766754	0.562191
2.79117	0.775814	0.565529
2.79283	0.780106	0.567913
2.7945	0.786304	0.568867
2.79617	0.790596	0.566959
2.79783	0.787735	0.566959
2.7995	0.780106	0.56982
2.80117	0.771523	0.56982
2.80283	0.768185	0.56839
2.8045	0.762463	0.565052
2.80617	0.759125	0.565529
2.80783	0.762463	0.566483
2.8095	0.76437	0.566006
2.81117	0.767708	0.566483
2.81283	0.770569	0.566006
2.8145	0.771046	0.563622
2.81617	0.76437	0.561237
2.81783	0.757217	0.562191
2.8195	0.752926	0.558853
2.82117	0.754356	0.549316
2.82283	0.754356	0.537872
2.8245	0.75388	0.53072
2.82617	0.752926	0.526905
2.82783	0.753403	0.523567
2.8295	0.75388	0.524521
2.83117	0.74482	0.526428
2.83283	0.734806	0.532627
2.8345	0.730991	0.53978
2.83617	0.736713	0.543594
2.83783	0.740051	0.544548
2.8395	0.741005	0.544548
2.84117	0.742912	0.546932
2.84283	0.74482	0.543594
2.8445	0.74482	0.538349
2.84617	0.740051	0.533104
2.84783	0.732422	0.529289
2.8495	0.723839	0.526428
2.85117	0.714779	0.527382
2.85283	0.70715	0.528812
2.8545	0.707626	0.526905
2.85617	0.714302	0.526428
2.85783	0.716686	0.526905
2.8595	0.714302	0.526905
2.86117	0.716686	0.516415
2.86283	0.722885	0.510693
2.8645	0.721931	0.509739
2.86617	0.715256	0.508308
2.86783	0.709057	0.505447
2.8695	0.709057	0.50354
2.87117	0.712872	0.504971
2.87283	0.712872	0.505924
2.8745	0.70858	0.507832
2.87617	0.702858	0.508785
2.87783	0.701427	0.504971
2.8795	0.699043	0.496864
2.88117	0.694275	0.494003
2.88283	0.687599	0.490665
2.8845	0.683784	0.48542
2.88617	0.684261	0.479221
2.88783	0.684261	0.479698
2.8895	0.683308	0.482082
2.89117	0.676155	0.484467
2.89283	0.669003	0.487804
2.8945	0.663757	0.489712
2.89617	0.66185	0.489712
2.89783	0.667572	0.487804
2.8995	0.675201	0.485897
2.90117	0.680923	0.488281
2.90283	0.684261	0.488758
2.9045	0.687599	0.48542
2.90617	0.691414	0.485897
2.90783	0.689507	0.490189
2.9095	0.683308	0.494003
2.91117	0.679016	0.490189
2.91283	0.680447	0.489235
2.9145	0.684738	0.492573
2.91617	0.684261	0.497341
2.91783	0.679016	0.498772
2.9195	0.676632	0.500679
2.92117	0.679016	0.504494
2.92283	0.6814	0.507355
2.9245	0.677109	0.509739
2.92617	0.673294	0.513554
2.92783	0.676632	0.514984
2.9295	0.686169	0.509739
2.93117	0.693321	0.504017
2.93283	0.692368	0.502586
2.9345	0.692844	0.505447
2.93617	0.694275	0.503063
2.93783	0.689507	0.497341
2.9395	0.675678	0.491619
2.94117	0.665188	0.489235
2.94283	0.659943	0.489235
2.9445	0.65279	0.487804
2.94617	0.648499	0.486851
2.94783	0.648022	0.491142
2.9495	0.649929	0.498772
2.95117	0.650406	0.500679
2.95283	0.653744	0.49448
2.9545	0.658989	0.489235
2.95617	0.660896	0.483513
2.95783	0.656605	0.477314
2.9595	0.650406	0.4673
2.96117	0.646591	0.459671
2.96283	0.644207	0.457287
2.9645	0.641823	0.453949
2.96617	0.640869	0.451088
2.96783	0.645638	0.448704
2.9695	0.656128	0.453949
2.97117	0.663757	0.460148
2.97283	0.668526	0.457764
2.9745	0.669956	0.455856
2.97617	0.669956	0.458241
2.97783	0.67091	0.458717
2.9795	0.668049	0.450134
2.98117	0.660419	0.440598
2.98283	0.65136	0.434875
2.9845	0.651836	0.431061
2.98617	0.65279	0.427246
2.98783	0.649452	0.428677
2.9895	0.645638	0.434399
2.99117	0.648975	0.442505
2.99283	0.653267	0.450134
2.9945	0.649452	0.452995
2.99617	0.641823	0.453472
2.99783	0.637531	0.454903
2.9995	0.638962	0.460148
3.00117	0.633717	0.463486
3.00283	0.627518	0.458717
3.0045	0.628471	0.448227
3.00617	0.632763	0.442028
3.00783	0.635624	0.442505
3.0095	0.629425	0.440598
3.01117	0.627518	0.436783
3.01283	0.629902	0.43726
3.0145	0.628471	0.445366
3.01617	0.62418	0.446796
3.01783	0.621796	0.43869
3.0195	0.621319	0.430107
3.02117	0.623703	0.425816
3.02283	0.623703	0.426292
3.0245	0.621796	0.42963
3.02617	0.618458	0.433445
3.02783	0.614166	0.435352
3.0295	0.615597	0.43869
3.03117	0.615597	0.444412
3.03283	0.612736	0.44775
3.0345	0.607014	0.444412
3.03617	0.610828	0.440121
3.03783	0.620842	0.439644
3.0395	0.623703	0.441551
3.04117	0.618935	0.442028
3.04283	0.613213	0.445366
3.0445	0.611782	0.451088
3.04617	0.605583	0.455379
3.04783	0.600338	0.458241
3.0495	0.598431	0.461578
3.05117	0.598431	0.467777
3.05283	0.603676	0.468254
3.0545	0.613689	0.463486
3.05617	0.617981	0.461102
3.05783	0.611305	0.463963
3.0595	0.60463	0.467777
3.06117	0.603676	0.466824
3.06283	0.60606	0.465393
3.0645	0.605106	0.466824
3.06617	0.605106	0.473022
3.06783	0.608921	0.480652
3.0695	0.613213	0.484943
3.07117	0.612259	0.487328
3.07283	0.602722	0.494003
3.0745	0.594616	0.510216
3.07617	0.591278	0.525475
3.07783	0.594139	0.531197
3.0795	0.595093	0.533581
3.08117	0.598431	0.540733
3.08283	0.601292	0.555515
3.0845	0.599861	0.567913
3.08617	0.596523	0.578403
3.08783	0.588894	0.589371
3.0895	0.580788	0.602245
3.09117	0.570774	0.613213
3.09283	0.566959	0.620842
3.0945	0.570774	0.627518
3.09617	0.580788	0.636101
3.09783	0.587463	0.645638
3.0995	0.590324	0.66328
3.10117	0.594616	0.684738
3.10283	0.597954	0.700951
3.1045	0.597477	0.714302
3.10617	0.593662	0.729084
3.10783	0.590801	0.747204
3.1095	0.588894	0.761509
3.11117	0.586033	0.770092
3.11283	0.584126	0.783443
3.1145	0.583172	0.799656
3.11617	0.579357	0.815392
3.11783	0.575542	0.828266
3.1195	0.578403	0.837803
3.12117	0.583172	0.849247
3.12283	0.582695	0.856876
3.1245	0.581264	0.86689
3.12617	0.580788	0.879765
3.12783	0.582218	0.890732
3.1295	0.579834	0.900269
3.13117	0.580788	0.907898
3.13283	0.584126	0.911713
3.1345	0.582218	0.909805
3.13617	0.578403	0.904083
3.13783	0.57888	0.89407
3.1395	0.582218	0.884056
3.14117	0.576973	0.87738
3.14283	0.56839	0.87738
3.1445	0.566959	0.87595
3.14617	0.570774	0.867367
3.14783	0.567913	0.860691
3.1495	0.566006	0.858307
3.15117	0.566006	0.84734
3.15283	0.570297	0.826836
3.1545	0.572205	0.805378
3.15617	0.570297	0.79298
3.15783	0.565052	0.787735
3.1595	0.561237	0.780106
3.16117	0.564098	0.77486
3.16283	0.567436	0.766754
3.1645	0.566959	0.758648
3.16617	0.566959	0.747681
3.16783	0.571251	0.732899
3.1695	0.572205	0.718117
3.17117	0.571251	0.700474
3.17283	0.569344	0.688076
3.1745	0.573158	0.675201
3.17617	0.575066	0.660896
3.17783	0.572681	0.641346
3.1795	0.576019	0.623703
3.18117	0.579834	0.610352
3.18283	0.578403	0.599861
3.1845	0.570297	0.591755
3.18617	0.565529	0.584126
3.18783	0.566483	0.573635
3.1895	0.564098	0.560284
3.19117	0.555038	0.549316
3.19283	0.55027	0.544071
3.1945	0.54884	0.535011
3.19617	0.552654	0.518799
3.19783	0.555515	0.501633
3.1995	0.555992	0.487328
3.20117	0.555515	0.474453
3.20283	0.555515	0.453949
3.2045	0.560284	0.435829
3.20617	0.561714	0.425816
3.20783	0.557423	0.429153
3.2095	0.553131	0.432968
3.21117	0.552177	0.433922
3.21283	0.556469	0.431538
3.2145	0.555992	0.429153
3.21617	0.553131	0.427246
3.21783	0.55027	0.419617
3.2195	0.551224	0.407696
3.22117	0.553608	0.397682
3.22283	0.553608	0.395775
3.2245	0.553608	0.396729
3.22617	0.550747	0.399113
3.22783	0.550747	0.400066
3.2295	0.552177	0.401497
3.23117	0.552177	0.398636
3.23283	0.549793	0.395775
3.2345	0.544548	0.393867
3.23617	0.544548	0.391006
3.23783	0.544071	0.388145
3.2395	0.540257	0.386238
3.24117	0.533581	0.39053
3.24283	0.529289	0.394344
3.2445	0.530243	0.392914
3.24617	0.533104	0.390053
3.24783	0.535488	0.39053
3.2495	0.536919	0.397682
3.25117	0.539303	0.399113
3.25283	0.54121	0.393867
3.2545	0.543118	0.39053
3.25617	0.539303	0.39053
3.25783	0.531673	0.389576
3.2595	0.531197	0.383854
3.26117	0.533581	0.38147
3.26283	0.536442	0.381947
3.2645	0.535965	0.382423
3.26617	0.537395	0.382423
3.26783	0.53978	0.383854
3.2695	0.542641	0.383377
3.27117	0.545979	0.377655
3.27283	0.544071	0.374317
3.2745	0.540733	0.369549
3.27617	0.537395	0.366688
3.27783	0.538826	0.361919
3.2795	0.537872	0.359535
3.28117	0.533581	0.36335
3.28283	0.53215	0.371933
3.2845	0.531197	0.383854
3.28617	0.53072	0.388145
3.28783	0.53215	0.386238
3.2895	0.531673	0.384808
3.29117	0.527382	0.384808
3.29283	0.519276	0.385284
3.2945	0.515938	0.381947
3.29617	0.515461	0.377178
3.29783	0.511646	0.380993
3.2995	0.504494	0.388622
3.30117	0.504971	0.391006
3.30283	0.513554	0.3829
3.3045	0.525475	0.379562
3.30617	0.533581	0.380993
3.30783	0.53978	0.382423
3.3095	0.544548	0.380993
3.31117	0.547409	0.377655
3.31283	0.545502	0.378132
3.3145	0.536919	0.379562
3.31617	0.526428	0.380993
3.31783	0.523567	0.384331
3.3195	0.526905	0.384808
3.32117	0.526428	0.387192
3.32283	0.523567	0.389099
3.3245	0.522614	0.388622
3.32617	0.525951	0.389099
3.32783	0.525475	0.385284
3.3295	0.524998	0.384331
3.33117	0.530243	0.38147
[truncated: 4,007 more rows]

## Sheet: ED Fig. 2j
Time (min):	GTP	GTP + KpOptS
0.00116667	0.244617	0.229836
0.00283333	0.24271	0.230789
0.0045	0.237465	0.23222
0.00616667	0.233173	0.237465
0.00783333	0.224113	0.243664
0.0095	0.219345	0.246525
0.0111667	0.216007	0.24271
0.0128333	0.212669	0.236034
0.0145	0.211239	0.234604
0.0161667	0.21553	0.235081
0.0178333	0.226974	0.231266
0.0195	0.236511	0.22459
0.0211667	0.244141	0.223637
0.0228333	0.250816	0.232697
0.0245	0.255585	0.237942
0.0261667	0.256062	0.234127
0.0278333	0.253677	0.231266
0.0295	0.250816	0.234604
0.0311667	0.249386	0.238895
0.0328333	0.245571	0.235081
0.0345	0.246525	0.231743
0.0361667	0.248909	0.237465
0.0378333	0.245571	0.245094
0.0395	0.24271	0.248909
0.0411667	0.244141	0.251293
0.0428333	0.248909	0.254154
0.0445	0.248909	0.252247
0.0461667	0.249386	0.25177
0.0478333	0.25034	0.256062
0.0495	0.248909	0.257492
0.0511667	0.242233	0.256538
0.0528333	0.240326	0.255585
0.0545	0.239849	0.256062
0.0561667	0.238419	0.252247
0.0578333	0.239849	0.248432
0.0595	0.245094	0.246525
0.0611667	0.249386	0.241756
0.0628333	0.244617	0.237942
0.0645	0.236988	0.240803
0.0661667	0.234127	0.247002
0.0678333	0.237942	0.25034
0.0695	0.242233	0.250816
0.0711667	0.243664	0.249386
0.0728333	0.247002	0.245571
0.0745	0.252247	0.239372
0.0761667	0.254154	0.236988
0.0778333	0.249386	0.231743
0.0795	0.243664	0.227928
0.0811667	0.238895	0.226974
0.0828333	0.238895	0.228405
0.0845	0.243187	0.228405
0.0861667	0.246525	0.227928
0.0878333	0.247002	0.226498
0.0895	0.244141	0.231743
0.0911667	0.243664	0.245094
0.0928333	0.24128	0.25177
0.0945	0.24128	0.255108
0.0961667	0.240803	0.253677
0.0978333	0.237942	0.253201
0.0995	0.236034	0.247955
0.101167	0.234127	0.243664
0.102833	0.234127	0.241756
0.1045	0.228882	0.240803
0.106167	0.22459	0.24271
0.107833	0.225067	0.247478
0.1095	0.226974	0.250816
0.111167	0.230312	0.247955
0.112833	0.23365	0.246048
0.1145	0.240326	0.248432
0.116167	0.247478	0.252247
0.117833	0.25177	0.255108
0.1195	0.253201	0.252247
0.121167	0.247002	0.25034
0.122833	0.239372	0.249863
0.1245	0.228882	0.249386
0.126167	0.219345	0.245094
0.127833	0.216484	0.240326
0.1295	0.213146	0.24128
0.131167	0.216961	0.246525
0.132833	0.221252	0.251293
0.1345	0.224113	0.253677
0.136167	0.225544	0.256538
0.137833	0.228405	0.257015
0.1395	0.230789	0.257969
0.141167	0.228882	0.257015
0.142833	0.228405	0.257015
0.1445	0.231266	0.256538
0.146167	0.232697	0.252247
0.147833	0.230312	0.25177
0.1495	0.231266	0.25034
0.151167	0.236511	0.247955
0.152833	0.238419	0.244141
0.1545	0.235081	0.239849
0.156167	0.231743	0.240326
0.157833	0.231743	0.241756
0.1595	0.23222	0.245571
0.161167	0.231266	0.245094
0.162833	0.229836	0.245094
0.1645	0.226498	0.244617
0.166167	0.22316	0.24128
0.167833	0.219345	0.235558
0.1695	0.21553	0.228405
0.171167	0.212193	0.226021
0.172833	0.212669	0.226498
0.1745	0.217438	0.229359
0.176167	0.220299	0.232697
0.177833	0.219822	0.236034
0.1795	0.222206	0.238419
0.181167	0.22459	0.241756
0.182833	0.22459	0.247478
0.1845	0.225544	0.247478
0.186167	0.23222	0.246525
0.187833	0.235081	0.247478
0.1895	0.233173	0.249386
0.191167	0.231266	0.249863
0.192833	0.232697	0.247478
0.1945	0.234604	0.25034
0.196167	0.235558	0.253201
0.197833	0.236034	0.255108
0.1995	0.235081	0.258446
0.201167	0.234604	0.260353
0.202833	0.234127	0.262737
0.2045	0.234127	0.263214
0.206167	0.230789	0.258923
0.207833	0.233173	0.256538
0.2095	0.240326	0.258923
0.211167	0.247002	0.259399
0.212833	0.247955	0.253677
0.2145	0.246048	0.252724
0.216167	0.247002	0.259876
0.217833	0.247478	0.261307
0.2195	0.245571	0.255585
0.221167	0.24271	0.253201
0.222833	0.238895	0.255585
0.2245	0.236988	0.253201
0.226167	0.23222	0.250816
0.227833	0.225067	0.247955
0.2295	0.218391	0.247002
0.231167	0.216484	0.243187
0.232833	0.224113	0.243187
0.2345	0.229836	0.24128
0.236167	0.234604	0.235558
0.237833	0.236511	0.234127
0.2395	0.236988	0.236034
0.241167	0.236988	0.240326
0.242833	0.23222	0.242233
0.2445	0.230789	0.247002
0.246167	0.226974	0.249386
0.247833	0.229836	0.249863
0.2495	0.232697	0.248432
0.251167	0.234127	0.244617
0.252833	0.235081	0.240803
0.2545	0.236034	0.238895
0.256167	0.243187	0.239849
0.257833	0.25034	0.245094
0.2595	0.257015	0.248432
0.261167	0.261307	0.25034
0.262833	0.264168	0.247002
0.2645	0.261784	0.240803
0.266167	0.255585	0.240326
0.267833	0.246525	0.239849
0.2695	0.238419	0.238419
0.271167	0.23222	0.237942
0.272833	0.230789	0.242233
0.2745	0.23222	0.253677
0.276167	0.23222	0.26083
0.277833	0.230789	0.259399
0.2795	0.231266	0.252247
0.281167	0.230312	0.247955
0.282833	0.225067	0.245571
0.2845	0.216007	0.239849
0.286167	0.210762	0.233173
0.287833	0.208378	0.230312
0.2895	0.208378	0.235558
0.291167	0.208855	0.237942
0.292833	0.210762	0.238895
0.2945	0.218868	0.236988
0.296167	0.226498	0.236988
0.297833	0.228882	0.238895
0.2995	0.228882	0.240326
0.301167	0.232697	0.243664
0.302833	0.236988	0.246048
0.3045	0.236988	0.247955
0.306167	0.237465	0.246525
0.307833	0.245571	0.246525
0.3095	0.253677	0.248909
0.311167	0.257492	0.248432
0.312833	0.257969	0.244141
0.3145	0.258923	0.24128
0.316167	0.260353	0.242233
0.317833	0.256538	0.243187
0.3195	0.250816	0.24128
0.321167	0.243664	0.240803
0.322833	0.236988	0.243664
0.3245	0.235558	0.243664
0.326167	0.236988	0.243664
0.327833	0.239372	0.246048
0.3295	0.240803	0.245571
0.331167	0.241756	0.244617
0.332833	0.245094	0.24128
0.3345	0.244141	0.244141
0.336167	0.241756	0.247955
0.337833	0.237942	0.244141
0.3395	0.238895	0.24271
0.341167	0.244617	0.244617
0.342833	0.250816	0.25034
0.3445	0.254631	0.253677
0.346167	0.253677	0.252247
0.347833	0.256062	0.252247
0.3495	0.257969	0.257492
0.351167	0.257969	0.264645
0.352833	0.253201	0.264645
0.3545	0.250816	0.257015
0.356167	0.252247	0.255585
0.357833	0.255108	0.256538
0.3595	0.254154	0.252724
0.361167	0.25034	0.243187
0.362833	0.248909	0.238419
0.3645	0.249863	0.238895
0.366167	0.253201	0.238895
0.367833	0.25177	0.240803
0.3695	0.252247	0.245094
0.371167	0.255585	0.25177
0.372833	0.259876	0.254631
0.3745	0.260353	0.257969
0.376167	0.253677	0.256062
0.377833	0.247002	0.254631
0.3795	0.241756	0.25177
0.381167	0.237465	0.25177
0.382833	0.229836	0.257492
0.3845	0.224113	0.261307
0.386167	0.227451	0.267982
0.387833	0.237465	0.267982
0.3895	0.24128	0.267982
0.391167	0.24128	0.264645
0.392833	0.246048	0.261784
0.3945	0.252247	0.256538
0.396167	0.25034	0.25177
0.397833	0.241756	0.250816
0.3995	0.237942	0.249386
0.401167	0.243187	0.25034
0.402833	0.247955	0.247478
0.4045	0.249863	0.247478
0.406167	0.25034	0.246525
0.407833	0.253201	0.249386
0.4095	0.253677	0.254631
0.411167	0.24271	0.256062
0.412833	0.230789	0.258446
0.4145	0.222683	0.260353
0.416167	0.220299	0.263691
0.417833	0.222683	0.263214
0.4195	0.225544	0.260353
0.421167	0.233173	0.258923
0.422833	0.240326	0.259876
0.4245	0.241756	0.264645
0.426167	0.239372	0.267506
0.427833	0.237465	0.265598
0.4295	0.236034	0.260353
0.431167	0.23222	0.256538
0.432833	0.228882	0.252724
0.4345	0.227928	0.247955
0.436167	0.23222	0.240326
0.437833	0.235558	0.234604
0.4395	0.237942	0.231743
0.441167	0.240326	0.226498
0.442833	0.244617	0.22316
0.4445	0.248432	0.22316
0.446167	0.251293	0.226974
0.447833	0.248909	0.229836
0.4495	0.24271	0.235558
0.451167	0.236511	0.244141
0.452833	0.229836	0.247955
0.4545	0.226498	0.245094
0.456167	0.219345	0.245094
0.457833	0.218391	0.247955
0.4595	0.22459	0.247478
0.461167	0.23365	0.243187
0.462833	0.238419	0.24128
0.4645	0.240326	0.241756
0.466167	0.24271	0.245571
0.467833	0.243187	0.248432
0.4695	0.242233	0.248432
0.471167	0.239849	0.251293
0.472833	0.239372	0.255585
0.4745	0.238895	0.256062
0.476167	0.242233	0.254154
0.477833	0.249386	0.255108
0.4795	0.254631	0.255585
0.481167	0.256062	0.248909
0.482833	0.256538	0.244617
0.4845	0.260353	0.247955
0.486167	0.261784	0.251293
0.487833	0.253201	0.247478
0.4895	0.239372	0.245571
0.491167	0.228882	0.251293
0.492833	0.229836	0.255585
0.4945	0.23365	0.254154
0.496167	0.237465	0.246525
0.497833	0.243664	0.246525
0.4995	0.252247	0.253201
0.501167	0.260353	0.257015
0.502833	0.257492	0.256062
0.5045	0.247002	0.256062
0.506167	0.236034	0.259876
0.507833	0.229359	0.263214
0.5095	0.22459	0.263691
0.511167	0.222206	0.26226
0.512833	0.225544	0.261784
0.5145	0.230789	0.260353
0.516167	0.236988	0.256062
0.517833	0.245571	0.250816
0.5195	0.252247	0.247955
0.521167	0.250816	0.247478
0.522833	0.244617	0.243664
0.5245	0.24128	0.240326
0.526167	0.24128	0.241756
0.527833	0.238419	0.246525
0.5295	0.236034	0.247002
0.531167	0.238419	0.245571
0.532833	0.246048	0.25177
0.5345	0.252247	0.257969
0.536167	0.254154	0.263214
0.537833	0.255108	0.26226
0.5395	0.256062	0.26083
0.541167	0.255585	0.259876
0.542833	0.253201	0.262737
0.5445	0.250816	0.266552
0.546167	0.246525	0.265598
0.547833	0.239372	0.266552
0.5495	0.236511	0.270367
0.551167	0.239372	0.272751
0.552833	0.239849	0.266075
0.5545	0.234604	0.258923
0.556167	0.229359	0.253677
0.557833	0.229359	0.249863
0.5595	0.227928	0.247002
0.561167	0.22316	0.247478
0.562833	0.217438	0.246525
0.5645	0.217438	0.247002
0.566167	0.222206	0.253677
0.567833	0.227928	0.259876
0.5695	0.236034	0.258923
0.571167	0.240803	0.253677
0.572833	0.243187	0.253677
0.5745	0.247955	0.255108
0.576167	0.252247	0.254631
0.577833	0.253201	0.253201
0.5795	0.249863	0.255585
0.581167	0.247955	0.26083
0.582833	0.253201	0.263214
0.5845	0.259399	0.267029
0.586167	0.263691	0.264645
0.587833	0.263691	0.259399
0.5895	0.26226	0.253677
0.591167	0.259876	0.254631
0.592833	0.256538	0.26083
0.5945	0.254154	0.261307
0.596167	0.248432	0.261784
0.597833	0.246048	0.262737
0.5995	0.246525	0.264645
0.601167	0.25034	0.264645
0.602833	0.25177	0.26226
0.6045	0.25034	0.257492
0.606167	0.249863	0.258446
0.607833	0.252247	0.26226
0.6095	0.255585	0.265598
0.611167	0.255108	0.262737
0.612833	0.25177	0.258446
0.6145	0.243664	0.258923
0.616167	0.234604	0.258446
0.617833	0.226974	0.261784
0.6195	0.221252	0.264645
0.621167	0.220776	0.267506
0.622833	0.221729	0.265121
0.6245	0.226974	0.257969
0.626167	0.235081	0.253201
0.627833	0.242233	0.248432
0.6295	0.246048	0.247478
0.631167	0.246525	0.246525
0.632833	0.247955	0.25034
0.6345	0.247478	0.257492
0.636167	0.248432	0.258923
0.637833	0.249863	0.254154
0.6395	0.254631	0.244141
0.641167	0.260353	0.239849
0.642833	0.262737	0.237465
0.6445	0.263214	0.236511
0.646167	0.259876	0.236511
0.647833	0.254631	0.237942
0.6495	0.246525	0.247002
0.651167	0.239849	0.255108
0.652833	0.239372	0.257969
0.6545	0.24271	0.257492
0.656167	0.246048	0.261784
0.657833	0.246525	0.268936
0.6595	0.245094	0.273228
0.661167	0.244141	0.273228
0.662833	0.247002	0.274181
0.6645	0.246525	0.277042
0.666167	0.245571	0.278473
0.667833	0.249863	0.275612
0.6695	0.258446	0.26989
0.671167	0.261784	0.263691
0.672833	0.256538	0.26083
0.6745	0.250816	0.259876
0.676167	0.248432	0.260353
0.677833	0.246525	0.261307
0.6795	0.241756	0.258923
0.681167	0.240803	0.253677
0.682833	0.242233	0.245094
0.6845	0.243187	0.237465
0.686167	0.24271	0.234127
0.687833	0.240803	0.231266
0.6895	0.239849	0.234127
0.691167	0.238895	0.245571
0.692833	0.239372	0.259399
0.6945	0.245094	0.269413
0.696167	0.247002	0.27132
0.697833	0.247955	0.274181
0.6995	0.247002	0.271797
0.701167	0.248909	0.265598
0.702833	0.253677	0.260353
0.7045	0.255585	0.259876
0.706167	0.26083	0.261307
0.707833	0.261307	0.263691
0.7095	0.262737	0.266552
0.711167	0.26226	0.272274
0.712833	0.256062	0.274658
0.7145	0.248432	0.26989
0.716167	0.24271	0.264645
0.717833	0.247002	0.264168
0.7195	0.249386	0.268936
0.721167	0.25177	0.270367
0.722833	0.251293	0.270367
0.7245	0.257015	0.272274
0.726167	0.257492	0.272751
0.727833	0.247955	0.270844
0.7295	0.237942	0.264645
0.731167	0.233173	0.260353
0.732833	0.236511	0.256538
0.7345	0.239372	0.258923
0.736167	0.248432	0.265121
0.737833	0.257969	0.268936
0.7395	0.262737	0.26989
0.741167	0.260353	0.267506
0.742833	0.261784	0.269413
0.7445	0.26083	0.266075
0.746167	0.252724	0.259399
0.747833	0.246525	0.250816
0.7495	0.250816	0.245571
0.751167	0.257492	0.241756
0.752833	0.257492	0.24128
0.7545	0.255585	0.239849
0.756167	0.257015	0.239372
0.757833	0.262737	0.243187
0.7595	0.262737	0.247478
0.761167	0.261784	0.251293
0.762833	0.257492	0.244617
0.7645	0.252247	0.239849
0.766167	0.250816	0.239849
0.767833	0.253677	0.24271
0.7695	0.257969	0.247478
0.771167	0.259399	0.253201
0.772833	0.264645	0.261784
0.7745	0.273228	0.26989
0.776167	0.274658	0.274658
0.777833	0.273228	0.272274
0.7795	0.27132	0.266552
0.781167	0.27132	0.261784
0.782833	0.263214	0.261307
0.7845	0.254154	0.257969
0.786167	0.252247	0.252724
0.787833	0.255108	0.249863
0.7895	0.258923	0.248432
0.791167	0.256538	0.248432
0.792833	0.255585	0.249386
0.7945	0.257969	0.252247
0.796167	0.256062	0.252724
0.797833	0.246525	0.253677
0.7995	0.240326	0.253677
0.801167	0.241756	0.255585
0.802833	0.246525	0.256538
0.8045	0.247002	0.257015
0.806167	0.248432	0.257492
0.807833	0.247002	0.260353
0.8095	0.24271	0.266552
0.811167	0.240803	0.270844
0.812833	0.244617	0.275135
0.8145	0.248909	0.275612
0.816167	0.25034	0.279903
0.817833	0.253677	0.286579
0.8195	0.256062	0.292301
0.821167	0.254154	0.286579
0.822833	0.246048	0.282764
0.8245	0.238895	0.287056
0.826167	0.239372	0.291824
0.827833	0.244617	0.288486
0.8295	0.248909	0.281811
0.831167	0.25177	0.283241
0.832833	0.252247	0.285625
0.8345	0.255585	0.285149
0.836167	0.258446	0.281334
0.837833	0.261307	0.277996
0.8395	0.263691	0.271797
0.841167	0.26989	0.267982
0.842833	0.281334	0.262737
0.8445	0.291347	0.256538
0.846167	0.291824	0.249863
0.847833	0.284195	0.249386
0.8495	0.282288	0.256062
0.851167	0.280857	0.260353
0.852833	0.276089	0.264168
0.8545	0.267506	0.26989
0.856167	0.266075	0.275612
0.857833	0.27132	0.276089
0.8595	0.271797	0.26989
0.861167	0.270844	0.265121
0.862833	0.268936	0.261784
0.8645	0.26989	0.256062
0.866167	0.267982	0.253677
0.867833	0.263214	0.255585
0.8695	0.259399	0.258923
0.871167	0.252724	0.26226
0.872833	0.247002	0.266552
0.8745	0.246048	0.271797
0.876167	0.247955	0.267506
0.877833	0.25177	0.26226
0.8795	0.252247	0.257969
0.881167	0.253201	0.252724
0.882833	0.256538	0.248909
0.8845	0.259399	0.246525
0.886167	0.261307	0.248909
0.887833	0.258446	0.249386
0.8895	0.256538	0.252724
0.891167	0.259876	0.255585
0.892833	0.263214	0.253201
0.8945	0.26083	0.249386
0.896167	0.254154	0.248432
0.897833	0.249386	0.248909
0.8995	0.247002	0.249386
0.901167	0.243664	0.25034
0.902833	0.242233	0.255108
0.9045	0.242233	0.258923
0.906167	0.243664	0.257492
0.907833	0.243187	0.256538
0.9095	0.241756	0.258446
0.911167	0.24128	0.256538
0.912833	0.240803	0.25034
0.9145	0.24128	0.25034
0.916167	0.244141	0.254154
0.917833	0.253201	0.257969
0.9195	0.261307	0.254631
0.921167	0.260353	0.253677
0.922833	0.257969	0.255108
0.9245	0.254154	0.256538
0.926167	0.251293	0.261784
0.927833	0.247478	0.26226
0.9295	0.243664	0.264168
0.931167	0.245571	0.264645
0.932833	0.247955	0.267506
0.9345	0.253677	0.261307
0.936167	0.258446	0.25177
0.937833	0.264168	0.245571
0.9395	0.271797	0.24271
0.941167	0.276089	0.246048
0.942833	0.279903	0.25034
0.9445	0.282288	0.257969
0.946167	0.283718	0.26083
0.947833	0.279427	0.263214
0.9495	0.272274	0.266075
0.951167	0.273705	0.264168
0.952833	0.276089	0.25034
0.9545	0.274181	0.236034
0.956167	0.266552	0.231266
0.957833	0.264168	0.232697
0.9595	0.263214	0.23365
0.961167	0.257969	0.236511
0.962833	0.249386	0.245094
0.9645	0.243187	0.252724
0.966167	0.239372	0.256538
0.967833	0.237942	0.257015
0.9695	0.24128	0.254154
0.971167	0.248432	0.247955
0.972833	0.253677	0.244617
0.9745	0.257015	0.244617
0.976167	0.266075	0.245571
0.977833	0.275612	0.248432
0.9795	0.277519	0.252724
0.981167	0.272751	0.258923
0.982833	0.270844	0.264168
0.9845	0.274658	0.268936
0.986167	0.276566	0.270367
0.987833	0.273228	0.267506
0.9895	0.267506	0.269413
0.991167	0.266552	0.271797
0.992833	0.267029	0.275612
0.9945	0.266552	0.275612
0.996167	0.26226	0.276089
0.997833	0.258446	0.27895
0.9995	0.26083	0.277996
1.00117	0.268936	0.276089
1.00283	0.273228	0.271797
1.0045	0.27132	0.268936
1.00617	0.271797	0.268936
1.00783	0.277519	0.267982
1.0095	0.282764	0.264645
1.01117	0.283718	0.259876
1.01283	0.283241	0.257015
1.0145	0.282764	0.256062
1.01617	0.282288	0.255108
1.01783	0.28038	0.254154
1.0195	0.27895	0.258923
1.02117	0.277519	0.261784
1.02283	0.273228	0.264168
1.0245	0.268459	0.270367
1.02617	0.264645	0.273705
1.02783	0.260353	0.272751
1.0295	0.256062	0.269413
1.03117	0.249863	0.268459
1.03283	0.247955	0.26989
1.0345	0.254631	0.273228
1.03617	0.26083	0.275135
1.03783	0.261307	0.276089
1.0395	0.256062	0.275612
1.04117	0.25177	0.279427
1.04283	0.253677	0.281811
1.0445	0.250816	0.276566
1.04617	0.247002	0.270844
1.04783	0.25177	0.268459
1.0495	0.258446	0.271797
1.05117	0.264168	0.272274
1.05283	0.262737	0.268936
1.0545	0.26226	0.261784
1.05617	0.259876	0.257015
1.05783	0.252247	0.257969
1.0595	0.244141	0.257969
1.06117	0.238895	0.255108
1.06283	0.237465	0.25177
1.0645	0.236034	0.25034
1.06617	0.236988	0.252724
1.06783	0.240803	0.254631
1.0695	0.24271	0.256062
1.07117	0.239372	0.260353
1.07283	0.234604	0.26226
1.0745	0.233173	0.266075
1.07617	0.23365	0.267506
1.07783	0.233173	0.263691
1.0795	0.234127	0.257015
1.08117	0.231266	0.25034
1.08283	0.229359	0.252247
1.0845	0.228405	0.259876
1.08617	0.229836	0.263214
1.08783	0.228405	0.264168
1.0895	0.230312	0.268459
1.09117	0.234604	0.275135
1.09283	0.243187	0.27895
1.0945	0.247478	0.274658
1.09617	0.248432	0.272274
1.09783	0.25034	0.272274
1.0995	0.251293	0.275612
1.10117	0.253201	0.282288
1.10283	0.255108	0.284672
1.1045	0.259876	0.282288
1.10617	0.26226	0.276566
1.10783	0.263214	0.271797
1.1095	0.265121	0.266075
1.11117	0.268936	0.261307
1.11283	0.269413	0.259876
1.1145	0.264645	0.263214
1.11617	0.256538	0.271797
1.11783	0.252724	0.282288
1.1195	0.251293	0.28801
1.12117	0.25034	0.281334
1.12283	0.247002	0.272274
1.1245	0.249386	0.268459
1.12617	0.256538	0.262737
1.12783	0.263214	0.255108
1.1295	0.266552	0.246048
1.13117	0.266552	0.246525
1.13283	0.265598	0.249386
1.1345	0.260353	0.25034
1.13617	0.253677	0.251293
1.13783	0.241756	0.257492
1.1395	0.230312	0.266552
1.14117	0.227451	0.270844
1.14283	0.229359	0.27132
1.1445	0.236034	0.270367
1.14617	0.246048	0.272751
1.14783	0.257015	0.273705
1.1495	0.265598	0.271797
1.15117	0.267506	0.269413
1.15283	0.270367	0.270844
1.1545	0.270844	0.275135
1.15617	0.264168	0.276566
1.15783	0.254631	0.276089
1.1595	0.244617	0.277519
1.16117	0.24128	0.274658
1.16283	0.239849	0.263214
1.1645	0.237942	0.255585
1.16617	0.237942	0.256062
1.16783	0.245094	0.253677
1.1695	0.257015	0.247478
1.17117	0.263691	0.247002
1.17283	0.260353	0.254631
1.1745	0.253677	0.262737
1.17617	0.255108	0.265121
1.17783	0.259399	0.269413
1.1795	0.257015	0.273228
1.18117	0.249863	0.277519
1.18283	0.252247	0.27895
1.1845	0.259399	0.279903
1.18617	0.261307	0.282764
1.18783	0.254154	0.279427
1.1895	0.25034	0.27895
1.19117	0.252247	0.279903
1.19283	0.255108	0.282288
1.1945	0.257969	0.283241
1.19617	0.258923	0.275612
1.19783	0.264645	0.27132
1.1995	0.271797	0.267029
1.20117	0.274658	0.264168
1.20283	0.267982	0.263691
1.2045	0.257015	0.263214
1.20617	0.25034	0.266075
1.20783	0.245094	0.26989
1.2095	0.243187	0.276089
1.21117	0.244617	0.281334
1.21283	0.25177	0.285149
1.2145	0.257969	0.293255
1.21617	0.261307	0.300407
1.21783	0.265598	0.300884
1.2195	0.267982	0.292778
1.22117	0.264645	0.286579
1.22283	0.256538	0.280857
1.2245	0.254631	0.271797
1.22617	0.255108	0.263691
1.22783	0.256538	0.263691
1.2295	0.255585	0.268936
1.23117	0.258923	0.27132
1.23283	0.263214	0.273705
1.2345	0.266075	0.275135
1.23617	0.266552	0.279427
1.23783	0.261784	0.282288
1.2395	0.256062	0.286102
1.24117	0.250816	0.286579
1.24283	0.248432	0.283718
1.2445	0.247478	0.279427
1.24617	0.245571	0.274181
1.24783	0.241756	0.264645
1.2495	0.240326	0.257015
1.25117	0.242233	0.258923
1.25283	0.246048	0.265598
1.2545	0.244617	0.268459
1.25617	0.242233	0.270367
1.25783	0.247002	0.279903
1.2595	0.256062	0.286579
1.26117	0.259399	0.285625
1.26283	0.260353	0.279903
1.2645	0.26083	0.277996
1.26617	0.261784	0.279427
1.26783	0.257492	0.281811
1.2695	0.253677	0.287533
1.27117	0.252724	0.290871
1.27283	0.251293	0.292778
1.2745	0.254631	0.295162
1.27617	0.259876	0.300407
1.27783	0.267982	0.302792
1.2795	0.268936	0.299454
1.28117	0.264645	0.298023
1.28283	0.261307	0.301838
1.2845	0.258923	0.304222
1.28617	0.257015	0.300407
1.28783	0.253201	0.296593
1.2895	0.254631	0.296593
1.29117	0.259399	0.299454
1.29283	0.267982	0.300884
1.2945	0.274658	0.304699
1.29617	0.275135	0.308514
1.29783	0.27132	0.30756
1.2995	0.265598	0.310421
1.30117	0.262737	0.312328
1.30283	0.261307	0.311375
1.3045	0.258923	0.310421
1.30617	0.259399	0.312805
1.30783	0.265121	0.317574
1.3095	0.275135	0.31805
1.31117	0.28038	0.321388
1.31283	0.275612	0.325203
1.3145	0.267982	0.32711
1.31617	0.263214	0.326157
1.31783	0.264645	0.328064
1.3195	0.265598	0.330925
1.32117	0.264168	0.332356
1.32283	0.263691	0.333786
1.3245	0.266552	0.337124
1.32617	0.274181	0.344276
1.32783	0.279427	0.349522
1.3295	0.277042	0.351429
1.33117	0.273705	0.351906
1.33283	0.276089	0.356674
1.3345	0.278473	0.36478
1.33617	0.279427	0.373364
1.33783	0.277042	0.38147
1.3395	0.278473	0.392437
1.34117	0.285625	0.405312
1.34283	0.292301	0.414371
1.3445	0.295162	0.422478
1.34617	0.292301	0.426292
1.34783	0.289917	0.430584
1.3495	0.288963	0.439644
1.35117	0.284195	0.454426
1.35283	0.279427	0.471592
1.3545	0.276089	0.490665
1.35617	0.273705	0.519752
1.35783	0.268459	0.556469
1.3595	0.263214	0.597
1.36117	0.260353	0.638962
1.36283	0.253677	0.691414
1.3645	0.247955	0.754833
1.36617	0.246525	0.831127
1.36783	0.248432	0.91362
1.3695	0.25177	1.00374
1.37117	0.254631	1.10388
1.37283	0.257969	1.21975
1.3745	0.259876	1.34897
1.37617	0.259876	1.48439
1.37783	0.261784	1.62745
1.3795	0.266552	1.7786
1.38117	0.277519	1.93214
1.38283	0.293732	2.08235
1.3845	0.31805	2.22921
1.38617	0.348091	2.37274
1.38783	0.379086	2.51532
1.3895	0.409126	2.65265
1.39117	0.436306	2.78473
1.39283	0.467777	2.913
1.3945	0.505924	3.03316
1.39617	0.545025	3.14283
1.39783	0.586033	3.23486
1.3995	0.634193	3.31736
1.40117	0.687122	3.3927
1.40283	0.739574	3.45182
1.4045	0.780106	3.48759
1.40617	0.814438	3.4976
1.40783	0.842571	3.49331
1.4095	0.862598	3.46565
1.41117	0.877857	3.40509
1.41283	0.880718	3.31306
1.4145	0.871181	3.20101
1.41617	0.848293	3.07178
1.41783	0.821114	2.9254
1.4195	0.787258	2.75946
1.42117	0.742435	2.58446
1.42283	0.69809	2.40612
1.4245	0.662804	2.22588
1.42617	0.645638	2.0504
1.42783	0.635624	1.87683
1.4295	0.629425	1.71137
1.43117	0.634193	1.55115
1.43283	0.643253	1.39952
1.4345	0.649452	1.25408
1.43617	0.643253	1.11341
1.43783	0.627518	0.977039
1.4395	0.60463	0.843048
1.44117	0.574112	0.726223
1.44283	0.538826	0.626564
1.4445	0.510693	0.538349
1.44617	0.501156	0.46587
1.44783	0.516891	0.424862
1.4495	0.563622	0.421524
1.45117	0.644207	0.452518
1.45283	0.761986	0.510693
1.4545	0.915527	0.597477
1.45617	1.09863	0.711918
1.45783	1.31083	0.853539
1.4595	1.54018	1.01376
1.46117	1.78003	1.17445
1.46283	2.02656	1.33324
1.4645	2.27785	1.48916
1.46617	2.52962	1.63984
1.46783	2.77805	1.77765
1.4695	3.02982	1.90496
1.47117	3.28732	2.02703
1.47283	3.55482	2.15197
1.4745	3.82757	2.28071
1.47617	4.11177	2.41518
1.47783	4.4055	2.54965
1.4795	4.71163	2.68555
1.48117	5.03874	2.82812
1.48283	5.39398	2.98548
1.4845	5.78213	3.15762
1.48617	6.20842	3.33834
1.48783	6.68335	3.53336
1.4895	7.21836	3.74842
1.49117	7.82299	3.98779
1.49283	8.5063	4.25196
1.4945	9.27925	4.55379
1.49617	10.1528	4.89616
1.49783	11.1437	5.28336
1.4995	12.2633	5.723
1.50117	13.5188	6.22034
1.50283	14.9179	6.78015
1.5045	16.4733	7.39956
1.50617	18.198	8.09336
1.50783	20.1015	8.88014
1.5095	22.193	9.76324
1.51117	24.4832	10.7379
1.51283	26.9771	11.8041
1.5145	29.6831	12.9771
1.51617	32.6152	14.2636
1.51783	35.7819	15.6641
1.5195	39.1951	17.1804
1.52117	42.8815	18.8274
1.52283	46.8874	20.6165
1.5245	51.2576	22.5587
1.52617	56.0436	24.6725
1.52783	61.3241	26.9766
1.5295	67.2007	29.5
1.53117	73.7996	32.2852
1.53283	81.274	35.3942
1.5345	89.8142	38.8837
1.53617	99.6375	42.8143
1.53783	110.983	47.2655
1.5395	124.107	52.3362
1.54117	139.272	58.1284
1.54283	156.734	64.7392
1.5445	176.729	72.2661
1.54617	199.416	80.802
1.54783	224.89	90.4255
1.5495	253.144	101.181
1.55117	284.025	113.056
1.55283	317.206	125.978
1.5545	352.179	139.818
1.55617	388.271	154.381
1.55783	424.642	169.4
1.5595	460.309	184.527
1.56117	494.198	199.365
1.56283	525.226	213.498
1.5645	552.362	226.518
1.56617	574.734	238.034
1.56783	591.691	247.721
1.5695	602.839	255.348
1.57117	608.04	260.801
1.57283	607.446	264.077
1.5745	601.478	265.256
1.57617	590.711	264.507
1.57783	575.83	262.062
1.5795	557.581	258.19
1.58117	536.745	253.18
1.58283	514.052	247.305
1.5845	490.155	240.832
1.58617	465.631	233.994
1.58783	440.947	226.977
1.5895	416.481	219.923
1.59117	392.525	212.95
1.59283	369.296	206.14
1.5945	346.914	199.531
1.59617	325.454	193.14
1.59783	304.955	186.983
1.5995	285.45	181.078
1.60117	266.937	175.407
1.60283	249.392	169.932
1.6045	232.785	164.632
1.60617	217.091	159.489
1.60783	202.283	154.473
1.6095	188.314	149.549
1.61117	175.144	144.69
1.61283	162.73	139.88
1.6145	151.046	135.106
1.61617	140.069	130.357
1.61783	129.778	125.623
1.6195	120.139	120.893
1.62117	111.125	116.159
1.62283	102.701	111.434
1.6245	94.8606	106.721
1.62617	87.5802	102.03
1.62783	80.8258	97.3597
1.6295	74.5668	92.7243
1.63117	68.7847	88.1486
1.63283	63.4627	83.6463
1.6345	58.5661	79.2284
1.63617	54.0619	74.9006
1.63783	49.9272	70.6811
1.6395	46.1416	66.5951
1.64117	42.6831	62.6502
1.64283	39.5255	58.8603
1.6445	36.6406	55.2349
1.64617	34.009	51.7864
1.64783	31.6114	48.5229
1.6495	29.4223	45.4454
1.65117	27.4267	42.5491
1.65283	25.6147	39.8283
1.6545	23.9754	37.281
1.65617	22.4819	34.9083
1.65783	21.1177	32.7048
1.6595	19.876	30.6587
1.66117	18.7464	28.7642
1.66283	17.714	27.0119
1.6645	16.7661	25.3954
1.66617	15.903	23.9048
1.66783	15.1143	22.5291
1.6695	14.3967	21.2564
1.67117	13.7367	20.0787
1.67283	13.1264	18.9929
1.6745	12.5623	17.9939
1.67617	12.042	17.0712
1.67783	11.5662	16.2134
1.6795	11.126	15.42
1.68117	10.715	14.6875
1.68283	10.3297	14.01
1.6845	9.97591	13.381
1.68617	9.65166	12.7945
1.68783	9.35078	12.2461
1.6895	9.07087	11.7369
1.69117	8.80814	11.2696
1.69283	8.56018	10.8371
1.6945	8.32367	10.4332
1.69617	8.09383	10.0527
1.69783	7.87067	9.70316
1.6995	7.66087	9.37653
1.70117	7.46727	9.0704
1.70283	7.29179	8.78668
1.7045	7.12299	8.52871
1.70617	6.96468	8.30317
1.70783	6.81162	8.10194
1.7095	6.66189	7.92408
1.71117	6.51789	7.76672
1.71283	6.3796	7.62749
1.7145	6.24704	7.50351
1.71617	6.11639	7.39908
1.71783	5.99194	7.31611
1.7195	5.87225	7.25126
1.72117	5.75686	7.20644
1.72283	5.64384	7.18594
1.7245	5.53465	7.18307
1.72617	5.42498	7.19547
1.72783	5.32293	7.23124
1.7295	5.22757	7.28941
1.73117	5.13172	7.35712
1.73283	5.03683	7.43246
1.7345	4.94862	7.52449
1.73617	4.87089	7.63464
1.73783	4.79126	7.7548
1.7395	4.71163	7.88736
1.74117	4.63724	8.03852
1.74283	4.57001	8.21018
1.7445	4.50706	8.39329
1.74617	4.44508	8.5783
1.74783	4.38452	8.76617
1.7495	4.32348	8.95929
1.75117	4.2634	9.1567
1.75283	4.20094	9.35221
1.7545	4.13847	9.5458
1.75617	4.07934	9.73701
1.75783	4.02498	9.92775
1.7595	3.9773	10.1132
1.76117	3.93391	10.2878
1.76283	3.89385	10.4465
1.7645	3.85189	10.5958
1.76617	3.80945	10.7346
1.76783	3.76844	10.8523
1.7695	3.72362	10.9501
1.77117	3.67212	11.0354
1.77283	3.62062	11.107
1.7745	3.57962	11.1618
1.77617	3.54433	11.199
1.77783	3.50428	11.2219
1.7795	3.46661	11.2224
1.78117	3.43704	11.2009
1.78283	3.41225	11.1642
1.7845	3.38221	11.1146
1.78617	3.35169	11.0497
1.78783	3.32451	10.9606
1.7895	3.29733	10.8585
1.79117	3.26967	10.747
1.79283	3.24726	10.6187
1.7945	3.22247	10.4694
1.79617	3.1929	10.3045
1.79783	3.15952	10.1371
1.7995	3.12805	9.96351
1.80117	3.0961	9.77755
1.80283	3.06511	9.58395
1.8045	3.03602	9.38702
1.80617	3.00407	9.19104
1.80783	2.97737	8.98981
1.8095	2.95353	8.78572
1.81117	2.93398	8.58307
1.81283	2.91157	8.37803
1.8145	2.88725	8.16917
1.81617	2.86484	7.95698
1.81783	2.84529	7.75003
1.8195	2.82907	7.5469
1.82117	2.81191	7.34043
1.82283	2.79045	7.13587
1.8245	2.77328	6.94323
1.82617	2.76232	6.76012
1.82783	2.75373	6.5794
1.8295	2.74134	6.40059
1.83117	2.72846	6.23178
1.83283	2.71702	6.073
1.8345	2.70367	5.91707
1.83617	2.68984	5.75972
1.83783	2.6741	5.6057
1.8395	2.65789	5.46169
1.84117	2.63977	5.32532
1.84283	2.6226	5.19323
1.8445	2.60925	5.05733
1.84617	2.59781	4.92668
1.84783	2.58541	4.80318
1.8495	2.57206	4.68445
1.85117	2.55919	4.57001
1.85283	2.55203	4.45652
1.8545	2.54679	4.35257
1.85617	2.54345	4.25386
1.85783	2.53725	4.16088
1.8595	2.5301	4.07076
1.86117	2.52676	3.98254
1.86283	2.52199	3.90387
1.8645	2.51341	3.83377
1.86617	2.49815	3.76987
1.86783	2.48671	3.71122
1.8695	2.47908	3.65591
1.87117	2.46811	3.60012
1.87283	2.45476	3.54385
1.8745	2.4395	3.49045
1.87617	2.42901	3.44133
1.87783	2.4209	3.39317
1.8795	2.41566	3.34311
1.88117	2.40755	3.29781
1.88283	2.39611	3.26347
1.8845	2.38657	3.23582
1.88617	2.37846	3.21054
1.88783	2.37226	3.19052
1.8895	2.36082	3.18623
1.89117	2.34795	3.18909
1.89283	2.33841	3.1929
1.8945	2.33221	3.19862
1.89617	2.3241	3.20864
1.89783	2.30885	3.2196
1.8995	2.29692	3.23486
1.90117	2.29073	3.26204
1.90283	2.28453	3.29685
1.9045	2.2707	3.33214
1.90617	2.25401	3.37458
1.90783	2.24018	3.42846
1.9095	2.2254	3.48854
1.91117	2.20823	3.54815
1.91283	2.19059	3.61013
1.9145	2.17342	3.67928
1.91617	2.1615	3.75128
1.91783	2.1534	3.81994
1.9195	2.14529	3.88622
1.92117	2.13814	3.95679
1.92283	2.12669	4.02784
1.9245	2.11811	4.09889
1.92617	2.10428	4.16756
1.92783	2.0895	4.23574
1.9295	2.07376	4.30059
1.93117	2.05946	4.354
1.93283	2.04992	4.40025
1.9345	2.04182	4.43935
1.93617	2.03943	4.47083
1.93783	2.03562	4.49371
1.9395	2.02799	4.50659
1.94117	2.01035	4.5104
1.94283	1.99175	4.50611
1.9445	1.97601	4.49562
1.94617	1.9598	4.48418
1.94783	1.94311	4.46415
1.9495	1.92833	4.43554
1.95117	1.92308	4.40359
1.95283	1.91975	4.37021
1.9545	1.91689	4.33302
1.95617	1.90735	4.28677
1.95783	1.89781	4.24099
1.9595	1.88971	4.19617
1.96117	1.87969	4.15468
1.96283	1.86157	4.11034
1.9645	1.84059	4.06551
1.96617	1.82533	4.02308
1.96783	1.81293	3.98207
1.9695	1.79958	3.94392
1.97117	1.78623	3.90196
1.97283	1.77908	3.8619
1.9745	1.77145	3.82853
1.97617	1.76096	3.79753
1.97783	1.74952	3.76511
1.9795	1.7395	3.73173
1.98117	1.73378	3.70026
1.98283	1.7271	3.67546
1.9845	1.72281	3.6521
1.98617	1.71757	3.63255
1.98783	1.70946	3.61347
1.9895	1.70135	3.59774
1.99117	1.6923	3.58868
1.99283	1.68514	3.57962
1.9945	1.67322	3.56865
1.99617	1.65987	3.55911
1.99783	1.647	3.55434
1.9995	1.63937	3.55005
2.00117	1.6346	3.5491
2.00283	1.62506	3.54624
2.0045	1.616	3.5367
2.00617	1.60933	3.52478
2.00783	1.60885	3.51143
2.0095	1.60646	3.49998
2.01117	1.60122	3.48425
2.01283	1.59645	3.46661
2.0145	1.59359	3.45373
2.01617	1.59264	3.44086
2.01783	1.58358	3.42798
2.0195	1.57642	3.41129
2.02117	1.56832	3.39222
2.02283	1.5583	3.37172
2.0245	1.54734	3.35264
2.02617	1.54161	3.33548
2.02783	1.54018	3.31879
2.0295	1.53542	3.30448
2.03117	1.52493	3.29208
2.03283	1.52111	3.2773
2.0345	1.52588	3.25727
2.03617	1.52636	3.22962
2.03783	1.52397	3.20148
2.0395	1.5192	3.17669
2.04117	1.51968	3.15285
2.04283	1.52349	3.1352
2.0445	1.52254	3.12042
2.04617	1.51825	3.11089
2.04783	1.51348	3.10135
2.0495	1.51634	3.09181
2.05117	1.52779	3.08371
2.05283	1.53828	3.07798
2.0545	1.5502	3.07655
2.05617	1.56069	3.07655
2.05783	1.57356	3.08275
2.0595	1.58644	3.09038
2.06117	1.59311	3.10135
2.06283	1.60122	3.10993
2.0645	1.60885	3.1147
2.06617	1.62029	3.12233
2.06783	1.63269	3.13044
2.0695	1.64747	3.13997
2.07117	1.66464	3.15094
2.07283	1.67704	3.16906
2.0745	1.68848	3.20005
2.07617	1.70135	3.23963
2.07783	1.7128	3.28302
2.0795	1.71709	3.32832
2.08117	1.71661	3.37696
2.08283	1.71995	3.43227
2.0845	1.72663	3.48473
2.08617	1.73473	3.53432
2.08783	1.74427	3.58438
2.0895	1.75238	3.64161
2.09117	1.76144	3.70264
2.09283	1.77097	3.76415
2.0945	1.77574	3.82137
2.09617	1.77383	3.87192
2.09783	1.76191	3.91293
2.0995	1.74999	3.94011
2.10117	1.72853	3.94678
2.10283	1.6942	3.92342
2.1045	1.64843	3.86667
2.10617	1.59216	3.77989
2.10783	1.52874	3.66116
2.1095	1.4596	3.50618
2.11117	1.38712	3.31831
2.11283	1.31083	3.10326
2.1145	1.22833	2.8758
2.11617	1.14632	2.63882
2.11783	1.06668	2.39992
2.1195	0.988007	2.16293
2.12117	0.912666	1.9393
2.12283	0.846386	1.73283
2.1245	0.793457	1.5502
2.12617	0.752926	1.39713
2.12783	0.7267	1.2722
2.1295	0.712872	1.18017
2.13117	0.709057	1.11628
2.13283	0.716209	1.07956
2.1345	0.739574	1.06382
2.13617	0.772953	1.06525
2.13783	0.812054	1.07718
2.1395	0.851631	1.09482
2.14117	0.894547	1.11771
2.14283	0.938892	1.14822
2.1445	0.980377	1.18303
2.14617	1.01948	1.2126
2.14783	1.04332	1.23692
2.1495	1.06382	1.2598
2.15117	1.08242	1.2784
2.15283	1.10197	1.28698
2.1545	1.11151	1.28078
2.15617	1.11341	1.27029
2.15783	1.122	1.26362
2.1595	1.13392	1.2598
2.16117	1.14059	1.25217
2.16283	1.13916	1.24454
2.1645	1.14107	1.24168
2.16617	1.14441	1.24168
2.16783	1.1487	1.24073
2.1695	1.14918	1.24025
2.17117	1.14775	1.24025
2.17283	1.14727	1.24025
2.1745	1.14679	1.2393
2.17617	1.14632	1.24073
2.17783	1.14489	1.24025
2.1795	1.14393	1.23358
2.18117	1.14441	1.2269
2.18283	1.14059	1.2207
2.1845	1.13583	1.21784
2.18617	1.13392	1.20544
2.18783	1.1344	1.1878
2.1895	1.13344	1.17159
2.19117	1.12581	1.15824
2.19283	1.11771	1.14775
2.1945	1.11341	1.14012
2.19617	1.11198	1.13773
2.19783	1.10483	1.1363
2.1995	1.09529	1.14012
2.20117	1.09625	1.14584
2.20283	1.10531	1.14918
2.2045	1.10865	1.14298
2.20617	1.10483	1.13487
2.20783	1.10102	1.13058
2.2095	1.10149	1.12295
2.21117	1.10245	1.10769
2.21283	1.09959	1.09339
2.2145	1.09434	1.08862
2.21617	1.08767	1.08862
2.21783	1.08242	1.09291
2.2195	1.07861	1.09577
2.22117	1.0705	1.10149
2.22283	1.0581	1.10531
2.2245	1.05	1.10817
2.22617	1.04713	1.11103
2.22783	1.04237	1.11151
2.2295	1.03378	1.11246
2.23117	1.02568	1.1158
2.23283	1.02329	1.12104
2.2345	1.01757	1.12629
2.23617	1.01566	1.1301
2.23783	1.01948	1.13106
2.2395	1.02615	1.13201
2.24117	1.02901	1.13153
2.24283	1.02663	1.1301
2.2445	1.02663	1.1282
2.24617	1.02043	1.12486
2.24783	1.01089	1.12629
2.2495	0.998497	1.12677
2.25117	0.994682	1.1282
2.25283	0.994682	1.12915
2.2545	0.994682	1.12486
2.25617	0.995159	1.12438
2.25783	0.994205	1.11866
2.2595	0.995159	1.11246
2.26117	0.994205	1.10674
2.26283	0.993729	1.1034
2.2645	0.989914	1.10531
2.26617	0.986099	1.11198
2.26783	0.986099	1.11628
2.2695	0.98753	1.11532
2.27117	0.989437	1.11294
2.27283	0.983238	1.10817
2.2745	0.976086	1.1034
2.27617	0.968933	1.09339
2.27783	0.961781	1.091
2.2795	0.956535	1.09005
2.28117	0.954628	1.08957
2.28283	0.955105	1.08767
2.2845	0.955582	1.08767
2.28617	0.956059	1.08576
2.28783	0.958443	1.07241
2.2895	0.952244	1.06239
2.29117	0.943661	1.05619
2.29283	0.9408	1.05047
2.2945	0.94223	1.03951
2.29617	0.942707	1.03188
2.29783	0.938892	1.0314
2.2995	0.939846	1.03188
2.30117	0.937939	1.02949
2.30283	0.930309	1.02663
2.3045	0.92411	1.02472
2.30617	0.92268	1.02234
2.30783	0.921726	1.01852
2.3095	0.918388	1.01185
2.31117	0.916958	1.00517
2.31283	0.919342	1.00088
2.3145	0.919342	0.997066
2.31617	0.914097	0.992775
2.31783	0.913143	0.990391
2.3195	0.91362	0.993252
2.32117	0.912189	0.993252
2.32283	0.908375	0.991821
2.3245	0.906944	0.993252
2.32617	0.906944	0.991821
2.32783	0.906944	0.987053
2.3295	0.905514	0.977516
2.33117	0.898361	0.967979
2.33283	0.891209	0.958443
2.3345	0.886917	0.948906
2.33617	0.883579	0.941277
2.33783	0.876427	0.941753
2.3395	0.870228	0.946999
2.34117	0.873089	0.955582
2.34283	0.881672	0.961781
2.3445	0.884533	0.967503
2.34617	0.885487	0.97084
2.34783	0.882149	0.970364
2.3495	0.87738	0.973701
2.35117	0.874043	0.97847
2.35283	0.870228	0.984192
2.3545	0.869751	0.98753
2.35617	0.865459	0.992775
2.35783	0.860214	1.00136
2.3595	0.85783	1.0066
2.36117	0.857353	1.01137
2.36283	0.860214	1.01662
2.3645	0.859737	1.02091
2.36617	0.862122	1.02234
2.36783	0.869751	1.02329
2.3695	0.876427	1.02425
2.37117	0.878811	1.02377
2.37283	0.876427	1.02615
2.3745	0.874043	1.03378
2.37617	0.874996	1.0457
2.37783	0.872612	1.05286
2.3795	0.865459	1.05524
2.38117	0.854969	1.05476
2.38283	0.844002	1.05476
2.3845	0.833988	1.05572
2.38617	0.824928	1.05572
2.38783	0.824928	1.05619
2.3895	0.831127	1.05858
2.39117	0.83971	1.0643
2.39283	0.845909	1.06382
2.3945	0.84877	1.05572
2.39617	0.847816	1.05238
2.39783	0.837803	1.05524
2.3995	0.828743	1.0581
2.40117	0.823498	1.05715
2.40283	0.823975	1.05238
2.4045	0.827312	1.04618
2.40617	0.829697	1.03807
2.40783	0.831604	1.02949
2.4095	0.831604	1.01995
2.41117	0.831604	1.0128
2.41283	0.828266	1.00994
2.4145	0.824451	1.00613
2.41617	0.82016	0.998497
2.41783	0.819206	0.988483
2.4195	0.815868	0.982761
2.42117	0.809193	0.977516
2.42283	0.803947	0.970364
2.4245	0.802517	0.967026
2.42617	0.805855	0.965118
2.42783	0.80967	0.959396
2.4295	0.811577	0.944614
2.43117	0.812531	0.926971
2.43283	0.811577	0.917435
2.4345	0.810146	0.911236
2.43617	0.804901	0.899792
2.43783	0.798702	0.88501
2.4395	0.795364	0.874996
2.44117	0.792027	0.871181
2.44283	0.79155	0.862598
2.4445	0.790119	0.84877
2.44617	0.788689	0.835896
2.44783	0.786304	0.82922
2.4495	0.786781	0.820637
2.45117	0.786781	0.814915
2.45283	0.787258	0.810623
2.4545	0.787258	0.810623
2.45617	0.787735	0.814438
2.45783	0.787735	0.818729
2.4595	0.785351	0.820637
2.46117	0.786304	0.812054
2.46283	0.786304	0.80204
2.4645	0.782967	0.794888
2.46617	0.780106	0.788212
2.46783	0.780582	0.778198
2.4695	0.78249	0.771523
2.47117	0.782967	0.765324
2.47283	0.779629	0.762463
2.4745	0.774384	0.756264
2.47617	0.767231	0.751019
2.47783	0.764847	0.746727
2.4795	0.766277	0.743866
2.48117	0.763416	0.747681
2.48283	0.756741	0.752449
2.4845	0.757694	0.760555
2.48617	0.764847	0.7658
2.48783	0.766277	0.771523
2.4895	0.761032	0.772476
2.49117	0.758171	0.768185
2.49283	0.759125	0.759602
2.4945	0.756264	0.752449
2.49617	0.750065	0.747204
2.49783	0.741959	0.741482
2.4995	0.736237	0.740528
2.50117	0.733376	0.741005
2.50283	0.736237	0.741005
2.5045	0.741959	0.736237
2.50617	0.745296	0.730991
2.50783	0.748634	0.729561
2.5095	0.752449	0.728607
2.51117	0.757694	0.731468
2.51283	0.757694	0.73576
2.5145	0.752926	0.740528
2.51617	0.751972	0.739574
2.51783	0.755787	0.73576
2.5195	0.758648	0.732899
2.52117	0.75531	0.723362
2.52283	0.752926	0.713825
2.5245	0.748158	0.70715
2.52617	0.739098	0.707626
2.52783	0.732422	0.712395
2.5295	0.733852	0.716209
2.53117	0.735283	0.720978
2.53283	0.73576	0.725269
2.5345	0.743389	0.729561
2.53617	0.754833	0.732422
2.53783	0.761032	0.730038
2.5395	0.758648	0.727653
2.54117	0.75388	0.726223
2.54283	0.747681	0.727653
2.5445	0.743389	0.723839
2.54617	0.733376	0.720501
2.54783	0.721931	0.71907
2.5495	0.712395	0.717163
2.55117	0.708103	0.715256
2.55283	0.710964	0.714302
2.5545	0.717163	0.714779
2.55617	0.72813	0.717163
2.55783	0.733852	0.721931
2.5595	0.732422	0.727653
2.56117	0.732899	0.730991
2.56283	0.731945	0.731468
2.5645	0.721931	0.733376
2.56617	0.711441	0.731945
2.56783	0.710011	0.726223
2.5695	0.715256	0.718117
2.57117	0.714302	0.712395
2.57283	0.710964	0.70858
2.5745	0.708103	0.709057
2.57617	0.706196	0.710487
2.57783	0.699997	0.710964
2.5795	0.694275	0.710964
2.58117	0.691414	0.710964
2.58283	0.692368	0.708103
2.5845	0.694752	0.701904
2.58617	0.694275	0.695229
2.58783	0.695229	0.691414
2.5895	0.700474	0.688553
2.59117	0.703812	0.686169
2.59283	0.704765	0.685215
2.5945	0.705719	0.684738
2.59617	0.70715	0.680923
2.59783	0.703335	0.673294
2.5995	0.695229	0.665665
2.60117	0.689507	0.660896
2.60283	0.688553	0.658035
2.6045	0.691891	0.654697
2.60617	0.695229	0.653267
2.60783	0.697136	0.660419
2.6095	0.696182	0.667572
2.61117	0.699043	0.67091
2.61283	0.69809	0.67091
2.6145	0.692844	0.668049
2.61617	0.689507	0.665665
2.61783	0.691414	0.659466
2.6195	0.694752	0.655174
2.62117	0.689507	0.650883
2.62283	0.682831	0.648975
2.6245	0.678539	0.652313
2.62617	0.67234	0.658512
2.62783	0.665665	0.661373
2.6295	0.662327	0.659466
2.63117	0.666142	0.658989
2.63283	0.669956	0.66185
2.6345	0.67234	0.661373
2.63617	0.676632	0.657558
2.63783	0.680447	0.654221
2.6395	0.679493	0.654221
2.64117	0.676155	0.656605
2.64283	0.671864	0.653744
2.6445	0.668049	0.648975
2.64617	0.666618	0.641346
2.64783	0.668049	0.636578
2.6495	0.672817	0.632763
2.65117	0.678062	0.627995
2.65283	0.685692	0.623703
2.6545	0.691891	0.623703
2.65617	0.696659	0.627995
2.65783	0.695229	0.632286
2.6595	0.68903	0.636101
2.66117	0.680923	0.641346
2.66283	0.671387	0.64373
2.6645	0.659466	0.642776
2.66617	0.647068	0.641823
2.66783	0.645161	0.638962
2.6695	0.649452	0.635147
2.67117	0.655174	0.633717
2.67283	0.656605	0.634193
2.6745	0.657558	0.633717
2.67617	0.659466	0.63467
2.67783	0.657558	0.637531
2.6795	0.656128	0.644684
2.68117	0.654221	0.645161
2.68283	0.65279	0.646591
2.6845	0.65279	0.647545
2.68617	0.653267	0.648975
2.68783	0.65136	0.651836
2.6895	0.645161	0.65136
2.69117	0.639915	0.651836
2.69283	0.639915	0.655174
2.6945	0.643253	0.665665
2.69617	0.644207	0.668526
2.69783	0.642776	0.667095
2.6995	0.644207	0.665665
2.70117	0.645638	0.669479
2.70283	0.648975	0.668049
2.7045	0.647068	0.662327
2.70617	0.639439	0.662804
2.70783	0.635147	0.671864
2.7095	0.63467	0.676632
2.71117	0.637531	0.674248
2.71283	0.633717	0.676632
2.7145	0.629425	0.684261
2.71617	0.632763	0.689983
2.71783	0.63467	0.687122
2.7195	0.629425	0.685692
2.72117	0.622272	0.685692
2.72283	0.621796	0.683308
2.7245	0.622272	0.677109
2.72617	0.619411	0.670433
2.72783	0.615597	0.664234
2.7295	0.61655	0.658989
2.73117	0.617504	0.659943
2.73283	0.619411	0.659943
2.7345	0.623226	0.659943
2.73617	0.632286	0.655651
2.73783	0.646114	0.650883
2.7395	0.655174	0.647068
2.74117	0.656605	0.64373
2.74283	0.655174	0.639439
2.7445	0.653744	0.630379
2.74617	0.648499	0.62418
2.74783	0.641346	0.622749
2.7495	0.636101	0.622272
2.75117	0.634193	0.617981
2.75283	0.632763	0.611305
2.7545	0.634193	0.605583
2.75617	0.637054	0.603199
2.75783	0.634193	0.60463
2.7595	0.629902	0.60606
2.76117	0.627041	0.605106
2.76283	0.626087	0.608921
2.7645	0.619888	0.617027
2.76617	0.610352	0.628471
2.76783	0.60463	0.633717
2.7695	0.60463	0.637531
2.77117	0.604153	0.636101
2.77283	0.599384	0.63467
2.7745	0.593185	0.629902
2.77617	0.590324	0.625134
2.77783	0.586987	0.621319
2.7795	0.581264	0.614643
2.78117	0.57745	0.615597
2.78283	0.572681	0.618935
2.7845	0.572681	0.627518
2.78617	0.570774	0.626564
2.78783	0.574589	0.617027
2.7895	0.580788	0.606537
2.79117	0.58794	0.597477
2.79283	0.594139	0.591755
2.7945	0.597954	0.579357
2.79617	0.602245	0.570297
2.79783	0.602245	0.572205
2.7995	0.602245	0.582218
2.80117	0.599861	0.593185
2.80283	0.596046	0.599384
2.8045	0.591755	0.607491
2.80617	0.590324	0.612259
2.80783	0.585556	0.61512
2.8095	0.577927	0.614166
2.81117	0.574112	0.607491
2.81283	0.576496	0.601292
2.8145	0.580311	0.600338
2.81617	0.584602	0.607967
2.81783	0.591755	0.617027
2.8195	0.597477	0.62418
2.82117	0.599861	0.627518
2.82283	0.603199	0.630379
2.8245	0.603199	0.63324
2.82617	0.601292	0.63324
2.82783	0.598907	0.632763
2.8295	0.597477	0.634193
2.83117	0.593662	0.641346
2.83283	0.589371	0.646591
2.8345	0.589371	0.649929
2.83617	0.589371	0.654697
2.83783	0.592232	0.657082
2.8395	0.592232	0.659466
2.84117	0.593662	0.661373
2.84283	0.591278	0.664711
2.8445	0.586987	0.663757
2.84617	0.58651	0.658989
2.84783	0.587463	0.655651
2.8495	0.585556	0.655651
2.85117	0.581741	0.655174
2.85283	0.580311	0.648022
2.8545	0.579357	0.642776
2.85617	0.577927	0.64373
2.85783	0.573635	0.642776
2.8595	0.572205	0.639915
2.86117	0.574112	0.631332
2.86283	0.574112	0.626564
2.8645	0.568867	0.625134
2.86617	0.563622	0.624657
2.86783	0.561237	0.621796
2.8695	0.564575	0.613213
2.87117	0.566483	0.607967
2.87283	0.570774	0.608444
2.8745	0.574112	0.607967
2.87617	0.578403	0.602245
2.87783	0.581264	0.594139
2.8795	0.57745	0.590801
2.88117	0.573158	0.590324
2.88283	0.569344	0.587463
2.8845	0.56982	0.584602
2.88617	0.569344	0.581741
2.88783	0.569344	0.581264
2.8895	0.570297	0.581741
2.89117	0.569344	0.584126
2.89283	0.566483	0.586033
2.8945	0.567436	0.585556
2.89617	0.56982	0.583172
2.89783	0.570297	0.583172
2.8995	0.562668	0.581741
2.90117	0.561714	0.576019
2.90283	0.567436	0.567436
2.9045	0.570297	0.555992
2.90617	0.565052	0.54884
2.90783	0.559807	0.545502
2.9095	0.561714	0.544548
2.91117	0.561237	0.543594
2.91283	0.556946	0.54121
2.9145	0.551224	0.542164
2.91617	0.55027	0.548363
2.91783	0.552654	0.55027
2.9195	0.558853	0.547886
2.92117	0.563622	0.545025
2.92283	0.567913	0.546932
2.9245	0.565529	0.551701
2.92617	0.564098	0.549793
2.92783	0.558853	0.545025
2.9295	0.552654	0.540257
2.93117	0.546455	0.534058
2.93283	0.542164	0.528336
2.9345	0.547886	0.52309
2.93617	0.554085	0.520229
2.93783	0.558853	0.521183
2.9395	0.564575	0.523567
2.94117	0.569344	0.528812
2.94283	0.572205	0.530243
2.9445	0.575066	0.528812
2.94617	0.577927	0.524521
2.94783	0.580788	0.52166
2.9495	0.579357	0.517368
2.95117	0.576973	0.512123
2.95283	0.576496	0.509262
2.9545	0.574589	0.508308
2.95617	0.571728	0.510693
2.95783	0.566006	0.510693
2.9595	0.562668	0.512123
2.96117	0.560284	0.511646
2.96283	0.560284	0.514507
2.9645	0.555515	0.518799
2.96617	0.549793	0.517845
2.96783	0.547409	0.5126
2.9695	0.550747	0.509739
2.97117	0.555515	0.508308
2.97283	0.557899	0.504494
2.9745	0.55933	0.499249
2.97617	0.563622	0.495911
2.97783	0.570774	0.495911
2.9795	0.572205	0.491619
2.98117	0.565052	0.487328
2.98283	0.557423	0.484467
2.9845	0.556469	0.481606
2.98617	0.551701	0.483036
2.98783	0.545502	0.486374
2.9895	0.537395	0.493526
2.99117	0.535488	0.499249
2.99283	0.53215	0.50211
2.9945	0.527859	0.50354
2.99617	0.527859	0.500679
2.99783	0.530243	0.496387
2.9995	0.535488	0.494957
3.00117	0.54121	0.492573
3.00283	0.55027	0.494003
3.0045	0.555992	0.498295
3.00617	0.551701	0.502586
3.00783	0.544071	0.504017
3.0095	0.538349	0.506878
3.01117	0.538826	0.505924
3.01283	0.536919	0.503063
3.0145	0.534534	0.499249
3.01617	0.537872	0.497818
3.01783	0.54121	0.496387
3.0195	0.542641	0.490665
3.02117	0.538349	0.494003
3.02283	0.534534	0.50211
3.0245	0.533581	0.512123
3.02617	0.537395	0.516891
3.02783	0.54121	0.514507
3.0295	0.544071	0.509262
3.03117	0.546455	0.505924
3.03283	0.547886	0.501156
3.0345	0.547409	0.492096
3.03617	0.537395	0.486374
3.03783	0.528812	0.490189
3.0395	0.52309	0.497341
3.04117	0.522614	0.497818
3.04283	0.525951	0.498772
3.0445	0.534058	0.499249
3.04617	0.545979	0.493526
3.04783	0.553608	0.485897
3.0495	0.555992	0.484467
3.05117	0.549793	0.487804
3.05283	0.543118	0.484943
3.0545	0.536442	0.483036
3.05617	0.53072	0.487804
3.05783	0.525475	0.495434
3.0595	0.525475	0.501633
3.06117	0.528812	0.507355
3.06283	0.531197	0.510693
3.0645	0.531673	0.515938
3.06617	0.531197	0.520229
3.06783	0.536442	0.52309
3.0695	0.537872	0.518322
3.07117	0.538349	0.509739
3.07283	0.536919	0.504017
3.0745	0.535488	0.50211
3.07617	0.529289	0.507832
3.07783	0.520706	0.515938
3.0795	0.516415	0.52166
3.08117	0.513554	0.525951
3.08283	0.511169	0.533581
3.0845	0.510216	0.541687
3.08617	0.515461	0.542164
3.08783	0.52166	0.536442
3.0895	0.52309	0.536919
3.09117	0.524998	0.544548
3.09283	0.525475	0.555515
3.0945	0.528336	0.557423
3.09617	0.526428	0.56076
3.09783	0.520229	0.572205
3.0995	0.518799	0.585556
3.10117	0.517368	0.593662
3.10283	0.517368	0.595093
3.1045	0.51403	0.600815
3.10617	0.512123	0.608921
3.10783	0.508308	0.617504
3.1095	0.504017	0.626087
3.11117	0.502586	0.637054
3.11283	0.500202	0.648499
3.1145	0.492573	0.658989
3.11617	0.484943	0.674725
3.11783	0.482559	0.686646
3.1195	0.48399	0.695705
3.12117	0.48542	0.705242
3.12283	0.487328	0.722885
3.1245	0.491619	0.739098
3.12617	0.498295	0.747681
3.12783	0.504494	0.752926
3.1295	0.504971	0.758171
3.13117	0.500202	0.766277
3.13283	0.498295	0.775814
3.1345	0.499249	0.788689
3.13617	0.498295	0.804901
3.13783	0.500679	0.822067
3.1395	0.504494	0.838757
3.14117	0.509739	0.854015
3.14283	0.508308	0.865459
3.1445	0.505447	0.870228
3.14617	0.50354	0.872135
3.14783	0.499725	0.878811
3.1495	0.495434	0.88644
3.15117	0.490189	0.888824
3.15283	0.490189	0.882626
3.1545	0.488758	0.876904
3.15617	0.489235	0.874043
3.15783	0.491142	0.871658
3.1595	0.490665	0.867844
3.16117	0.491619	0.865459
3.16283	0.49305	0.865936
3.1645	0.496864	0.866413
3.16617	0.495911	0.861168
3.16783	0.492096	0.856876
3.1695	0.488758	0.854492
3.17117	0.48542	0.852108
3.17283	0.478745	0.848293
3.1745	0.474453	0.841618
3.17617	0.47493	0.836849
3.17783	0.479698	0.826359
3.1795	0.487328	0.8111
3.18117	0.49305	0.791073
3.18283	0.495434	0.77486
3.1845	0.495911	0.7658
3.18617	0.499725	0.751972
3.18783	0.501633	0.73576
3.1895	0.498295	0.726223
3.19117	0.493526	0.721931
3.19283	0.490665	0.711441
3.1945	0.490189	0.689983
3.19617	0.488281	0.669479
3.19783	0.484467	0.654697
3.1995	0.481606	0.637531
3.20117	0.481129	0.622749
3.20283	0.482082	0.612736
3.2045	0.479698	0.610352
3.20617	0.47493	0.607491
3.20783	0.470161	0.600338
3.2095	0.466347	0.592709
3.21117	0.469208	0.586033
3.21283	0.477791	0.57888
3.2145	0.484943	0.56982
3.21617	0.488758	0.561714
3.21783	0.491142	0.557899
3.2195	0.494003	0.550747
3.22117	0.493526	0.537872
3.22283	0.484943	0.523567
3.2245	0.478268	0.516891
3.22617	0.480175	0.512123
3.22783	0.487804	0.501633
3.2295	0.492573	0.493526
3.23117	0.49305	0.487328
3.23283	0.495434	0.48399
3.2345	0.501156	0.482559
3.23617	0.500202	0.483036
3.23783	0.497818	0.483036
3.2395	0.49448	0.482559
3.24117	0.49305	0.484943
3.24283	0.491142	0.483036
3.2445	0.489235	0.471592
3.24617	0.492096	0.459671
3.24783	0.492096	0.459194
3.2495	0.491619	0.459194
3.25117	0.486851	0.461102
3.25283	0.48399	0.463963
3.2545	0.478745	0.46587
3.25617	0.467777	0.462055
3.25783	0.458717	0.454903
3.2595	0.454903	0.450611
3.26117	0.456333	0.447273
3.26283	0.457287	0.445843
3.2645	0.45681	0.448227
3.26617	0.453949	0.452518
3.26783	0.449657	0.455856
3.2695	0.448704	0.456333
3.27117	0.450134	0.448704
3.27283	0.452042	0.440598
3.2745	0.453949	0.440121
3.27617	0.458717	0.444412
3.27783	0.466347	0.440121
3.2795	0.470161	0.434399
3.28117	0.470161	0.435352
3.28283	0.471592	0.438213
3.2845	0.477791	0.431061
3.28617	0.48399	0.419617
3.28783	0.486851	0.417233
3.2895	0.486851	0.420094
3.29117	0.482559	0.42057
3.29283	0.47636	0.42057
3.2945	0.469208	0.422955
3.29617	0.463486	0.428677
3.29783	0.458717	0.42963
3.2995	0.457287	0.430584
3.30117	0.462532	0.432491
3.30283	0.468731	0.436783
3.3045	0.472069	0.439644
3.30617	0.4673	0.442505
3.30783	0.467777	0.451088
3.3095	0.472546	0.452995
3.31117	0.47636	0.452042
3.31283	0.476837	0.449181
3.3145	0.474453	0.449181
3.31617	0.479221	0.44632
3.31783	0.482559	0.442982
3.3195	0.484467	0.441551
3.32117	0.484943	0.439167
3.32283	0.48399	0.433922
3.3245	0.48399	0.429153
3.32617	0.482082	0.427246
3.32783	0.476837	0.423431
3.3295	0.469208	0.421047
3.33117	0.458241	0.422001
[truncated: 4,008 more rows]

## Sheet: ED Fig. 2k
Time (min):	ATP + GTP	ATP + GTP + KpOptS
0.00116667	0.211716	0.219345
0.00283333	0.208855	0.218391
0.0045	0.211716	0.221252
0.00616667	0.220299	0.22316
0.00783333	0.224113	0.220299
0.0095	0.222206	0.217438
0.0111667	0.22459	0.218868
0.0128333	0.232697	0.225067
0.0145	0.240326	0.230312
0.0161667	0.240803	0.231266
0.0178333	0.240326	0.233173
0.0195	0.245571	0.237942
0.0211667	0.252724	0.237465
0.0228333	0.255108	0.229359
0.0245	0.252247	0.216484
0.0261667	0.246048	0.20504
0.0278333	0.241756	0.201225
0.0295	0.237465	0.200272
0.0311667	0.23222	0.202179
0.0328333	0.22459	0.207424
0.0345	0.218391	0.212669
0.0361667	0.220776	0.216007
0.0378333	0.226498	0.216007
0.0395	0.230312	0.218391
0.0411667	0.231266	0.220299
0.0428333	0.234127	0.219345
0.0445	0.234604	0.219345
0.0461667	0.236034	0.226021
0.0478333	0.234127	0.229836
0.0495	0.233173	0.225544
0.0511667	0.236511	0.218391
0.0528333	0.239372	0.217438
0.0545	0.244617	0.218391
0.0561667	0.245094	0.218391
0.0578333	0.246048	0.218391
0.0595	0.246525	0.221729
0.0611667	0.241756	0.228882
0.0628333	0.237942	0.235558
0.0645	0.238895	0.24271
0.0661667	0.244141	0.242233
0.0678333	0.244141	0.238419
0.0695	0.241756	0.236511
0.0711667	0.243664	0.238419
0.0728333	0.245571	0.239849
0.0745	0.24271	0.236988
0.0761667	0.23222	0.23365
0.0778333	0.227451	0.235081
0.0795	0.227928	0.24128
0.0811667	0.227451	0.241756
0.0828333	0.225067	0.23222
0.0845	0.226974	0.22316
0.0861667	0.234604	0.221729
0.0878333	0.241756	0.221252
0.0895	0.245094	0.216484
0.0911667	0.245571	0.212669
0.0928333	0.244141	0.214577
0.0945	0.240803	0.222206
0.0961667	0.242233	0.23365
0.0978333	0.246048	0.243664
0.0995	0.251293	0.246048
0.101167	0.254154	0.244141
0.102833	0.255108	0.246525
0.1045	0.257969	0.25034
0.106167	0.257015	0.25177
0.107833	0.250816	0.244617
0.1095	0.242233	0.239372
0.111167	0.238895	0.241756
0.112833	0.240803	0.247002
0.1145	0.237465	0.243664
0.116167	0.23365	0.235558
0.117833	0.229359	0.231266
0.1195	0.226498	0.229836
0.121167	0.22316	0.227928
0.122833	0.222206	0.221252
0.1245	0.22459	0.21553
0.126167	0.223637	0.213146
0.127833	0.22316	0.217438
0.1295	0.226974	0.22459
0.131167	0.233173	0.224113
0.132833	0.234604	0.222206
0.1345	0.234604	0.218868
0.136167	0.237942	0.216484
0.137833	0.245571	0.217915
0.1395	0.248909	0.218868
0.141167	0.246525	0.219345
0.142833	0.238895	0.218868
0.1445	0.23222	0.224113
0.146167	0.228882	0.229359
0.147833	0.22459	0.227928
0.1495	0.219345	0.219822
0.151167	0.215054	0.213623
0.152833	0.219345	0.215054
0.1545	0.22316	0.22316
0.156167	0.225067	0.228405
0.157833	0.224113	0.228882
0.1595	0.226498	0.233173
0.161167	0.230789	0.243187
0.162833	0.231743	0.249386
0.1645	0.232697	0.244617
0.166167	0.236034	0.237465
0.167833	0.236988	0.23365
0.1695	0.234127	0.234127
0.171167	0.233173	0.231743
0.172833	0.234127	0.226498
0.1745	0.23222	0.225544
0.176167	0.225544	0.226974
0.177833	0.217915	0.228882
0.1795	0.218391	0.227928
0.181167	0.222683	0.226974
0.182833	0.227451	0.223637
0.1845	0.233173	0.217915
0.186167	0.240803	0.219822
0.187833	0.249386	0.226974
0.1895	0.25177	0.234127
0.191167	0.247002	0.236511
0.192833	0.239372	0.240803
0.1945	0.236511	0.244617
0.196167	0.234604	0.243187
0.197833	0.231743	0.239849
0.1995	0.226498	0.238895
0.201167	0.225067	0.240803
0.202833	0.221252	0.239372
0.2045	0.217438	0.238419
0.206167	0.216007	0.239849
0.207833	0.219345	0.238895
0.2095	0.226021	0.231743
0.211167	0.235081	0.227451
0.212833	0.249863	0.229836
0.2145	0.259399	0.235081
0.216167	0.262737	0.233173
0.217833	0.264168	0.228405
0.2195	0.262737	0.226498
0.221167	0.258446	0.227928
0.222833	0.254631	0.226021
0.2245	0.249863	0.222683
0.226167	0.244617	0.222683
0.227833	0.24128	0.227451
0.2295	0.245571	0.230789
0.231167	0.249863	0.233173
0.232833	0.249863	0.233173
0.2345	0.252724	0.23222
0.236167	0.255585	0.234127
0.237833	0.258923	0.236511
0.2395	0.257969	0.237942
0.241167	0.256062	0.234127
0.242833	0.249386	0.232697
0.2445	0.246048	0.236034
0.246167	0.243187	0.240803
0.247833	0.237942	0.241756
0.2495	0.227928	0.239372
0.251167	0.217438	0.236511
0.252833	0.215054	0.237942
0.2545	0.216961	0.236034
0.256167	0.225544	0.230789
0.257833	0.230789	0.227451
0.2595	0.234604	0.231743
0.261167	0.240803	0.243664
0.262833	0.248909	0.250816
0.2645	0.248909	0.254631
0.266167	0.246048	0.249863
0.267833	0.247478	0.247955
0.2695	0.247002	0.244141
0.271167	0.244141	0.236511
0.272833	0.24271	0.229836
0.2745	0.239849	0.226974
0.276167	0.230312	0.23222
0.277833	0.219822	0.235558
0.2795	0.220776	0.240326
0.281167	0.22316	0.247002
0.282833	0.22316	0.252724
0.2845	0.22459	0.249386
0.286167	0.230312	0.245094
0.287833	0.236511	0.243664
0.2895	0.241756	0.239849
0.291167	0.24271	0.233173
0.292833	0.239849	0.228405
0.2945	0.240803	0.230789
0.296167	0.245094	0.23365
0.297833	0.247478	0.231266
0.2995	0.247478	0.22459
0.301167	0.250816	0.216007
0.302833	0.254154	0.210285
0.3045	0.249386	0.208855
0.306167	0.240326	0.208855
0.307833	0.236511	0.209808
0.3095	0.231743	0.217915
0.311167	0.226498	0.230312
0.312833	0.222683	0.240803
0.3145	0.227451	0.245094
0.316167	0.230789	0.244617
0.317833	0.23222	0.244617
0.3195	0.234604	0.244617
0.321167	0.236988	0.246048
0.322833	0.234604	0.247955
0.3245	0.226974	0.249386
0.326167	0.222206	0.253677
0.327833	0.220299	0.252247
0.3295	0.222683	0.249386
0.331167	0.227928	0.243664
0.332833	0.238895	0.237942
0.3345	0.249863	0.230789
0.336167	0.259399	0.228882
0.337833	0.263214	0.232697
0.3395	0.262737	0.235558
0.341167	0.256538	0.238895
0.342833	0.247955	0.24271
0.3445	0.244617	0.249863
0.346167	0.244617	0.252724
0.347833	0.246048	0.252247
0.3495	0.245094	0.249863
0.351167	0.245094	0.242233
0.352833	0.248432	0.234604
0.3545	0.247955	0.227928
0.356167	0.244141	0.223637
0.357833	0.241756	0.221252
0.3595	0.241756	0.217915
0.361167	0.24271	0.216961
0.362833	0.24271	0.213146
0.3645	0.238895	0.213623
0.366167	0.237942	0.215054
0.367833	0.238419	0.221252
0.3695	0.237465	0.23222
0.371167	0.237465	0.246525
0.372833	0.236988	0.263214
0.3745	0.238419	0.268459
0.376167	0.236988	0.264168
0.377833	0.233173	0.257969
0.3795	0.236034	0.254631
0.381167	0.239372	0.251293
0.382833	0.239849	0.246048
0.3845	0.240326	0.244617
0.386167	0.245094	0.252724
0.387833	0.249863	0.258446
0.3895	0.250816	0.261307
0.391167	0.247002	0.260353
0.392833	0.243187	0.259399
0.3945	0.241756	0.257969
0.396167	0.242233	0.250816
0.397833	0.244141	0.246048
0.3995	0.241756	0.240803
0.401167	0.24128	0.236034
0.402833	0.24128	0.23365
0.4045	0.239372	0.23365
0.406167	0.235558	0.235558
0.407833	0.230312	0.233173
0.4095	0.227451	0.232697
0.411167	0.225067	0.23365
0.412833	0.227928	0.232697
0.4145	0.235558	0.230312
0.416167	0.240326	0.23365
0.417833	0.243664	0.236511
0.4195	0.244617	0.233173
0.421167	0.249386	0.23365
0.422833	0.25177	0.236511
0.4245	0.25034	0.238895
0.426167	0.247002	0.236034
0.427833	0.246525	0.236034
0.4295	0.252724	0.238895
0.431167	0.253201	0.239849
0.432833	0.248432	0.236034
0.4345	0.239849	0.231266
0.436167	0.238419	0.231743
0.437833	0.239849	0.234127
0.4395	0.243664	0.236034
0.441167	0.250816	0.236034
0.442833	0.255585	0.235558
0.4445	0.261307	0.235558
0.446167	0.266075	0.236988
0.447833	0.268936	0.244617
0.4495	0.266075	0.248909
0.451167	0.257969	0.25034
0.452833	0.25177	0.252724
0.4545	0.25034	0.261784
0.456167	0.248909	0.266552
0.457833	0.241756	0.26083
0.4595	0.238419	0.256062
0.461167	0.239372	0.257969
0.462833	0.247478	0.266552
0.4645	0.255108	0.271797
0.466167	0.258446	0.271797
0.467833	0.260353	0.267506
0.4695	0.256538	0.263691
0.471167	0.253677	0.260353
0.472833	0.248909	0.251293
0.4745	0.243664	0.236988
0.476167	0.240326	0.226974
0.477833	0.24271	0.225067
0.4795	0.244141	0.229836
0.481167	0.240803	0.235081
0.482833	0.237465	0.237942
0.4845	0.232697	0.240326
0.486167	0.230789	0.244617
0.487833	0.227928	0.246525
0.4895	0.231743	0.245571
0.491167	0.236511	0.236511
0.492833	0.239849	0.228882
0.4945	0.245571	0.228882
0.496167	0.252724	0.236511
0.497833	0.256538	0.240803
0.4995	0.25034	0.241756
0.501167	0.243664	0.248432
0.502833	0.240326	0.259876
0.5045	0.237942	0.266552
0.506167	0.231743	0.261307
0.507833	0.227451	0.255585
0.5095	0.228882	0.249863
0.511167	0.234127	0.24128
0.512833	0.244141	0.232697
0.5145	0.250816	0.230789
0.516167	0.252724	0.231743
0.517833	0.247002	0.231266
0.5195	0.240803	0.232697
0.521167	0.239372	0.242233
0.522833	0.239372	0.25034
0.5245	0.239849	0.25034
0.526167	0.242233	0.25034
0.527833	0.251293	0.253201
0.5295	0.26083	0.256062
0.531167	0.264168	0.251293
0.532833	0.261307	0.243187
0.5345	0.255108	0.237465
0.536167	0.255108	0.233173
0.537833	0.257969	0.230312
0.5395	0.259876	0.234604
0.541167	0.257969	0.239849
0.542833	0.255108	0.244617
0.5445	0.254631	0.246525
0.546167	0.252247	0.248432
0.547833	0.246048	0.253677
0.5495	0.238895	0.253201
0.551167	0.236511	0.253201
0.552833	0.234604	0.250816
0.5545	0.236988	0.25034
0.556167	0.238419	0.252247
0.557833	0.236988	0.252724
0.5595	0.234604	0.251293
0.561167	0.235558	0.249863
0.562833	0.237465	0.248432
0.5645	0.23365	0.246525
0.566167	0.231743	0.245571
0.567833	0.233173	0.24271
0.5695	0.24128	0.238419
0.571167	0.244617	0.236988
0.572833	0.245571	0.238419
0.5745	0.250816	0.238419
0.576167	0.25177	0.23222
0.577833	0.252247	0.226974
0.5795	0.249863	0.227451
0.581167	0.248432	0.231266
0.582833	0.248909	0.231743
0.5845	0.249386	0.229359
0.586167	0.248909	0.231266
0.587833	0.25034	0.239849
0.5895	0.25034	0.244141
0.591167	0.25177	0.237942
0.592833	0.249386	0.233173
0.5945	0.245571	0.235558
0.596167	0.247002	0.236988
0.597833	0.25034	0.23222
0.5995	0.250816	0.226021
0.601167	0.245571	0.224113
0.602833	0.243664	0.226021
0.6045	0.246048	0.229359
0.606167	0.247478	0.230789
0.607833	0.243187	0.23222
0.6095	0.236511	0.233173
0.611167	0.235081	0.233173
0.612833	0.236034	0.235558
0.6145	0.236034	0.235081
0.616167	0.236034	0.232697
0.617833	0.236988	0.229836
0.6195	0.240326	0.227928
0.621167	0.247002	0.232697
0.622833	0.253201	0.236511
0.6245	0.252247	0.243664
0.626167	0.248909	0.247478
0.627833	0.25177	0.248432
0.6295	0.256062	0.250816
0.631167	0.255585	0.25177
0.632833	0.25177	0.248432
0.6345	0.249863	0.237942
0.636167	0.251293	0.23222
0.637833	0.25177	0.23222
0.6395	0.255585	0.23365
0.641167	0.257015	0.23365
0.642833	0.253201	0.234604
0.6445	0.249386	0.240326
0.646167	0.249863	0.248909
0.647833	0.249386	0.252247
0.6495	0.247955	0.245094
0.651167	0.247478	0.238419
0.652833	0.25177	0.239372
0.6545	0.255585	0.239849
0.656167	0.255108	0.233173
0.657833	0.253677	0.225067
0.6595	0.248909	0.22316
0.661167	0.245571	0.220776
0.662833	0.246525	0.215054
0.6645	0.247002	0.211239
0.666167	0.242233	0.210285
0.667833	0.230789	0.216484
0.6695	0.224113	0.223637
0.671167	0.225067	0.228882
0.672833	0.22459	0.231743
0.6745	0.228405	0.231743
0.676167	0.23365	0.232697
0.677833	0.24271	0.233173
0.6795	0.247002	0.236511
0.681167	0.245571	0.240326
0.682833	0.245094	0.238895
0.6845	0.245571	0.238419
0.686167	0.250816	0.24271
0.687833	0.257015	0.246048
0.6895	0.26083	0.248432
0.691167	0.258446	0.247955
0.692833	0.249386	0.246525
0.6945	0.237942	0.243664
0.696167	0.231266	0.244141
0.697833	0.229836	0.248432
0.6995	0.234604	0.246525
0.701167	0.239849	0.245094
0.702833	0.247955	0.248909
0.7045	0.260353	0.256538
0.706167	0.267982	0.257492
0.707833	0.268936	0.253201
0.7095	0.259876	0.253201
0.711167	0.256062	0.252724
0.712833	0.255108	0.251293
0.7145	0.252724	0.244617
0.716167	0.246048	0.239849
0.717833	0.241756	0.239849
0.7195	0.246048	0.244141
0.721167	0.253201	0.254154
0.722833	0.257492	0.264168
0.7245	0.253677	0.270367
0.726167	0.247955	0.273228
0.727833	0.243664	0.276566
0.7295	0.246048	0.276566
0.731167	0.246525	0.273228
0.732833	0.24271	0.267029
0.7345	0.240803	0.265598
0.736167	0.247478	0.265121
0.737833	0.255108	0.266552
0.7395	0.252724	0.266075
0.741167	0.248432	0.259399
0.742833	0.247478	0.254631
0.7445	0.250816	0.253677
0.746167	0.247478	0.256538
0.747833	0.239372	0.251293
0.7495	0.236034	0.244617
0.751167	0.24128	0.241756
0.752833	0.246525	0.240803
0.7545	0.246048	0.24128
0.756167	0.247955	0.242233
0.757833	0.252724	0.245571
0.7595	0.253201	0.247478
0.761167	0.249863	0.25177
0.762833	0.25177	0.255108
0.7645	0.258446	0.253677
0.766167	0.259876	0.248432
0.767833	0.260353	0.243664
0.7695	0.265598	0.243664
0.771167	0.269413	0.247002
0.772833	0.268459	0.247955
0.7745	0.259399	0.247002
0.776167	0.254154	0.246048
0.777833	0.254631	0.248432
0.7795	0.256062	0.249386
0.781167	0.256062	0.246048
0.782833	0.251293	0.244617
0.7845	0.255108	0.244617
0.786167	0.261784	0.244141
0.787833	0.267982	0.240803
0.7895	0.266075	0.239849
0.791167	0.259399	0.237942
0.792833	0.257015	0.236511
0.7945	0.257969	0.237465
0.796167	0.258446	0.240803
0.797833	0.249386	0.246048
0.7995	0.243664	0.247955
0.801167	0.245571	0.251293
0.802833	0.249863	0.257969
0.8045	0.247955	0.265121
0.806167	0.240326	0.268936
0.807833	0.234604	0.265121
0.8095	0.235081	0.26083
0.811167	0.236511	0.258446
0.812833	0.236511	0.256062
0.8145	0.237942	0.251293
0.816167	0.244617	0.242233
0.817833	0.257015	0.237942
0.8195	0.264168	0.238419
0.821167	0.258923	0.241756
0.822833	0.253201	0.243664
0.8245	0.25034	0.246525
0.826167	0.247002	0.255585
0.827833	0.243187	0.264645
0.8295	0.244617	0.267029
0.831167	0.250816	0.263691
0.832833	0.252724	0.256538
0.8345	0.25034	0.248432
0.836167	0.246048	0.239372
0.837833	0.246048	0.236034
0.8395	0.246048	0.238895
0.841167	0.246048	0.243187
0.842833	0.250816	0.249863
0.8445	0.259876	0.253677
0.846167	0.265121	0.256538
0.847833	0.261784	0.255108
0.8495	0.257015	0.250816
0.851167	0.254631	0.25034
0.852833	0.249863	0.253677
0.8545	0.246048	0.263214
0.856167	0.247002	0.270367
0.857833	0.25034	0.272751
0.8595	0.248909	0.274181
0.861167	0.247002	0.274658
0.862833	0.252724	0.269413
0.8645	0.258923	0.262737
0.866167	0.263214	0.256062
0.867833	0.264168	0.250816
0.8695	0.264168	0.246048
0.871167	0.264168	0.244141
0.872833	0.257969	0.240803
0.8745	0.247478	0.234127
0.876167	0.24128	0.229359
0.877833	0.244617	0.234127
0.8795	0.252724	0.243664
0.881167	0.255585	0.247002
0.882833	0.256062	0.25034
0.8845	0.255585	0.255585
0.886167	0.255108	0.258446
0.887833	0.25034	0.256062
0.8895	0.244617	0.252247
0.891167	0.242233	0.251293
0.892833	0.245571	0.253677
0.8945	0.252724	0.255585
0.896167	0.257015	0.26226
0.897833	0.257492	0.264168
0.8995	0.251293	0.265121
0.901167	0.245094	0.259876
0.902833	0.238895	0.253677
0.9045	0.238895	0.251293
0.906167	0.241756	0.247002
0.907833	0.244141	0.245094
0.9095	0.245094	0.241756
0.911167	0.248909	0.247002
0.912833	0.256062	0.25177
0.9145	0.254154	0.257015
0.916167	0.247002	0.261307
0.917833	0.239849	0.26226
0.9195	0.246048	0.255585
0.921167	0.251293	0.244617
0.922833	0.252247	0.237942
0.9245	0.254154	0.225544
0.926167	0.259876	0.210762
0.927833	0.266075	0.201225
0.9295	0.265598	0.205994
0.931167	0.262737	0.21553
0.932833	0.256062	0.221729
0.9345	0.248909	0.229836
0.936167	0.243664	0.244141
0.937833	0.24128	0.258446
0.9395	0.24128	0.264168
0.941167	0.240326	0.26226
0.942833	0.240326	0.259399
0.9445	0.243664	0.257015
0.946167	0.248909	0.253677
0.947833	0.249863	0.248432
0.9495	0.24271	0.244141
0.951167	0.237465	0.246048
0.952833	0.239849	0.253677
0.9545	0.242233	0.26083
0.956167	0.241756	0.264168
0.957833	0.240803	0.262737
0.9595	0.243187	0.261784
0.961167	0.243664	0.258446
0.962833	0.245571	0.256062
0.9645	0.244617	0.254154
0.966167	0.241756	0.253201
0.967833	0.238895	0.258446
0.9695	0.240803	0.265598
0.971167	0.244617	0.272274
0.972833	0.244617	0.273705
0.9745	0.244141	0.268936
0.976167	0.244617	0.265121
0.977833	0.247002	0.263214
0.9795	0.254154	0.261307
0.981167	0.261784	0.257492
0.982833	0.26083	0.251293
0.9845	0.257492	0.249386
0.986167	0.257492	0.25177
0.987833	0.26226	0.253201
0.9895	0.262737	0.251293
0.991167	0.261784	0.249863
0.992833	0.267029	0.251293
0.9945	0.275135	0.254631
0.996167	0.278473	0.253677
0.997833	0.271797	0.244141
0.9995	0.258923	0.235081
1.00117	0.248432	0.227928
1.00283	0.236988	0.226974
1.0045	0.226021	0.226498
1.00617	0.220776	0.226498
1.00783	0.221252	0.230312
1.0095	0.229359	0.233173
1.01117	0.235558	0.236988
1.01283	0.246525	0.239849
1.0145	0.257969	0.241756
1.01617	0.264168	0.246048
1.01783	0.266552	0.25034
1.0195	0.266075	0.257492
1.02117	0.266075	0.264168
1.02283	0.261784	0.267029
1.0245	0.256538	0.26226
1.02617	0.251293	0.253677
1.02783	0.245571	0.25034
1.0295	0.240803	0.25177
1.03117	0.239372	0.254631
1.03283	0.239849	0.248909
1.0345	0.237465	0.243664
1.03617	0.237465	0.24128
1.03783	0.24271	0.244617
1.0395	0.25177	0.241756
1.04117	0.25177	0.231743
1.04283	0.246525	0.225067
1.0445	0.245094	0.231266
1.04617	0.247478	0.243664
1.04783	0.246525	0.245094
1.0495	0.24128	0.244141
1.05117	0.239849	0.247955
1.05283	0.244141	0.250816
1.0545	0.251293	0.246525
1.05617	0.255585	0.24128
1.05783	0.26083	0.24128
1.0595	0.265121	0.238419
1.06117	0.269413	0.237942
1.06283	0.267982	0.242233
1.0645	0.26083	0.248909
1.06617	0.249863	0.250816
1.06783	0.237942	0.248432
1.0695	0.23222	0.25034
1.07117	0.231743	0.25034
1.07283	0.236511	0.25034
1.0745	0.243187	0.242233
1.07617	0.251293	0.231266
1.07783	0.260353	0.225067
1.0795	0.264645	0.22316
1.08117	0.266075	0.222206
1.08283	0.262737	0.221252
1.0845	0.257969	0.222683
1.08617	0.254631	0.225544
1.08783	0.253677	0.228882
1.0895	0.253677	0.229836
1.09117	0.255585	0.226498
1.09283	0.26083	0.22316
1.0945	0.266075	0.226021
1.09617	0.271797	0.236511
1.09783	0.268936	0.241756
1.0995	0.263214	0.243664
1.10117	0.257492	0.245571
1.10283	0.255108	0.252247
1.1045	0.25177	0.257015
1.10617	0.247478	0.255585
1.10783	0.247478	0.252247
1.1095	0.249386	0.247002
1.11117	0.252247	0.248909
1.11283	0.257015	0.257015
1.1145	0.261784	0.26226
1.11617	0.26083	0.259876
1.11783	0.257969	0.253201
1.1195	0.256062	0.250816
1.12117	0.255108	0.25034
1.12283	0.248909	0.244141
1.1245	0.24271	0.234127
1.12617	0.243187	0.227451
1.12783	0.250816	0.229359
1.1295	0.258923	0.238419
1.13117	0.260353	0.240326
1.13283	0.252724	0.239372
1.1345	0.246525	0.240803
1.13617	0.243664	0.248909
1.13783	0.242233	0.250816
1.1395	0.240326	0.247478
1.14117	0.239372	0.247002
1.14283	0.24271	0.244617
1.1445	0.250816	0.244617
1.14617	0.257015	0.245571
1.14783	0.259876	0.251293
1.1495	0.259876	0.25177
1.15117	0.261784	0.247002
1.15283	0.26083	0.248432
1.1545	0.254154	0.252247
1.15617	0.247478	0.250816
1.15783	0.244141	0.246048
1.1595	0.241756	0.247002
1.16117	0.24128	0.255585
1.16283	0.247478	0.260353
1.1645	0.254154	0.257969
1.16617	0.253677	0.252724
1.16783	0.245571	0.252724
1.1695	0.238895	0.254154
1.17117	0.23365	0.254631
1.17283	0.228882	0.252724
1.1745	0.227451	0.251293
1.17617	0.234604	0.254154
1.17783	0.245571	0.257492
1.1795	0.257969	0.257015
1.18117	0.265121	0.254154
1.18283	0.269413	0.255585
1.1845	0.26989	0.257969
1.18617	0.268936	0.258446
1.18783	0.267982	0.262737
1.1895	0.267029	0.267982
1.19117	0.266075	0.268936
1.19283	0.266075	0.263214
1.1945	0.269413	0.261784
1.19617	0.272274	0.26226
1.19783	0.274181	0.254154
1.1995	0.275135	0.247478
1.20117	0.277996	0.245094
1.20283	0.277042	0.247478
1.2045	0.277042	0.244617
1.20617	0.273705	0.243187
1.20783	0.269413	0.247478
1.2095	0.260353	0.245094
1.21117	0.254631	0.239849
1.21283	0.253201	0.238895
1.2145	0.249863	0.245094
1.21617	0.246048	0.247002
1.21783	0.244141	0.243664
1.2195	0.247478	0.248432
1.22117	0.252247	0.258446
1.22283	0.256062	0.26226
1.2245	0.256538	0.258446
1.22617	0.258446	0.254631
1.22783	0.263214	0.255585
1.2295	0.265121	0.257969
1.23117	0.260353	0.255108
1.23283	0.250816	0.25177
1.2345	0.243187	0.250816
1.23617	0.239372	0.253677
1.23783	0.235558	0.256062
1.2395	0.231743	0.254631
1.24117	0.229359	0.254154
1.24283	0.230312	0.257492
1.2445	0.235558	0.264645
1.24617	0.24128	0.268459
1.24783	0.242233	0.264168
1.2495	0.240326	0.257492
1.25117	0.239372	0.252724
1.25283	0.242233	0.251293
1.2545	0.247478	0.256062
1.25617	0.253677	0.261784
1.25783	0.257969	0.271797
1.2595	0.261784	0.279903
1.26117	0.267029	0.285149
1.26283	0.26989	0.282764
1.2645	0.265598	0.270844
1.26617	0.256538	0.259399
1.26783	0.248432	0.252724
1.2695	0.244141	0.253677
1.27117	0.244617	0.259876
1.27283	0.24271	0.268936
1.2745	0.240803	0.277996
1.27617	0.238419	0.285149
1.27783	0.240803	0.290394
1.2795	0.246048	0.295639
1.28117	0.247955	0.296593
1.28283	0.247478	0.2985
1.2845	0.244617	0.298977
1.28617	0.248432	0.302315
1.28783	0.254631	0.305653
1.2895	0.257492	0.30756
1.29117	0.261784	0.308037
1.29283	0.266075	0.302792
1.2945	0.272751	0.299931
1.29617	0.272751	0.298977
1.29783	0.264168	0.298023
1.2995	0.255585	0.290394
1.30117	0.247955	0.283241
1.30283	0.243664	0.287056
1.3045	0.246048	0.296116
1.30617	0.253677	0.302792
1.30783	0.26226	0.308037
1.3095	0.266075	0.317097
1.31117	0.266075	0.326157
1.31283	0.267982	0.323296
1.3145	0.26989	0.314236
1.31617	0.266075	0.308037
1.31783	0.26083	0.303745
1.3195	0.262737	0.304222
1.32117	0.268936	0.308514
1.32283	0.268936	0.318527
1.3245	0.267029	0.329494
1.32617	0.270367	0.341892
1.32783	0.274181	0.350952
1.3295	0.274181	0.359058
1.33117	0.270844	0.362396
1.33283	0.275135	0.364304
1.3345	0.281334	0.367165
1.33617	0.288486	0.37241
1.33783	0.294685	0.381947
1.3395	0.298023	0.392437
1.34117	0.298977	0.408173
1.34283	0.294209	0.42963
1.3445	0.288486	0.459194
1.34617	0.281334	0.491142
1.34783	0.279427	0.526428
1.3495	0.278473	0.565529
1.35117	0.279427	0.616074
1.35283	0.279427	0.680923
1.3545	0.276566	0.761509
1.35617	0.271797	0.859737
1.35783	0.266075	0.969887
1.3595	0.260353	1.09625
1.36117	0.257015	1.24311
1.36283	0.254631	1.40381
1.3645	0.254154	1.57404
1.36617	0.247478	1.75524
1.36783	0.239372	1.9536
1.3695	0.234127	2.16484
1.37117	0.231266	2.38228
1.37283	0.231266	2.60305
1.3745	0.235081	2.82335
1.37617	0.245094	3.04461
1.37783	0.259399	3.263
1.3795	0.27895	3.47376
1.38117	0.2985	3.67403
1.38283	0.311852	3.86477
1.3845	0.322819	4.04692
1.38617	0.339985	4.21619
1.38783	0.362396	4.37355
1.3895	0.385284	4.51708
1.39117	0.411987	4.64249
1.39283	0.44775	4.75216
1.3945	0.488758	4.85086
1.39617	0.535011	4.93336
1.39783	0.586987	4.9963
1.3995	0.640392	5.04351
1.40117	0.689983	5.07212
1.40283	0.738144	5.08118
1.4045	0.785828	5.06735
1.40617	0.825882	5.03302
1.40783	0.84877	4.97627
1.4095	0.859737	4.89044
1.41117	0.867367	4.78268
1.41283	0.870705	4.64964
1.4145	0.870228	4.49657
1.41617	0.861168	4.32062
1.41783	0.842094	4.12703
1.4195	0.82016	3.92866
1.42117	0.794888	3.72219
1.42283	0.762939	3.50666
1.4245	0.71764	3.27969
1.42617	0.672817	3.04937
1.42783	0.634193	2.82145
1.4295	0.607014	2.59256
1.43117	0.585556	2.36368
1.43283	0.564098	2.13671
1.4345	0.542641	1.91355
1.43617	0.522614	1.69277
1.43783	0.505924	1.4739
1.4395	0.480175	1.26266
1.44117	0.443459	1.06192
1.44283	0.408649	0.881672
1.4445	0.385761	0.728607
1.44617	0.371933	0.611782
1.44783	0.373364	0.529289
1.4495	0.394821	0.479221
1.45117	0.443935	0.470161
1.45283	0.520706	0.50211
1.4545	0.632286	0.571251
1.45617	0.77343	0.669003
1.45783	0.931263	0.788212
1.4595	1.10674	0.926018
1.46117	1.29747	1.06573
1.46283	1.4987	1.19495
1.4645	1.69134	1.30653
1.46617	1.87206	1.40429
1.46783	2.04849	1.4925
1.4695	2.22206	1.56927
1.47117	2.39706	1.64461
1.47283	2.5754	1.719
1.4745	2.76089	1.79148
1.47617	2.95877	1.85299
1.47783	3.17812	1.90878
1.4795	3.41415	1.96791
1.48117	3.65877	2.0237
1.48283	3.91197	2.0771
1.4845	4.18329	2.13718
1.48617	4.48132	2.21586
1.48783	4.79984	2.30408
1.4895	5.14793	2.39468
1.49117	5.5418	2.49147
1.49283	5.99337	2.60448
1.4945	6.51026	2.73228
1.49617	7.09581	2.86579
1.49783	7.76339	3.01266
1.4995	8.51774	3.17621
1.50117	9.36365	3.35741
1.50283	10.3178	3.55577
1.5045	11.3831	3.78036
1.50617	12.5661	4.035
1.50783	13.8702	4.32014
1.5095	15.3069	4.64201
1.51117	16.8891	5.00774
1.51283	18.6105	5.41115
1.5145	20.4811	5.8465
1.51617	22.5101	6.31666
1.51783	24.7064	6.82974
1.5195	27.082	7.38859
1.52117	29.645	7.99799
1.52283	32.4163	8.66222
1.5245	35.4142	9.38559
1.52617	38.6701	10.1786
1.52783	42.2268	11.0531
1.5295	46.123	12.0134
1.53117	50.4136	13.0692
1.53283	55.1624	14.2393
1.5345	60.4529	15.5458
1.53617	66.38	17.0159
1.53783	73.0424	18.6582
1.5395	80.5445	20.494
1.54117	88.9864	22.5506
1.54283	98.4669	24.8494
1.5445	109.059	27.4158
1.54617	120.803	30.2539
1.54783	133.693	33.3648
1.5495	147.683	36.7351
1.55117	162.67	40.3376
1.55283	178.481	44.1346
1.5545	194.868	48.0585
1.55617	211.49	52.0272
1.55783	227.942	55.9535
1.5595	243.771	59.7448
1.56117	258.507	63.2939
1.56283	271.666	66.503
1.5645	282.797	69.2873
1.56617	291.546	71.589
1.56783	297.67	73.3805
1.5695	301.051	74.6598
1.57117	301.68	75.4609
1.57283	299.678	75.8238
1.5745	295.273	75.8114
1.57617	288.759	75.4995
1.57783	280.485	74.9631
1.5795	270.805	74.2674
1.58117	260.078	73.4673
1.58283	248.618	72.6171
1.5845	236.724	71.7635
1.58617	224.653	70.94
1.58783	212.607	70.168
1.5895	200.745	69.4466
1.59117	189.169	68.7628
1.59283	177.981	68.1105
1.5945	167.228	67.4758
1.59617	156.943	66.8416
1.59783	147.145	66.1826
1.5995	137.832	65.4874
1.60117	129.001	64.7612
1.60283	120.644	63.9954
1.6045	112.751	63.1738
1.60617	105.3	62.2768
1.60783	98.2661	61.307
1.6095	91.6314	60.2617
1.61117	85.3796	59.1321
1.61283	79.4821	57.9095
1.6145	73.9207	56.5939
1.61617	68.6746	55.1853
1.61783	63.7383	53.6819
1.6195	59.1011	52.0988
1.62117	54.7557	50.437
1.62283	50.6911	48.696
1.6245	46.896	46.8931
1.62617	43.3559	45.0487
1.62783	40.0648	43.1695
1.6295	37.0116	41.255
1.63117	34.183	39.3257
1.63283	31.5676	37.4002
1.6345	29.16	35.4934
1.63617	26.9585	33.6132
1.63783	24.9414	31.7683
1.6395	23.0908	29.9659
1.64117	21.3952	28.2173
1.64283	19.8474	26.535
1.6445	18.4383	24.9186
1.64617	17.1552	23.3731
1.64783	15.9874	21.9083
1.6495	14.9312	20.5331
1.65117	13.9761	19.2418
1.65283	13.1092	18.0306
1.6545	12.3172	16.901
1.65617	11.5919	15.8458
1.65783	10.9339	14.8611
1.6595	10.3359	13.9461
1.66117	9.78994	13.1044
1.66283	9.2907	12.331
1.6645	8.83579	11.6148
1.66617	8.42428	10.952
1.66783	8.04234	10.3421
1.6695	7.68995	9.78518
1.67117	7.37	9.26876
1.67283	7.08818	8.7924
1.6745	6.83308	8.35085
1.67617	6.59561	7.94411
1.67783	6.3715	7.56979
1.6795	6.16264	7.22122
1.68117	5.96714	6.90222
1.68283	5.77974	6.60801
1.6845	5.60665	6.34289
1.68617	5.44786	6.10161
1.68783	5.30624	5.88179
1.6895	5.17225	5.67722
1.69117	5.04017	5.48458
1.69283	4.91333	5.30005
1.6945	4.79221	5.126
1.69617	4.68159	4.96912
1.69783	4.57811	4.82512
1.6995	4.4837	4.69208
1.70117	4.3993	4.57001
1.70283	4.32158	4.46367
1.7045	4.24576	4.37355
1.70617	4.16946	4.29344
1.70783	4.0946	4.21715
1.7095	4.02308	4.15373
1.71117	3.95346	4.10604
1.71283	3.88384	4.0741
1.7145	3.8147	4.04978
1.71617	3.74603	4.03261
1.71783	3.67928	4.02641
1.7195	3.61776	4.03261
1.72117	3.5615	4.04644
1.72283	3.51048	4.06075
1.7245	3.46231	4.0803
1.72617	3.41463	4.10938
1.72783	3.37029	4.15373
1.7295	3.32785	4.20475
1.73117	3.28636	4.26579
1.73283	3.24297	4.33493
1.7345	3.20053	4.41074
1.73617	3.16668	4.4961
1.73783	3.1414	4.58527
1.7395	3.1209	4.67825
1.74117	3.10421	4.76599
1.74283	3.08704	4.85611
1.7445	3.07131	4.95052
1.74617	3.05605	5.04541
1.74783	3.04222	5.13411
1.7495	3.02839	5.22757
1.75117	3.016	5.32818
1.75283	3.01456	5.42736
1.7545	3.01933	5.5213
1.75617	3.02696	5.60284
1.75783	3.03459	5.67913
1.7595	3.04508	5.74541
1.76117	3.06273	5.8012
1.76283	3.08847	5.85318
1.7645	3.12138	5.89943
1.76617	3.15905	5.94616
1.76783	3.20339	5.98621
1.7695	3.25298	6.01721
1.77117	3.30925	6.04057
1.77283	3.37267	6.04868
1.7745	3.44801	6.04439
1.77617	3.53527	6.02627
1.77783	3.63684	6.00243
1.7795	3.75462	5.97429
1.78117	3.8867	5.93948
1.78283	4.03452	5.89609
1.7845	4.20094	5.84984
1.78617	4.39072	5.79882
1.78783	4.60386	5.73969
1.7895	4.84943	5.66673
1.79117	5.1322	5.58138
1.79283	5.46074	5.49173
1.7945	5.84126	5.3978
1.79617	6.28853	5.29909
1.79783	6.81591	5.19466
1.7995	7.42245	5.08928
1.80117	8.12864	4.98724
1.80283	8.95071	4.88853
1.8045	9.90963	4.79078
1.80617	11.0092	4.68874
1.80783	12.269	4.58574
1.8095	13.7186	4.48465
1.81117	15.378	4.38261
1.81283	17.2591	4.28057
1.8145	19.3763	4.17757
1.81617	21.7481	4.08077
1.81783	24.3869	3.98827
1.8195	27.2965	3.90196
1.82117	30.4813	3.81994
1.82283	33.9389	3.73793
1.8245	37.6668	3.65353
1.82617	41.6536	3.57008
1.82783	45.8865	3.48949
1.8295	50.3407	3.40796
1.83117	54.9898	3.32594
1.83283	59.8006	3.25012
1.8345	64.7492	3.1805
1.83617	69.7966	3.11518
1.83783	74.8992	3.05557
1.8395	80.0247	3.00264
1.84117	85.1269	2.95353
1.84283	90.1704	2.90775
1.8445	95.1066	2.86865
1.84617	99.8974	2.83003
1.84783	104.513	2.78521
1.8495	108.922	2.73895
1.85117	113.095	2.69032
1.85283	117.002	2.64168
1.8545	120.629	2.59876
1.85617	123.962	2.56205
1.85783	126.984	2.53344
1.8595	129.681	2.50864
1.86117	132.053	2.4929
1.86283	134.096	2.48003
1.8645	135.808	2.46191
1.86617	137.193	2.44331
1.86783	138.256	2.42758
1.8695	139.007	2.41518
1.87117	139.464	2.40517
1.87283	139.639	2.40421
1.8745	139.537	2.40946
1.87617	139.167	2.42233
1.87783	138.551	2.44236
1.8795	137.703	2.46716
1.88117	136.627	2.49958
1.88283	135.337	2.5301
1.8845	133.852	2.56872
1.88617	132.196	2.6145
1.88783	130.383	2.66981
1.8895	128.42	2.73132
1.89117	126.321	2.79379
1.89283	124.102	2.86722
1.8945	121.786	2.95115
1.89617	119.387	3.04413
1.89783	116.915	3.14713
1.8995	114.379	3.25871
1.90117	111.794	3.38078
1.90283	109.176	3.50857
1.9045	106.528	3.63827
1.90617	103.854	3.77131
1.90783	101.164	3.90434
1.9095	98.4726	4.04024
1.91117	95.7918	4.18234
1.91283	93.1334	4.33159
1.9145	90.5023	4.47893
1.91617	87.894	4.62198
1.91783	85.3181	4.7617
1.9195	82.7789	4.90618
1.92117	80.2794	5.0416
1.92283	77.8203	5.16462
1.9245	75.4042	5.28193
1.92617	73.0429	5.39589
1.92783	70.7431	5.50556
1.9295	68.5086	5.60331
1.93117	66.3271	5.68962
1.93283	64.1947	5.76448
1.9345	62.119	5.82933
1.93617	60.1082	5.88703
1.93783	58.1532	5.93615
1.9395	56.2458	5.97286
1.94117	54.399	6.00147
1.94283	52.6161	6.02484
1.9445	50.8947	6.04105
1.94617	49.2282	6.05059
1.94783	47.6193	6.05154
1.9495	46.0682	6.04534
1.95117	44.5709	6.03676
1.95283	43.128	6.02627
1.9545	41.7376	6.01435
1.95617	40.3948	5.98955
1.95783	39.0964	5.96428
1.9595	37.847	5.94234
1.96117	36.6483	5.92041
1.96283	35.4915	5.89514
1.9645	34.3766	5.86605
1.96617	33.3056	5.84126
1.96783	32.2762	5.8217
1.9695	31.2839	5.80311
1.97117	30.3254	5.7807
1.97283	29.4061	5.7559
1.9745	28.5163	5.73063
1.97617	27.658	5.70774
1.97783	26.8283	5.68199
1.9795	26.0348	5.65338
1.98117	25.2724	5.62429
1.98283	24.5314	5.59473
1.9845	23.8161	5.56564
1.98617	23.128	5.53608
1.98783	22.4695	5.50079
1.9895	21.8344	5.4574
1.99117	21.2178	5.41353
1.99283	20.6218	5.373
1.9945	20.0491	5.33485
1.99617	19.495	5.29385
1.99783	18.9576	5.24712
1.9995	18.434	5.19991
2.00117	17.9291	5.1527
2.00283	17.4422	5.10025
2.0045	16.9711	5.04541
2.00617	16.5143	4.98772
2.00783	16.0689	4.9305
2.0095	15.6384	4.8728
2.01117	15.2197	4.81319
2.01283	14.8153	4.74977
2.0145	14.4186	4.67873
2.01617	14.0305	4.59909
2.01783	13.6509	4.52232
2.0195	13.2875	4.44937
2.02117	12.9385	4.37975
2.02283	12.6004	4.30775
2.0245	12.2714	4.23479
2.02617	11.9543	4.16756
2.02783	11.6477	4.10366
2.0295	11.3468	4.04024
2.03117	11.0512	3.96824
2.03283	10.7636	3.89147
2.0345	10.4871	3.81899
2.03617	10.2243	3.75032
2.03783	9.97543	3.68595
2.0395	9.73654	3.61776
2.04117	9.50861	3.55768
2.04283	9.28593	3.50761
2.0445	9.07469	3.46184
2.04617	8.86917	3.41511
2.04783	8.66795	3.36313
2.0495	8.47006	3.31545
2.05117	8.27742	3.2711
2.05283	8.10528	3.232
2.0545	7.9484	3.19815
2.05617	7.80153	3.16811
2.05783	7.66182	3.1414
2.0595	7.53689	3.11565
2.06117	7.43008	3.09563
2.06283	7.3328	3.07941
2.0645	7.23982	3.06177
2.06617	7.15637	3.04556
2.06783	7.08914	3.0365
2.0695	7.03573	3.03364
2.07117	6.99186	3.03316
2.07283	6.95705	3.03602
2.0745	6.93846	3.04556
2.07617	6.93655	3.057
2.07783	6.95324	3.06845
2.0795	6.98233	3.08514
2.08117	7.0262	3.10469
2.08283	7.09152	3.11947
2.0845	7.18164	3.13568
2.08617	7.29847	3.16143
2.08783	7.44724	3.19815
2.0895	7.64179	3.23772
2.09117	7.88164	3.28064
2.09283	8.16965	3.33357
2.0945	8.50201	3.39413
2.09617	8.88014	3.45325
2.09783	9.2907	3.50761
2.0995	9.72223	3.55387
2.10117	10.1643	3.59201
2.10283	10.6025	3.62062
2.1045	11.0202	3.6335
2.10617	11.3902	3.62444
2.10783	11.6973	3.58534
2.1095	11.9319	3.5243
2.11117	12.0797	3.44038
2.11283	12.1298	3.32499
2.1145	12.0759	3.1786
2.11617	11.9224	3.01266
2.11783	11.673	2.8367
2.1195	11.3349	2.65217
2.12117	10.9262	2.46572
2.12283	10.4575	2.28739
2.1245	9.94587	2.11954
2.12617	9.41753	1.96791
2.12783	8.89874	1.8425
2.1295	8.40473	1.74093
2.13117	7.94172	1.65558
2.13283	7.51734	1.5831
2.1345	7.13968	1.5316
2.13617	6.81067	1.49679
2.13783	6.52361	1.4658
2.1395	6.26755	1.43814
2.14117	6.04105	1.41478
2.14283	5.84412	1.40619
2.1445	5.67579	1.40381
2.14617	5.5294	1.4081
2.14783	5.39589	1.40476
2.1495	5.27382	1.39618
2.15117	5.16462	1.38617
2.15283	5.06926	1.37663
2.1545	4.9777	1.3628
2.15617	4.8871	1.33896
2.15783	4.80175	1.31893
2.1595	4.72546	1.30653
2.16117	4.65584	1.2989
2.16283	4.58431	1.29032
2.1645	4.51756	1.28317
2.16617	4.45414	1.2784
2.16783	4.39739	1.27506
2.1695	4.34637	1.27459
2.17117	4.29773	1.27506
2.17283	4.25386	1.2722
2.1745	4.21	1.26553
2.17617	4.1728	1.2579
2.17783	4.13513	1.25408
2.1795	4.08936	1.24836
2.18117	4.03976	1.24025
2.18283	3.99113	1.23405
2.1845	3.95012	1.23692
2.18617	3.90863	1.24407
2.18783	3.87049	1.24645
2.1895	3.83854	1.25074
2.19117	3.80421	1.25694
2.19283	3.76654	1.27029
2.1945	3.72791	1.28651
2.19617	3.69167	1.30653
2.19783	3.6521	1.32704
2.1995	3.61204	1.3442
2.20117	3.57866	1.36518
2.20283	3.55434	1.38903
2.2045	3.5305	1.4081
2.20617	3.50618	1.42384
2.20783	3.4852	1.44243
2.2095	3.45993	1.46341
2.21117	3.43704	1.48344
2.21283	3.40986	1.4987
2.2145	3.37839	1.5173
2.21617	3.34406	1.53875
2.21783	3.31306	1.56212
2.2195	3.28779	1.5893
2.22117	3.26157	1.62125
2.22283	3.23677	1.65033
2.2245	3.21388	1.66655
2.22617	3.19338	1.67513
2.22783	3.17144	1.688
2.2295	3.15237	1.69659
2.23117	3.13234	1.69992
2.23283	3.10516	1.70279
2.2345	3.0756	1.71375
2.23617	3.04651	1.72949
2.23783	3.02124	1.74332
2.2395	2.9974	1.75333
2.24117	2.97356	1.75571
2.24283	2.95496	1.75524
2.2445	2.94685	1.75571
2.24617	2.94113	1.75619
2.24783	2.92873	1.7519
2.2495	2.90871	1.74809
2.25117	2.88868	1.74475
2.25283	2.8677	1.74236
2.2545	2.84004	1.73569
2.25617	2.81477	1.72377
2.25783	2.79284	1.70422
2.2595	2.77424	1.68324
2.26117	2.75373	1.66655
2.26283	2.73561	1.6489
2.2645	2.71988	1.63269
2.26617	2.70176	1.61457
2.26783	2.68221	1.60217
2.2695	2.66409	1.59407
2.27117	2.65312	1.5831
2.27283	2.63929	1.56212
2.2745	2.6207	1.53446
2.27617	2.59972	1.51062
2.27783	2.5835	1.49584
2.2795	2.57015	1.48344
2.28117	2.55299	1.46866
2.28283	2.53439	1.45721
2.2845	2.52151	1.45054
2.28617	2.51055	1.44386
2.28783	2.4972	1.42479
2.2895	2.47765	1.39618
2.29117	2.45667	1.36757
2.29283	2.44045	1.34468
2.2945	2.4271	1.32418
2.29617	2.41423	1.30606
2.29783	2.39849	1.29128
2.2995	2.38466	1.27983
2.30117	2.3737	1.26982
2.30283	2.36654	1.25837
2.3045	2.35939	1.24598
2.30617	2.34413	1.2331
2.30783	2.32649	1.21832
2.3095	2.30837	1.20211
2.31117	2.2912	1.18876
2.31283	2.27356	1.18351
2.3145	2.25258	1.1797
2.31617	2.23398	1.17731
2.31783	2.2192	1.17397
2.3195	2.21252	1.17588
2.32117	2.21157	1.17922
2.32283	2.20919	1.17493
2.3245	2.20108	1.16634
2.32617	2.1944	1.15442
2.32783	2.19488	1.15204
2.3295	2.19297	1.15299
2.33117	2.18344	1.14965
2.33283	2.17056	1.14346
2.3345	2.1615	1.14107
2.33617	2.15435	1.14918
2.33783	2.14148	1.15299
2.3395	2.12765	1.15252
2.34117	2.11048	1.15156
2.34283	2.09284	1.15585
2.3445	2.07949	1.16158
2.34617	2.07138	1.16301
2.34783	2.06232	1.16491
2.3495	2.04945	1.17207
2.35117	2.03514	1.18065
2.35283	2.02131	1.194
2.3545	2.0113	1.20831
2.35617	1.99795	1.21689
2.35783	1.98555	1.21641
2.3595	1.97697	1.21117
2.36117	1.97744	1.20926
2.36283	1.98269	1.20544
2.3645	1.98507	1.19781
2.36617	1.98364	1.19209
2.36783	1.97411	1.19495
2.3695	1.96075	1.20449
2.37117	1.94645	1.21069
2.37283	1.93071	1.21117
2.3745	1.91164	1.2126
2.37617	1.89304	1.21689
2.37783	1.88255	1.21832
2.3795	1.88065	1.21069
2.38117	1.87922	1.20115
2.38283	1.87683	1.19209
2.3845	1.87254	1.18732
2.38617	1.87063	1.18399
2.38783	1.86634	1.18256
2.3895	1.85347	1.18017
2.39117	1.83821	1.17731
2.39283	1.82247	1.17683
2.3945	1.81007	1.1797
2.39617	1.79529	1.17731
2.39783	1.78289	1.1673
2.3995	1.77526	1.16301
2.40117	1.7705	1.1611
2.40283	1.76573	1.16158
2.4045	1.76382	1.15824
2.40617	1.76573	1.15395
2.40783	1.7643	1.15299
2.4095	1.75476	1.15252
2.41117	1.74522	1.15681
2.41283	1.73807	1.15633
2.4145	1.72997	1.14965
2.41617	1.71995	1.13773
2.41783	1.71375	1.12963
2.4195	1.71518	1.12963
2.42117	1.7128	1.12867
2.42283	1.7066	1.12724
2.4245	1.69563	1.12057
2.42617	1.68753	1.12009
2.42783	1.67894	1.11866
2.4295	1.67084	1.11198
2.43117	1.66321	1.10102
2.43283	1.6551	1.08528
2.4345	1.65081	1.07861
2.43617	1.65033	1.07527
2.43783	1.64986	1.07098
2.4395	1.647	1.0643
2.44117	1.64843	1.05906
2.44283	1.64604	1.05953
2.4445	1.6408	1.05906
2.44617	1.63126	1.0581
2.44783	1.61934	1.05619
2.4495	1.60694	1.05762
2.45117	1.59073	1.0581
2.45283	1.58167	1.05476
2.4545	1.57928	1.04761
2.45617	1.57738	1.03569
2.45783	1.57499	1.02234
2.4595	1.56879	1.00327
2.46117	1.56593	0.989437
2.46283	1.56307	0.979424
2.4645	1.55449	0.972271
2.46617	1.54018	0.964165
2.46783	1.52969	0.961781
2.4695	1.53255	0.962257
2.47117	1.53351	0.963688
2.47283	1.52683	0.963211
2.4745	1.52111	0.955582
2.47617	1.5192	0.947475
2.47783	1.513	0.936031
2.4795	1.49822	0.925064
2.48117	1.4863	0.908852
2.48283	1.47629	0.893593
2.4845	1.46294	0.887394
2.48617	1.4534	0.888824
2.48783	1.44911	0.891209
2.4895	1.45006	0.892639
2.49117	1.44577	0.887871
2.49283	1.44482	0.882149
2.4945	1.44768	0.876427
2.49617	1.45102	0.865459
2.49783	1.45149	0.852108
2.4995	1.44291	0.841141
2.50117	1.43671	0.837803
2.50283	1.43433	0.83971
2.5045	1.43147	0.840664
2.50617	1.42241	0.837803
2.50783	1.41096	0.82922
2.5095	1.40047	0.818729
2.51117	1.39093	0.80967
2.51283	1.38617	0.801563
2.5145	1.38187	0.79155
2.51617	1.37472	0.788689
2.51783	1.36805	0.793457
2.5195	1.37091	0.797272
2.52117	1.37758	0.796795
2.52283	1.37472	0.789642
2.5245	1.36852	0.779629
2.52617	1.37138	0.768661
2.52783	1.3814	0.761032
2.5295	1.38664	0.756264
2.53117	1.38521	0.748158
2.53283	1.38187	0.745296
2.5345	1.38283	0.748634
2.53617	1.37806	0.754356
2.53783	1.36852	0.75531
2.5395	1.35851	0.752449
2.54117	1.35374	0.747681
2.54283	1.34897	0.743866
2.5445	1.3423	0.748158
2.54617	1.33801	0.749111
2.54783	1.33181	0.745296
2.5495	1.32227	0.738621
2.55117	1.31083	0.736713
2.55283	1.3032	0.73576
2.5545	1.29604	0.729561
2.55617	1.29271	0.720501
2.55783	1.29032	0.712395
2.5595	1.28984	0.705719
2.56117	1.28651	0.702381
2.56283	1.28365	0.698566
2.5645	1.28126	0.692368
2.56617	1.27363	0.687599
2.56783	1.27029	0.688553
2.5695	1.26743	0.694752
2.57117	1.26696	0.701427
2.57283	1.26505	0.702381
2.5745	1.2598	0.697613
2.57617	1.25456	0.692368
2.57783	1.25313	0.688076
2.5795	1.2517	0.68903
2.58117	1.24884	0.686169
2.58283	1.24454	0.678062
2.5845	1.24311	0.673294
2.58617	1.24311	0.672817
2.58783	1.23978	0.671864
2.5895	1.2331	0.665665
2.59117	1.22595	0.658035
2.59283	1.22213	0.658035
2.5945	1.21927	0.66328
2.59617	1.21832	0.665665
2.59783	1.21498	0.662804
2.5995	1.21498	0.657558
2.60117	1.21784	0.653267
2.60283	1.21975	0.649929
2.6045	1.21737	0.645161
2.60617	1.21164	0.640392
2.60783	1.20497	0.636578
2.6095	1.194	0.640392
2.61117	1.18399	0.646591
2.61283	1.17826	0.649452
2.6145	1.17731	0.646591
2.61617	1.17779	0.643253
2.61783	1.17731	0.64373
2.6195	1.18017	0.638962
2.62117	1.18017	0.629425
2.62283	1.17302	0.618935
2.6245	1.16491	0.614643
2.62617	1.16205	0.612736
2.62783	1.16253	0.611782
2.6295	1.15776	0.613689
2.63117	1.1549	0.614166
2.63283	1.1549	0.609875
2.6345	1.16014	0.60606
2.63617	1.16205	0.602722
2.63783	1.16253	0.596523
2.6395	1.16634	0.589371
2.64117	1.16873	0.584126
2.64283	1.16873	0.588417
2.6445	1.16444	0.596046
2.64617	1.16301	0.601292
2.64783	1.16301	0.599384
2.6495	1.15824	0.594616
2.65117	1.15108	0.595093
2.65283	1.14632	0.59557
2.6545	1.14202	0.597477
2.65617	1.13153	0.599384
2.65783	1.11628	0.603199
2.6595	1.10674	0.610828
2.66117	1.10483	0.618458
2.66283	1.10674	0.623226
2.6645	1.11103	0.619411
2.66617	1.11485	0.611305
2.66783	1.11914	0.608444
2.6695	1.12104	0.610828
2.67117	1.12104	0.611782
2.67283	1.11818	0.609875
2.6745	1.11485	0.613213
2.67617	1.11389	0.620365
2.67783	1.11341	0.627995
2.6795	1.11437	0.630856
2.68117	1.11485	0.628948
2.68283	1.11485	0.625134
2.6845	1.10579	0.62561
2.68617	1.09386	0.627995
2.68783	1.08719	0.630856
2.6895	1.08385	0.632286
2.69117	1.07479	0.635147
2.69283	1.06192	0.639439
2.6945	1.05619	0.645161
2.69617	1.05333	0.646591
2.69783	1.05047	0.645638
2.6995	1.04713	0.643253
2.70117	1.05047	0.640392
2.70283	1.05667	0.638485
2.7045	1.06239	0.633717
2.70617	1.0705	0.628471
2.70783	1.07098	0.623703
2.7095	1.06812	0.626087
2.71117	1.06144	0.630379
2.71283	1.05619	0.634193
2.7145	1.05047	0.636578
2.71617	1.04141	0.637054
2.71783	1.03426	0.638008
2.7195	1.02901	0.637531
2.72117	1.02568	0.642776
2.72283	1.02329	0.649452
2.7245	1.02234	0.652313
2.72617	1.02043	0.653744
2.72783	1.02377	0.661373
2.7295	1.02568	0.669479
2.73117	1.02472	0.669003
2.73283	1.02091	0.66185
2.7345	1.01709	0.658512
2.73617	1.01614	0.659466
2.73783	1.01423	0.654697
2.7395	1.0128	0.649452
2.74117	1.01089	0.646114
2.74283	1.00899	0.650406
2.7445	1.00327	0.659466
2.74617	1.00088	0.669003
2.74783	0.999928	0.673294
2.7495	0.997066	0.67091
2.75117	0.991821	0.674248
2.75283	0.986099	0.680447
2.7545	0.986576	0.683308
2.75617	0.982285	0.6814
2.75783	0.974655	0.680447
2.7595	0.971317	0.682354
2.76117	0.972271	0.679016
2.76283	0.976086	0.673294
2.7645	0.974655	0.669003
2.76617	0.973701	0.670433
2.76783	0.971317	0.673294
2.7695	0.96941	0.672817
2.77117	0.971317	0.671387
2.77283	0.968456	0.665188
2.7745	0.962257	0.660419
2.77617	0.955105	0.658035
2.77783	0.952721	0.653744
2.7795	0.954151	0.648022
2.78117	0.949383	0.643253
2.78283	0.944138	0.642776
2.7845	0.943184	0.644207
2.78617	0.946999	0.645638
2.78783	0.946522	0.649452
2.7895	0.939369	0.656128
2.79117	0.93174	0.662804
2.79283	0.929832	0.667095
2.7945	0.928402	0.671387
2.79617	0.928402	0.671387
2.79783	0.931263	0.667095
2.7995	0.93174	0.659943
2.80117	0.932693	0.656128
2.80283	0.931263	0.653267
2.8045	0.932693	0.642776
2.80617	0.93317	0.631809
2.80783	0.93174	0.627518
2.8095	0.931263	0.628471
2.81117	0.931263	0.626087
2.81283	0.932693	0.617027
2.8145	0.928402	0.610828
2.81617	0.923157	0.607014
2.81783	0.916481	0.609875
2.8195	0.912666	0.615597
2.82117	0.911713	0.619888
2.82283	0.909805	0.625134
2.8245	0.905991	0.630379
2.82617	0.898361	0.630856
2.82783	0.892162	0.623703
2.8295	0.891209	0.613689
2.83117	0.891209	0.605583
2.83283	0.891209	0.599861
2.8345	0.892162	0.59557
2.83617	0.897408	0.592709
2.83783	0.907421	0.589371
2.8395	0.908375	0.582695
2.84117	0.90456	0.576496
2.84283	0.901699	0.573635
2.8445	0.899792	0.574112
2.84617	0.891209	0.577927
2.84783	0.878334	0.580788
2.8495	0.86832	0.583649
2.85117	0.862598	0.582218
2.85283	0.857353	0.580788
2.8545	0.853539	0.576496
2.85617	0.85783	0.56982
2.85783	0.866413	0.561714
2.8595	0.874996	0.555992
2.86117	0.877857	0.557423
2.86283	0.879765	0.557899
2.8645	0.881672	0.557423
2.86617	0.880718	0.554562
2.86783	0.87595	0.554085
2.8695	0.86832	0.551701
2.87117	0.861645	0.544071
2.87283	0.855923	0.531673
2.8745	0.850201	0.524521
2.87617	0.840187	0.524044
2.87783	0.830173	0.522614
2.8795	0.823021	0.520706
2.88117	0.823498	0.517845
2.88283	0.828743	0.517845
2.8845	0.834465	0.517368
2.88617	0.843525	0.518322
2.88783	0.854969	0.517845
2.8895	0.864506	0.520706
2.89117	0.86689	0.52309
2.89283	0.861168	0.527859
2.8945	0.855446	0.529766
2.89617	0.848293	0.522137
2.89783	0.837803	0.515938
2.8995	0.831127	0.508308
2.90117	0.826836	0.507832
2.90283	0.827789	0.510216
2.9045	0.828743	0.509739
2.90617	0.835419	0.509262
2.90783	0.837803	0.511169
2.9095	0.836372	0.513077
2.91117	0.834942	0.507355
2.91283	0.833988	0.497818
2.9145	0.83065	0.487804
2.91617	0.821114	0.480652
2.91783	0.814438	0.475407
2.9195	0.813007	0.473499
2.92117	0.814915	0.474453
2.92283	0.810623	0.478268
2.9245	0.80061	0.482082
2.92617	0.798225	0.483036
2.92783	0.803947	0.482559
2.9295	0.806332	0.483513
2.93117	0.80204	0.479221
2.93283	0.80061	0.470638
2.9345	0.805855	0.467777
2.93617	0.808239	0.471592
2.93783	0.805378	0.472546
2.9395	0.804424	0.469208
2.94117	0.803947	0.469685
2.94283	0.80061	0.475883
2.9445	0.795841	0.481129
2.94617	0.794411	0.486851
2.94783	0.795841	0.496387
2.9495	0.796318	0.499725
2.95117	0.794888	0.50354
2.95283	0.792503	0.50354
2.9545	0.794411	0.500679
2.95617	0.793457	0.485897
2.95783	0.78249	0.463009
2.9595	0.77343	0.449657
2.96117	0.777721	0.442982
2.96283	0.783443	0.440121
2.9645	0.778675	0.435829
2.96617	0.771523	0.43869
2.96783	0.770092	0.447273
2.9695	0.770092	0.458241
2.97117	0.766754	0.462532
2.97283	0.762939	0.459671
2.9745	0.763416	0.461102
2.97617	0.762939	0.466347
2.97783	0.763893	0.471592
2.9795	0.761032	0.473499
2.98117	0.75531	0.477791
2.98283	0.751495	0.480652
2.9845	0.753403	0.480175
2.98617	0.757694	0.478745
2.98783	0.760078	0.47636
2.9895	0.761032	0.472069
2.99117	0.756264	0.463486
2.99283	0.747204	0.460148
2.9945	0.73719	0.460625
2.99617	0.730038	0.461102
2.99783	0.727177	0.460625
2.9995	0.727653	0.461102
3.00117	0.728607	0.462532
3.00283	0.736237	0.462055
3.0045	0.745296	0.458241
3.00617	0.750542	0.451565
3.00783	0.744343	0.448704
3.0095	0.738621	0.448227
3.01117	0.740051	0.449657
3.01283	0.738144	0.452518
3.0145	0.732422	0.454903
3.01617	0.727653	0.454426
3.01783	0.729561	0.450611
3.0195	0.731945	0.44775
3.02117	0.728607	0.444889
3.02283	0.723839	0.436306
3.0245	0.723362	0.428677
3.02617	0.727653	0.429153
3.02783	0.736237	0.435829
3.0295	0.739574	0.442982
3.03117	0.738621	0.446796
3.03283	0.736237	0.460625
3.0345	0.732899	0.477314
3.03617	0.730991	0.488281
3.03783	0.724792	0.488281
3.0395	0.717163	0.48399
3.04117	0.716686	0.483036
3.04283	0.722408	0.480175
3.0445	0.728607	0.473976
3.04617	0.728607	0.471592
3.04783	0.726223	0.473976
3.0495	0.724316	0.476837
3.05117	0.720501	0.482082
3.05283	0.713348	0.487804
3.0545	0.704288	0.495911
3.05617	0.699043	0.497341
3.05783	0.691891	0.496864
3.0595	0.68903	0.496864
3.06117	0.692368	0.497341
3.06283	0.698566	0.497341
3.0645	0.702381	0.494957
3.06617	0.701904	0.498772
3.06783	0.708103	0.504494
3.0695	0.715256	0.516891
3.07117	0.719547	0.527382
3.07283	0.717163	0.535011
3.0745	0.714779	0.541687
3.07617	0.712395	0.55027
3.07783	0.709534	0.564098
3.0795	0.710011	0.572681
3.08117	0.706673	0.576019
3.08283	0.699997	0.578403
3.0845	0.692368	0.587463
3.08617	0.688553	0.595093
3.08783	0.685692	0.597477
3.0895	0.677586	0.602722
3.09117	0.668526	0.614643
3.09283	0.66328	0.632286
3.0945	0.662327	0.645161
3.09617	0.663757	0.658989
3.09783	0.660896	0.677109
3.0995	0.658512	0.68903
3.10117	0.661373	0.700951
3.10283	0.669956	0.714302
3.1045	0.675678	0.728607
3.10617	0.673771	0.734806
3.10783	0.670433	0.734806
3.1095	0.671387	0.738621
3.11117	0.677586	0.746727
3.11283	0.683784	0.754356
3.1145	0.685215	0.763416
3.11617	0.686169	0.77486
3.11783	0.685215	0.790596
3.1195	0.682831	0.807762
3.12117	0.678539	0.815868
3.12283	0.67234	0.817776
3.1245	0.669003	0.814438
3.12617	0.667095	0.817776
3.12783	0.669956	0.816345
3.1295	0.669003	0.816345
3.13117	0.662804	0.821114
3.13283	0.658512	0.826359
3.1345	0.659466	0.831127
3.13617	0.660896	0.826836
3.13783	0.66328	0.826359
3.1395	0.668049	0.823021
3.14117	0.671387	0.814438
3.14283	0.669003	0.808716
3.1445	0.665665	0.807762
3.14617	0.665665	0.810623
3.14783	0.664711	0.808716
3.1495	0.659943	0.802517
3.15117	0.653267	0.795841
3.15283	0.656128	0.788689
3.1545	0.659943	0.779629
3.15617	0.658035	0.765324
3.15783	0.65136	0.746727
3.1595	0.648975	0.730991
3.16117	0.649929	0.718117
3.16283	0.646114	0.703335
3.1645	0.641823	0.6814
3.16617	0.638962	0.664234
3.16783	0.644684	0.657558
3.1695	0.648975	0.651836
3.17117	0.65136	0.640869
3.17283	0.648022	0.626564
3.1745	0.642776	0.618458
3.17617	0.641346	0.611782
3.17783	0.639439	0.602722
3.1795	0.638962	0.594616
3.18117	0.641346	0.585079
3.18283	0.645161	0.578403
3.1845	0.650406	0.570774
3.18617	0.655651	0.564098
3.18783	0.657558	0.553131
3.1895	0.658989	0.538826
3.19117	0.654221	0.529766
3.19283	0.650406	0.522614
3.1945	0.646114	0.519752
3.19617	0.6423	0.517368
3.19783	0.636101	0.51403
3.1995	0.630379	0.509739
3.20117	0.630856	0.501633
3.20283	0.639915	0.493526
3.2045	0.645638	0.483036
3.20617	0.641346	0.465393
3.20783	0.633717	0.452518
3.2095	0.62561	0.446796
3.21117	0.616074	0.44775
3.21283	0.606537	0.44775
3.2145	0.600815	0.445366
3.21617	0.602722	0.443935
3.21783	0.607967	0.441074
3.2195	0.61512	0.438213
3.22117	0.624657	0.434399
3.22283	0.627041	0.430584
3.2245	0.627041	0.4282
3.22617	0.627518	0.430107
3.22783	0.627041	0.434399
3.2295	0.624657	0.432968
3.23117	0.618935	0.428677
3.23283	0.612736	0.425339
3.2345	0.607967	0.425816
3.23617	0.608444	0.427723
3.23783	0.617504	0.430107
3.2395	0.626087	0.432968
3.24117	0.629425	0.434399
3.24283	0.632763	0.435829
3.2445	0.635147	0.436783
3.24617	0.631809	0.435829
3.24783	0.623226	0.426292
3.2495	0.617981	0.416279
3.25117	0.617504	0.41008
3.25283	0.617027	0.409603
3.2545	0.617504	0.408173
3.25617	0.620842	0.406742
3.25783	0.62418	0.406265
3.2595	0.620365	0.408649
3.26117	0.617027	0.412941
3.26283	0.618935	0.413418
3.2645	0.619888	0.412464
3.26617	0.613689	0.409603
3.26783	0.604153	0.412941
3.2695	0.604153	0.415802
3.27117	0.60606	0.415325
3.27283	0.605106	0.415802
3.2745	0.602245	0.418663
3.27617	0.60463	0.423431
3.27783	0.610828	0.426292
3.2795	0.613689	0.4282
3.28117	0.610352	0.427246
3.28283	0.602245	0.422001
3.2845	0.591755	0.414371
3.28617	0.582695	0.406265
3.28783	0.581264	0.400066
3.2895	0.580311	0.395775
3.29117	0.584602	0.394344
3.29283	0.593185	0.396252
3.2945	0.607967	0.403404
3.29617	0.619888	0.408649
3.29783	0.622272	0.409603
3.2995	0.620365	0.412464
3.30117	0.612259	0.417233
3.30283	0.603676	0.417709
3.3045	0.59557	0.412941
3.30617	0.590324	0.412464
3.30783	0.583172	0.418663
3.3095	0.579834	0.42057
3.31117	0.584602	0.422478
3.31283	0.594616	0.424862
3.3145	0.600338	0.426769
3.31617	0.598907	0.422001
3.31783	0.600815	0.418663
3.3195	0.602245	0.417233
3.32117	0.602245	0.413418
3.32283	0.594616	0.413418
3.3245	0.58794	0.413418
3.32617	0.586033	0.416279
3.32783	0.58794	0.416756
3.3295	0.592709	0.416279
3.33117	0.597	0.418186
[truncated: 4,007 more rows]

## Sheet: ED Fig. 2l
Time (min):	2',3'-cGAMP	3',2'-cGAMP	3',3'-cGAMP	2',2'-cGAMP	ATP + GTP + KpOptS
0.0005	0.0269346	0.119037	0.0680588	0.0225215	0.0252216
0.00216667	0.0270543	0.120896	0.0704957	0.0221315	0.0239606
0.00383333	0.0268149	0.121326	0.0729326	0.0214978	0.0277438
0.0055	0.0266952	0.120181	0.0729326	0.0210103	0.030266
0.00716667	0.0268947	0.119466	0.0715401	0.0209616	0.0264827
0.00883333	0.0272938	0.119466	0.0699735	0.0208641	0.0226995
0.0105	0.0274534	0.119466	0.0703217	0.0204253	0.0245911
0.0121667	0.0275332	0.118893	0.0699735	0.0205716	0.0327881
0.0138333	0.0272539	0.11875	0.0689291	0.0212053	0.0397241
0.0155	0.0274534	0.119609	0.0682329	0.0219365	0.0409852
0.0171667	0.0273337	0.121183	0.0687551	0.022034	0.0435073
0.0188333	0.0270543	0.122184	0.0694513	0.0218878	0.0498127
0.0205	0.0266553	0.121326	0.0675366	0.0217903	0.0491822
0.0221667	0.0262164	0.11918	0.0656219	0.021644	0.038463
0.0238333	0.026376	0.117892	0.0640554	0.0215465	0.0214384
0.0255	0.026376	0.118464	0.0635332	0.0217415	0.00630541
0.0271667	0.0262962	0.118607	0.0645776	0.0219365	0.00126108
0.0288333	0.0258573	0.118035	0.0671885	0.0215953	0
0.0305	0.0258573	0.117463	0.0708438	0.0213028	0.00252217
0.0321667	0.0262563	0.118607	0.073977	0.0211566	0.0094581
0.0338333	0.026376	0.120467	0.0771101	0.0211078	0.0163941
0.0355	0.0260967	0.120324	0.0802433	0.0205716	0.0208078
0.0371667	0.0257774	0.119323	0.0818098	0.0201816	0.0208078
0.0388333	0.0256577	0.118178	0.0805914	0.0207666	0.0239606
0.0405	0.0256577	0.11875	0.0783286	0.0216928	0.0264827
0.0421667	0.0260169	0.120038	0.0762398	0.022034	0.0252216
0.0438333	0.0265755	0.120324	0.0757176	0.021839	0.0252216
0.0455	0.0270144	0.120181	0.0755436	0.0220828	0.0340492
0.0471667	0.0273736	0.118893	0.0762398	0.0225702	0.0390935
0.0488333	0.0278524	0.118178	0.0764139	0.022814	0.0334187
0.0505	0.0280918	0.117177	0.0760657	0.022424	0.0239606
0.0521667	0.0278125	0.116318	0.0757176	0.022229	0.0226995
0.0538333	0.027214	0.115031	0.0757176	0.0219853	0.0239606
0.0555	0.0268149	0.114744	0.0750214	0.0216928	0.0239606
0.0571667	0.0264159	0.116032	0.0736289	0.0213028	0.0239606
0.0588333	0.0258173	0.116604	0.0734548	0.0210103	0.0283743
0.0605	0.025139	0.116175	0.0753695	0.0212053	0.0378325
0.0621667	0.0245005	0.114315	0.0779804	0.021839	0.04666
0.0638333	0.0243409	0.112598	0.0785026	0.0227165	0.0561181
0.0655	0.0246602	0.112169	0.0798951	0.0231552	0.0554876
0.0671667	0.0253784	0.112455	0.0812877	0.023399	0.0504433
0.0688333	0.0262164	0.114029	0.0826802	0.0234964	0.0479211
0.0705	0.026775	0.115746	0.0833764	0.0230577	0.0504433
0.0721667	0.0271342	0.117606	0.0837245	0.0219853	0.0523349
0.0738333	0.0274933	0.120038	0.0835505	0.0209128	0.0485516
0.0755	0.0278125	0.12104	0.0826802	0.0207178	0.0441379
0.0771667	0.0274933	0.120896	0.0832023	0.0205716	0.0460295
0.0788333	0.0271741	0.119323	0.0838986	0.0200354	0.0542265
0.0805	0.0269346	0.118321	0.0830283	0.0202791	0.0548571
0.0821667	0.0266154	0.117606	0.0812877	0.0210103	0.0422462
0.0838333	0.0264558	0.117034	0.0809395	0.0213515	0.030266
0.0855	0.0260568	0.116175	0.0812877	0.0211078	0.0283743
0.0871667	0.0259371	0.115174	0.0811136	0.0211078	0.0277438
0.0888333	0.0256577	0.113886	0.0805914	0.021254	0.0214384
0.0905	0.0256178	0.113457	0.0798951	0.0212053	0.0163941
0.0921667	0.0262164	0.114744	0.0783286	0.0214003	0.0189162
0.0938333	0.0262962	0.117034	0.0781545	0.0215953	0.0290049
0.0955	0.0262563	0.118178	0.0791989	0.021839	0.0441379
0.0971667	0.0260169	0.119037	0.0797211	0.0219365	0.0573792
0.0988333	0.0260967	0.12104	0.0785026	0.0223265	0.0605319
0.1005	0.0264558	0.121326	0.0786767	0.0227165	0.0580098
0.102167	0.0266154	0.121612	0.0818098	0.0226677	0.0611625
0.103833	0.0264558	0.119895	0.0847689	0.0223752	0.0662068
0.1055	0.0259371	0.120753	0.0847689	0.021839	0.0680984
0.107167	0.0260568	0.121755	0.0832023	0.0217903	0.0586403
0.108833	0.0264957	0.1229	0.0837245	0.0221315	0.0517043
0.1105	0.0265356	0.123901	0.0865096	0.0223265	0.0548571
0.112167	0.0262962	0.123043	0.0870317	0.022229	0.061793
0.113833	0.0265356	0.123043	0.0854652	0.0224727	0.0573792
0.1155	0.0270543	0.121755	0.0847689	0.0232527	0.04666
0.117167	0.0270543	0.12104	0.084943	0.0234477	0.0409852
0.118833	0.0268548	0.120324	0.0845949	0.0229115	0.0390935
0.1205	0.0267351	0.119895	0.0832023	0.0220828	0.0365714
0.122167	0.0268149	0.120467	0.0825061	0.0217903	0.0277438
0.123833	0.0266952	0.121326	0.0818098	0.0221315	0.0201773
0.1255	0.0266952	0.123043	0.082158	0.022424	0.0170246
0.127167	0.0268947	0.123901	0.0842467	0.022424	0.0226995
0.128833	0.0268947	0.123615	0.0858133	0.0222778	0.0321576
0.1305	0.026775	0.123329	0.0859874	0.022229	0.031527
0.132167	0.026775	0.123329	0.0861614	0.0219853	0.0290049
0.133833	0.0268548	0.123186	0.0870317	0.0215953	0.0245911
0.1355	0.0268947	0.122041	0.0880761	0.0214978	0.0214384
0.137167	0.0268548	0.12061	0.087728	0.0217415	0.02333
0.138833	0.0265755	0.119895	0.0868577	0.0223265	0.0245911
0.1405	0.0263361	0.12061	0.0856392	0.0230577	0.0252216
0.142167	0.0261366	0.120753	0.0832023	0.0238377	0.0245911
0.143833	0.0262563	0.121183	0.0819839	0.0243252	0.031527
0.1455	0.0262164	0.121183	0.0816358	0.0242277	0.038463
0.147167	0.0259371	0.121755	0.0816358	0.0237402	0.0365714
0.148833	0.0256577	0.121612	0.082332	0.0234477	0.0258522
0.1505	0.0252188	0.120896	0.0835505	0.0233015	0.0176551
0.152167	0.02474	0.12061	0.0856392	0.0229602	0.0195468
0.153833	0.0242611	0.119752	0.0872058	0.0225702	0.030266
0.1555	0.0244606	0.118893	0.0868577	0.0225702	0.0372019
0.157167	0.0249794	0.119752	0.0854652	0.0225702	0.0378325
0.158833	0.0257774	0.121469	0.0854652	0.0225215	0.0435073
0.1605	0.0264957	0.121755	0.0866836	0.0225215	0.0567487
0.162167	0.0268548	0.120896	0.0875539	0.0223752	0.0649457
0.163833	0.0268947	0.12061	0.0870317	0.0219853	0.0586403
0.1655	0.0265755	0.121612	0.0866836	0.0215953	0.0491822
0.167167	0.0264558	0.122041	0.0870317	0.0214003	0.0441379
0.168833	0.0261765	0.121755	0.087728	0.021254	0.0447684
0.1705	0.0261366	0.121612	0.0875539	0.0211078	0.0416157
0.172167	0.0263361	0.121326	0.0861614	0.0212053	0.0346797
0.173833	0.0266553	0.121183	0.0847689	0.0214978	0.0334187
0.1755	0.0266553	0.121183	0.0847689	0.0215953	0.0353103
0.177167	0.0261765	0.119323	0.0884243	0.0215465	0.0378325
0.178833	0.0258173	0.117892	0.0910352	0.0211078	0.0365714
0.1805	0.0254582	0.117177	0.0913833	0.0204253	0.0353103
0.182167	0.0250193	0.11732	0.090339	0.0201816	0.0308965
0.183833	0.0248996	0.11732	0.0906871	0.0203278	0.02333
0.1855	0.0251789	0.116604	0.090339	0.0206203	0.0258522
0.187167	0.0257774	0.116604	0.0882502	0.0208641	0.0353103
0.188833	0.026376	0.115746	0.0842467	0.0212053	0.0447684
0.1905	0.0270144	0.115889	0.0812877	0.021839	0.0479211
0.192167	0.0277327	0.117606	0.082332	0.0222778	0.053596
0.193833	0.0278923	0.118607	0.0826802	0.0223752	0.0586403
0.1955	0.0271342	0.11875	0.0837245	0.0218878	0.0567487
0.197167	0.0263361	0.119895	0.0842467	0.0214003	0.0523349
0.198833	0.0258972	0.122613	0.0854652	0.0211078	0.0510738
0.2005	0.0256976	0.124187	0.0870317	0.0211566	0.053596
0.202167	0.025139	0.124616	0.0879021	0.021449	0.0517043
0.203833	0.0247799	0.123186	0.090339	0.0216928	0.0504433
0.2055	0.0254183	0.121469	0.0915574	0.0221315	0.0523349
0.207167	0.026376	0.119037	0.0906871	0.0222778	0.0510738
0.208833	0.0270942	0.117034	0.0885983	0.0229115	0.0416157
0.2105	0.0272539	0.115603	0.0882502	0.0233015	0.0359408
0.212167	0.0271741	0.114172	0.0894686	0.0231065	0.0390935
0.213833	0.0273736	0.115174	0.0898168	0.0223265	0.0460295
0.2155	0.027613	0.117463	0.087728	0.0215465	0.0435073
0.217167	0.0277726	0.120324	0.0868577	0.0210591	0.0372019
0.218833	0.027613	0.121326	0.0882502	0.0205228	0.0346797
0.2205	0.0272938	0.121755	0.0906871	0.0199866	0.0365714
0.222167	0.0275731	0.122327	0.0896427	0.0200841	0.0340492
0.223833	0.0280519	0.123472	0.0872058	0.0208641	0.0296354
0.2255	0.0282115	0.123615	0.0884243	0.0219853	0.0296354
0.227167	0.0279322	0.12247	0.0894686	0.022619	0.0359408
0.228833	0.0274933	0.120467	0.090339	0.0225702	0.0403546
0.2305	0.0274135	0.118607	0.0892946	0.0221803	0.0435073
0.232167	0.0275731	0.118178	0.0885983	0.022034	0.0435073
0.233833	0.0273337	0.117892	0.0875539	0.0221803	0.0422462
0.2355	0.027214	0.117463	0.084943	0.0221803	0.0447684
0.237167	0.0268947	0.117177	0.0835505	0.0223752	0.0479211
0.238833	0.0269745	0.118893	0.0828542	0.0221315	0.0498127
0.2405	0.0269346	0.120896	0.0818098	0.0219365	0.0447684
0.242167	0.0266553	0.120324	0.0819839	0.0214978	0.0428768
0.243833	0.0261366	0.118607	0.0835505	0.0212053	0.0472906
0.2455	0.0254981	0.116747	0.0861614	0.0205228	0.053596
0.247167	0.0251789	0.115603	0.0868577	0.0195479	0.0548571
0.248833	0.0252188	0.115031	0.0861614	0.0195966	0.0517043
0.2505	0.0257774	0.115317	0.084943	0.0205716	0.0479211
0.252167	0.0260169	0.116604	0.0838986	0.0210591	0.0498127
0.253833	0.0263361	0.117606	0.0833764	0.0206691	0.0472906
0.2555	0.0269346	0.119466	0.0832023	0.0206203	0.0403546
0.257167	0.027613	0.121183	0.0842467	0.0214003	0.0359408
0.258833	0.0278923	0.122184	0.0852911	0.0217903	0.0416157
0.2605	0.0277726	0.12247	0.0865096	0.0211566	0.0573792
0.262167	0.0277327	0.122327	0.0859874	0.0202303	0.0668373
0.263833	0.0280519	0.121898	0.0844208	0.0198404	0.0718817
0.2655	0.0283711	0.120181	0.0798951	0.0199379	0.0655762
0.267167	0.0284909	0.119752	0.0762398	0.0205716	0.0630541
0.268833	0.0285308	0.11918	0.073977	0.0208641	0.0580098
0.2705	0.0280519	0.116461	0.0729326	0.0209128	0.0479211
0.272167	0.0277726	0.113457	0.0724104	0.0211566	0.0390935
0.273833	0.0276529	0.111883	0.0715401	0.0215953	0.0353103
0.2755	0.0277726	0.112741	0.0727585	0.021839	0.0422462
0.277167	0.0275731	0.112169	0.0748473	0.0212053	0.04666
0.278833	0.0274135	0.110595	0.0760657	0.0210103	0.0529654
0.2805	0.0278923	0.111311	0.0751954	0.0214003	0.061793
0.282167	0.0286505	0.113886	0.0753695	0.021644	0.0693595
0.283833	0.0286505	0.11689	0.0785026	0.0215953	0.0649457
0.2855	0.0278524	0.118321	0.0812877	0.0215465	0.0592708
0.287167	0.0273736	0.11918	0.082332	0.0217415	0.0573792
0.288833	0.0274534	0.120324	0.082158	0.0216928	0.0523349
0.2905	0.0272539	0.122184	0.0833764	0.0215465	0.0435073
0.292167	0.0265356	0.122184	0.0844208	0.0217415	0.0372019
0.293833	0.0260169	0.120753	0.0844208	0.0219365	0.0403546
0.2955	0.0259371	0.119609	0.0845949	0.021644	0.0441379
0.297167	0.025977	0.12104	0.0840727	0.021254	0.0409852
0.298833	0.0261366	0.123758	0.0835505	0.0215465	0.0321576
0.3005	0.0265356	0.124759	0.0833764	0.0218878	0.0208078
0.302167	0.0268548	0.124759	0.0837245	0.022229	0.0132414
0.303833	0.0271342	0.12433	0.0826802	0.022424	0.0113497
0.3055	0.0272938	0.123043	0.0809395	0.0233015	0.0113497
0.307167	0.0274933	0.120753	0.0800692	0.0242764	0.0126108
0.308833	0.0272938	0.119323	0.0802433	0.0246664	0.02333
0.3105	0.0270144	0.118464	0.0812877	0.0246176	0.0397241
0.312167	0.0268149	0.117463	0.0812877	0.0243739	0.053596
0.313833	0.0267351	0.116747	0.0816358	0.0243252	0.0592708
0.3155	0.0269745	0.117034	0.0809395	0.0238864	0.0586403
0.317167	0.0273736	0.117463	0.0802433	0.0235939	0.0586403
0.318833	0.0277327	0.116032	0.0811136	0.023204	0.0586403
0.3205	0.0281716	0.114744	0.0805914	0.022619	0.0605319
0.322167	0.028451	0.11546	0.079547	0.0222778	0.0630541
0.323833	0.0289298	0.117177	0.0783286	0.021839	0.0649457
0.3255	0.0292091	0.118893	0.0785026	0.0217903	0.0706206
0.327167	0.0294485	0.120324	0.0788508	0.021839	0.068729
0.328833	0.0291692	0.121755	0.079373	0.0217415	0.0649457
0.3305	0.0291692	0.122756	0.0807655	0.0217903	0.0573792
0.332167	0.0293687	0.122613	0.0811136	0.0213515	0.0498127
0.333833	0.0294086	0.122041	0.0811136	0.0213515	0.0403546
0.3355	0.0292889	0.121326	0.0833764	0.0213515	0.0378325
0.337167	0.0287702	0.120038	0.0868577	0.0214003	0.0428768
0.338833	0.0286904	0.119609	0.0872058	0.0213028	0.04666
0.3405	0.0284909	0.119895	0.0840727	0.0213515	0.0510738
0.342167	0.0283312	0.12104	0.0805914	0.0221315	0.0561181
0.343833	0.0279322	0.121755	0.0788508	0.0227652	0.0655762
0.3455	0.0272938	0.120753	0.0762398	0.0231065	0.0693595
0.347167	0.0270942	0.11918	0.0722364	0.0227652	0.068729
0.348833	0.027214	0.118464	0.068581	0.022814	0.0655762
0.3505	0.0274534	0.118178	0.0682329	0.0233502	0.0554876
0.352167	0.0274534	0.117034	0.071366	0.0237889	0.0453989
0.353833	0.0277726	0.115174	0.0757176	0.0235939	0.0365714
0.3555	0.0282115	0.115174	0.0776323	0.0227652	0.0308965
0.357167	0.0286505	0.116461	0.076762	0.0222778	0.0277438
0.358833	0.0286904	0.116318	0.0762398	0.0220828	0.02333
0.3605	0.0286505	0.115317	0.0771101	0.0215465	0.0220689
0.362167	0.0289697	0.114458	0.0774583	0.0205716	0.0170246
0.363833	0.0296081	0.114029	0.0755436	0.0199866	0.0176551
0.3655	0.0302865	0.1136	0.073977	0.0201328	0.0195468
0.367167	0.0302865	0.114744	0.0743251	0.0203766	0.0277438
0.368833	0.030087	0.117034	0.0748473	0.0202303	0.0422462
0.3705	0.0297279	0.117892	0.0757176	0.0198891	0.0611625
0.372167	0.0292091	0.11732	0.0753695	0.0197916	0.0832314
0.373833	0.0290096	0.117892	0.0736289	0.0199379	0.0901673
0.3755	0.0287303	0.119609	0.0717142	0.0200841	0.0844925
0.377167	0.0283711	0.119895	0.0722364	0.0203766	0.0762954
0.378833	0.0281716	0.119466	0.0743251	0.0204741	0.0718817
0.3805	0.0283312	0.12061	0.0743251	0.0203766	0.0674679
0.382167	0.0286904	0.124044	0.0724104	0.0204253	0.0605319
0.383833	0.0286505	0.128622	0.0724104	0.0207178	0.0586403
0.3855	0.028451	0.132056	0.0748473	0.021449	0.0693595
0.387167	0.0282913	0.133487	0.0758917	0.0213515	0.076926
0.388833	0.0284909	0.134345	0.0750214	0.0215465	0.0807092
0.3905	0.0287702	0.134059	0.0731067	0.0221803	0.0794481
0.392167	0.02885	0.133058	0.0720623	0.0225702	0.0781871
0.393833	0.028451	0.129195	0.0725845	0.0221803	0.0762954
0.3955	0.0282115	0.124187	0.0734548	0.0211078	0.0668373
0.397167	0.0279721	0.119466	0.073977	0.0209616	0.0605319
0.398833	0.0275332	0.116032	0.073977	0.0208153	0.053596
0.4005	0.026775	0.11546	0.0748473	0.0209128	0.0472906
0.402167	0.0261765	0.115317	0.0764139	0.0212053	0.0441379
0.403833	0.0261765	0.11546	0.0769361	0.0219853	0.0441379
0.4055	0.026376	0.116032	0.0746732	0.022814	0.04666
0.407167	0.0269745	0.11732	0.0715401	0.0233015	0.0435073
0.408833	0.0275731	0.119323	0.0689291	0.0237889	0.0428768
0.4105	0.0280519	0.119752	0.0677107	0.0238864	0.0441379
0.412167	0.0284111	0.118607	0.0689291	0.0240814	0.0428768
0.413833	0.0286904	0.117892	0.0691032	0.0236427	0.0397241
0.4155	0.0287702	0.118321	0.0694513	0.023204	0.0441379
0.417167	0.0287303	0.119752	0.0708438	0.0230577	0.0479211
0.418833	0.0285707	0.120038	0.0746732	0.022814	0.0435073
0.4205	0.0284909	0.120324	0.0776323	0.0221315	0.0441379
0.422167	0.0283711	0.121469	0.0776323	0.0212053	0.0479211
0.423833	0.0284909	0.12433	0.0771101	0.0212053	0.0510738
0.4255	0.0286106	0.127049	0.0765879	0.021449	0.0472906
0.427167	0.02885	0.127478	0.0765879	0.0214978	0.0472906
0.428833	0.0288101	0.125189	0.0751954	0.021449	0.0510738
0.4305	0.0288899	0.122613	0.0732807	0.021644	0.0523349
0.432167	0.0290894	0.121469	0.071192	0.0221315	0.0472906
0.433833	0.0292091	0.119323	0.0697995	0.0221803	0.0409852
0.4355	0.029249	0.116604	0.0722364	0.0218878	0.0416157
0.437167	0.0289298	0.114458	0.074151	0.0211566	0.0447684
0.438833	0.0289697	0.114887	0.073977	0.0206203	0.0472906
0.4405	0.0290096	0.115317	0.0732807	0.0203766	0.0472906
0.442167	0.0290495	0.115746	0.074151	0.0204741	0.04666
0.443833	0.0286505	0.116175	0.0762398	0.0203278	0.04666
0.4455	0.0283312	0.11689	0.0758917	0.0199379	0.0485516
0.447167	0.0283711	0.117463	0.073977	0.0196454	0.0586403
0.448833	0.0282913	0.118464	0.0727585	0.0201328	0.0643152
0.4505	0.0281716	0.120896	0.0732807	0.0210591	0.0662068
0.452167	0.0278524	0.122613	0.0718882	0.0210591	0.0693595
0.453833	0.0275332	0.123472	0.0701476	0.0209128	0.0813398
0.4555	0.0271342	0.123472	0.0680588	0.0208641	0.0876452
0.457167	0.0268149	0.124044	0.0673626	0.0214978	0.0800787
0.458833	0.0268149	0.125189	0.0680588	0.0214978	0.0737733
0.4605	0.0265755	0.124616	0.0692773	0.0208153	0.0762954
0.462167	0.0263361	0.122041	0.0703217	0.0202303	0.0876452
0.463833	0.0262962	0.119609	0.0708438	0.0201328	0.0945811
0.4655	0.026775	0.118607	0.0715401	0.0205716	0.0945811
0.467167	0.0274933	0.119037	0.0720623	0.0210591	0.0889063
0.468833	0.028012	0.118321	0.0717142	0.0212053	0.0838619
0.4705	0.0282514	0.116747	0.071192	0.0212053	0.0794481
0.472167	0.0280918	0.116747	0.0703217	0.0215465	0.0674679
0.473833	0.0280519	0.118321	0.0689291	0.0219365	0.0485516
0.4755	0.0279721	0.120467	0.0668404	0.021839	0.0353103
0.477167	0.0274135	0.12061	0.0649257	0.0212053	0.0327881
0.478833	0.0265755	0.120467	0.0644035	0.0208641	0.0390935
0.4805	0.0262164	0.121898	0.0624888	0.0209128	0.0460295
0.482167	0.0263361	0.124044	0.0610963	0.0208153	0.0498127
0.483833	0.026376	0.124903	0.0600519	0.0205228	0.0529654
0.4855	0.0261366	0.123329	0.0605741	0.0206203	0.0586403
0.487167	0.0258573	0.120753	0.0607482	0.0205716	0.0611625
0.488833	0.0257375	0.119466	0.0604	0.0206203	0.0599014
0.4905	0.0260169	0.119466	0.0609222	0.0206203	0.0479211
0.492167	0.0263361	0.118464	0.063185	0.0208641	0.0378325
0.493833	0.0264558	0.117892	0.0671885	0.0209128	0.0378325
0.4955	0.0265356	0.117177	0.0696254	0.0211566	0.0479211
0.497167	0.0267351	0.11689	0.0704957	0.021254	0.053596
0.498833	0.0272938	0.116032	0.071192	0.021449	0.0548571
0.5005	0.0278524	0.114744	0.0729326	0.0214003	0.0636846
0.502167	0.0276928	0.114315	0.0724104	0.0210591	0.0788176
0.503833	0.0275332	0.113886	0.0701476	0.0209616	0.0876452
0.5055	0.0274534	0.113886	0.068581	0.0206691	0.0807092
0.507167	0.0276529	0.115603	0.0678848	0.0204253	0.0731427
0.508833	0.0276529	0.118607	0.0670144	0.0197916	0.0655762
0.5105	0.0276529	0.119466	0.0652738	0.0194991	0.0542265
0.512167	0.0275731	0.118035	0.0649257	0.0198404	0.0428768
0.513833	0.0274933	0.11546	0.0652738	0.0200354	0.0403546
0.5155	0.0276529	0.114172	0.0652738	0.0201816	0.0416157
0.517167	0.0278125	0.114172	0.0670144	0.0206203	0.0409852
0.518833	0.0279322	0.113457	0.0694513	0.0215465	0.0428768
0.5205	0.0272938	0.113886	0.0720623	0.0219365	0.0554876
0.522167	0.0270144	0.114744	0.0727585	0.021644	0.0662068
0.523833	0.0270543	0.116604	0.0732807	0.0215953	0.0662068
0.5255	0.0273736	0.11918	0.0736289	0.0219365	0.0662068
0.527167	0.0271741	0.12061	0.0727585	0.0220828	0.06999
0.528833	0.0268149	0.120753	0.0722364	0.0217903	0.0737733
0.5305	0.0270543	0.12061	0.0722364	0.021839	0.0674679
0.532167	0.0276529	0.1229	0.0722364	0.0219365	0.0567487
0.533833	0.0278923	0.125761	0.0717142	0.0215465	0.0491822
0.5355	0.0273736	0.126333	0.0715401	0.0210591	0.0435073
0.537167	0.0271342	0.125332	0.0725845	0.0203766	0.0397241
0.538833	0.0270942	0.124759	0.071366	0.0200841	0.0453989
0.5405	0.0270942	0.124903	0.068581	0.0199379	0.0523349
0.542167	0.0270144	0.123472	0.0678848	0.0203278	0.0586403
0.543833	0.0269745	0.121183	0.0692773	0.0205716	0.0611625
0.5455	0.0270543	0.11918	0.0692773	0.0200841	0.0636846
0.547167	0.0270543	0.118178	0.0668404	0.0202303	0.0706206
0.548833	0.027214	0.11875	0.0647516	0.0203766	0.06999
0.5505	0.0274135	0.119323	0.0642294	0.0205716	0.06999
0.552167	0.0276529	0.119466	0.0638813	0.0207178	0.0668373
0.553833	0.0275731	0.119323	0.0633591	0.0210591	0.0662068
0.5555	0.0277726	0.120181	0.0626629	0.0215465	0.068729
0.557167	0.0280519	0.120753	0.0621407	0.0218878	0.0693595
0.558833	0.0280918	0.120753	0.0640554	0.022424	0.0674679
0.5605	0.0279322	0.118893	0.0659701	0.0227165	0.0655762
0.562167	0.0274933	0.118035	0.0661441	0.0228627	0.0636846
0.563833	0.0275332	0.117892	0.0649257	0.0228627	0.0611625
0.5655	0.027214	0.11875	0.0638813	0.0231065	0.0599014
0.567167	0.0270543	0.119609	0.0649257	0.0231065	0.0561181
0.568833	0.0268149	0.119037	0.065796	0.023009	0.0504433
0.5705	0.026376	0.119466	0.0664923	0.022814	0.0485516
0.572167	0.025977	0.120467	0.0671885	0.0222778	0.0504433
0.573833	0.0256577	0.122041	0.0671885	0.0221315	0.0504433
0.5755	0.0261366	0.121898	0.0664923	0.0224727	0.0422462
0.577167	0.0266952	0.122184	0.0645776	0.0228627	0.0353103
0.578833	0.0270144	0.123615	0.0637072	0.022424	0.0359408
0.5805	0.0272539	0.12433	0.063011	0.021644	0.0409852
0.582167	0.0276529	0.123186	0.0628369	0.0214978	0.0416157
0.583833	0.0283711	0.122327	0.0650997	0.0218878	0.038463
0.5855	0.0284111	0.122613	0.0694513	0.0217415	0.0409852
0.587167	0.0282115	0.121469	0.074151	0.0213515	0.0523349
0.588833	0.028012	0.119323	0.0765879	0.021254	0.0580098
0.5905	0.028451	0.117892	0.0785026	0.021644	0.0498127
0.592167	0.0286106	0.118893	0.0802433	0.021839	0.0435073
0.593833	0.028012	0.118607	0.0800692	0.0216928	0.04666
0.5955	0.0273337	0.116747	0.0781545	0.0213028	0.0485516
0.597167	0.0270144	0.115889	0.0758917	0.0215953	0.0422462
0.598833	0.0272539	0.117034	0.0731067	0.0220828	0.0340492
0.6005	0.0273337	0.118464	0.0691032	0.0223265	0.031527
0.602167	0.0271741	0.118464	0.0645776	0.0222778	0.0340492
0.603833	0.0271342	0.11918	0.0623147	0.021839	0.038463
0.6055	0.0273736	0.119609	0.0621407	0.0211078	0.0403546
0.607167	0.0276928	0.119609	0.0600519	0.0200354	0.0422462
0.608833	0.0277726	0.119466	0.0588335	0.0194504	0.0435073
0.6105	0.0274534	0.118464	0.0612704	0.0192066	0.0435073
0.612167	0.0276928	0.116175	0.0664923	0.0193529	0.04666
0.613833	0.0280918	0.114887	0.068407	0.0194991	0.0460295
0.6155	0.0285707	0.116032	0.0664923	0.0199379	0.0428768
0.617167	0.0285308	0.118035	0.0650997	0.0204253	0.0390935
0.618833	0.0284111	0.118607	0.0642294	0.0203278	0.0365714
0.6205	0.0281317	0.119466	0.0633591	0.0198404	0.0428768
0.622167	0.027613	0.121612	0.0612704	0.0190116	0.0479211
0.623833	0.027214	0.123186	0.0609222	0.0184267	0.0573792
0.6255	0.0272539	0.122327	0.0619666	0.0182317	0.0624235
0.627167	0.0273736	0.120896	0.0649257	0.0181342	0.0636846
0.628833	0.0271342	0.119037	0.0677107	0.0182804	0.0668373
0.6305	0.0272938	0.116747	0.0678848	0.0185729	0.0680984
0.632167	0.0278524	0.114744	0.0666663	0.0194016	0.0636846
0.633833	0.028451	0.113314	0.0659701	0.0202303	0.0498127
0.6355	0.0284111	0.112598	0.0671885	0.0212053	0.0422462
0.637167	0.0282514	0.110309	0.0677107	0.022229	0.0422462
0.638833	0.0280918	0.110452	0.0671885	0.0231552	0.0441379
0.6405	0.0279322	0.112026	0.065796	0.0233502	0.0441379
0.642167	0.0277726	0.113886	0.065796	0.0231552	0.0453989
0.643833	0.027214	0.115746	0.0668404	0.0229602	0.0529654
0.6455	0.0265356	0.11732	0.0675366	0.0224727	0.0643152
0.647167	0.0262164	0.119895	0.0687551	0.0214978	0.068729
0.648833	0.0266952	0.120896	0.0680588	0.0205716	0.0592708
0.6505	0.027613	0.120896	0.0671885	0.0209128	0.0504433
0.652167	0.0280519	0.120181	0.0661441	0.0215953	0.0517043
0.653833	0.0283711	0.118178	0.0650997	0.0218878	0.0523349
0.6555	0.02885	0.116318	0.0640554	0.021644	0.0435073
0.657167	0.0296081	0.116175	0.0612704	0.0219365	0.0327881
0.658833	0.0297279	0.118035	0.0610963	0.0224727	0.030266
0.6605	0.0294086	0.120181	0.063185	0.022424	0.0271132
0.662167	0.0288899	0.120467	0.0650997	0.0215953	0.0195468
0.663833	0.0286505	0.120324	0.0644035	0.0209128	0.0145024
0.6655	0.0284111	0.120181	0.0633591	0.0210103	0.0132414
0.667167	0.0281317	0.120896	0.0647516	0.0211078	0.0214384
0.668833	0.0278524	0.120181	0.0656219	0.0207666	0.0308965
0.6705	0.0273337	0.118464	0.0666663	0.0201328	0.0378325
0.672167	0.0270942	0.118607	0.065796	0.0202303	0.0416157
0.673833	0.0271342	0.119895	0.0650997	0.0207666	0.0416157
0.6755	0.0274933	0.122184	0.0642294	0.0214978	0.0428768
0.677167	0.027214	0.123758	0.0650997	0.0216928	0.0435073
0.678833	0.0269745	0.125475	0.0664923	0.0213515	0.0479211
0.6805	0.0270543	0.127192	0.0663182	0.021449	0.0529654
0.682167	0.0270144	0.128479	0.065796	0.0213515	0.0510738
0.683833	0.0268947	0.128909	0.0666663	0.021254	0.0504433
0.6855	0.0266154	0.128479	0.0677107	0.0207178	0.0561181
0.687167	0.0268149	0.125904	0.0677107	0.0206691	0.0605319
0.688833	0.0273736	0.122613	0.0661441	0.0211566	0.0636846
0.6905	0.0281317	0.119752	0.0644035	0.021839	0.0630541
0.692167	0.0291692	0.118035	0.0647516	0.022424	0.0611625
0.693833	0.0298875	0.117749	0.065796	0.0222778	0.0573792
0.6955	0.0299673	0.116175	0.0659701	0.0219365	0.0580098
0.697167	0.0295682	0.115746	0.0650997	0.0212053	0.0636846
0.698833	0.0294884	0.116747	0.0638813	0.0210103	0.0611625
0.7005	0.0294485	0.118321	0.0637072	0.021254	0.0592708
0.702167	0.0290894	0.117463	0.0633591	0.021839	0.0643152
0.703833	0.0286904	0.116032	0.0621407	0.0219853	0.0744038
0.7055	0.0287702	0.116461	0.0617925	0.0217903	0.0756649
0.707167	0.0292091	0.11875	0.0609222	0.0221315	0.06999
0.708833	0.0292091	0.12104	0.0610963	0.022619	0.06999
0.7105	0.0290495	0.121755	0.0609222	0.022424	0.0693595
0.712167	0.0287702	0.122327	0.0610963	0.0220828	0.0674679
0.713833	0.028451	0.121326	0.0612704	0.022229	0.0586403
0.7155	0.0286505	0.120753	0.0612704	0.0223265	0.0523349
0.717167	0.0289697	0.119609	0.0621407	0.0223752	0.0523349
0.718833	0.0286505	0.118893	0.0626629	0.0221803	0.0580098
0.7205	0.0278125	0.117606	0.0654479	0.021644	0.0712511
0.722167	0.0273337	0.11689	0.0670144	0.0209616	0.0844925
0.723833	0.0273337	0.117892	0.0680588	0.0208641	0.0926895
0.7255	0.0270942	0.118607	0.0680588	0.021449	0.0964727
0.727167	0.0269745	0.119752	0.068581	0.0215465	0.100887
0.728833	0.0270144	0.119466	0.0697995	0.0212053	0.100887
0.7305	0.0272938	0.11918	0.0696254	0.0210103	0.0964727
0.732167	0.0277726	0.120038	0.0687551	0.0212053	0.0882757
0.733833	0.028451	0.121469	0.0673626	0.021644	0.0863841
0.7355	0.0290894	0.121469	0.0670144	0.021839	0.0857536
0.737167	0.0293687	0.119037	0.0675366	0.021839	0.0876452
0.738833	0.0294086	0.11732	0.0668404	0.0216928	0.0870146
0.7405	0.0297279	0.117749	0.0637072	0.0224727	0.0781871
0.742167	0.0302067	0.118178	0.0612704	0.0230577	0.0718817
0.743833	0.030087	0.118464	0.0626629	0.0229115	0.0706206
0.7455	0.0294485	0.119466	0.0650997	0.022424	0.0744038
0.747167	0.0284909	0.121612	0.0652738	0.022229	0.0674679
0.748833	0.0283312	0.123043	0.065796	0.0225215	0.0586403
0.7505	0.0281716	0.123043	0.0675366	0.022424	0.0548571
0.752167	0.0277726	0.123615	0.0701476	0.0218878	0.053596
0.753833	0.0276928	0.124044	0.0708438	0.0210103	0.0542265
0.7555	0.0281317	0.123472	0.0692773	0.0204741	0.0554876
0.757167	0.02885	0.12247	0.0675366	0.0205228	0.0599014
0.758833	0.029249	0.122184	0.065796	0.0206203	0.0624235
0.7605	0.0296081	0.122327	0.0656219	0.0201816	0.0680984
0.762167	0.0298875	0.121326	0.065796	0.0199866	0.0725122
0.763833	0.0295682	0.119752	0.0649257	0.0204741	0.0706206
0.7655	0.0290096	0.120467	0.0635332	0.0210103	0.0636846
0.767167	0.0284909	0.122613	0.063185	0.021254	0.0573792
0.768833	0.028012	0.1229	0.0644035	0.0213515	0.0573792
0.7705	0.0273337	0.122184	0.0644035	0.0216928	0.061793
0.772167	0.0268149	0.122041	0.0637072	0.0219853	0.0630541
0.773833	0.0266952	0.122756	0.0633591	0.022034	0.061793
0.7755	0.0270144	0.122327	0.0637072	0.022034	0.0605319
0.777167	0.027214	0.122041	0.0649257	0.0222778	0.0636846
0.778833	0.0271741	0.12247	0.0663182	0.0221315	0.0649457
0.7805	0.0272938	0.12247	0.0666663	0.0215953	0.0605319
0.782167	0.0277327	0.123043	0.0650997	0.0215953	0.0586403
0.783833	0.028451	0.123329	0.0635332	0.0221803	0.0586403
0.7855	0.0284909	0.124187	0.063185	0.0224727	0.0580098
0.787167	0.0285707	0.123329	0.0628369	0.021644	0.053596
0.788833	0.0290096	0.122756	0.0616185	0.0212053	0.0523349
0.7905	0.0293288	0.123329	0.0609222	0.021449	0.0498127
0.792167	0.0292091	0.12433	0.0628369	0.0215465	0.0479211
0.793833	0.02885	0.124903	0.0649257	0.0209616	0.0491822
0.7955	0.0287702	0.124044	0.0664923	0.0202303	0.053596
0.797167	0.0286505	0.123043	0.0666663	0.0204253	0.0605319
0.798833	0.0284909	0.121755	0.065796	0.0204741	0.0630541
0.8005	0.0284909	0.122327	0.0656219	0.0204253	0.0674679
0.802167	0.0286106	0.12104	0.065796	0.0201816	0.0762954
0.803833	0.0284111	0.118607	0.0664923	0.0200841	0.0857536
0.8055	0.0280918	0.11546	0.0661441	0.0202791	0.0907979
0.807167	0.0280519	0.115031	0.0650997	0.0204253	0.0857536
0.808833	0.028012	0.116747	0.0644035	0.0207666	0.0800787
0.8105	0.0276928	0.116175	0.0626629	0.0207178	0.076926
0.812167	0.0275731	0.115317	0.0604	0.0205716	0.0737733
0.813833	0.027613	0.115031	0.0581372	0.0205716	0.0674679
0.8155	0.0276529	0.117034	0.0565706	0.0207666	0.0554876
0.817167	0.0276928	0.118321	0.0570928	0.0209128	0.0498127
0.818833	0.0278524	0.118035	0.0583113	0.0205716	0.0504433
0.8205	0.028012	0.118321	0.0612704	0.0199866	0.0548571
0.822167	0.0281317	0.119895	0.0628369	0.0196941	0.0573792
0.823833	0.0285308	0.123186	0.0628369	0.0200354	0.0611625
0.8255	0.0289697	0.124044	0.063185	0.0207178	0.0731427
0.827167	0.0291692	0.123043	0.0642294	0.021449	0.085123
0.828833	0.0290096	0.122613	0.0661441	0.0220828	0.0882757
0.8305	0.0288899	0.12433	0.0659701	0.022814	0.0838619
0.832167	0.0290894	0.125046	0.0659701	0.0229115	0.0744038
0.833833	0.0290495	0.124759	0.0661441	0.0225215	0.0636846
0.8355	0.0286904	0.125761	0.0664923	0.0217415	0.0517043
0.837167	0.0279322	0.125761	0.0659701	0.0208641	0.0472906
0.838833	0.0274135	0.124187	0.063011	0.0203278	0.0510738
0.8405	0.027214	0.121612	0.0604	0.0199379	0.0567487
0.842167	0.0268149	0.121755	0.0588335	0.0203278	0.0655762
0.843833	0.0264159	0.121612	0.0610963	0.0207178	0.0706206
0.8455	0.0260169	0.121898	0.0645776	0.0207178	0.0744038
0.847167	0.0260568	0.123329	0.0671885	0.0203766	0.0725122
0.848833	0.0266952	0.124473	0.0696254	0.0202303	0.0668373
0.8505	0.0273736	0.124759	0.0731067	0.0203766	0.0662068
0.852167	0.0279322	0.123186	0.0758917	0.0201328	0.0706206
0.853833	0.0279322	0.121612	0.0753695	0.0194991	0.0832314
0.8555	0.0281716	0.120324	0.0718882	0.0193041	0.0926895
0.857167	0.028451	0.120324	0.0675366	0.0195966	0.0958422
0.858833	0.0283312	0.122327	0.0647516	0.0197429	0.0977338
0.8605	0.0278524	0.123758	0.0628369	0.0194016	0.0983644
0.862167	0.0275332	0.125046	0.0619666	0.0189629	0.0914284
0.863833	0.0277327	0.125904	0.0607482	0.0189142	0.0826008
0.8655	0.0281716	0.126047	0.0607482	0.0193041	0.0737733
0.867167	0.0286106	0.126333	0.063011	0.0199866	0.0668373
0.868833	0.0287303	0.12619	0.065796	0.0205716	0.0605319
0.8705	0.0285707	0.125904	0.0671885	0.021254	0.0580098
0.872167	0.0279721	0.125904	0.0664923	0.022034	0.053596
0.873833	0.0277327	0.127192	0.0654479	0.0224727	0.0447684
0.8755	0.0280519	0.128336	0.063185	0.0221315	0.038463
0.877167	0.0282514	0.127764	0.0604	0.0213028	0.0447684
0.878833	0.0282913	0.125904	0.0583113	0.0205716	0.0573792
0.8805	0.0283312	0.125046	0.057441	0.0205228	0.061793
0.882167	0.0286904	0.125189	0.0581372	0.0209128	0.0662068
0.883833	0.0287303	0.124187	0.0597038	0.0214978	0.0731427
0.8855	0.0284111	0.122327	0.0626629	0.0216928	0.076926
0.887167	0.0279721	0.121326	0.0668404	0.0217903	0.0737733
0.888833	0.028012	0.121326	0.0680588	0.0219365	0.068729
0.8905	0.028451	0.12104	0.0671885	0.0219853	0.0674679
0.892167	0.0289298	0.119466	0.0663182	0.0219365	0.0706206
0.893833	0.0290894	0.118321	0.0673626	0.0218878	0.0731427
0.8955	0.0290096	0.118035	0.0673626	0.0224727	0.0819703
0.897167	0.0292091	0.118893	0.0656219	0.0227165	0.0844925
0.898833	0.0292091	0.120181	0.0638813	0.0226677	0.0857536
0.9005	0.0291692	0.121183	0.063185	0.0224727	0.0788176
0.902167	0.0289697	0.12247	0.0624888	0.0223752	0.0706206
0.903833	0.0287702	0.123472	0.0621407	0.0220828	0.0674679
0.9055	0.0282115	0.123758	0.0610963	0.021449	0.061793
0.907167	0.0276928	0.123329	0.0590075	0.0215465	0.0592708
0.908833	0.0276529	0.123901	0.0595297	0.0221803	0.0548571
0.9105	0.027613	0.125046	0.0623147	0.0225702	0.061793
0.912167	0.0274933	0.125189	0.0652738	0.0219853	0.0680984
0.913833	0.0275332	0.126047	0.0645776	0.0210103	0.0750344
0.9155	0.0279322	0.127192	0.0649257	0.0207178	0.0807092
0.917167	0.0286904	0.127335	0.0650997	0.0209128	0.0819703
0.918833	0.0290495	0.125475	0.0642294	0.0205716	0.0731427
0.9205	0.0291692	0.122184	0.063185	0.0202791	0.0586403
0.922167	0.0292889	0.120181	0.0616185	0.0205716	0.0498127
0.923833	0.0296481	0.118321	0.0610963	0.0213515	0.0334187
0.9255	0.0300072	0.117034	0.0609222	0.021644	0.0138719
0.927167	0.0295283	0.116032	0.0635332	0.0213028	0.00126108
0.928833	0.0288101	0.116604	0.0670144	0.0212053	0.00756648
0.9305	0.0280519	0.118607	0.0677107	0.021449	0.0201773
0.932167	0.0276928	0.12061	0.0668404	0.0217415	0.0283743
0.933833	0.0274534	0.122613	0.0659701	0.0219365	0.0390935
0.9355	0.027214	0.125475	0.0664923	0.0223265	0.0580098
0.937167	0.027214	0.129052	0.0663182	0.022424	0.076926
0.938833	0.027613	0.130339	0.0649257	0.0225215	0.0844925
0.9405	0.0281317	0.129624	0.0640554	0.0225215	0.0819703
0.942167	0.0283711	0.129481	0.0638813	0.022619	0.0781871
0.943833	0.0281716	0.129481	0.0638813	0.0221803	0.0750344
0.9455	0.0275731	0.127621	0.0621407	0.021254	0.0706206
0.947167	0.0274534	0.123901	0.0584853	0.0210103	0.0636846
0.948833	0.0274933	0.122184	0.0546559	0.0215465	0.0580098
0.9505	0.0275332	0.122756	0.0525672	0.022034	0.0605319
0.952167	0.0272938	0.123043	0.0515228	0.0221803	0.0706206
0.953833	0.0270942	0.122041	0.0513487	0.0224727	0.0800787
0.9555	0.0271741	0.120753	0.0501303	0.022814	0.0844925
0.957167	0.0272938	0.122327	0.0503044	0.0224727	0.0826008
0.958833	0.0275731	0.124903	0.0523931	0.0214978	0.0813398
0.9605	0.0276529	0.126047	0.0550041	0.0207178	0.076926
0.962167	0.0277726	0.12619	0.0583113	0.0198891	0.0737733
0.963833	0.0278524	0.126619	0.0605741	0.0192066	0.0712511
0.9655	0.0280918	0.128193	0.0617925	0.0194991	0.06999
0.967167	0.0280918	0.129338	0.0638813	0.0202791	0.076926
0.968833	0.0274135	0.128765	0.0663182	0.0207178	0.0863841
0.9705	0.0267351	0.127335	0.0663182	0.0208641	0.0952117
0.972167	0.0268548	0.125475	0.063011	0.0211566	0.0971033
0.973833	0.0273337	0.124616	0.0595297	0.021644	0.0907979
0.9755	0.0278923	0.123901	0.0584853	0.021644	0.0857536
0.977167	0.0279322	0.122327	0.0577891	0.0212053	0.0832314
0.978833	0.0279721	0.121469	0.057441	0.0209128	0.0807092
0.9805	0.028012	0.120896	0.057615	0.0211078	0.0756649
0.982167	0.0279322	0.12104	0.0590075	0.021839	0.0674679
0.983833	0.0279721	0.121183	0.0609222	0.0222778	0.0649457
0.9855	0.0277327	0.121469	0.0638813	0.022229	0.0680984
0.987167	0.0275731	0.120753	0.0654479	0.021839	0.06999
0.988833	0.0277327	0.11918	0.0645776	0.021449	0.0674679
0.9905	0.0283312	0.11875	0.0624888	0.021449	0.0655762
0.992167	0.0286505	0.12061	0.0616185	0.0215465	0.0674679
0.993833	0.0287303	0.122756	0.0626629	0.0217415	0.0718817
0.9955	0.0286106	0.123901	0.0638813	0.0216928	0.0706206
0.997167	0.0282913	0.124044	0.0640554	0.0217903	0.0580098
0.998833	0.0278923	0.124616	0.0637072	0.021644	0.0460295
1.0005	0.0274534	0.125189	0.0647516	0.0208153	0.0365714
1.00217	0.0272938	0.124473	0.0666663	0.0196941	0.0353103
1.00383	0.0269745	0.122327	0.068407	0.0189142	0.0346797
1.0055	0.0270543	0.119752	0.0680588	0.0188167	0.0346797
1.00717	0.0278125	0.120324	0.0673626	0.0192554	0.0397241
1.00883	0.0290495	0.122041	0.0670144	0.0198404	0.0435073
1.0105	0.0293687	0.123472	0.068407	0.0199866	0.0485516
1.01217	0.029249	0.123186	0.0687551	0.0194991	0.0523349
1.01383	0.0289697	0.124044	0.0671885	0.0188654	0.0548571
1.0155	0.0287303	0.125475	0.0645776	0.0185729	0.0605319
1.01717	0.0284111	0.12619	0.0633591	0.0185242	0.0662068
1.01883	0.0281716	0.125332	0.0640554	0.0188167	0.0756649
1.0205	0.0284909	0.123329	0.0633591	0.0193529	0.0844925
1.02217	0.0289298	0.122756	0.0616185	0.0201328	0.0882757
1.02383	0.0295283	0.123043	0.0586594	0.0206691	0.0819703
1.0255	0.0298077	0.124044	0.0577891	0.0206691	0.0706206
1.02717	0.029688	0.123472	0.0591816	0.0205228	0.0662068
1.02883	0.0290495	0.122756	0.0600519	0.0199866	0.0680984
1.0305	0.0284111	0.122184	0.0595297	0.0198404	0.0718817
1.03217	0.0280918	0.121612	0.0590075	0.0201816	0.0643152
1.03383	0.0282514	0.119895	0.0616185	0.0211566	0.0573792
1.0355	0.0284909	0.118035	0.0637072	0.0221315	0.0542265
1.03717	0.0286505	0.117892	0.0644035	0.022619	0.0586403
1.03883	0.0289298	0.118321	0.0644035	0.0225215	0.0548571
1.0405	0.0294485	0.119323	0.0642294	0.0220828	0.0416157
1.04217	0.0299274	0.121612	0.065796	0.0214978	0.0327881
1.04383	0.0300072	0.124616	0.0668404	0.0206691	0.0409852
1.0455	0.0297279	0.125475	0.0671885	0.0197916	0.0573792
1.04717	0.0295682	0.124473	0.0666663	0.0194504	0.0592708
1.04883	0.0297279	0.123901	0.0661441	0.0201328	0.0580098
1.0505	0.0299673	0.125046	0.0668404	0.0209616	0.0630541
1.05217	0.0296081	0.125189	0.0675366	0.0215465	0.0668373
1.05383	0.0288101	0.123329	0.068581	0.0215953	0.0611625
1.0555	0.0284111	0.121898	0.068581	0.0217903	0.0542265
1.05717	0.0286106	0.121755	0.0675366	0.0221315	0.0542265
1.05883	0.0284909	0.121898	0.0661441	0.0221803	0.0504433
1.0605	0.0283312	0.120753	0.0663182	0.0217415	0.0498127
1.06217	0.0282115	0.11918	0.0668404	0.0210591	0.0554876
1.06383	0.0288101	0.119752	0.0663182	0.0203278	0.0643152
1.0655	0.0297279	0.12104	0.0673626	0.0202303	0.0668373
1.06717	0.0303663	0.122327	0.0692773	0.0204253	0.0636846
1.06883	0.0303264	0.124044	0.071366	0.0201328	0.0662068
1.0705	0.0298875	0.124759	0.071192	0.0197429	0.0662068
1.07217	0.0299274	0.125332	0.0706698	0.0195966	0.0662068
1.07383	0.030087	0.125332	0.0699735	0.0202303	0.0554876
1.0755	0.0299274	0.12619	0.0678848	0.0207178	0.0409852
1.07717	0.0293687	0.126619	0.0675366	0.0205228	0.0327881
1.07883	0.029249	0.125332	0.0680588	0.0200354	0.030266
1.0805	0.0294485	0.12433	0.0692773	0.0201816	0.0290049
1.08217	0.0295682	0.124616	0.0697995	0.0211078	0.0277438
1.08383	0.029688	0.124187	0.0696254	0.0217415	0.0296354
1.0855	0.0298476	0.122327	0.0704957	0.0219853	0.0334187
1.08717	0.0300072	0.119609	0.0699735	0.022034	0.0378325
1.08883	0.0300471	0.117749	0.0703217	0.0225215	0.0390935
1.0905	0.0299274	0.11732	0.0696254	0.0227165	0.0346797
1.09217	0.0293687	0.117034	0.0680588	0.022424	0.030266
1.09383	0.0287303	0.11732	0.0687551	0.0217415	0.0340492
1.0955	0.0279322	0.118321	0.0689291	0.0209128	0.0479211
1.09717	0.0271342	0.12061	0.0680588	0.0202791	0.0548571
1.09883	0.0268947	0.122756	0.0649257	0.0198891	0.0573792
1.1005	0.0271741	0.124473	0.0624888	0.0199379	0.0599014
1.10217	0.0277726	0.12433	0.0626629	0.0201816	0.068729
1.10383	0.0279322	0.123472	0.0635332	0.0203278	0.0750344
1.1055	0.0278524	0.123329	0.0649257	0.0206203	0.0731427
1.10717	0.0282115	0.122756	0.0663182	0.0211566	0.068729
1.10883	0.0285308	0.122184	0.0680588	0.0219365	0.061793
1.1105	0.0287303	0.121612	0.0694513	0.0226677	0.0643152
1.11217	0.0286106	0.122613	0.0706698	0.0225702	0.0750344
1.11383	0.0282913	0.123472	0.0703217	0.022424	0.0819703
1.1155	0.0284909	0.124044	0.0680588	0.0224727	0.0788176
1.11717	0.0288899	0.124903	0.0663182	0.0230577	0.06999
1.11883	0.0290096	0.125475	0.0649257	0.0235452	0.0668373
1.1205	0.028451	0.124759	0.0638813	0.0229602	0.0662068
1.12217	0.0282913	0.123901	0.0628369	0.0226677	0.0580098
1.12383	0.0287303	0.124473	0.0595297	0.0231065	0.0447684
1.1255	0.02885	0.12619	0.0583113	0.0238864	0.0359408
1.12717	0.0283312	0.126906	0.0600519	0.0234964	0.038463
1.12883	0.028012	0.126476	0.0640554	0.0222778	0.0504433
1.1305	0.0279322	0.126333	0.0663182	0.0213515	0.0529654
1.13217	0.0275332	0.124903	0.0659701	0.0208641	0.0517043
1.13383	0.0271342	0.124473	0.0666663	0.0204741	0.053596
1.1355	0.0271741	0.123615	0.0671885	0.0197916	0.0643152
1.13717	0.0274135	0.1229	0.0664923	0.0193529	0.0668373
1.13883	0.0270942	0.122756	0.063011	0.0194991	0.0624235
1.1405	0.0271741	0.123472	0.0595297	0.0204253	0.061793
1.14217	0.0277327	0.125046	0.057615	0.0214003	0.0586403
1.14383	0.0282115	0.124044	0.0581372	0.0216928	0.0586403
1.1455	0.0279322	0.1229	0.0597038	0.0218878	0.0599014
1.14717	0.0276529	0.122327	0.0604	0.0222778	0.0674679
1.14883	0.0278923	0.123043	0.0614444	0.0225215	0.0680984
1.1505	0.0281317	0.123758	0.063185	0.022229	0.061793
1.15217	0.0277726	0.124759	0.0652738	0.0216928	0.0636846
1.15383	0.0273337	0.125761	0.0678848	0.0214978	0.068729
1.1555	0.0275332	0.126619	0.068581	0.0213028	0.0668373
1.15717	0.0278524	0.127049	0.0668404	0.0211566	0.0605319
1.15883	0.0278923	0.126762	0.0640554	0.0210103	0.061793
1.1605	0.0276529	0.126619	0.0635332	0.0207178	0.0731427
1.16217	0.0275731	0.126762	0.0628369	0.0208641	0.0794481
1.16383	0.0276928	0.127335	0.0598778	0.0208641	0.0762954
1.1655	0.0277327	0.127192	0.0563966	0.0207666	0.0693595
1.16717	0.0280519	0.127478	0.0558744	0.0208641	0.0693595
1.16883	0.0284909	0.127192	0.0577891	0.021254	0.0712511
1.1705	0.0286106	0.126476	0.0593557	0.0216928	0.0718817
1.17217	0.0288101	0.125761	0.0610963	0.0214978	0.0693595
1.17383	0.0292091	0.125475	0.0609222	0.0209616	0.0674679
1.1755	0.0295283	0.12619	0.0607482	0.0206691	0.0712511
1.17717	0.0291692	0.125761	0.0623147	0.0202303	0.0756649
1.17883	0.0288101	0.124903	0.0649257	0.0197429	0.0750344
1.1805	0.0287303	0.125189	0.0659701	0.0194991	0.0712511
1.18217	0.0288101	0.125189	0.0645776	0.0198404	0.0731427
1.18383	0.0286904	0.124759	0.0663182	0.0207666	0.0762954
1.1855	0.0285707	0.123758	0.0678848	0.0215953	0.076926
1.18717	0.0282913	0.12433	0.0675366	0.0223265	0.0826008
1.18883	0.028012	0.125618	0.0635332	0.0223265	0.0895368
1.1905	0.0277726	0.125475	0.0593557	0.0224727	0.0907979
1.19217	0.0277327	0.125618	0.0569188	0.0227652	0.0832314
1.19383	0.0276529	0.127049	0.0553522	0.022814	0.0813398
1.1955	0.0272539	0.127192	0.0553522	0.0221315	0.0819703
1.19717	0.0274534	0.125618	0.0557003	0.0211078	0.0712511
1.19883	0.0278524	0.124187	0.0579631	0.0208153	0.0624235
1.2005	0.0284111	0.124616	0.0609222	0.0208153	0.0592708
1.20217	0.0281716	0.124044	0.0644035	0.0205716	0.0624235
1.20383	0.0276928	0.121326	0.0673626	0.0199379	0.0586403
1.2055	0.0272938	0.120467	0.0691032	0.0198404	0.0567487
1.20717	0.0270144	0.121183	0.0680588	0.0200354	0.0624235
1.20883	0.0270543	0.123186	0.0649257	0.0203766	0.0592708
1.2105	0.027214	0.124187	0.0633591	0.0202303	0.0523349
1.21217	0.0274933	0.124473	0.0617925	0.0199866	0.0510738
1.21383	0.0278524	0.124473	0.0588335	0.0200354	0.0592708
1.2155	0.0282913	0.123901	0.0565706	0.0201816	0.061793
1.21717	0.0285308	0.123615	0.0567447	0.0208641	0.0573792
1.21883	0.0280918	0.121898	0.0590075	0.0212053	0.0636846
1.2205	0.0270543	0.119752	0.0604	0.021449	0.076926
1.22217	0.026376	0.119323	0.0612704	0.0213515	0.0819703
1.22383	0.0262164	0.12104	0.0628369	0.0213515	0.076926
1.2255	0.026376	0.1229	0.0649257	0.021839	0.0718817
1.22717	0.026376	0.123615	0.0666663	0.0217903	0.0731427
1.22883	0.0263361	0.124187	0.0680588	0.0214003	0.0762954
1.2305	0.0264558	0.124616	0.0680588	0.0208153	0.0725122
1.23217	0.0269346	0.124187	0.0659701	0.0209128	0.0680984
1.23383	0.0274534	0.1229	0.0635332	0.0216928	0.0668373
1.2355	0.0277726	0.121755	0.0623147	0.0223752	0.0706206
1.23717	0.0277726	0.121183	0.0624888	0.022619	0.0737733
1.23883	0.0278923	0.118893	0.0619666	0.0225215	0.0718817
1.2405	0.0285308	0.116604	0.0610963	0.0230577	0.0712511
1.24217	0.0290894	0.11546	0.0621407	0.0234477	0.0756649
1.24383	0.0294086	0.114744	0.0644035	0.0228627	0.085123
1.2455	0.029249	0.114458	0.0659701	0.021254	0.0901673
1.24717	0.0291293	0.114601	0.065796	0.0200354	0.0844925
1.24883	0.0290894	0.117892	0.0650997	0.0198404	0.0756649
1.2505	0.02885	0.122041	0.0644035	0.0197916	0.0693595
1.25217	0.0283312	0.125332	0.0652738	0.0194504	0.0674679
1.25383	0.0277327	0.127049	0.0664923	0.0194016	0.0737733
1.2555	0.0275731	0.126333	0.0666663	0.0196454	0.0813398
1.25717	0.0283312	0.12619	0.0659701	0.0198891	0.0945811
1.25883	0.0290096	0.125761	0.0659701	0.0200841	0.1053
1.2605	0.0290495	0.124616	0.0670144	0.0199379	0.112236
1.26217	0.0287702	0.122327	0.068407	0.0203766	0.109084
1.26383	0.0286505	0.121469	0.0675366	0.0205716	0.0933201
1.2655	0.0288101	0.121898	0.0642294	0.0209616	0.0781871
1.26717	0.0285308	0.121469	0.0616185	0.021449	0.0693595
1.26883	0.0281317	0.120467	0.0600519	0.0218878	0.0706206
1.2705	0.0280519	0.119609	0.0607482	0.022034	0.0788176
1.27217	0.0281317	0.119609	0.0595297	0.0214003	0.0907979
1.27383	0.0281317	0.120753	0.0579631	0.0214003	0.102778
1.2755	0.0282115	0.122184	0.0581372	0.0214978	0.112236
1.27717	0.0282115	0.123758	0.060226	0.0215465	0.119172
1.27883	0.0280519	0.12433	0.0609222	0.0211566	0.126108
1.2805	0.0278125	0.123472	0.0584853	0.0209128	0.127369
1.28217	0.0279322	0.124044	0.0569188	0.0211566	0.129891
1.28383	0.0280918	0.125046	0.0569188	0.0213028	0.130522
1.2855	0.0278524	0.124473	0.0586594	0.0209616	0.134936
1.28717	0.0276928	0.123329	0.0597038	0.0201816	0.13935
1.28883	0.0277327	0.122327	0.0609222	0.0199379	0.141872
1.2905	0.0282115	0.123329	0.0635332	0.0202303	0.142502
1.29217	0.0285308	0.124187	0.0652738	0.0205716	0.135566
1.29383	0.0286904	0.122613	0.0661441	0.0204253	0.131783
1.2955	0.0286505	0.122041	0.0659701	0.0204741	0.130522
1.29717	0.0285707	0.121898	0.065796	0.0209128	0.129261
1.29883	0.028451	0.1229	0.0654479	0.0213515	0.119172
1.3005	0.0286106	0.123758	0.0650997	0.0215465	0.109714
1.30217	0.0285707	0.123615	0.0659701	0.0214978	0.114758
1.30383	0.0285308	0.124044	0.0675366	0.0213028	0.126739
1.3055	0.0286106	0.125189	0.068407	0.0212053	0.135566
1.30717	0.0288899	0.126906	0.068581	0.0217415	0.142502
1.30883	0.029249	0.127764	0.0680588	0.0223265	0.154483
1.3105	0.0287303	0.12805	0.0661441	0.022229	0.166463
1.31217	0.0278524	0.126762	0.0635332	0.0216928	0.16268
1.31383	0.0270144	0.12433	0.0614444	0.0214003	0.150699
1.3155	0.0266952	0.121755	0.0595297	0.0216928	0.142502
1.31717	0.0269346	0.120038	0.0581372	0.0218878	0.136827
1.31883	0.0269745	0.11875	0.0583113	0.0221803	0.137458
1.3205	0.0268548	0.117749	0.0609222	0.0227165	0.143133
1.32217	0.0270543	0.117606	0.0633591	0.023204	0.156374
1.32383	0.0274534	0.11918	0.0633591	0.0234964	0.170877
1.3255	0.027613	0.120324	0.0624888	0.0233015	0.187271
1.32717	0.0272938	0.121326	0.0619666	0.0225215	0.199251
1.32883	0.0269346	0.122327	0.0624888	0.0210591	0.20997
1.3305	0.0269346	0.123043	0.0623147	0.0196941	0.214384
1.33217	0.0270543	0.123043	0.0605741	0.0189142	0.216906
1.33383	0.0271342	0.1229	0.0597038	0.0189142	0.220689
1.3355	0.0266952	0.12247	0.0605741	0.0193529	0.227625
1.33717	0.025977	0.12104	0.060226	0.0195966	0.240236
1.33883	0.0254183	0.11918	0.057441	0.0197429	0.254108
1.3405	0.0254981	0.116604	0.0534375	0.0197916	0.274916
1.34217	0.0255779	0.114315	0.0496081	0.0197429	0.30329
1.34383	0.0250592	0.112312	0.0454306	0.0191091	0.342384
1.3455	0.0243808	0.110309	0.0436899	0.0180854	0.38463
1.34717	0.0237424	0.107305	0.0429937	0.0168667	0.43129
1.34883	0.023064	0.105015	0.0416012	0.015648	0.482994
1.3505	0.0220665	0.104014	0.0393384	0.0148681	0.549832
1.35217	0.0206698	0.103155	0.0381199	0.0136981	0.635585
1.35383	0.0197122	0.100723	0.0372496	0.0121382	0.742147
1.3555	0.0188343	0.0980048	0.0332461	0.0103833	0.872038
1.35717	0.0180362	0.0958588	0.0271539	0.00906709	1.01769
1.35883	0.0170786	0.0939988	0.0201914	0.00770216	1.18479
1.3605	0.0161608	0.0917096	0.0154917	0.005606	1.37899
1.36217	0.0153627	0.0891343	0.0114882	0.00360734	1.59149
1.36383	0.0142454	0.0879897	0.00783286	0.00238864	1.81659
1.3655	0.0133277	0.0879897	0.00330721	0.00126744	2.05619
1.36717	0.0128488	0.090422	0.00104438	0.000536226	2.3185
1.36883	0.0128887	0.0932834	0.00156657	0.000194991	2.59783
1.3705	0.0124498	0.0941419	0.00139251	9.74962e-05	2.88536
1.37217	0.0122104	0.094428	0.000348125	0	3.1773
1.37383	0.0123301	0.0957157	0	0.000341235	3.46861
1.3755	0.0128089	0.0980048	0.00243689	0.0012187	3.76118
1.37717	0.0134873	0.0990064	0.00748473	0.0023399	4.04996
1.37883	0.0146046	0.100866	0.0142732	0.00370483	4.32866
1.3805	0.0163603	0.105588	0.021932	0.00589849	4.59349
1.38217	0.0187545	0.112598	0.030113	0.0089696	4.84571
1.38383	0.0216674	0.120181	0.038294	0.012187	5.08657
1.3855	0.0246203	0.127621	0.0480415	0.0154043	5.31042
1.38717	0.0270144	0.134918	0.0579631	0.0181342	5.51849
1.38883	0.0287303	0.14107	0.0670144	0.0206203	5.70829
1.3905	0.0305658	0.146793	0.0757176	0.0224727	5.87412
1.39217	0.0319225	0.152372	0.0835505	0.0236914	6.01914
1.39383	0.0327206	0.157094	0.0912093	0.0245202	6.14967
1.3955	0.0326807	0.160671	0.095909	0.0250076	6.25875
1.39717	0.0320821	0.164391	0.0985199	0.0249101	6.34198
1.39883	0.0315634	0.167538	0.0974756	0.0240814	6.4044
1.4005	0.0307254	0.169541	0.093298	0.0231065	6.44224
1.40217	0.0287303	0.169541	0.0872058	0.0219365	6.45422
1.40383	0.0255779	0.165249	0.0785026	0.0207178	6.43593
1.4055	0.0228645	0.156951	0.0671885	0.0194991	6.39053
1.40717	0.0210689	0.144503	0.0546559	0.0192066	6.3155
1.40883	0.0197521	0.130912	0.0440381	0.0202791	6.202
1.4105	0.0187944	0.115889	0.0374237	0.0225702	6.0595
1.41217	0.0187545	0.0984341	0.0362052	0.0260313	5.88358
1.41383	0.0206299	0.0821238	0.0395124	0.0298824	5.68117
1.4155	0.0233034	0.0685319	0.0454306	0.0339772	5.4485
1.41717	0.0260169	0.0575152	0.0534375	0.0383158	5.1925
1.41883	0.0280519	0.0459264	0.0623147	0.0419719	4.9302
1.4205	0.0290096	0.0346236	0.0706698	0.044263	4.65717
1.42217	0.0290096	0.0248946	0.0755436	0.043873	4.37217
1.42383	0.027613	0.0171687	0.0757176	0.0417281	4.07203
1.4255	0.0248198	0.0104443	0.0727585	0.0379258	3.76748
1.42717	0.0206299	0.00457833	0.0673626	0.032466	3.46608
1.42883	0.0156021	0.00114458	0.0591816	0.0255926	3.16342
1.4305	0.0104945	0	0.0482156	0.0183292	2.86076
1.43217	0.00578596	0.00343375	0.0360311	0.0125769	2.56063
1.43383	0.00215477	0.0107305	0.0262836	0.00911584	2.26553
1.4355	0	0.0226055	0.0222801	0.00809214	1.97359
1.43717	0	0.0374851	0.0257614	0.00955457	1.68417
1.43883	0.00287303	0.0566568	0.0379458	0.0145756	1.40485
1.4405	0.00929744	0.082553	0.0597038	0.0237402	1.13939
1.44217	0.0192732	0.114172	0.0934721	0.0363659	0.901043
1.44383	0.0318826	0.149654	0.13751	0.0513802	0.698639
1.4455	0.0466468	0.187998	0.187989	0.067857	0.544157
1.44717	0.0626081	0.228344	0.24073	0.0852112	0.435073
1.44883	0.0788886	0.27098	0.294341	0.102809	0.368866
1.4505	0.09477	0.312471	0.348649	0.119725	0.356886
1.45217	0.109654	0.350099	0.399476	0.135275	0.399132
1.45383	0.122822	0.383435	0.444036	0.148876	0.490561
1.4555	0.134035	0.412908	0.482852	0.160429	0.619822
1.45717	0.144011	0.439663	0.516098	0.170471	0.777457
1.45883	0.152709	0.462268	0.543774	0.179343	0.959683
1.4605	0.159413	0.48144	0.56588	0.186217	1.14443
1.46217	0.164241	0.497607	0.583635	0.191043	1.31531
1.46383	0.168072	0.51077	0.598778	0.194748	1.46285
1.4655	0.171504	0.520785	0.611659	0.198745	1.59212
1.46717	0.174576	0.530228	0.623495	0.20284	1.70877
1.46883	0.176731	0.539527	0.635332	0.206155	1.81028
1.4705	0.178646	0.547396	0.644383	0.209031	1.90991
1.47217	0.180761	0.553405	0.650649	0.211419	2.00827
1.47383	0.182956	0.559701	0.655349	0.213954	2.10411
1.4755	0.184472	0.566139	0.660571	0.215904	2.18545
1.47717	0.185151	0.569573	0.666489	0.217172	2.25923
1.47883	0.18531	0.570002	0.670493	0.217172	2.33742
1.4805	0.184991	0.569143	0.673278	0.21644	2.41119
1.48217	0.184353	0.568857	0.673974	0.215465	2.48181
1.48383	0.183475	0.567999	0.673278	0.214052	2.56126
1.4855	0.182238	0.564136	0.66997	0.211761	2.6653
1.48717	0.180442	0.558127	0.663356	0.208884	2.78195
1.48883	0.178607	0.551546	0.654131	0.206057	2.90175
1.4905	0.176691	0.546109	0.644905	0.203522	3.02975
1.49217	0.174217	0.540386	0.636898	0.201572	3.17919
1.49383	0.171384	0.533661	0.63011	0.199427	3.34817
1.4955	0.16875	0.526937	0.62367	0.196941	3.52472
1.49717	0.166436	0.522073	0.616881	0.19426	3.71893
1.49883	0.164202	0.517923	0.610093	0.192164	3.93521
1.5005	0.162406	0.513059	0.602956	0.190555	4.17481
1.50217	0.161289	0.510198	0.598082	0.18919	4.43712
1.50383	0.160411	0.508481	0.594949	0.188215	4.7341
1.5055	0.159573	0.511056	0.593905	0.188215	5.07081
1.50717	0.159453	0.51592	0.596167	0.189093	5.44787
1.50883	0.16069	0.522502	0.60313	0.19114	5.87349
1.5105	0.162645	0.529369	0.614444	0.194114	6.35711
1.51217	0.165359	0.536237	0.63011	0.198014	6.89055
1.51383	0.16887	0.547683	0.649431	0.203327	7.46623
1.5155	0.173938	0.56199	0.672233	0.210152	8.08795
1.51717	0.180123	0.578014	0.699735	0.219024	8.76641
1.51883	0.187066	0.59504	0.73333	0.229261	9.5054
1.5205	0.194887	0.614354	0.771449	0.24057	10.3112
1.52217	0.203746	0.63696	0.812528	0.253099	11.1896
1.52383	0.213841	0.661569	0.856044	0.267187	12.1461
1.5255	0.224415	0.687751	0.904608	0.282299	13.1947
1.52717	0.235907	0.71565	0.954564	0.297947	14.3511
1.52883	0.247839	0.745838	1.00591	0.313497	15.621
1.5305	0.260089	0.777601	1.05952	0.328512	17.017
1.53217	0.272299	0.810793	1.11296	0.343331	18.5644
1.53383	0.284549	0.844129	1.16536	0.35776	20.2921
1.5355	0.29652	0.875892	1.21479	0.371751	22.236
1.53717	0.307214	0.906223	1.26213	0.384133	24.4076
1.53883	0.316991	0.935839	1.30426	0.395345	26.8352
1.5405	0.32545	0.96431	1.34133	0.405826	29.5547
1.54217	0.332872	0.988633	1.37562	0.41499	32.5945
1.54383	0.338858	1.00823	1.40696	0.42201	35.9881
1.5455	0.343486	1.02411	1.43063	0.42708	39.7411
1.54717	0.347237	1.03756	1.44908	0.430931	43.8547
1.54883	0.35019	1.04944	1.46353	0.434246	48.3114
1.5505	0.352624	1.06088	1.47571	0.436683	53.0751
1.55217	0.354141	1.06976	1.48337	0.438243	58.0961
1.55383	0.355058	1.07505	1.48807	0.438633	63.2849
1.5555	0.355417	1.07948	1.49381	0.438243	68.5329
1.55717	0.355617	1.0832	1.49608	0.437463	73.7247
1.55883	0.355258	1.08392	1.49468	0.436195	78.7382
1.5605	0.353702	1.08006	1.4912	0.433953	83.4313
1.56217	0.351706	1.07476	1.48615	0.430687	87.6748
1.56383	0.348953	1.06861	1.47588	0.427177	91.3565
1.5655	0.345801	1.06017	1.46057	0.423472	94.4002
1.56717	0.341691	1.04958	1.44577	0.419426	96.7691
1.56883	0.337222	1.03785	1.43167	0.4146	98.4608
1.5705	0.333231	1.0234	1.41357	0.409238	99.5202
1.57217	0.328642	1.00795	1.39129	0.403193	100
1.57383	0.324133	0.993354	1.36901	0.3971	99.9836
1.5755	0.319305	0.979476	1.34673	0.390665	99.5712
1.57717	0.314277	0.964167	1.32271	0.383304	98.8619
1.57883	0.308372	0.947428	1.29712	0.375066	97.9419
1.5805	0.301748	0.93169	1.27066	0.366974	96.8839
1.58217	0.295483	0.916667	1.24455	0.35932	95.7596
1.58383	0.288979	0.90236	1.21844	0.351423	94.6309
1.5855	0.282195	0.886765	1.19408	0.343185	93.542
1.58717	0.275212	0.86931	1.16901	0.334946	92.5212
1.58883	0.268628	0.852285	1.14238	0.327195	91.5671
1.5905	0.262523	0.834687	1.11488	0.319444	90.663
1.59217	0.256697	0.81623	1.08807	0.311986	89.8004
1.59383	0.250791	0.795342	1.06196	0.304723	88.9611
1.5955	0.245205	0.773308	1.03446	0.297459	88.1225
1.59717	0.239818	0.75428	1.00661	0.290244	87.2511
1.59883	0.23495	0.737683	0.980848	0.283517	86.3318
1.6005	0.230082	0.72309	0.958568	0.277473	85.3715
1.60217	0.224735	0.70821	0.937854	0.271428	84.3588
1.60383	0.219388	0.694189	0.91627	0.265188	83.2724
1.6055	0.213961	0.681742	0.89399	0.25929	82.0863
1.60717	0.209013	0.669151	0.871884	0.254366	80.8038
1.60883	0.204145	0.656275	0.851345	0.249979	79.4217
1.6105	0.199197	0.643541	0.832024	0.245104	77.9279
1.61217	0.194528	0.629806	0.814269	0.239985	76.3112
1.61383	0.190298	0.616644	0.798081	0.235549	74.5715
1.6155	0.186667	0.605913	0.782241	0.231747	72.7089
1.61717	0.183156	0.597043	0.768142	0.228481	70.7208
1.61883	0.179883	0.587171	0.753521	0.224679	68.6274
1.6205	0.176571	0.576297	0.738203	0.221218	66.43
1.62217	0.173379	0.56757	0.720971	0.217903	64.1279
1.62383	0.170626	0.559415	0.703042	0.21488	61.7438
1.6255	0.168232	0.550544	0.687899	0.211517	59.3049
1.62717	0.165877	0.539098	0.675889	0.207812	56.8199
1.62883	0.163044	0.52894	0.664923	0.203961	54.2883
1.6305	0.160371	0.52007	0.652738	0.2005	51.7371
1.63217	0.157977	0.511628	0.639857	0.197477	49.191
1.63383	0.155662	0.505476	0.628021	0.194455	46.6695
1.6355	0.153308	0.500182	0.616533	0.191335	44.1833
1.63717	0.150754	0.494889	0.603304	0.188118	41.7437
1.63883	0.14848	0.488021	0.588335	0.185242	39.3603
1.6405	0.146245	0.482298	0.574061	0.182707	37.0481
1.64217	0.143891	0.477434	0.561877	0.180221	34.8235
1.64383	0.141257	0.469708	0.551781	0.177491	32.686
1.6455	0.138544	0.459693	0.542034	0.174468	30.6424
1.64717	0.136269	0.45025	0.53159	0.171349	28.7054
1.64883	0.134075	0.443812	0.520276	0.168472	26.8869
1.6505	0.132	0.437803	0.509136	0.16584	25.1794
1.65217	0.130044	0.430649	0.500955	0.163061	23.5778
1.65383	0.128009	0.423925	0.49347	0.160283	22.0841
1.6555	0.125695	0.419919	0.484593	0.158333	20.6887
1.65717	0.12358	0.416628	0.475019	0.157017	19.3866
1.65883	0.121944	0.412479	0.468231	0.155506	18.1766
1.6605	0.120587	0.406613	0.464053	0.153166	17.0637
1.66217	0.119071	0.400461	0.459354	0.150387	16.041
1.66383	0.117914	0.396169	0.453261	0.14795	15.0939
1.6655	0.117116	0.392306	0.446995	0.145658	14.2174
1.66717	0.115919	0.388586	0.442818	0.143562	13.411
1.66883	0.114362	0.384437	0.438988	0.141417	12.6745
1.6705	0.112607	0.381146	0.432722	0.139175	11.9916
1.67217	0.11117	0.377712	0.425759	0.137176	11.3617
1.67383	0.110093	0.374135	0.419145	0.135324	10.7778
1.6755	0.109135	0.371274	0.412879	0.133569	10.24
1.67717	0.108217	0.368985	0.406438	0.13157	9.74501
1.67883	0.10714	0.366696	0.401042	0.12962	9.28408
1.6805	0.106023	0.364263	0.396169	0.128207	8.86225
1.68217	0.105025	0.363834	0.391121	0.127329	8.47321
1.68383	0.103868	0.362689	0.385725	0.126549	8.12263
1.6855	0.102471	0.358827	0.382592	0.125428	7.80357
1.68717	0.101194	0.35482	0.381199	0.123673	7.51289
1.68883	0.100237	0.35153	0.378588	0.121821	7.24239
1.6905	0.099718	0.348382	0.374759	0.120456	6.98765
1.69217	0.0991594	0.344662	0.370929	0.119578	6.74363
1.69383	0.0986406	0.342087	0.369363	0.118701	6.51349
1.6955	0.0978825	0.340942	0.367622	0.117677	6.30604
1.69717	0.0969248	0.339082	0.365707	0.116995	6.11562
1.69883	0.0959671	0.337079	0.362748	0.116654	5.9397
1.7005	0.0952489	0.335506	0.360137	0.115971	5.77828
1.70217	0.0948099	0.334218	0.358223	0.114655	5.63767
1.70383	0.094371	0.332787	0.357004	0.113144	5.51849
1.7055	0.0940518	0.329783	0.353871	0.112169	5.41256
1.70717	0.0940917	0.325491	0.347779	0.111243	5.31168
1.70883	0.0942114	0.322343	0.342209	0.110511	5.22781
1.7105	0.0942114	0.319911	0.338902	0.11017	5.16476
1.71217	0.0939719	0.317622	0.336987	0.109829	5.12251
1.71383	0.0932936	0.315619	0.332461	0.109341	5.09036
1.7155	0.0927749	0.314474	0.32811	0.108659	5.06766
1.71717	0.0922561	0.314474	0.325325	0.108318	5.05946
1.71883	0.0918172	0.314474	0.325673	0.108123	5.06766
1.7205	0.0912186	0.315619	0.326195	0.107635	5.08594
1.72217	0.0905802	0.316906	0.326021	0.106855	5.10486
1.72383	0.090261	0.317049	0.323236	0.106416	5.13071
1.7255	0.0901013	0.31662	0.320625	0.106319	5.16917
1.72717	0.089822	0.317622	0.319407	0.106124	5.22781
1.72883	0.0893432	0.317478	0.317492	0.105685	5.29528
1.7305	0.0887845	0.314331	0.314185	0.105393	5.37599
1.73217	0.0885451	0.311326	0.310181	0.105539	5.46742
1.73383	0.0881461	0.310611	0.310181	0.105588	5.56768
1.7355	0.0873081	0.311183	0.310877	0.105149	5.68054
1.73717	0.0863504	0.310182	0.3114	0.104954	5.79845
1.73883	0.0852731	0.308608	0.311051	0.104515	5.92141
1.7405	0.0843952	0.308894	0.308615	0.104223	6.03743
1.74217	0.0835971	0.30918	0.305655	0.10393	6.1566
1.74383	0.0831582	0.307463	0.303393	0.103882	6.28145
1.7455	0.082839	0.30403	0.301652	0.103833	6.40693
1.74717	0.0825197	0.302742	0.299041	0.103589	6.52421
1.74883	0.0823202	0.302742	0.295212	0.103589	6.64779
1.7505	0.0820409	0.302027	0.293993	0.103589	6.78084
1.75217	0.0818015	0.299881	0.293471	0.103297	6.91199
1.75383	0.0812827	0.298593	0.293819	0.102809	7.03621
1.7555	0.0806443	0.298307	0.294167	0.102712	7.14403
1.75717	0.0800457	0.296876	0.294515	0.103345	7.24491
1.75883	0.079926	0.296304	0.29556	0.103979	7.33256
1.7605	0.0802453	0.296447	0.296082	0.104369	7.40633
1.76217	0.0802852	0.29659	0.29643	0.104905	7.47506
1.76383	0.0801655	0.295016	0.295212	0.105344	7.53622
1.7655	0.080365	0.293013	0.293123	0.105588	7.59802
1.76717	0.0806443	0.292155	0.29086	0.105149	7.65098
1.76883	0.0809236	0.290438	0.288945	0.10471	7.69197
1.7705	0.0805645	0.287862	0.289119	0.104759	7.72286
1.77217	0.079926	0.286289	0.290338	0.105052	7.73358
1.77383	0.0794871	0.287433	0.289816	0.105832	7.72791
1.7755	0.0792078	0.289579	0.288597	0.107001	7.70395
1.77717	0.0790881	0.290867	0.288249	0.107879	7.67242
1.77883	0.0790482	0.291725	0.289119	0.107879	7.63522
1.7805	0.0792477	0.292441	0.288075	0.107294	7.58919
1.78217	0.0794871	0.293013	0.285116	0.106758	7.53181
1.78383	0.0801256	0.293871	0.283723	0.106465	7.47065
1.7855	0.0804847	0.296018	0.285464	0.106026	7.40318
1.78717	0.0804448	0.297305	0.286857	0.105637	7.32499
1.78883	0.0800457	0.296447	0.288075	0.10588	7.22852
1.7905	0.0796866	0.295588	0.287727	0.106611	7.11565
1.79217	0.0794871	0.295588	0.288249	0.107976	6.99711
1.79383	0.0788487	0.294444	0.288771	0.108708	6.8729
1.7955	0.0784496	0.292012	0.288597	0.108659	6.74237
1.79717	0.07829	0.290295	0.287031	0.108464	6.60429
1.79883	0.0780107	0.290152	0.284072	0.109049	6.46494
1.8005	0.0776915	0.290581	0.282853	0.11017	6.33
1.80217	0.0772525	0.290867	0.282679	0.110658	6.19948
1.80383	0.0768136	0.290724	0.281461	0.110804	6.07022
1.8055	0.0764146	0.28915	0.277805	0.111389	5.93528
1.80717	0.0762948	0.286718	0.275543	0.112412	5.79908
1.80883	0.0763747	0.285144	0.274846	0.112559	5.66541
1.8105	0.0763747	0.284286	0.275368	0.111681	5.53047
1.81217	0.0763348	0.284286	0.276239	0.110658	5.39554
1.81383	0.0763747	0.281996	0.276413	0.110121	5.25934
1.8155	0.0763348	0.280136	0.277109	0.110121	5.13134
1.81717	0.076215	0.279993	0.278153	0.11056	5.00902
1.81883	0.0761352	0.281424	0.279198	0.111291	4.89489
1.8205	0.0759756	0.282569	0.278502	0.111974	4.78644
1.82217	0.0756963	0.281424	0.276587	0.112364	4.67798
1.82383	0.0757362	0.282426	0.274324	0.112656	4.56638
1.8255	0.0760953	0.284286	0.272409	0.112656	4.45603
1.82717	0.0759756	0.285287	0.270669	0.111974	4.34947
1.82883	0.0752973	0.284143	0.270147	0.110999	4.24165
1.8305	0.0748583	0.282283	0.270843	0.110365	4.1332
1.83217	0.0749381	0.28214	0.270669	0.110316	4.03294
1.83383	0.0745391	0.282998	0.270843	0.11056	3.94088
1.8355	0.0736612	0.284286	0.272235	0.110853	3.8545
1.83717	0.0728233	0.283856	0.274672	0.110804	3.77568
1.83883	0.0724641	0.283284	0.275717	0.110901	3.70569
1.8405	0.0723843	0.283999	0.274846	0.110365	3.64074
1.84217	0.0727435	0.284429	0.273976	0.110121	3.58021
1.84383	0.0732622	0.28357	0.274324	0.109975	3.52851
1.8455	0.0738209	0.281138	0.274846	0.109536	3.47743
1.84717	0.0744194	0.280709	0.273454	0.109293	3.41816
1.84883	0.0750179	0.279707	0.270321	0.109488	3.357
1.8505	0.0751776	0.278706	0.266839	0.110219	3.29268
1.85217	0.0749381	0.277561	0.266143	0.110463	3.22837
1.85383	0.0747785	0.27613	0.266839	0.11017	3.17162
1.8555	0.0744593	0.275272	0.26771	0.109585	3.12307
1.85717	0.0744992	0.273984	0.267013	0.109	3.08524
1.85883	0.0748184	0.275415	0.26771	0.108513	3.05245
1.8605	0.0748982	0.27613	0.270669	0.10822	3.03164
1.86217	0.0744593	0.275844	0.271191	0.10783	3.01462
1.86383	0.0740204	0.275558	0.269972	0.107391	2.99066
1.8655	0.07418	0.276417	0.269624	0.107343	2.96606
1.86717	0.0743795	0.277847	0.269624	0.10783	2.94526
1.86883	0.0741002	0.277847	0.268754	0.108025	2.92886
1.8705	0.07418	0.276846	0.268232	0.107928	2.91562
1.87217	0.0746189	0.275844	0.268754	0.107489	2.91436
1.87383	0.0748184	0.27613	0.268232	0.107343	2.9213
1.8755	0.0748583	0.276703	0.267536	0.10744	2.93832
1.87717	0.0747386	0.276417	0.269276	0.106806	2.9648
1.87883	0.0742199	0.274271	0.272061	0.105588	2.99759
1.8805	0.0731026	0.271838	0.272409	0.104369	3.04047
1.88217	0.0722247	0.27098	0.268928	0.103784	3.08082
1.88383	0.0719055	0.270121	0.266143	0.103248	3.1319
1.8855	0.0716262	0.269263	0.264751	0.102712	3.19243
1.88717	0.0713469	0.268405	0.263532	0.102614	3.26557
1.88883	0.0714267	0.268548	0.261617	0.102663	3.34691
1.8905	0.0719055	0.269978	0.259703	0.102663	3.42951
1.89217	0.0723843	0.269835	0.261269	0.10276	3.52662
1.89383	0.0723843	0.269978	0.263358	0.10276	3.63759
1.8955	0.0716661	0.269263	0.264402	0.102517	3.76055
1.89717	0.0705089	0.268977	0.264054	0.102127	3.89674
1.89883	0.0699502	0.268405	0.262488	0.102517	4.04429
1.9005	0.0697906	0.268691	0.260573	0.103297	4.20571
1.90217	0.069232	0.269692	0.258136	0.103443	4.37469
1.90383	0.0686733	0.268977	0.257092	0.103102	4.5462
1.9055	0.0687931	0.268261	0.255177	0.102858	4.72212
1.90717	0.0691522	0.26726	0.25274	0.102907	4.89804
1.90883	0.068833	0.267832	0.250477	0.102663	5.07775
1.9105	0.0685536	0.267689	0.250651	0.101542	5.26565
1.91217	0.068394	0.267403	0.252392	0.101103	5.46301
1.91383	0.0683541	0.265972	0.253611	0.101103	5.65784
1.9155	0.0681147	0.265686	0.254133	0.101737	5.84701
1.91717	0.0683541	0.266401	0.25274	0.102273	6.03175
1.91883	0.0689926	0.266831	0.252914	0.102468	6.22281
1.9205	0.0690724	0.266258	0.253088	0.102517	6.40188
1.92217	0.0689926	0.265114	0.253262	0.102029	6.56456
1.92383	0.0690325	0.265972	0.252392	0.101347	6.71967
1.9255	0.0695113	0.267546	0.253088	0.10042	6.87037
1.92717	0.069631	0.268405	0.25657	0.0996893	7.0154
1.92883	0.0694714	0.26726	0.257614	0.0989581	7.14466
1.9305	0.0693517	0.266545	0.257614	0.0982268	7.25879
1.93217	0.0695113	0.266831	0.257266	0.0981294	7.35778
1.93383	0.0698704	0.266688	0.256744	0.0981781	7.44354
1.9355	0.0697906	0.264255	0.255003	0.0982756	7.51983
1.93717	0.0693916	0.261394	0.252914	0.0976419	7.58478
1.93883	0.068833	0.259534	0.251696	0.0970082	7.63333
1.9405	0.068394	0.258246	0.248737	0.0969107	7.67116
1.94217	0.0681147	0.256816	0.24543	0.0973006	7.70206
1.94383	0.0677556	0.255814	0.243689	0.0976419	7.7235
1.9455	0.0670772	0.253811	0.242819	0.0973006	7.73611
1.94717	0.0670373	0.251236	0.2416	0.0969594	7.73737
1.94883	0.0676359	0.249948	0.240904	0.0970569	7.72917
1.9505	0.0684738	0.249662	0.241078	0.0971544	7.71782
1.95217	0.0689128	0.250234	0.2416	0.0968619	7.70395
1.95383	0.0688729	0.250234	0.2416	0.0963744	7.68818
1.9555	0.069232	0.250377	0.240556	0.095692	7.6554
1.95717	0.069232	0.251808	0.240208	0.0953507	7.62198
1.95883	0.069232	0.25424	0.241774	0.0953995	7.59297
1.9605	0.0686733	0.255814	0.242993	0.095887	7.56397
1.96217	0.0683541	0.255528	0.244037	0.095497	7.53055
1.96383	0.0680748	0.254383	0.243515	0.0946683	7.49209
1.9655	0.0675162	0.254956	0.242296	0.094327	7.4593
1.96717	0.0671171	0.255385	0.24073	0.0944245	7.43345
1.96883	0.066359	0.253954	0.238641	0.093937	7.40886
1.9705	0.0657205	0.251665	0.238293	0.0933521	7.37922
1.97217	0.0650422	0.249233	0.237945	0.0932058	7.34643
1.97383	0.0644436	0.249376	0.237597	0.0938395	7.31301
1.9755	0.0640845	0.249519	0.237074	0.094522	7.28275
1.97717	0.0638451	0.248804	0.238467	0.0946195	7.2487
1.97883	0.063446	0.246514	0.239685	0.0944733	7.21087
1.9805	0.0633263	0.245084	0.238467	0.0939858	7.1724
1.98217	0.0634859	0.245513	0.235682	0.0934983	7.13331
1.98383	0.0640446	0.245799	0.234638	0.0932058	7.09485
1.9855	0.0645633	0.246085	0.236378	0.0932546	7.05575
1.98717	0.064683	0.245942	0.236378	0.0932058	7.00909
1.98883	0.0647229	0.246944	0.236204	0.0932058	6.95171
1.9905	0.0647628	0.246801	0.234986	0.0932546	6.8937
1.99217	0.0647229	0.245799	0.234115	0.0936446	6.84011
1.99383	0.0643239	0.244225	0.233941	0.0936933	6.78966
1.9955	0.0639249	0.242508	0.233245	0.0933521	6.73544
1.99717	0.0635657	0.240935	0.232027	0.0930108	6.67364
1.99883	0.0636854	0.240505	0.228719	0.0924746	6.61122
2.0005	0.063885	0.241507	0.228893	0.0922796	6.5488
2.00217	0.0640047	0.243224	0.230808	0.0920359	6.47944
2.00383	0.0640446	0.243653	0.232723	0.0917434	6.40693
2.0055	0.0640845	0.243081	0.233419	0.0913534	6.33063
2.00717	0.0644037	0.24351	0.234638	0.0915484	6.25497
2.00883	0.0647229	0.244511	0.238119	0.0922309	6.17867
2.0105	0.0650422	0.245513	0.24073	0.0926208	6.09985
2.01217	0.0653614	0.245513	0.242296	0.0921821	6.01599
2.01383	0.0655609	0.244225	0.243689	0.0914022	5.92204
2.0155	0.0658402	0.243939	0.245604	0.0910609	5.81674
2.01717	0.0662393	0.246228	0.246474	0.0904272	5.71522
2.01883	0.0665585	0.248517	0.246822	0.0901347	5.61875
2.0205	0.0665984	0.24909	0.24804	0.090086	5.52669
2.02217	0.0664787	0.248947	0.249607	0.0907684	5.43148
2.02383	0.0670772	0.25052	0.249433	0.0914996	5.33501
2.0255	0.0677955	0.253096	0.248911	0.0922796	5.2461
2.02717	0.0680349	0.254383	0.249607	0.0934983	5.16161
2.02883	0.0681147	0.254097	0.251348	0.0940345	5.07775
2.0305	0.068833	0.254526	0.253611	0.0942295	4.98253
2.03217	0.0698704	0.257102	0.254481	0.0942295	4.88102
2.03383	0.0706685	0.260392	0.256744	0.0952532	4.78517
2.0355	0.071307	0.263254	0.261617	0.095692	4.69438
2.03717	0.0720651	0.265686	0.267884	0.0956432	4.60925
2.03883	0.0727834	0.268548	0.271539	0.0957895	4.51909
2.0405	0.0734218	0.271838	0.273106	0.0964232	4.43964
2.04217	0.0739805	0.275558	0.276239	0.0975931	4.37343
2.04383	0.0744593	0.27985	0.280416	0.0981294	4.3129
2.0455	0.0747386	0.283999	0.283027	0.0980806	4.25111
2.04717	0.0750978	0.286432	0.283898	0.0976906	4.18238
2.04883	0.0757362	0.289722	0.286857	0.0976419	4.11932
2.0505	0.0763348	0.294015	0.29173	0.0979344	4.06068
2.05217	0.0769732	0.297591	0.293993	0.0976906	4.00898
2.05383	0.077452	0.298593	0.293297	0.0974956	3.96421
2.0555	0.0780905	0.298736	0.291904	0.0978856	3.92449
2.05717	0.0786491	0.300024	0.292253	0.0989093	3.88918
2.05883	0.079128	0.301025	0.294864	0.0997868	3.85513
2.0605	0.0792477	0.301168	0.29643	0.100177	3.82864
2.06217	0.0790083	0.300167	0.299737	0.100177	3.80721
2.06383	0.0784895	0.299308	0.303567	0.0999818	3.78388
2.0655	0.0776117	0.299737	0.306004	0.0996893	3.76244
2.06717	0.0769732	0.302027	0.304785	0.0996893	3.75046
2.06883	0.0764146	0.302742	0.301478	0.0993968	3.74667
2.0705	0.0757761	0.301168	0.2973	0.0985193	3.74604
2.07217	0.0750179	0.299451	0.292427	0.0977881	3.74983
2.07383	0.0741401	0.29845	0.287553	0.0973494	3.76244
2.0755	0.073741	0.295731	0.283723	0.0967644	3.77757
2.07717	0.0732622	0.290867	0.280416	0.0956432	3.7927
2.07883	0.0721848	0.284715	0.275891	0.094912	3.81477
2.0805	0.0705887	0.278992	0.270321	0.0950095	3.84062
2.08217	0.0686733	0.271981	0.262488	0.0955945	3.86017
2.08383	0.0668777	0.264255	0.252914	0.0961794	3.88161
2.0855	0.0648426	0.254956	0.242645	0.0969107	3.91566
2.08717	0.0624884	0.244368	0.231853	0.0983243	3.96421
2.08883	0.0597749	0.234067	0.220887	0.0999818	4.01655
2.0905	0.0569817	0.224338	0.209747	0.102078	4.07329
2.09217	0.0545476	0.216612	0.199477	0.104759	4.14328
2.09383	0.0522731	0.207742	0.190948	0.108025	4.22336
2.0955	0.0499987	0.197727	0.182419	0.112315	4.30155
2.09717	0.0476444	0.188713	0.174238	0.116312	4.37343
2.09883	0.0460083	0.182132	0.165534	0.120066	4.43459
2.1005	0.04533	0.176695	0.157527	0.123478	4.48504
2.10217	0.0450507	0.170972	0.151261	0.126891	4.52287
2.10383	0.0445718	0.166823	0.145517	0.130108	4.53989
2.1055	0.044093	0.164104	0.140643	0.13352	4.52791
2.10717	0.0440531	0.162674	0.13664	0.137323	4.47621
2.10883	0.0440531	0.161243	0.134029	0.140979	4.3955
2.1105	0.0441329	0.157809	0.133159	0.144586	4.28453
2.11217	0.0440132	0.155234	0.133855	0.147852	4.13193
2.11383	0.0437738	0.153803	0.133507	0.150241	3.93836
2.1155	0.0435344	0.155663	0.131592	0.151703	3.71893
2.11717	0.0434545	0.158954	0.130374	0.152581	3.48626
2.11883	0.0436142	0.161386	0.132114	0.153507	3.24224
2.1205	0.0436142	0.164104	0.135247	0.153994	2.9957
2.12217	0.0437339	0.165392	0.136466	0.154141	2.75988
2.12383	0.0445718	0.167109	0.13751	0.154872	2.53793
2.1255	0.0459684	0.167109	0.140469	0.155749	2.33742
2.12717	0.0475247	0.166107	0.143776	0.156627	2.17158
2.12883	0.0486819	0.165678	0.143602	0.157017	2.03728
2.1305	0.04944	0.167109	0.142732	0.157309	1.92441
2.13217	0.0498391	0.169398	0.142384	0.15804	1.82857
2.13383	0.0501583	0.171258	0.142558	0.159113	1.76047
2.1355	0.0506371	0.173976	0.143951	0.160332	1.71444
2.13717	0.0508366	0.176409	0.146561	0.161014	1.67346
2.13883	0.051116	0.177983	0.148302	0.162379	1.63688
2.1405	0.051914	0.179699	0.149695	0.164183	1.60599
2.14217	0.05355	0.182275	0.151957	0.165791	1.59464
2.14383	0.0550664	0.184564	0.155787	0.1674	1.59149
2.1455	0.0562635	0.185708	0.15892	0.169057	1.59716
2.14717	0.0572211	0.186996	0.160312	0.17091	1.59275
2.14883	0.0585379	0.189714	0.162923	0.172665	1.5814
2.1505	0.0598148	0.192862	0.16536	0.174712	1.56816
2.15217	0.0609321	0.194722	0.168493	0.176662	1.55554
2.15383	0.0617701	0.19558	0.172845	0.178173	1.53726
2.1555	0.062648	0.197154	0.176674	0.179831	1.50573
2.15717	0.063885	0.198442	0.18033	0.181488	1.47925
2.15883	0.0652816	0.199873	0.183985	0.183243	1.46285
2.1605	0.0665186	0.201303	0.188685	0.185144	1.45277
2.16217	0.0668378	0.203879	0.191296	0.187094	1.44142
2.16383	0.0673565	0.206883	0.191122	0.189434	1.43196
2.1655	0.0681546	0.210603	0.189729	0.191579	1.42565
2.16717	0.0689527	0.214323	0.189903	0.19426	1.42124
2.16883	0.0691522	0.21604	0.189381	0.196941	1.42061
2.1705	0.0692719	0.216183	0.189555	0.198842	1.42124
2.17217	0.0697108	0.215468	0.189207	0.200354	1.41746
2.17383	0.0702695	0.216326	0.188337	0.201426	1.40863
2.1755	0.0708281	0.216898	0.188685	0.202352	1.39854
2.17717	0.0713469	0.217184	0.190077	0.202791	1.3935
2.17883	0.0719055	0.218615	0.19321	0.203376	1.38593
2.1805	0.0724641	0.220475	0.194777	0.203863	1.37521
2.18217	0.0731824	0.223337	0.195821	0.204546	1.36701
2.18383	0.0736213	0.225053	0.198955	0.205716	1.3708
2.1855	0.0738209	0.226055	0.202784	0.206837	1.38025
2.18717	0.0737809	0.227629	0.205569	0.207519	1.38341
2.18883	0.0736213	0.228201	0.206091	0.207373	1.38908
2.1905	0.0737011	0.22906	0.205743	0.207081	1.39728
2.19217	0.0742598	0.230776	0.207136	0.206886	1.41493
2.19383	0.0749381	0.232207	0.209572	0.206398	1.43637
2.1955	0.0752574	0.233066	0.213402	0.206057	1.46285
2.19717	0.0756564	0.232207	0.215839	0.205813	1.48997
2.19883	0.0764545	0.233352	0.218624	0.205862	1.51267
2.2005	0.0775318	0.235784	0.222105	0.206398	1.54041
2.20217	0.0782501	0.238788	0.226979	0.206886	1.57194
2.20383	0.0788087	0.243224	0.232201	0.207227	1.59716
2.2055	0.0794871	0.248947	0.234289	0.207081	1.61797
2.20717	0.0804847	0.255099	0.235856	0.207129	1.64256
2.20883	0.0818015	0.260679	0.237945	0.207617	1.6703
2.2105	0.0831183	0.2654	0.242296	0.208007	1.69679
2.21217	0.0842755	0.268261	0.245778	0.207812	1.71696
2.21383	0.0854726	0.269835	0.247518	0.207568	1.74155
2.2155	0.0869889	0.271409	0.248911	0.208007	1.76993
2.21717	0.0889042	0.275129	0.252044	0.208884	1.80082
2.21883	0.0905004	0.279564	0.257092	0.209518	1.83677
2.2205	0.0917374	0.283713	0.262662	0.209762	1.87901
2.22217	0.0930143	0.289579	0.268754	0.210688	1.91747
2.22383	0.0946503	0.295874	0.274324	0.212248	1.93891
2.2255	0.096406	0.303457	0.28059	0.21332	1.95026
2.22717	0.0976031	0.310039	0.288075	0.214393	1.96729
2.22883	0.0987204	0.314617	0.29643	0.21566	1.97864
2.2305	0.100117	0.319768	0.304263	0.216684	1.98305
2.23217	0.101992	0.32592	0.311574	0.217464	1.98683
2.23383	0.103868	0.333789	0.319232	0.218244	2.00134
2.2355	0.105703	0.34037	0.328806	0.219365	2.02214
2.23717	0.107619	0.346379	0.336987	0.220194	2.04043
2.23883	0.109654	0.353247	0.343601	0.221071	2.05367
2.2405	0.111529	0.360257	0.34656	0.223021	2.05682
2.24217	0.113405	0.365837	0.349694	0.225849	2.05619
2.24383	0.11524	0.370988	0.353871	0.228335	2.05682
2.2455	0.116637	0.376711	0.358919	0.229602	2.05745
2.24717	0.117595	0.382863	0.364837	0.229992	2.05178
2.24883	0.118472	0.389301	0.370407	0.229748	2.04674
2.2505	0.119909	0.39717	0.378414	0.22892	2.04232
2.25217	0.121346	0.40461	0.387639	0.227311	2.03917
2.25383	0.122303	0.408902	0.397735	0.225459	2.03034
2.2555	0.123061	0.412336	0.406264	0.224386	2.01458
2.25717	0.124139	0.416914	0.410964	0.224484	1.98873
2.25883	0.125495	0.421922	0.414619	0.225361	1.96098
2.2605	0.126174	0.424926	0.417578	0.225751	1.93891
2.26217	0.126214	0.426643	0.420015	0.225556	1.91558
2.26383	0.126254	0.427931	0.420886	0.225069	1.89414
2.2655	0.126892	0.429075	0.421756	0.224484	1.87018
2.26717	0.12777	0.430363	0.424541	0.223557	1.85379
2.26883	0.128169	0.431651	0.428718	0.222485	1.84307
2.2705	0.128368	0.431651	0.433592	0.221754	1.82857
2.27217	0.128448	0.430935	0.437596	0.221218	1.80082
2.27383	0.128488	0.432223	0.441251	0.221266	1.76425
2.2755	0.128528	0.436372	0.443514	0.221656	1.73273
2.27717	0.128329	0.439949	0.446125	0.222144	1.71318
2.27883	0.12793	0.44138	0.447343	0.222046	1.69679
2.2805	0.12769	0.442667	0.445951	0.221949	1.67724
2.28217	0.127969	0.443669	0.442818	0.2219	1.66211
2.28383	0.128728	0.444241	0.440555	0.221705	1.65328
2.2855	0.129605	0.44281	0.440033	0.220876	1.64445
2.28717	0.130124	0.43909	0.438466	0.21956	1.61923
2.28883	0.130563	0.435514	0.435855	0.218341	1.5814
2.2905	0.131082	0.432938	0.433418	0.216928	1.54356
2.29217	0.13168	0.433367	0.431677	0.21566	1.5133
2.29383	0.13184	0.433367	0.430285	0.214588	1.48618
2.2955	0.131281	0.431651	0.428022	0.213125	1.46222
2.29717	0.130443	0.43022	0.425585	0.211127	1.44268
2.29883	0.130044	0.429504	0.423496	0.209226	1.42754
2.3005	0.129885	0.429218	0.421756	0.208251	1.4143
2.30217	0.129246	0.427358	0.421234	0.207276	1.39917
2.30383	0.127969	0.424783	0.421756	0.206106	1.38278
2.3055	0.126852	0.423638	0.422104	0.205082	1.36575
2.30717	0.126373	0.424211	0.420711	0.204205	1.3462
2.30883	0.125815	0.423638	0.417926	0.20323	1.32477
2.3105	0.125017	0.422351	0.416882	0.201523	1.30711
2.31217	0.124538	0.420634	0.414271	0.199427	1.30018
2.31383	0.124538	0.418488	0.408701	0.19738	1.29513
2.3155	0.124139	0.415626	0.401564	0.195332	1.29198
2.31717	0.12358	0.411907	0.398257	0.194065	1.28756
2.31883	0.122742	0.408902	0.397735	0.192651	1.29009
2.3205	0.121784	0.405182	0.396865	0.19114	1.2945
2.32217	0.120348	0.401033	0.395472	0.189337	1.28883
2.32383	0.118792	0.396312	0.39495	0.187435	1.27748
2.3255	0.117754	0.392162	0.394254	0.186119	1.26171
2.32717	0.117196	0.389015	0.391991	0.18451	1.25856
2.32883	0.116557	0.386153	0.388858	0.182853	1.25982
2.3305	0.115639	0.38272	0.384506	0.181147	1.25541
2.33217	0.114881	0.380287	0.378414	0.179879	1.24721
2.33383	0.114761	0.379286	0.370581	0.178856	1.24406
2.3355	0.114722	0.377426	0.364315	0.177686	1.25478
2.33717	0.114043	0.37342	0.358745	0.176272	1.25982
2.33883	0.113086	0.370129	0.353697	0.174127	1.25919
2.3405	0.112008	0.368412	0.348823	0.171934	1.25793
2.34217	0.11125	0.36598	0.345168	0.170081	1.2636
2.34383	0.110053	0.363262	0.343427	0.168082	1.27117
2.3455	0.108537	0.36083	0.342731	0.16584	1.27306
2.34717	0.106901	0.358111	0.342035	0.163695	1.27558
2.34883	0.105424	0.354391	0.34012	0.162574	1.28504
2.3505	0.104427	0.351387	0.337161	0.161697	1.29639
2.35217	0.103788	0.349813	0.33455	0.160527	1.31405
2.35383	0.10315	0.347953	0.332113	0.158967	1.33296
2.3555	0.102112	0.343089	0.327239	0.157114	1.34431
2.35717	0.100955	0.339655	0.320625	0.155164	1.34368
2.35883	0.100317	0.338224	0.313314	0.153702	1.33675
2.3605	0.099718	0.335935	0.308441	0.152483	1.33422
2.36217	0.0984411	0.331929	0.305307	0.151069	1.32918
2.36383	0.0970046	0.328066	0.302348	0.1499	1.31909
2.3655	0.0964459	0.327923	0.298867	0.149217	1.31153
2.36717	0.0966056	0.327923	0.296604	0.149022	1.31531
2.36883	0.0962863	0.325777	0.29556	0.148047	1.32792
2.3705	0.0954085	0.322915	0.293645	0.146536	1.33612
2.37217	0.094371	0.320626	0.290338	0.145415	1.33675
2.37383	0.0938123	0.318194	0.286857	0.144342	1.33864
2.3755	0.0931739	0.315475	0.284072	0.14327	1.34431
2.37717	0.0923758	0.3129	0.281113	0.142344	1.3462
2.37883	0.091498	0.311183	0.276239	0.142002	1.33612
2.3805	0.0905004	0.309896	0.271017	0.1421	1.32351
2.38217	0.0897023	0.308894	0.265621	0.14171	1.31153
2.38383	0.0886648	0.309466	0.259703	0.141125	1.30522
2.3855	0.087787	0.309896	0.256396	0.140881	1.30081
2.38717	0.0867096	0.309323	0.254307	0.140784	1.29891
2.38883	0.0858317	0.307606	0.253959	0.140881	1.29576
2.3905	0.085313	0.306462	0.252566	0.141125	1.29198
2.39217	0.0850336	0.30589	0.251696	0.141466	1.29135
2.39383	0.0845947	0.304745	0.251174	0.1421	1.29513
2.3955	0.083637	0.303314	0.249259	0.142344	1.29198
2.39717	0.0827991	0.303457	0.246126	0.1421	1.27874
2.39883	0.0818015	0.304316	0.242819	0.141759	1.27306
2.4005	0.0812827	0.304316	0.240382	0.1421	1.27054
2.40217	0.0807241	0.304602	0.238467	0.14327	1.27117
2.40383	0.0800856	0.303171	0.237945	0.144196	1.26676
2.4055	0.0796467	0.30217	0.235682	0.144684	1.26108
2.40717	0.0794472	0.301454	0.232723	0.145463	1.25982
2.40883	0.0793275	0.301168	0.230112	0.146731	1.25919
2.4105	0.0792078	0.302599	0.230112	0.147755	1.26487
2.41217	0.0789684	0.302885	0.22959	0.148681	1.26423
2.41383	0.0785693	0.305317	0.22576	0.150387	1.25541
2.4155	0.0781304	0.309466	0.222105	0.152922	1.23964
2.41717	0.0780506	0.314617	0.22019	0.155701	1.22892
2.41883	0.0782501	0.319195	0.219494	0.158333	1.22892
2.4205	0.077891	0.322915	0.216883	0.160917	1.22766
2.42217	0.0773323	0.328781	0.214098	0.163256	1.22577
2.42383	0.0771727	0.333216	0.212357	0.165499	1.21694
2.4255	0.0770131	0.336221	0.213228	0.167887	1.21631
2.42717	0.0766939	0.338796	0.214794	0.170617	1.21442
2.42883	0.0763747	0.342802	0.216187	0.173201	1.20559
2.4305	0.0761751	0.347524	0.216361	0.175833	1.19109
2.43217	0.0760953	0.352531	0.216013	0.178466	1.17028
2.43383	0.0762549	0.3604	0.214968	0.181391	1.16146
2.4355	0.0768136	0.368126	0.211487	0.18451	1.15704
2.43717	0.0769333	0.373706	0.206091	0.187289	1.15137
2.43883	0.0768535	0.379286	0.200173	0.189532	1.14254
2.4405	0.077053	0.38644	0.194603	0.191774	1.1356
2.44217	0.0778511	0.393021	0.189555	0.194553	1.13623
2.44383	0.079128	0.398172	0.18677	0.197429	1.1356
2.4455	0.0801655	0.403608	0.187292	0.200402	1.13434
2.44717	0.0813626	0.411334	0.188685	0.204156	1.13182
2.44883	0.0827193	0.419346	0.188685	0.208592	1.13371
2.4505	0.0842755	0.427645	0.188337	0.213174	1.13434
2.45217	0.0857519	0.437087	0.189555	0.217805	1.12993
2.45383	0.0869091	0.445815	0.190251	0.222046	1.12047
2.4555	0.0880663	0.452682	0.189381	0.225946	1.10471
2.45717	0.0896624	0.458405	0.187118	0.229797	1.08705
2.45883	0.0916177	0.465559	0.186944	0.234526	1.06183
2.4605	0.0937325	0.471711	0.188511	0.239254	1.04355
2.46217	0.0959272	0.475574	0.189033	0.243983	1.0303
2.46383	0.0983214	0.479437	0.188163	0.249638	1.02085
2.4655	0.101554	0.484731	0.18764	0.256024	1.01013
2.46717	0.105145	0.491169	0.187466	0.262312	1.00697
2.46883	0.108816	0.497178	0.186248	0.268454	1.0076
2.4705	0.112407	0.501184	0.184159	0.275181	1.0095
2.47217	0.116198	0.503187	0.182941	0.28225	1.00887
2.47383	0.120308	0.505047	0.183289	0.289367	0.998777
2.4755	0.124657	0.507193	0.183289	0.296874	0.988058
2.47717	0.129526	0.509053	0.183637	0.304381	0.972925
2.47883	0.134673	0.50891	0.183637	0.311986	0.958422
2.4805	0.14018	0.508051	0.184333	0.319883	0.936984
2.48217	0.146485	0.508338	0.183811	0.328268	0.916806
2.48383	0.153707	0.509482	0.182419	0.337384	0.908609
2.4855	0.161129	0.509768	0.180852	0.346938	0.910501
2.48717	0.168591	0.507479	0.179285	0.357126	0.913654
2.48883	0.176891	0.503902	0.178415	0.367607	0.915545
2.4905	0.186428	0.500898	0.176849	0.378429	0.90924
2.49217	0.196882	0.499753	0.175282	0.390031	0.901673
2.49383	0.207816	0.498752	0.174586	0.402218	0.894107
2.4955	0.219348	0.496606	0.175282	0.414259	0.879605
2.49717	0.231917	0.493458	0.175282	0.426153	0.861949
2.49883	0.245365	0.49031	0.174063	0.438194	0.847447
2.5005	0.259211	0.488021	0.172671	0.450674	0.843033
2.50217	0.273816	0.485875	0.171627	0.462714	0.845555
2.50383	0.288779	0.481011	0.170582	0.474804	0.846816
2.5055	0.304421	0.476003	0.168842	0.487576	0.843033
2.50717	0.320662	0.472283	0.166927	0.500738	0.831683
2.50883	0.33794	0.468993	0.16536	0.514289	0.817812
2.5105	0.356615	0.464128	0.165186	0.527403	0.805831
2.51217	0.376047	0.45769	0.166753	0.540028	0.795112
2.51383	0.396637	0.452539	0.167971	0.551825	0.781871
2.5155	0.418425	0.448247	0.169016	0.563086	0.778087
2.51717	0.441449	0.444527	0.171104	0.574785	0.784393
2.51883	0.465151	0.439806	0.173715	0.586485	0.789437
2.5205	0.490051	0.432938	0.174412	0.598038	0.788807
2.52217	0.516347	0.425355	0.171975	0.609591	0.779349
2.52383	0.54412	0.41906	0.168493	0.621193	0.766107
2.5255	0.573408	0.413194	0.165012	0.632503	0.751605
2.52717	0.604293	0.406899	0.162401	0.642399	0.741516
2.52883	0.636854	0.401319	0.160835	0.651368	0.735211
2.5305	0.670613	0.398172	0.15892	0.660045	0.724491
2.53217	0.706126	0.395739	0.157353	0.668284	0.720708
2.53383	0.743955	0.391733	0.157353	0.67623	0.725122
2.5355	0.783858	0.387155	0.159616	0.683981	0.732688
2.53717	0.825477	0.381575	0.161183	0.691683	0.73395
2.53883	0.869131	0.375709	0.161357	0.698556	0.730166
2.5405	0.915179	0.369128	0.161879	0.704893	0.723861
2.54217	0.963701	0.363119	0.162923	0.711036	0.718817
2.54383	1.01442	0.35711	0.163272	0.7163	0.724491
2.5455	1.06789	0.350385	0.161183	0.720541	0.725753
2.54717	1.12463	0.34409	0.157527	0.724393	0.720708
2.54883	1.18508	0.339798	0.15335	0.728829	0.711881
2.5505	1.24921	0.335506	0.151087	0.733021	0.709358
2.55217	1.31625	0.330641	0.151435	0.736726	0.708097
2.55383	1.38656	0.325204	0.154568	0.739894	0.6999
2.5555	1.46034	0.320197	0.157702	0.743502	0.68792
2.55717	1.53847	0.316334	0.161705	0.747207	0.677201
2.55883	1.62079	0.312185	0.164838	0.75057	0.668373
2.5605	1.70782	0.308465	0.167101	0.753836	0.66396
2.56217	1.80035	0.304602	0.166405	0.75681	0.658915
2.56383	1.89915	0.301168	0.163272	0.759978	0.650718
2.5655	2.00434	0.298164	0.159268	0.762708	0.644413
2.56717	2.11583	0.295445	0.155613	0.765828	0.645674
2.56883	2.23414	0.293442	0.154742	0.769387	0.653871
2.5705	2.35999	0.290152	0.15422	0.773043	0.662698
2.57217	2.49407	0.285859	0.15422	0.777284	0.66396
2.57383	2.63708	0.282712	0.15422	0.782695	0.657654
2.5755	2.79003	0.280709	0.155961	0.789227	0.650718
2.57717	2.95359	0.278133	0.158746	0.796296	0.645043
2.57883	3.12921	0.273555	0.161357	0.803413	0.646304
2.5805	3.31843	0.268977	0.163446	0.811505	0.642521
2.58217	3.52285	0.266831	0.162053	0.820816	0.631802
2.58383	3.74379	0.264542	0.159964	0.831394	0.625497
2.5855	3.98321	0.260106	0.157005	0.842703	0.624866
2.58717	4.24382	0.253668	0.153698	0.854988	0.623605
2.58883	4.52821	0.248804	0.150391	0.868394	0.615408
2.5905	4.83938	0.247373	0.147606	0.883457	0.605319
2.59217	5.18083	0.246801	0.147432	0.900226	0.605319
2.59383	5.5564	0.246085	0.148476	0.918848	0.612255
2.5955	5.97039	0.244082	0.149521	0.939029	0.615408
2.59717	6.42812	0.243081	0.148824	0.960771	0.611625
2.59883	6.93477	0.241936	0.146387	0.985096	0.604689
2.6005	7.49621	0.23979	0.144299	1.01225	0.599014
2.60217	8.1181	0.235069	0.143254	1.04135	0.5946
2.60383	8.80723	0.22906	0.143428	1.07187	0.588295
2.6055	9.57057	0.225769	0.144995	1.10497	0.581989
2.60717	10.4152	0.224624	0.146561	1.14153	0.576945
2.60883	11.3486	0.223909	0.148128	1.18126	0.581989
2.6105	12.378	0.222049	0.149869	1.22391	0.590186
2.61217	13.5101	0.220189	0.153002	1.26993	0.59397
2.61383	14.7514	0.219903	0.154046	1.32004	0.590186
2.6155	16.109	0.219474	0.153872	1.37449	0.585772
2.61717	17.5887	0.218615	0.154568	1.43319	0.586403
2.61883	19.1944	0.216755	0.156309	1.49573	0.580098
2.6205	20.9279	0.215611	0.156135	1.56188	0.567487
2.62217	22.7918	0.214323	0.154568	1.63266	0.553615
2.62383	24.7876	0.213321	0.151783	1.70851	0.54794
2.6255	26.9133	0.212892	0.14778	1.78992	0.545418
2.62717	29.1648	0.211175	0.144821	1.87689	0.544157
2.62883	31.5362	0.208314	0.143254	1.96946	0.546679
2.6305	34.0214	0.205596	0.142906	2.06803	0.547309
2.63217	36.6125	0.204165	0.14221	2.17293	0.541635
2.63383	39.2995	0.201733	0.142906	2.28466	0.53659
2.6355	42.0689	0.199443	0.145517	2.40288	0.532176
2.63717	44.9062	0.198585	0.149172	2.52816	0.523979
2.63883	47.7975	0.199157	0.15248	2.66183	0.514521
2.6405	50.7273	0.199587	0.155265	2.80441	0.507585
2.64217	53.6793	0.200302	0.156657	2.95646	0.51326
2.64383	56.634	0.20302	0.158398	3.11806	0.523349
2.6455	59.572	0.205882	0.158746	3.29014	0.530285
2.64717	62.4762	0.206025	0.155265	3.47333	0.527763
2.64883	65.3327	0.204308	0.150217	3.66905	0.521457
2.6505	68.1277	0.203449	0.146561	3.87877	0.522088
2.65217	70.8435	0.202877	0.146387	4.10335	0.522718
2.65383	73.4697	0.20159	0.147432	4.34377	0.525241
2.6555	75.9976	0.200302	0.14778	4.60218	0.527763
2.65717	78.4188	0.200302	0.148998	4.88102	0.532807
2.65883	80.7267	0.202019	0.15248	5.18219	0.542896
2.6605	82.9156	0.202591	0.156657	5.50694	0.552984
2.66217	84.9772	0.201876	0.157702	5.85832	0.55929
2.66383	86.902	0.200731	0.156135	6.24016	0.554245
2.6655	88.6902	0.201017	0.156831	6.65569	0.543526
2.66717	90.3413	0.203163	0.15805	7.10821	0.539743
2.66883	91.8545	0.204451	0.15892	7.60188	0.542896
2.6705	93.2232	0.205166	0.15979	8.14132	0.544157
2.67217	94.4573	0.205452	0.162401	8.73132	0.541635
2.67383	95.5593	0.206883	0.163968	9.37762	0.546048
2.6755	96.5333	0.207885	0.164316	10.086	0.555507
2.67717	97.3834	0.207312	0.166231	10.8621	0.565595
2.67883	98.1074	0.20674	0.168493	11.711	0.569378
2.6805	98.7076	0.206454	0.168493	12.6391	0.566856
2.68217	99.1859	0.209172	0.164664	13.6535	0.561812
2.68383	99.5529	0.211605	0.164142	14.7613	0.562442
2.6855	99.8108	0.213465	0.166231	15.9674	0.565595
2.68717	99.9579	0.215325	0.167797	17.277	0.569378
2.68883	100	0.217471	0.167797	18.6954	0.57127
2.6905	99.9457	0.221191	0.167797	20.2284	0.575053
2.69217	99.8018	0.223766	0.171453	21.8781	0.580728
2.69383	99.5714	0.225769	0.174934	23.6442	0.588295
2.6955	99.2518	0.226055	0.1765	25.5259	0.590186
2.69717	98.847	0.22677	0.178067	27.5237	0.588925
2.69883	98.3629	0.22906	0.18033	29.6361	0.585772
2.7005	97.8098	0.231492	0.183463	31.8582	0.581989
2.70217	97.185	0.232493	0.18764	34.182	0.579467
2.70383	96.4872	0.23235	0.190425	36.6015	0.573162
2.7055	95.7224	0.232779	0.19147	39.1082	0.566226
2.70717	94.9004	0.233352	0.190774	41.6939	0.55992
2.70883	94.0226	0.234067	0.190077	44.3466	0.563073
2.7105	93.0813	0.234067	0.189729	47.0538	0.568748
2.71217	92.0833	0.233066	0.189033	49.802	0.573792
2.71383	91.0305	0.231206	0.188859	52.5777	0.576945
2.7155	89.9298	0.230776	0.189903	55.3692	0.577575
2.71717	88.7806	0.231921	0.191122	58.1598	0.578837
2.71883	87.5867	0.234353	0.193036	60.9323	0.578206
2.7205	86.356	0.234639	0.195473	63.6729	0.585142
2.72217	85.0876	0.235069	0.196866	66.3706	0.59397
2.72383	83.7879	0.236785	0.196866	69.0146	0.597753
2.7255	82.4567	0.239504	0.19704	71.5933	0.599644
2.72717	81.0968	0.240505	0.198258	74.0948	0.609733
2.72883	79.7074	0.239504	0.199825	76.508	0.620452
2.7305	78.2899	0.23979	0.199999	78.8226	0.619822
2.73217	76.8491	0.240791	0.199303	81.0327	0.610364
2.73383	75.388	0.242508	0.198781	83.1303	0.60595
2.7355	73.9115	0.243367	0.199651	85.1023	0.607211
2.73717	72.4212	0.24351	0.201391	86.9441	0.600905
2.73883	70.9227	0.24351	0.201217	88.6598	0.59397
2.7405	69.4172	0.243796	0.200869	90.2511	0.589556
2.74217	67.9086	0.24537	0.200173	91.7151	0.595231
2.74383	66.3957	0.246514	0.200869	93.0536	0.607211
2.7455	64.8805	0.245513	0.200347	94.2723	0.619822
2.74717	63.3666	0.245227	0.199129	95.3722	0.625497
2.74883	61.8582	0.245084	0.197214	96.3479	0.622344
2.7505	60.3574	0.246801	0.196866	97.202	0.626758
2.75217	58.8661	0.247945	0.198432	97.9368	0.634955
2.75383	57.3872	0.248947	0.200521	98.5534	0.638738
2.7555	55.9216	0.249662	0.20261	99.0518	0.636216
2.75717	54.4723	0.248804	0.204002	99.4397	0.634955
2.75883	53.0406	0.250377	0.205569	99.7263	0.637477
2.7605	51.6291	0.251808	0.20818	99.9135	0.633063
2.76217	50.2384	0.252237	0.209572	100	0.625497
2.76383	48.8714	0.249948	0.209224	99.9872	0.619822
2.7655	47.5303	0.248517	0.207658	99.8857	0.621713
2.76717	46.2148	0.252237	0.208006	99.697	0.625497
2.76883	44.924	0.253811	0.209921	99.4233	0.624866
2.7705	43.6582	0.25238	0.211313	99.0647	0.622974
2.77217	42.4178	0.250234	0.211661	98.6267	0.614777
2.77383	41.2051	0.25238	0.212532	98.1183	0.608472
2.7755	40.0204	0.2561	0.214794	97.5418	0.605319
2.77717	38.8624	0.256959	0.215839	96.8984	0.599644
2.77883	37.7306	0.2561	0.216361	96.1884	0.592078
2.7805	36.6264	0.256243	0.216187	95.4168	0.585772
2.78217	35.551	0.258532	0.216883	94.588	0.585142
2.78383	34.5031	0.25982	0.217057	93.7032	0.587034
2.7855	33.4812	0.260392	0.215665	92.7635	0.588925
2.78717	32.4851	0.260392	0.214968	91.7693	0.59397
2.78883	31.5152	0.260965	0.215142	90.7258	0.602797
2.7905	30.5711	0.261394	0.215839	89.6379	0.611625
2.79217	29.652	0.260965	0.216013	88.5101	0.6173
2.79383	28.7579	0.259391	0.216361	87.3391	0.622974
2.7955	27.8888	0.257102	0.219494	86.1251	0.622974
2.79717	27.044	0.255528	0.220364	84.8728	0.6173
2.79883	26.2234	0.255528	0.217579	83.5851	0.607841
2.8005	25.4264	0.256529	0.214272	82.2648	0.602797
2.80217	24.6514	0.257388	0.213402	80.9144	0.599014
2.80383	23.8964	0.258819	0.214446	79.5371	0.585142
2.8055	23.1609	0.260106	0.213576	78.1355	0.570639
2.80717	22.4447	0.25982	0.213402	76.7138	0.564965
2.80883	21.7475	0.258962	0.21462	75.2767	0.566226
2.8105	21.0688	0.25796	0.216187	73.8229	0.563073
2.81217	20.4082	0.256673	0.217057	72.3524	0.551093
2.81383	19.7654	0.255385	0.217231	70.8712	0.542896
2.8155	19.14	0.254526	0.217927	69.386	0.537851
2.81717	18.5316	0.254383	0.21845	67.8981	0.541635
2.81883	17.9391	0.25281	0.219668	66.4039	0.549201
2.8205	17.362	0.250663	0.220713	64.9102	0.554876
2.82217	16.7994	0.24909	0.22019	63.422	0.561812
2.82383	16.2512	0.248374	0.21845	61.9389	0.568748
2.8255	15.7175	0.248374	0.216883	60.4602	0.569378
2.82717	15.1976	0.248374	0.215491	58.9908	0.55992
2.82883	14.6911	0.248374	0.213576	57.5352	0.546679
2.8305	14.1969	0.248804	0.209921	56.0932	0.53596
2.83217	13.7162	0.250091	0.206265	54.6644	0.528393
2.83383	13.2488	0.251379	0.204351	53.254	0.522718
2.8355	12.7939	0.250234	0.203132	51.863	0.518935
2.83717	12.3506	0.247802	0.20174	50.4919	0.514521
2.83883	11.9192	0.245513	0.200521	49.1407	0.505694
2.8405	11.4999	0.243939	0.200695	47.8127	0.497497
2.84217	11.0918	0.241364	0.201566	46.5105	0.493714
2.84383	10.6939	0.238216	0.200869	45.233	0.494344
2.8455	10.3058	0.237358	0.199303	43.98	0.499388
2.84717	9.92799	0.237358	0.19791	42.7531	0.503172
2.84883	9.56056	0.237787	0.196866	41.5543	0.506955
2.8505	9.20358	0.237787	0.195473	40.3829	0.505063
2.85217	8.85683	0.237072	0.194777	39.2388	0.503172
2.85383	8.52028	0.234353	0.195299	38.1214	0.497497
2.8555	8.19348	0.230919	0.195995	37.0306	0.488669
2.85717	7.877	0.228773	0.195473	35.9669	0.47795
2.85883	7.57059	0.228916	0.194777	34.9309	0.470383
2.8605	7.27307	0.230061	0.194255	33.921	0.472275
2.86217	6.98449	0.231206	0.193733	32.9367	0.472906
2.86383	6.70481	0.23235	0.191818	31.9785	0.472275
2.8655	6.4347	0.233209	0.187292	31.0475	0.468492
2.86717	6.17374	0.233495	0.183985	30.143	0.467861
2.86883	5.92175	0.232207	0.182244	29.2622	0.464709
2.8705	5.67834	0.229346	0.182244	28.4054	0.45462
2.87217	5.44323	0.225769	0.180852	27.5711	0.438226
2.87383	5.21698	0.225197	0.178589	26.76	0.428768
2.8755	4.99947	0.22491	0.178067	25.9716	0.428137
2.87717	4.78938	0.223766	0.177545	25.2044	0.426246
2.87883	4.58667	0.22162	0.176849	24.458	0.423723
2.8805	4.3919	0.220332	0.17476	23.7315	0.41994
2.88217	4.20488	0.222192	0.173367	23.0264	0.41994
2.88383	4.02491	0.222907	0.173193	22.3419	0.41931
2.8855	3.85221	0.22305	0.173367	21.6762	0.420571
2.88717	3.68741	0.222192	0.173541	21.0278	0.41994
2.88883	3.52943	0.221477	0.172671	20.3969	0.423723
2.8905	3.37776	0.221334	0.171278	19.7841	0.426876
2.89217	3.23267	0.219474	0.168668	19.1872	0.433182
2.89383	3.09393	0.216898	0.166405	18.6043	0.435704
2.8955	2.96081	0.214037	0.164316	18.036	0.425615
2.89717	2.83277	0.212606	0.162923	17.483	0.417418
2.89883	2.7107	0.21232	0.160138	16.9443	0.407329
2.9005	2.59506	0.211605	0.159094	16.4187	0.406699
2.90217	2.48485	0.210889	0.159442	15.9058	0.409852
2.90383	2.37967	0.211605	0.160487	15.4056	0.409221
2.9055	2.27951	0.212177	0.159964	14.9181	0.40859
2.90717	2.18474	0.211891	0.158224	14.4425	0.411113
2.90883	2.09484	0.21232	0.157702	13.9786	0.413635
2.9105	2.0092	0.213751	0.157005	13.5263	0.406068
2.91217	1.92724	0.213321	0.156309	13.0848	0.393457
2.91383	1.84919	0.210317	0.15422	12.6546	0.380216
2.9155	1.77513	0.207742	0.150217	12.2351	0.370758
2.91717	1.70486	0.207456	0.148128	11.8263	0.363822
2.91883	1.6381	0.205882	0.147954	11.4276	0.3613
2.9205	1.5747	0.203306	0.147606	11.0384	0.362561
2.92217	1.51472	0.202305	0.145169	10.6589	0.367605
2.92383	1.45794	0.202305	0.14221	10.289	0.37265
2.9255	1.40415	0.20302	0.142558	9.92871	0.373911
2.92717	1.35324	0.202019	0.143428	9.57729	0.37328
2.92883	1.30487	0.199873	0.143254	9.23449	0.374541
2.9305	1.25871	0.197154	0.142384	8.90072	0.368866
2.93217	1.21481	0.196296	0.141514	8.5765	0.357517
2.93383	1.17383	0.195724	0.141514	8.2611	0.353733
2.9355	1.13521	0.194293	0.140643	7.95442	0.358778
2.93717	1.09849	0.192719	0.138555	7.65584	0.360039
2.93883	1.06342	0.191718	0.134899	7.3657	0.355625
2.9405	1.03014	0.190573	0.132114	7.08471	0.356256
2.94217	0.999016	0.188999	0.130896	6.81217	0.364453
2.94383	0.969607	0.187855	0.129503	6.54795	0.371389
2.9455	0.941316	0.187711	0.129329	6.29071	0.378955
2.94717	0.913982	0.188284	0.128981	6.04132	0.391566
2.94883	0.888524	0.189285	0.127414	5.80021	0.39598
2.9505	0.864861	0.191002	0.125326	5.567	0.401024
2.95217	0.842356	0.191002	0.124455	5.3413	0.401024
2.95383	0.82017	0.191145	0.125674	5.12296	0.397241
2.9555	0.798662	0.191145	0.126718	4.91271	0.377694
2.95717	0.778351	0.190573	0.12724	4.71021	0.347428
2.95883	0.759277	0.190716	0.128459	4.51532	0.329773
2.9605	0.741042	0.191002	0.130896	4.32734	0.320945
2.96217	0.723604	0.191002	0.132114	4.14561	0.317162
2.96383	0.707204	0.188427	0.130896	3.96997	0.311487
2.9655	0.691921	0.186424	0.128981	3.8015	0.31527
2.96717	0.677396	0.185279	0.128285	3.64039	0.32662
2.96883	0.662792	0.184564	0.128807	3.48513	0.341123
2.9705	0.648666	0.183705	0.128633	3.33508	0.346797
2.97217	0.634819	0.18299	0.126196	3.19128	0.343014
2.97383	0.621731	0.184278	0.123759	3.05444	0.344906
2.9755	0.609601	0.185136	0.122889	2.92346	0.351842
2.97717	0.598308	0.185422	0.122541	2.7973	0.358778
2.97883	0.587375	0.183562	0.121844	2.67645	0.3613
2.9805	0.576082	0.180987	0.120452	2.56184	0.366975
2.98217	0.565348	0.178841	0.1208	2.45265	0.370758
2.98383	0.555492	0.178555	0.122367	2.34843	0.370127
2.9855	0.545835	0.178984	0.123585	2.24859	0.368236
2.98717	0.536059	0.17927	0.123585	2.15358	0.365083
2.98883	0.526442	0.179986	0.12167	2.06276	0.359408
2.9905	0.517624	0.181845	0.119233	1.97609	0.348059
2.99217	0.509244	0.18485	0.117493	1.89371	0.343645
2.99383	0.501024	0.186138	0.115752	1.81508	0.344275
2.9955	0.492964	0.185136	0.115056	1.74005	0.344906
2.99717	0.484784	0.183705	0.1161	1.66844	0.344275
2.99883	0.477322	0.183562	0.119582	1.60078	0.344906
3.0005	0.470578	0.183562	0.122541	1.53692	0.346797
3.00217	0.464114	0.182418	0.125674	1.47638	0.346167
3.00383	0.45733	0.180987	0.130374	1.41861	0.341123
3.0055	0.449948	0.180415	0.13281	1.36387	0.332295
3.00717	0.443085	0.180272	0.13281	1.31234	0.328512
3.00883	0.43666	0.180415	0.130896	1.26393	0.327881
3.0105	0.430475	0.179842	0.130722	1.21753	0.329773
3.01217	0.424091	0.179127	0.130199	1.17307	0.333556
3.01383	0.417786	0.177839	0.128111	1.13139	0.336709
3.0155	0.412359	0.177124	0.12637	1.09268	0.336078
3.01717	0.407252	0.176552	0.123411	1.05593	0.331034
3.01883	0.402224	0.175264	0.121148	1.02073	0.327251
3.0205	0.396717	0.174406	0.11993	0.987338	0.323467
3.02217	0.391091	0.172832	0.118711	0.955945	0.312118
3.02383	0.385903	0.172117	0.115926	0.926013	0.302029
3.0255	0.381155	0.171401	0.111749	0.897009	0.30266
3.02717	0.376606	0.170972	0.112097	0.86971	0.311487
3.02883	0.371618	0.169398	0.114882	0.843825	0.320945
3.0305	0.366351	0.167967	0.11523	0.819597	0.32599
3.03217	0.361563	0.168254	0.113489	0.796588	0.344275
3.03383	0.357133	0.169827	0.112619	0.775139	0.366344
3.0355	0.352385	0.171258	0.115578	0.755006	0.380847
3.03717	0.347557	0.170686	0.117493	0.735507	0.380847
3.03883	0.343008	0.169684	0.116797	0.716349	0.375172
3.0405	0.339097	0.169827	0.115752	0.697922	0.373911
3.04217	0.335226	0.171687	0.116448	0.680373	0.370127
3.04383	0.331156	0.173261	0.118711	0.66375	0.36193
3.0455	0.327326	0.17369	0.118363	0.648151	0.358778
3.04717	0.323455	0.174692	0.115578	0.633283	0.36193
3.04883	0.319584	0.177124	0.11436	0.619585	0.365714
3.0505	0.315873	0.178269	0.11436	0.606715	0.37265
3.05217	0.312482	0.177839	0.115404	0.594821	0.380216
3.05383	0.30901	0.174835	0.115578	0.582926	0.390935
3.0555	0.305459	0.172975	0.116274	0.570934	0.392827
3.05717	0.302227	0.172117	0.116797	0.55982	0.392196
3.05883	0.299513	0.172403	0.115752	0.549778	0.392196
3.0605	0.29652	0.171401	0.113315	0.54037	0.392827
3.06217	0.293488	0.169827	0.111749	0.53101	0.392827
3.06383	0.290455	0.168397	0.11053	0.521894	0.389674
3.0655	0.287263	0.168683	0.108964	0.513363	0.394719
3.06717	0.283951	0.170686	0.108964	0.505174	0.402285
3.06883	0.280799	0.17183	0.111053	0.497228	0.418679
3.0705	0.278085	0.17226	0.115926	0.489818	0.432551
3.07217	0.274693	0.171544	0.118363	0.483042	0.44264
3.07383	0.271381	0.172117	0.11993	0.4769	0.451467
3.0755	0.268548	0.17183	0.1208	0.471245	0.462817
3.07717	0.265915	0.171544	0.121148	0.466127	0.481103
3.07883	0.262842	0.16997	0.120278	0.461349	0.492452
3.0805	0.25945	0.168111	0.117493	0.456913	0.496866
3.08217	0.256657	0.167824	0.114534	0.452721	0.500019
3.08383	0.254383	0.167395	0.112445	0.448675	0.511999
3.0855	0.251949	0.166394	0.110704	0.444531	0.522088
3.08717	0.249195	0.163961	0.109138	0.440047	0.525241
3.08883	0.246562	0.16296	0.107745	0.435269	0.532176
3.0905	0.244287	0.163818	0.106701	0.431028	0.54794
3.09217	0.241933	0.165964	0.106875	0.42747	0.57127
3.09383	0.239618	0.16854	0.106875	0.42435	0.588295
3.0955	0.237583	0.169541	0.107919	0.421181	0.60658
3.09717	0.235548	0.170114	0.10966	0.418305	0.630541
3.09883	0.233114	0.170972	0.110182	0.415916	0.646304
3.1005	0.23064	0.171973	0.109834	0.413723	0.662068
3.10217	0.228725	0.170114	0.108442	0.411139	0.679723
3.10383	0.22653	0.167252	0.108964	0.40875	0.698639
3.1055	0.223817	0.165106	0.108093	0.40719	0.706836
3.10717	0.221423	0.163961	0.106701	0.406167	0.706836
3.10883	0.219946	0.162817	0.106179	0.405387	0.711881
3.1105	0.218749	0.161815	0.107571	0.403876	0.7226
3.11217	0.217153	0.162245	0.111053	0.402316	0.732688
3.11383	0.215278	0.163961	0.112619	0.400707	0.744669
3.1155	0.213562	0.166537	0.112271	0.399586	0.759802
3.11717	0.211926	0.169112	0.112967	0.399196	0.78061
3.11883	0.21021	0.170257	0.115056	0.39866	0.803309
3.1205	0.208135	0.170686	0.115926	0.398123	0.814028
3.12217	0.205741	0.169684	0.11436	0.39749	0.81655
3.12383	0.203746	0.168254	0.111401	0.397197	0.812137
3.1255	0.202269	0.16668	0.110008	0.397051	0.81655
3.12717	0.200992	0.165249	0.108616	0.396125	0.814659
3.12883	0.199436	0.164534	0.107919	0.395296	0.814659
3.1305	0.198079	0.163675	0.108267	0.394516	0.820964
3.13217	0.197122	0.163818	0.10879	0.39437	0.8279
3.13383	0.196084	0.164391	0.111749	0.394516	0.834206
3.1355	0.194847	0.164104	0.115752	0.394711	0.828531
3.13717	0.193291	0.163246	0.118711	0.395247	0.8279
3.13883	0.191336	0.162817	0.118537	0.396076	0.823486
3.1405	0.18966	0.163246	0.1161	0.3971	0.812137
3.14217	0.188303	0.163818	0.113663	0.397831	0.80457
3.14383	0.187266	0.163818	0.111053	0.398465	0.803309
3.1455	0.186188	0.165392	0.108093	0.398952	0.807092
3.14717	0.184831	0.166966	0.105482	0.398952	0.80457
3.14883	0.183555	0.167681	0.10322	0.398757	0.796373
3.1505	0.182198	0.167681	0.103394	0.39905	0.787546
3.15217	0.181081	0.167395	0.105482	0.399196	0.778087
3.15383	0.179405	0.166394	0.107919	0.398513	0.766107
3.1555	0.177609	0.163961	0.107919	0.39749	0.747191
3.15717	0.176212	0.163389	0.106875	0.3971	0.7226
3.15883	0.175175	0.163532	0.106701	0.397246	0.701792
3.1605	0.173938	0.163246	0.107919	0.397782	0.684767
3.16217	0.172342	0.162531	0.10879	0.398513	0.665221
3.16383	0.171185	0.16296	0.106179	0.400073	0.636216
3.1655	0.170347	0.163675	0.103568	0.401633	0.613516
3.16717	0.169868	0.163246	0.102523	0.403242	0.604689
3.16883	0.16911	0.162531	0.103394	0.404558	0.597122
3.1705	0.168072	0.161529	0.10322	0.405094	0.58262
3.17217	0.166596	0.160528	0.103916	0.405192	0.563704
3.17383	0.165478	0.160385	0.105482	0.405046	0.552984
3.1755	0.16464	0.161386	0.107745	0.405192	0.544157
3.17717	0.163723	0.162531	0.110182	0.405338	0.532176
3.17883	0.162885	0.162817	0.111053	0.405241	0.521457
3.1805	0.161887	0.163246	0.110356	0.405484	0.508846
3.18217	0.161089	0.163532	0.107745	0.406362	0.500019
3.18383	0.160052	0.164104	0.107049	0.407824	0.48993
3.1855	0.159493	0.164104	0.108442	0.409335	0.481103
3.18717	0.158815	0.163532	0.109312	0.410262	0.4666
3.18883	0.157937	0.163818	0.108964	0.410895	0.447684
3.1905	0.157139	0.164963	0.107919	0.411675	0.435704
3.19217	0.156979	0.166107	0.10879	0.41265	0.426246
3.19383	0.156899	0.165535	0.110182	0.412991	0.422462
3.1955	0.155702	0.163818	0.110704	0.413381	0.41931
3.19717	0.153986	0.161529	0.110878	0.413966	0.414896
3.19883	0.152709	0.159669	0.111401	0.41538	0.409221
3.2005	0.151752	0.158095	0.111575	0.416989	0.398502
3.20217	0.150674	0.15738	0.109312	0.418451	0.387783
3.20383	0.149358	0.157666	0.107397	0.41967	0.373911
3.2055	0.148559	0.158525	0.106005	0.420791	0.350581
3.20717	0.14828	0.160385	0.10409	0.422205	0.333556
3.20883	0.147841	0.162245	0.102872	0.423472	0.32599
3.2105	0.147243	0.16482	0.102349	0.424545	0.327251
3.21217	0.146485	0.167252	0.104438	0.42552	0.327251
3.21383	0.145846	0.167824	0.104612	0.427031	0.324098
3.2155	0.144848	0.167681	0.103568	0.42864	0.322206
3.21717	0.144011	0.166966	0.103046	0.430492	0.318423
3.21883	0.143651	0.164963	0.10409	0.432344	0.31464
3.2205	0.143173	0.16296	0.106527	0.434099	0.309596
3.22217	0.142614	0.160385	0.107397	0.435805	0.304551
3.22383	0.141896	0.159669	0.108093	0.437463	0.301399
3.2255	0.141736	0.159669	0.110008	0.439218	0.303921
3.22717	0.141337	0.160385	0.112097	0.44029	0.309596
3.22883	0.140379	0.161529	0.113663	0.440924	0.307704
3.2305	0.139063	0.161386	0.11436	0.441216	0.302029
3.23217	0.137985	0.161672	0.114534	0.441801	0.297615
3.23383	0.137586	0.163389	0.115404	0.44263	0.298246
3.2355	0.137147	0.164963	0.1161	0.4438	0.300768
3.23717	0.136868	0.165392	0.116623	0.445311	0.303921
3.23883	0.136349	0.165821	0.113663	0.446676	0.307704
3.2405	0.136349	0.167538	0.109138	0.44848	0.309596
3.24217	0.13611	0.170686	0.105308	0.450576	0.311487
3.24383	0.135511	0.172117	0.104264	0.452185	0.312748
3.2455	0.134474	0.172689	0.104264	0.452575	0.311487
3.24717	0.133197	0.173404	0.103046	0.452721	0.298876
3.24883	0.132558	0.175121	0.102523	0.453452	0.285635
3.2505	0.132518	0.176123	0.105134	0.454427	0.277438
3.25217	0.132598	0.173833	0.10879	0.454476	0.276807
3.25383	0.132359	0.1704	0.110182	0.45394	0.274916
3.2555	0.13204	0.166966	0.108964	0.453793	0.273024
3.25717	0.13184	0.164104	0.108093	0.454476	0.272394
3.25883	0.131641	0.162674	0.10879	0.455353	0.275546
3.2605	0.131321	0.162817	0.109138	0.456475	0.281221
3.26217	0.130962	0.164391	0.107571	0.457498	0.281852
3.26383	0.130643	0.165535	0.105482	0.458522	0.280591
3.2655	0.130443	0.167681	0.105831	0.459741	0.276807
3.26717	0.130404	0.171973	0.108093	0.460813	0.281221
3.26883	0.130044	0.174549	0.110008	0.461154	0.285004
3.2705	0.129087	0.174549	0.109312	0.460033	0.284374
3.27217	0.12765	0.174835	0.108964	0.458814	0.285004
3.27383	0.126333	0.176123	0.108442	0.458473	0.288788
3.2755	0.125456	0.17741	0.108093	0.457888	0.295093
3.27717	0.124937	0.175693	0.106701	0.456962	0.298876
3.27883	0.124618	0.172546	0.108093	0.455695	0.301399
3.2805	0.124538	0.169684	0.111053	0.454768	0.300137
3.28217	0.125136	0.166394	0.112793	0.453696	0.293202
3.28383	0.125934	0.165249	0.113489	0.451941	0.283113
3.2855	0.126174	0.164677	0.113141	0.45004	0.272394
3.28717	0.125655	0.164391	0.112793	0.447554	0.264197
3.28883	0.124697	0.164391	0.110008	0.444678	0.258522
3.2905	0.123979	0.166823	0.107745	0.441801	0.25663
3.29217	0.12354	0.1704	0.107049	0.439315	0.259152
3.29383	0.122982	0.172832	0.108616	0.437268	0.26861
3.2955	0.122223	0.174263	0.11053	0.434879	0.275546
3.29717	0.121425	0.175407	0.112271	0.432149	0.276807
3.29883	0.120867	0.177553	0.115926	0.429858	0.280591
3.3005	0.120627	0.179127	0.118363	0.428055	0.286896
3.30217	0.120069	0.180272	0.120452	0.425617	0.287527
3.30383	0.119191	0.179842	0.121496	0.42201	0.281221
3.3055	0.118393	0.179413	0.123411	0.418013	0.280591
3.30717	0.118233	0.180844	0.124629	0.414015	0.288788
3.30883	0.118233	0.182847	0.123237	0.410457	0.29131
3.3105	0.117994	0.182847	0.123063	0.406752	0.293832
3.31217	0.117555	0.181845	0.122715	0.402998	0.296985
3.31383	0.117036	0.181559	0.12167	0.399245	0.299507
3.3155	0.116956	0.181702	0.118189	0.395491	0.293202
3.31717	0.117196	0.181559	0.114534	0.39203	0.288788
3.31883	0.117515	0.181416	0.110878	0.387643	0.286896
3.3205	0.117156	0.181845	0.108442	0.382232	0.281852
3.32217	0.115879	0.182704	0.105831	0.376528	0.281852
3.32383	0.114961	0.183133	0.104612	0.371263	0.281852
3.3255	0.114562	0.184278	0.105134	0.36673	0.285635
3.32717	0.114283	0.185279	0.107571	0.362148	0.286266
3.32883	0.113804	0.18485	0.110704	0.358101	0.285635
3.3305	0.113245	0.184993	0.113315	0.354153	0.288157
[truncated: 4,008 more rows]

## Sheet: ED Fig. 2m
Time (min):	KpOptS + ATP	P1	CIP	P1 + CIP
0.0015	0.265121	0.0691414	0.00047684	0.0982284
0.00316667	0.269413	0.0724792	0.00762939	0.0948906
0.00483333	0.27132	0.0700951	0.00953674	0.0920296
0.0065	0.275612	0.0691414	0.00762939	0.0882149
0.00816667	0.282764	0.0739098	0.0038147	0.0829697
0.00983333	0.28801	0.0782013	-0.0014305	0.0786781
0.0115	0.287533	0.0796318	-0.0033379	0.0729561
0.0131667	0.284672	0.0777245	-0.0038147	0.0720024
0.0148333	0.27895	0.0772476	-0.0023842	0.0700951
0.0165	0.268936	0.0796318	-0.0023842	0.0691414
0.0181667	0.264645	0.0872612	-0.0014305	0.0720024
0.0198333	0.265598	0.0920296	-0.0009537	0.0724792
0.0215	0.263691	0.0905991	-0.0014305	0.0762939
0.0231667	0.256062	0.0901222	-0.0009537	0.0810623
0.0248333	0.253677	0.0929833	-0.0019073	0.0896454
0.0265	0.258446	0.0948906	-0.0047684	0.0963211
0.0281667	0.259876	0.0858307	-0.0033379	0.0963211
0.0298333	0.261307	0.0796318	0.00429153	0.0944138
0.0315	0.264645	0.0762939	0.0100136	0.0944138
0.0331667	0.27132	0.0739098	0.00858307	0.0939369
0.0348333	0.276089	0.0743866	0.00762939	0.0886917
0.0365	0.280857	0.0767708	0.0133514	0.0805855
0.0381667	0.282288	0.0805855	0.0166893	0.0724792
0.0398333	0.279427	0.084877	0.0123978	0.0724792
0.0415	0.272274	0.0939369	0.00762939	0.0743866
0.0431667	0.264645	0.10252	0.00619888	0.0743866
0.0448333	0.260353	0.10252	0.00905991	0.0715256
0.0465	0.256538	0.0977516	0.0114441	0.0724792
0.0481667	0.256062	0.0905991	0.0104904	0.0786781
0.0498333	0.257492	0.0853538	0.00524521	0.0824928
0.0515	0.264168	0.0796318	0	0.0796318
0.0531667	0.267982	0.0743866	0.00190735	0.0782013
0.0548333	0.265598	0.0700951	0.00715256	0.082016
0.0565	0.258923	0.0686646	0.00524521	0.0867844
0.0581667	0.251293	0.0753403	0.00047684	0.0901222
0.0598333	0.246048	0.0815392	0.00143051	0.0882149
0.0615	0.241756	0.0805855	0.00953674	0.087738
0.0631667	0.242233	0.0739098	0.0133514	0.0882149
0.0648333	0.244141	0.0681877	0.0114441	0.0886917
0.0665	0.246048	0.0658035	0.00858307	0.0829697
0.0681667	0.252247	0.067234	0.0109672	0.0753403
0.0698333	0.262737	0.0634193	0.0181198	0.0739098
0.0715	0.270844	0.0619888	0.0209808	0.0743866
0.0731667	0.274658	0.0662804	0.0181198	0.0753403
0.0748333	0.274181	0.0748634	0.0133514	0.0772476
0.0765	0.276089	0.0796318	0.00953674	0.0839233
0.0781667	0.275612	0.079155	0.00858307	0.0872612
0.0798333	0.266552	0.0834465	0.00810623	0.0891685
0.0815	0.258446	0.0882149	0.00572205	0.0939369
0.0831667	0.256062	0.087738	0.00476837	0.099659
0.0848333	0.261307	0.0829697	0.00476837	0.101089
0.0865	0.267029	0.0801086	0.00905991	0.0982284
0.0881667	0.265121	0.0743866	0.0143051	0.0982284
0.0898333	0.26083	0.0691414	0.014782	0.0982284
0.0915	0.257015	0.0705719	0.0143051	0.0948906
0.0931667	0.254154	0.0777245	0.0123978	0.0910759
0.0948333	0.252724	0.0844002	0.0128746	0.0886917
0.0965	0.249386	0.0901222	0.00905991	0.0934601
0.0981667	0.248909	0.0987053	-0.0019073	0.101089
0.0998333	0.248432	0.106335	-0.0100136	0.106335
0.1015	0.25177	0.108719	-0.0119209	0.102043
0.103167	0.253677	0.111103	-0.0071526	0.0925064
0.104833	0.253201	0.109196	-0.0042915	0.082016
0.1065	0.25034	0.107288	-0.0038147	0.0748634
0.108167	0.250816	0.10252	-0.0023842	0.0662804
0.109833	0.256062	0.0972748	0	0.0581741
0.1115	0.260353	0.0891685	0	0.0581741
0.113167	0.259399	0.079155	-0.0038147	0.067234
0.114833	0.257015	0.0758171	-0.005722	0.0815392
0.1165	0.26083	0.0772476	-0.0033379	0.0867844
0.118167	0.267506	0.079155	0	0.0872612
0.119833	0.273228	0.0839233	0.00286102	0.087738
0.1215	0.268936	0.0905991	0.00476837	0.087738
0.123167	0.260353	0.099659	0.00429153	0.0882149
0.124833	0.253677	0.106812	0	0.0882149
0.1265	0.252724	0.107765	-0.002861	0.0886917
0.128167	0.250816	0.107765	-0.0038147	0.0886917
0.129833	0.248432	0.104427	-0.0033379	0.0915527
0.1315	0.252724	0.102997	-0.002861	0.0972748
0.133167	0.26083	0.0963211	0	0.0987053
0.134833	0.268936	0.0910759	0.00190735	0.0934601
0.1365	0.270367	0.087738	0.00238419	0.0905991
0.138167	0.268459	0.0915527	0.00238419	0.0934601
0.139833	0.264645	0.0948906	0.00047684	0.0977516
0.1415	0.26083	0.0972748	-0.0023842	0.0963211
0.143167	0.260353	0.102043	-0.005722	0.0939369
0.144833	0.259876	0.104904	-0.0052452	0.0939369
0.1465	0.256538	0.103951	-0.0085831	0.0953674
0.148167	0.249386	0.0953674	-0.0114441	0.0953674
0.149833	0.240326	0.0901222	-0.0119209	0.0944138
0.1515	0.236034	0.0882149	-0.0090599	0.0910759
0.153167	0.237942	0.0882149	-0.0061989	0.0872612
0.154833	0.240803	0.0863075	-0.0052452	0.0872612
0.1565	0.243187	0.0839233	0	0.0891685
0.158167	0.246525	0.0839233	-0.0009537	0.0891685
0.159833	0.255108	0.0810623	-0.0038147	0.0872612
0.1615	0.26083	0.0786781	-0.0085831	0.087738
0.163167	0.254631	0.0758171	-0.0109673	0.0910759
0.164833	0.247478	0.0796318	-0.0138283	0.0929833
0.1665	0.245094	0.0853538	-0.0190735	0.0920296
0.168167	0.253677	0.0929833	-0.0181198	0.0915527
0.169833	0.26083	0.0977516	-0.014782	0.0934601
0.1715	0.263691	0.102997	-0.0104904	0.0939369
0.173167	0.266075	0.103474	-0.0104904	0.0934601
0.174833	0.266075	0.0991821	-0.0109673	0.0920296
0.1765	0.263214	0.0963211	-0.005722	0.0886917
0.178167	0.253677	0.0925064	-0.0014305	0.0853538
0.179833	0.243187	0.087738	0.00143051	0.0829697
0.1815	0.236988	0.0801086	-0.0019073	0.0853538
0.183167	0.235081	0.0829697	-0.0076294	0.0882149
0.184833	0.237942	0.0886917	-0.0100136	0.0896454
0.1865	0.24271	0.0910759	-0.0095367	0.0882149
0.188167	0.249386	0.0905991	-0.0042915	0.0867844
0.189833	0.256062	0.0929833	-0.0042915	0.0872612
0.1915	0.26083	0.0972748	-0.0038147	0.0853538
0.193167	0.267029	0.0944138	0.00095367	0.0815392
0.194833	0.27132	0.0891685	0.00905991	0.0796318
0.1965	0.270844	0.084877	0.0100136	0.0824928
0.198167	0.264645	0.0834465	0.00810623	0.0882149
0.199833	0.257492	0.0867844	0.00715256	0.0886917
0.2015	0.252724	0.0920296	0.0109672	0.0858307
0.203167	0.248432	0.0967979	0.0114441	0.0829697
0.204833	0.241756	0.100613	0.00715256	0.082016
0.2065	0.234127	0.105381	0.00143051	0.0810623
0.208167	0.234127	0.11301	-0.0038147	0.0762939
0.209833	0.244617	0.12064	-0.0019073	0.0696182
0.2115	0.255585	0.121117	-0.0047684	0.0686646
0.213167	0.258446	0.117302	-0.0071526	0.0734329
0.214833	0.257969	0.112057	-0.0038147	0.0801086
0.2165	0.262737	0.112057	0.00238419	0.0815392
0.218167	0.270367	0.112057	0.00333786	0.0796318
0.219833	0.271797	0.105858	-0.0014305	0.0796318
0.2215	0.266552	0.099659	-0.0004768	0.0805855
0.223167	0.260353	0.0953674	0.00286102	0.0786781
0.224833	0.260353	0.0944138	-0.0023842	0.0748634
0.2265	0.260353	0.0915527	-0.0066757	0.0767708
0.228167	0.254631	0.0858307	-0.005722	0.0829697
0.229833	0.247478	0.0824928	-0.0014305	0.0915527
0.2315	0.243664	0.0839233	0	0.0982284
0.233167	0.249386	0.087738	-0.0019073	0.101089
0.234833	0.254154	0.0891685	0.00238419	0.0977516
0.2365	0.256538	0.0896454	0.00762939	0.0934601
0.238167	0.260353	0.0905991	0.00858307	0.0901222
0.239833	0.265121	0.0891685	0.00476837	0.087738
0.2415	0.268459	0.0882149	0.00190735	0.0844002
0.243167	0.271797	0.0858307	0.00524521	0.0824928
0.244833	0.273705	0.0867844	0.0114441	0.0839233
0.2465	0.268936	0.0882149	0.014782	0.0886917
0.248167	0.26083	0.0896454	0.017643	0.0944138
0.249833	0.254631	0.0905991	0.0214577	0.0991821
0.2515	0.256538	0.0910759	0.0238419	0.0991821
0.253167	0.253201	0.0896454	0.0267029	0.100613
0.254833	0.247002	0.0844002	0.0238419	0.100136
0.2565	0.244617	0.0810623	0.0185966	0.099659
0.258167	0.248432	0.0796318	0.0109672	0.0967979
0.259833	0.250816	0.0829697	0.00524521	0.0939369
0.2615	0.249386	0.0834465	0.00286102	0.0939369
0.263167	0.248432	0.082016	0.00095367	0.0944138
0.264833	0.248909	0.0829697	-0.0042915	0.0972748
0.2665	0.251293	0.0844002	-0.0085831	0.0939369
0.268167	0.254154	0.0810623	-0.0081062	0.0910759
0.269833	0.256538	0.0758171	-0.002861	0.0886917
0.2715	0.256538	0.0743866	0.00095367	0.0872612
0.273167	0.259399	0.0801086	-0.002861	0.0896454
0.274833	0.264645	0.0886917	-0.0061989	0.0915527
0.2765	0.267506	0.0967979	-0.0052452	0.0939369
0.278167	0.263691	0.102997	-0.0004768	0.0953674
0.279833	0.256538	0.104904	0	0.0991821
0.2815	0.248909	0.106812	-0.002861	0.105381
0.283167	0.24271	0.103474	-0.0076294	0.109196
0.284833	0.236511	0.0963211	-0.0081062	0.103951
0.2865	0.230789	0.084877	-0.005722	0.0977516
0.288167	0.230789	0.082016	-0.0033379	0.0929833
0.289833	0.232697	0.0805855	-0.0052452	0.0910759
0.2915	0.238895	0.0777245	-0.0076294	0.0886917
0.293167	0.241756	0.079155	-0.0066757	0.0824928
0.294833	0.246525	0.0858307	-0.002861	0.0834465
0.2965	0.25034	0.0939369	-0.0033379	0.0896454
0.298167	0.25034	0.0929833	-0.0114441	0.0982284
0.299833	0.251293	0.0948906	-0.020504	0.0991821
0.3015	0.249386	0.0977516	-0.0219345	0.0948906
0.303167	0.25034	0.0958443	-0.014782	0.0934601
0.304833	0.246048	0.0886917	-0.0138283	0.0934601
0.3065	0.24271	0.0853538	-0.0157356	0.0948906
0.308167	0.240326	0.0882149	-0.0119209	0.0963211
0.309833	0.237942	0.0867844	-0.0014305	0.0967979
0.3115	0.236988	0.0824928	0.00667572	0.0991821
0.313167	0.236511	0.0801086	0.00858307	0.0982284
0.314833	0.237465	0.0810623	0.0114441	0.0967979
0.3165	0.237942	0.0824928	0.0152588	0.0910759
0.318167	0.236988	0.0844002	0.020504	0.0858307
0.319833	0.236988	0.0867844	0.0238419	0.0844002
0.3215	0.237465	0.0886917	0.0247955	0.0872612
0.323167	0.238419	0.0929833	0.0200272	0.0939369
0.324833	0.243187	0.0944138	0.0138283	0.0987053
0.3265	0.254154	0.0944138	0.00953674	0.101089
0.328167	0.266552	0.0929833	0.00476837	0.0982284
0.329833	0.274658	0.0934601	0	0.0939369
0.3315	0.273705	0.0963211	-0.0071526	0.087738
0.333167	0.268936	0.0929833	-0.0104904	0.084877
0.334833	0.267029	0.0905991	-0.0104904	0.0839233
0.3365	0.262737	0.0886917	-0.0061989	0.0882149
0.338167	0.256062	0.0839233	-0.002861	0.0963211
0.339833	0.247478	0.0801086	-0.0047684	0.104427
0.3415	0.245094	0.0782013	-0.002861	0.105858
0.343167	0.252724	0.0796318	0.00286102	0.101089
0.344833	0.256538	0.082016	0.00667572	0.0977516
0.3465	0.25177	0.0844002	0.00238419	0.0939369
0.348167	0.250816	0.0886917	-0.0052452	0.0905991
0.349833	0.255108	0.0953674	-0.0095367	0.0844002
0.3515	0.257492	0.099659	-0.0128746	0.0815392
0.353167	0.250816	0.103474	-0.0114441	0.084877
0.354833	0.247478	0.101089	-0.0066757	0.0905991
0.3565	0.251293	0.099659	-0.002861	0.0958443
0.358167	0.253201	0.10252	0.00190735	0.0991821
0.359833	0.253201	0.0987053	0.00858307	0.099659
0.3615	0.252724	0.0910759	0.0138283	0.0967979
0.363167	0.254154	0.0858307	0.0104904	0.0934601
0.364833	0.254154	0.0896454	0.00143051	0.0901222
0.3665	0.252247	0.0944138	-0.0052452	0.084877
0.368167	0.252247	0.0934601	-0.0085831	0.0805855
0.369833	0.256538	0.0925064	-0.0104904	0.0815392
0.3715	0.258923	0.0934601	-0.0133514	0.0863075
0.373167	0.256062	0.0948906	-0.014782	0.0915527
0.374833	0.252247	0.0929833	-0.0104904	0.0929833
0.3765	0.255585	0.087738	-0.0047684	0.0915527
0.378167	0.256062	0.0829697	0	0.087738
0.379833	0.250816	0.0834465	-0.0019073	0.0891685
0.3815	0.246525	0.087738	-0.0023842	0.0896454
0.383167	0.248909	0.0929833	-0.0023842	0.084877
0.384833	0.253677	0.0958443	0.00190735	0.0796318
0.3865	0.248909	0.0963211	0.00429153	0.0796318
0.388167	0.24128	0.0948906	0.00095367	0.0834465
0.389833	0.237942	0.0934601	-0.0019073	0.0853538
0.3915	0.24128	0.0920296	-0.0033379	0.0901222
0.393167	0.244141	0.0910759	-0.0033379	0.0944138
0.394833	0.247002	0.0896454	-0.0066757	0.0967979
0.3965	0.252247	0.0867844	-0.005722	0.0982284
0.398167	0.252247	0.0867844	-0.0052452	0.0977516
0.399833	0.247478	0.0920296	-0.0004768	0.0972748
0.4015	0.241756	0.0963211	0.00333786	0.0963211
0.403167	0.236988	0.0915527	0.00524521	0.0977516
0.404833	0.230789	0.0891685	0.00429153	0.102997
0.4065	0.225544	0.0939369	0.00190735	0.106812
0.408167	0.229836	0.099659	0	0.109196
0.409833	0.240326	0.0972748	-0.0014305	0.106812
0.4115	0.249863	0.087738	-0.0023842	0.102997
0.413167	0.252724	0.0824928	0.00047684	0.102043
0.414833	0.250816	0.0805855	0.00095367	0.103474
0.4165	0.248909	0.0805855	-0.0023842	0.102043
0.418167	0.252247	0.0782013	-0.0019073	0.0977516
0.419833	0.256062	0.0777245	-0.0042915	0.0977516
0.4215	0.252724	0.079155	-0.0090599	0.100613
0.423167	0.250816	0.0834465	-0.0190735	0.100613
0.424833	0.252247	0.0901222	-0.0271797	0.0977516
0.4265	0.258446	0.0915527	-0.0305176	0.0982284
0.428167	0.257969	0.0910759	-0.0309944	0.100613
0.429833	0.252247	0.0872612	-0.0286102	0.101566
0.4315	0.250816	0.0882149	-0.0281334	0.0967979
0.433167	0.25177	0.0905991	-0.0224113	0.0963211
0.434833	0.258446	0.0891685	-0.014782	0.0915527
0.4365	0.261784	0.084877	-0.0061989	0.0886917
0.438167	0.260353	0.0810623	-0.0052452	0.0925064
0.439833	0.256062	0.0829697	-0.0061989	0.0953674
0.4415	0.252247	0.087738	-0.0047684	0.0915527
0.443167	0.249863	0.0915527	-0.0076294	0.0805855
0.444833	0.245094	0.0905991	-0.0114441	0.0767708
0.4465	0.237942	0.0882149	-0.0190735	0.0767708
0.448167	0.236988	0.0905991	-0.0185966	0.0753403
0.449833	0.243664	0.0948906	-0.014782	0.0739098
0.4515	0.25177	0.0991821	-0.0104904	0.0796318
0.453167	0.261307	0.100136	-0.0047684	0.0867844
0.454833	0.267982	0.100613	-0.0023842	0.0939369
0.4565	0.276089	0.101566	-0.0033379	0.0967979
0.458167	0.28038	0.101566	-0.0081062	0.0953674
0.459833	0.281811	0.0982284	-0.0138283	0.087738
0.4615	0.281811	0.0948906	-0.0181198	0.084877
0.463167	0.275612	0.0929833	-0.0181198	0.0905991
0.464833	0.268459	0.0915527	-0.0166893	0.0929833
0.4665	0.261307	0.0929833	-0.014782	0.0910759
0.468167	0.258446	0.0910759	-0.0143051	0.0886917
0.469833	0.255585	0.0886917	-0.0128746	0.0901222
0.4715	0.252247	0.0844002	-0.0138283	0.087738
0.473167	0.251293	0.0805855	-0.0224113	0.0796318
0.474833	0.253201	0.0810623	-0.0281334	0.0724792
0.4765	0.25034	0.0824928	-0.0238419	0.0686646
0.478167	0.246048	0.0824928	-0.0166893	0.0681877
0.479833	0.24271	0.0834465	-0.0133514	0.0724792
0.4815	0.243187	0.087738	-0.0143051	0.0796318
0.483167	0.24271	0.0953674	-0.0100136	0.0853538
0.484833	0.244617	0.0958443	-0.0033379	0.0886917
0.4865	0.252724	0.0925064	-0.0004768	0.0915527
0.488167	0.258923	0.0915527	-0.0042915	0.0944138
0.489833	0.261784	0.0934601	-0.0109673	0.0915527
0.4915	0.26083	0.0910759	-0.0143051	0.0844002
0.493167	0.264168	0.0815392	-0.0166893	0.0782013
0.494833	0.264645	0.0772476	-0.0195503	0.0739098
0.4965	0.257492	0.0767708	-0.0209808	0.0729561
0.498167	0.252724	0.0796318	-0.0185966	0.0734329
0.499833	0.255585	0.082016	-0.0119209	0.0758171
0.5015	0.261307	0.0882149	-0.0052452	0.079155
0.503167	0.265598	0.0939369	0.00047684	0.0882149
0.504833	0.267506	0.0948906	0.00047684	0.101089
0.5065	0.270367	0.0967979	-0.0081062	0.106812
0.508167	0.278473	0.0963211	-0.0185966	0.105381
0.509833	0.282288	0.0910759	-0.0219345	0.103474
0.5115	0.279427	0.0805855	-0.0181198	0.102043
0.513167	0.268459	0.0758171	-0.0143051	0.0991821
0.514833	0.258923	0.0777245	-0.0109673	0.0934601
0.5165	0.255108	0.0810623	-0.0066757	0.0863075
0.518167	0.252724	0.0867844	0.00286102	0.0810623
0.519833	0.253677	0.0934601	0.00905991	0.079155
0.5215	0.256538	0.0972748	0.00667572	0.0844002
0.523167	0.258446	0.0991821	0.00095367	0.0853538
0.524833	0.260353	0.103951	-0.0023842	0.0858307
0.5265	0.264645	0.111103	0.00047684	0.087738
0.528167	0.26226	0.107288	-0.0009537	0.0944138
0.529833	0.254154	0.0991821	-0.0076294	0.101566
0.5315	0.247478	0.0944138	-0.0052452	0.101089
0.533167	0.249863	0.0915527	0.0038147	0.0967979
0.534833	0.258446	0.0839233	0.0119209	0.0886917
0.5365	0.264645	0.0748634	0.0128746	0.084877
0.538167	0.264645	0.0772476	0.0138283	0.0829697
0.539833	0.263214	0.0896454	0.0185966	0.0805855
0.5415	0.265121	0.10252	0.0166893	0.0829697
0.543167	0.266552	0.109673	0.00715256	0.084877
0.544833	0.259399	0.114441	-0.0023842	0.0882149
0.5465	0.245571	0.116825	-0.0061989	0.0886917
0.548167	0.24128	0.113964	-0.0047684	0.0886917
0.549833	0.245094	0.106335	-0.0052452	0.0886917
0.5515	0.250816	0.0991821	-0.0061989	0.0853538
0.553167	0.250816	0.0948906	-0.0047684	0.0858307
0.554833	0.251293	0.0958443	-0.0023842	0.0858307
0.5565	0.255585	0.0967979	-0.0038147	0.0872612
0.558167	0.258446	0.100136	-0.0081062	0.0867844
0.559833	0.258446	0.101566	-0.0123978	0.0829697
0.5615	0.253201	0.10252	-0.014782	0.079155
0.563167	0.247955	0.104427	-0.017643	0.079155
0.564833	0.242233	0.101566	-0.0185966	0.0834465
0.5665	0.243664	0.0972748	-0.0162125	0.0824928
0.568167	0.247955	0.0910759	-0.0114441	0.0777245
0.569833	0.252247	0.0867844	-0.0076294	0.0758171
0.5715	0.255108	0.0858307	-0.0052452	0.0796318
0.573167	0.257492	0.0886917	-0.002861	0.0829697
0.574833	0.264645	0.0910759	0.00190735	0.0824928
0.5765	0.268459	0.0939369	0.0100136	0.0834465
0.578167	0.267506	0.0967979	0.0185966	0.0886917
0.579833	0.259876	0.0963211	0.0228882	0.0958443
0.5815	0.255108	0.0948906	0.0219345	0.0963211
0.583167	0.256062	0.0939369	0.0195503	0.0901222
0.584833	0.254154	0.0982284	0.0166893	0.084877
0.5865	0.248432	0.0991821	0.0128746	0.0834465
0.588167	0.243664	0.0972748	0.0038147	0.0834465
0.589833	0.241756	0.0987053	-0.0047684	0.0829697
0.5915	0.244141	0.0967979	-0.0123978	0.0844002
0.593167	0.246525	0.0948906	-0.0181198	0.0867844
0.594833	0.251293	0.0891685	-0.0243187	0.0886917
0.5965	0.257492	0.082016	-0.0319481	0.0910759
0.598167	0.263214	0.0772476	-0.0362396	0.0929833
0.599833	0.272751	0.0758171	-0.0314713	0.0939369
0.6015	0.28038	0.079155	-0.0243187	0.0925064
0.603167	0.284672	0.0801086	-0.0152588	0.0944138
0.604833	0.285149	0.084877	-0.0085831	0.0991821
0.6065	0.284195	0.0948906	0.00047684	0.104427
0.608167	0.285625	0.100613	0.00619888	0.106812
0.609833	0.282288	0.099659	0.00524521	0.109196
0.6115	0.277042	0.0958443	0.00572205	0.11301
0.613167	0.272751	0.0925064	0.00429153	0.116825
0.614833	0.270367	0.0872612	0.00333786	0.118256
0.6165	0.267506	0.0853538	0.00095367	0.114441
0.618167	0.261784	0.0910759	0.00286102	0.110626
0.619833	0.259876	0.100613	0.00619888	0.108242
0.6215	0.257015	0.102997	0.0100136	0.103951
0.623167	0.254154	0.104904	0.0100136	0.0958443
0.624833	0.254154	0.109673	0.00715256	0.0863075
0.6265	0.256538	0.11158	0.00190735	0.0829697
0.628167	0.259399	0.106812	-0.0014305	0.0839233
0.629833	0.258446	0.101089	-0.0019073	0.0801086
0.6315	0.257492	0.104904	-0.0033379	0.0786781
0.633167	0.256538	0.110149	-0.0047684	0.0815392
0.634833	0.256062	0.110149	-0.0038147	0.0844002
0.6365	0.257969	0.106335	-0.0009537	0.0853538
0.638167	0.257015	0.104427	-0.0042915	0.0867844
0.639833	0.257492	0.106812	-0.0104904	0.0891685
0.6415	0.260353	0.108242	-0.0128746	0.0872612
0.643167	0.269413	0.105381	-0.005722	0.079155
0.644833	0.276089	0.0982284	0.00238419	0.0748634
0.6465	0.274181	0.0948906	0.00810623	0.0724792
0.648167	0.275612	0.0972748	0.0123978	0.0705719
0.649833	0.277042	0.0963211	0.0128746	0.0710487
0.6515	0.279427	0.0910759	0.0100136	0.0762939
0.653167	0.277996	0.0858307	0.00095367	0.0858307
0.654833	0.275135	0.0853538	-0.0052452	0.0963211
0.6565	0.273228	0.0872612	-0.0081062	0.102997
0.658167	0.272274	0.0867844	-0.0085831	0.100613
0.659833	0.272751	0.0839233	-0.0061989	0.0967979
0.6615	0.274658	0.079155	0	0.0972748
0.663167	0.274658	0.0758171	0.00524521	0.101089
0.664833	0.272751	0.0782013	0.00143051	0.10252
0.6665	0.271797	0.0805855	-0.0042915	0.0977516
0.668167	0.274658	0.0810623	-0.005722	0.0953674
0.669833	0.274181	0.082016	-0.0009537	0.0939369
0.6715	0.266552	0.0844002	0.00143051	0.0905991
0.673167	0.258923	0.0896454	0.00286102	0.0834465
0.674833	0.26083	0.0934601	0.00572205	0.0743866
0.6765	0.267029	0.0939369	0.0119209	0.0710487
0.678167	0.265121	0.0905991	0.0166893	0.0734329
0.679833	0.257015	0.0858307	0.017643	0.0786781
0.6815	0.252724	0.0858307	0.0138283	0.0810623
0.683167	0.250816	0.084877	0.00762939	0.0844002
0.684833	0.247002	0.0829697	0.00524521	0.0886917
0.6865	0.24128	0.0829697	0.0038147	0.0958443
0.688167	0.239849	0.0872612	-0.0009537	0.101566
0.689833	0.244141	0.0953674	-0.0071526	0.104427
0.6915	0.253677	0.10252	-0.0090599	0.102997
0.693167	0.267029	0.105381	-0.0033379	0.0991821
0.694833	0.274658	0.099659	0.00619888	0.101089
0.6965	0.273705	0.0939369	0.0109672	0.10252
0.698167	0.273228	0.0915527	0.0133514	0.101566
0.699833	0.275612	0.0896454	0.0152588	0.0972748
0.7015	0.273228	0.0829697	0.0200272	0.0963211
0.703167	0.265598	0.0767708	0.0209808	0.0953674
0.704833	0.257492	0.0777245	0.0157356	0.0920296
0.7065	0.255108	0.0786781	0.0100136	0.0915527
0.708167	0.254631	0.0786781	0.00476837	0.0910759
0.709833	0.257492	0.0762939	0.0038147	0.0886917
0.7115	0.262737	0.0777245	0.00429153	0.0896454
0.713167	0.262737	0.0810623	0.00238419	0.0958443
0.714833	0.258923	0.0882149	-0.0033379	0.0982284
0.7165	0.259876	0.0958443	-0.0038147	0.0939369
0.718167	0.267029	0.099659	0.00572205	0.0863075
0.719833	0.270844	0.0991821	0.0104904	0.0901222
0.7215	0.266552	0.100613	0.00762939	0.0944138
0.723167	0.264645	0.106812	0.00333786	0.0934601
0.724833	0.271797	0.110149	0.00476837	0.0867844
0.7265	0.276089	0.105381	0.00286102	0.0844002
0.728167	0.27132	0.099659	-0.0061989	0.0925064
0.729833	0.264168	0.0967979	-0.0109673	0.0967979
0.7315	0.26226	0.100613	-0.0123978	0.0958443
0.733167	0.265598	0.10252	-0.0123978	0.0948906
0.734833	0.267029	0.0953674	-0.0114441	0.101089
0.7365	0.264168	0.087738	-0.0071526	0.105381
0.738167	0.258446	0.0805855	-0.0033379	0.101089
0.739833	0.257015	0.0786781	-0.002861	0.0934601
0.7415	0.259399	0.0743866	-0.0038147	0.0882149
0.743167	0.265598	0.0681877	-0.0014305	0.0858307
0.744833	0.264645	0.067234	-0.0038147	0.0839233
0.7465	0.264168	0.0724792	-0.0085831	0.0815392
0.748167	0.267982	0.0824928	-0.0114441	0.0815392
0.749833	0.274658	0.0901222	-0.0123978	0.0815392
0.7515	0.277519	0.0901222	-0.0095367	0.082016
0.753167	0.272751	0.087738	-0.0085831	0.0853538
0.754833	0.269413	0.0863075	-0.0085831	0.087738
0.7565	0.267506	0.0886917	-0.0061989	0.0901222
0.758167	0.268936	0.0863075	-0.0042915	0.0896454
0.759833	0.270367	0.0810623	-0.002861	0.0886917
0.7615	0.271797	0.0753403	-0.0038147	0.0891685
0.763167	0.270844	0.079155	-0.0033379	0.0853538
0.764833	0.272751	0.0891685	0.00047684	0.079155
0.7665	0.281811	0.0948906	0.00095367	0.0762939
0.768167	0.288486	0.0953674	0.00095367	0.0777245
0.769833	0.286102	0.0977516	-0.0023842	0.0824928
0.7715	0.277996	0.104904	-0.0081062	0.0834465
0.773167	0.276566	0.109673	-0.0128746	0.0829697
0.774833	0.277519	0.110149	-0.014782	0.0810623
0.7765	0.274181	0.110149	-0.0123978	0.0810623
0.778167	0.265121	0.112057	-0.0104904	0.0853538
0.779833	0.260353	0.112057	-0.0100136	0.0896454
0.7815	0.261307	0.110626	-0.0066757	0.0920296
0.783167	0.267506	0.105858	-0.0047684	0.0891685
0.784833	0.27132	0.0991821	-0.005722	0.0886917
0.7865	0.27132	0.0901222	-0.0114441	0.0867844
0.788167	0.275135	0.0863075	-0.014782	0.0815392
0.789833	0.277996	0.0858307	-0.0157356	0.0758171
0.7915	0.284195	0.0844002	-0.0100136	0.0743866
0.793167	0.283241	0.0805855	-0.0042915	0.0801086
0.794833	0.281811	0.0724792	0.00095367	0.0872612
0.7965	0.283241	0.0710487	0.0038147	0.0963211
0.798167	0.285625	0.0720024	0.00333786	0.102043
0.799833	0.287056	0.0729561	0.00286102	0.100613
0.8015	0.285149	0.0743866	0.00047684	0.0972748
0.803167	0.281811	0.0786781	0.00143051	0.0948906
0.804833	0.276089	0.0872612	0.00286102	0.0939369
0.8065	0.270844	0.0963211	0	0.0886917
0.808167	0.26989	0.104904	-0.0014305	0.0810623
0.809833	0.27132	0.108719	0.00429153	0.079155
0.8115	0.27132	0.110626	0.00762939	0.0824928
0.813167	0.267506	0.110149	0.00476837	0.087738
0.814833	0.262737	0.108242	-0.0014305	0.0920296
0.8165	0.261307	0.0991821	0.00095367	0.0939369
0.818167	0.257969	0.087738	0.00333786	0.0963211
0.819833	0.250816	0.0801086	0.00143051	0.100613
0.8215	0.246048	0.0767708	-0.0023842	0.10252
0.823167	0.253677	0.0739098	-0.0047684	0.100136
0.824833	0.263214	0.0748634	-0.0004768	0.0944138
0.8265	0.268459	0.0805855	0.00143051	0.0929833
0.828167	0.270367	0.0824928	0.00095367	0.0967979
0.829833	0.274181	0.082016	-0.0023842	0.0967979
0.8315	0.275135	0.0805855	-0.005722	0.0939369
0.833167	0.270367	0.0801086	-0.0076294	0.0920296
0.834833	0.267029	0.0777245	-0.0085831	0.0944138
0.8365	0.263691	0.0743866	-0.0071526	0.0958443
0.838167	0.261784	0.0767708	-0.0081062	0.0967979
0.839833	0.26226	0.0815392	-0.005722	0.099659
0.8415	0.268459	0.087738	0	0.106335
0.843167	0.272274	0.0948906	0.00810623	0.11301
0.844833	0.273228	0.0977516	0.00715256	0.117779
0.8465	0.274181	0.0991821	0.00286102	0.123501
0.848167	0.272274	0.101089	-0.0023842	0.125885
0.849833	0.267506	0.104427	-0.0066757	0.123978
0.8515	0.26226	0.10252	-0.0119209	0.118256
0.853167	0.257015	0.0967979	-0.0185966	0.116348
0.854833	0.255108	0.0958443	-0.0247955	0.113964
0.8565	0.255585	0.0977516	-0.0267029	0.107288
0.858167	0.263214	0.0987053	-0.0238419	0.102043
0.859833	0.26989	0.0939369	-0.0224113	0.102043
0.8615	0.273705	0.0944138	-0.0252724	0.105858
0.863167	0.273705	0.0982284	-0.0305176	0.105381
0.864833	0.273705	0.102997	-0.0309944	0.102997
0.8665	0.272751	0.103951	-0.0295639	0.10252
0.868167	0.270844	0.100136	-0.023365	0.100136
0.869833	0.266075	0.0972748	-0.0181198	0.0991821
0.8715	0.258446	0.0934601	-0.0119209	0.099659
0.873167	0.257969	0.0901222	-0.005722	0.099659
0.874833	0.261307	0.0882149	-0.002861	0.0987053
0.8765	0.264645	0.0867844	0.00095367	0.0991821
0.878167	0.263214	0.087738	0.00095367	0.105858
0.879833	0.265598	0.0896454	-0.0019073	0.111103
0.8815	0.274658	0.0925064	-0.0071526	0.110626
0.883167	0.282764	0.0977516	-0.0076294	0.11158
0.884833	0.286102	0.0991821	-0.0042915	0.113964
0.8865	0.287533	0.0991821	-0.0019073	0.117779
0.888167	0.290394	0.101089	-0.0052452	0.118256
0.889833	0.291824	0.10252	-0.0081062	0.114441
0.8915	0.287056	0.101566	-0.0061989	0.112057
0.893167	0.27895	0.0920296	-0.0033379	0.108242
0.894833	0.26989	0.0834465	-0.0061989	0.106335
0.8965	0.26226	0.0805855	-0.0119209	0.10252
0.898167	0.256538	0.0801086	-0.0143051	0.0963211
0.899833	0.254154	0.0805855	-0.0123978	0.0934601
0.9015	0.256538	0.079155	-0.0109673	0.0953674
0.903167	0.264168	0.0829697	-0.0123978	0.102997
0.904833	0.272751	0.0896454	-0.0166893	0.112057
0.9065	0.28038	0.0953674	-0.0209808	0.115871
0.908167	0.286102	0.0958443	-0.0224113	0.115871
0.909833	0.288486	0.0925064	-0.0185966	0.114441
0.9115	0.283718	0.0896454	-0.0157356	0.11158
0.913167	0.275135	0.0858307	-0.0143051	0.107288
0.914833	0.268459	0.082016	-0.0109673	0.102997
0.9165	0.267506	0.079155	-0.0009537	0.103951
0.918167	0.267506	0.0801086	0.00953674	0.108242
0.919833	0.266075	0.0815392	0.00810623	0.112534
0.9215	0.268936	0.0839233	-0.0009537	0.115395
0.923167	0.273228	0.0891685	-0.0109673	0.115395
0.924833	0.275135	0.0929833	-0.0128746	0.112534
0.9265	0.272274	0.0905991	-0.014782	0.113964
0.928167	0.269413	0.0891685	-0.0190735	0.117302
0.929833	0.268459	0.0905991	-0.0224113	0.115871
0.9315	0.264645	0.0939369	-0.0200272	0.111103
0.933167	0.265598	0.0934601	-0.0128746	0.107288
0.934833	0.271797	0.087738	-0.0076294	0.102997
0.9365	0.273705	0.087738	-0.0071526	0.101089
0.938167	0.270844	0.0905991	-0.0104904	0.0963211
0.939833	0.269413	0.0910759	-0.0128746	0.0953674
0.9415	0.272751	0.0901222	-0.0128746	0.0901222
0.943167	0.270844	0.0882149	-0.0138283	0.0815392
0.944833	0.260353	0.0882149	-0.017643	0.0801086
0.9465	0.248432	0.0872612	-0.0257492	0.0796318
0.948167	0.244617	0.0829697	-0.0286102	0.0786781
0.949833	0.247478	0.0834465	-0.0252724	0.0772476
0.9515	0.25177	0.0844002	-0.0209808	0.0824928
0.953167	0.253677	0.0858307	-0.0200272	0.0934601
0.954833	0.256538	0.0901222	-0.0185966	0.101089
0.9565	0.264645	0.0929833	-0.0162125	0.102997
0.958167	0.272751	0.0953674	-0.0162125	0.10252
0.959833	0.272274	0.0920296	-0.0152588	0.105381
0.9615	0.265598	0.0891685	-0.0128746	0.110149
0.963167	0.258923	0.087738	-0.0138283	0.115871
0.964833	0.259399	0.0896454	-0.0138283	0.117779
0.9665	0.26226	0.0901222	-0.0085831	0.114918
0.968167	0.261307	0.0863075	0.00286102	0.113487
0.969833	0.256062	0.0810623	0.00810623	0.112057
0.9715	0.256538	0.0782013	0.00286102	0.110626
0.973167	0.263214	0.082016	-0.0019073	0.106812
0.974833	0.268936	0.087738	-0.0019073	0.102997
0.9765	0.273228	0.0905991	0.00095367	0.10252
0.978167	0.276566	0.0934601	-0.0038147	0.101566
0.979833	0.285149	0.102043	-0.0104904	0.100136
0.9815	0.287533	0.112534	-0.0128746	0.099659
0.983167	0.287533	0.115395	-0.0085831	0.0977516
0.984833	0.287056	0.108719	-0.0081062	0.0963211
0.9865	0.282288	0.104427	-0.0119209	0.0972748
0.988167	0.277519	0.106812	-0.014782	0.101566
0.989833	0.271797	0.108719	-0.0143051	0.106812
0.9915	0.27132	0.109673	-0.0109673	0.106335
0.993167	0.270367	0.111103	-0.0109673	0.105858
0.994833	0.268936	0.112534	-0.0143051	0.104904
0.9965	0.267982	0.113964	-0.0200272	0.102043
0.998167	0.268459	0.116825	-0.020504	0.0982284
0.999833	0.274181	0.117779	-0.0166893	0.0963211
1.0015	0.281334	0.112057	-0.0104904	0.0934601
1.00317	0.287056	0.105858	-0.0066757	0.0920296
1.00483	0.287056	0.105381	-0.0033379	0.0934601
1.0065	0.285149	0.107765	0	0.0958443
1.00817	0.284672	0.105858	0.00429153	0.0977516
1.00983	0.284672	0.100136	0.00429153	0.0958443
1.0115	0.280857	0.0963211	-0.0004768	0.0982284
1.01317	0.272751	0.0944138	-0.0038147	0.101566
1.01483	0.27132	0.0920296	-0.0038147	0.0991821
1.0165	0.277519	0.0886917	0.00095367	0.0977516
1.01817	0.282288	0.0844002	0.00333786	0.099659
1.01983	0.276566	0.0834465	0.00238419	0.106335
1.0215	0.26989	0.0858307	0.00143051	0.109196
1.02317	0.267982	0.0905991	0.00047684	0.110149
1.02483	0.268936	0.0925064	0.00238419	0.11158
1.0265	0.263214	0.0891685	0.00095367	0.110149
1.02817	0.254631	0.0839233	-0.0023842	0.107288
1.02983	0.25034	0.0834465	-0.0066757	0.103951
1.0315	0.251293	0.0834465	-0.0071526	0.103474
1.03317	0.257492	0.0810623	-0.0042915	0.101089
1.03483	0.264168	0.0805855	-0.0047684	0.0972748
1.0365	0.272274	0.0834465	-0.0066757	0.0972748
1.03817	0.281811	0.0886917	-0.0076294	0.0963211
1.03983	0.290394	0.0925064	-0.0033379	0.0896454
1.0415	0.29707	0.0944138	-0.0052452	0.0839233
1.04317	0.293255	0.0934601	-0.0081062	0.0801086
1.04483	0.284672	0.0920296	-0.0104904	0.0834465
1.0465	0.277042	0.0925064	-0.0123978	0.0886917
1.04817	0.272751	0.0939369	-0.014782	0.0905991
1.04983	0.268936	0.0944138	-0.0190735	0.0953674
1.0515	0.266075	0.0925064	-0.0200272	0.10252
1.05317	0.266552	0.0896454	-0.0224113	0.112534
1.05483	0.265121	0.0920296	-0.0224113	0.115871
1.0565	0.264645	0.0982284	-0.0181198	0.11158
1.05817	0.269413	0.106335	-0.0114441	0.108719
1.05983	0.275612	0.105858	-0.0052452	0.105381
1.0615	0.277519	0.102043	-0.002861	0.100136
1.06317	0.277042	0.103474	0	0.0967979
1.06483	0.28038	0.102997	0.00143051	0.0948906
1.0665	0.284195	0.101566	0.00143051	0.0958443
1.06817	0.279903	0.099659	0.00143051	0.0944138
1.06983	0.272274	0.102043	-0.0023842	0.0972748
1.0715	0.264168	0.104904	-0.0047684	0.103951
1.07317	0.257015	0.108719	-0.0071526	0.105381
1.07483	0.255108	0.11158	-0.0076294	0.102997
1.0765	0.256062	0.112057	-0.0095367	0.104427
1.07817	0.259876	0.109196	-0.0119209	0.113487
1.07983	0.263214	0.109196	-0.014782	0.118256
1.0815	0.269413	0.109673	-0.0185966	0.113964
1.08317	0.278473	0.105858	-0.0195503	0.111103
1.08483	0.284672	0.0977516	-0.0200272	0.118732
1.0865	0.286579	0.0910759	-0.0224113	0.123501
1.08817	0.285149	0.0891685	-0.0290871	0.121593
1.08983	0.284195	0.084877	-0.0319481	0.117302
1.0915	0.287533	0.0805855	-0.0267029	0.115871
1.09317	0.290394	0.0739098	-0.0209808	0.114441
1.09483	0.289917	0.0696182	-0.0200272	0.109673
1.0965	0.282288	0.0667572	-0.023365	0.109673
1.09817	0.275612	0.0662804	-0.0238419	0.111103
1.09983	0.268936	0.0662804	-0.017643	0.111103
1.1015	0.261784	0.0677109	-0.0162125	0.11301
1.10317	0.257969	0.0724792	-0.0171661	0.116825
1.10483	0.254631	0.0801086	-0.0143051	0.115871
1.1065	0.254154	0.0834465	-0.005722	0.108242
1.10817	0.254154	0.0805855	0.00047684	0.100613
1.10983	0.259876	0.0796318	0.0038147	0.0967979
1.1115	0.258923	0.0782013	0.00572205	0.0929833
1.11317	0.253677	0.079155	0.00429153	0.0891685
1.11483	0.25177	0.0801086	0.00047684	0.0896454
1.1165	0.257969	0.0839233	-0.0004768	0.0934601
1.11817	0.264645	0.0810623	0.00047684	0.0958443
1.11983	0.263214	0.0729561	-0.0014305	0.100613
1.1215	0.261307	0.0734329	0.00190735	0.107288
1.12317	0.259399	0.0767708	0.00572205	0.110149
1.12483	0.256062	0.0762939	0.00905991	0.105858
1.1265	0.247478	0.0772476	0.00524521	0.100613
1.12817	0.236034	0.0858307	0.00333786	0.103951
1.12983	0.229836	0.101566	0.0038147	0.103951
1.1315	0.231743	0.110149	0.00095367	0.100613
1.13317	0.241756	0.111103	-0.0014305	0.0987053
1.13483	0.252724	0.106812	-0.0009537	0.101566
1.1365	0.260353	0.101566	-0.0014305	0.105381
1.13817	0.267982	0.0939369	-0.0061989	0.102997
1.13983	0.275135	0.0863075	-0.0138283	0.0958443
1.1415	0.28038	0.0810623	-0.0162125	0.0886917
1.14317	0.279903	0.0777245	-0.0162125	0.0896454
1.14483	0.277042	0.0796318	-0.0171661	0.0929833
1.1465	0.272751	0.0844002	-0.0171661	0.0920296
1.14817	0.274181	0.0882149	-0.0109673	0.0882149
1.14983	0.275135	0.0829697	-0.0014305	0.0872612
1.1515	0.275135	0.0748634	-0.0004768	0.0891685
1.15317	0.271797	0.0720024	-0.0076294	0.0891685
1.15483	0.267982	0.0729561	-0.0133514	0.0867844
1.1565	0.267506	0.0729561	-0.014782	0.0867844
1.15817	0.270367	0.0767708	-0.0152588	0.0905991
1.15983	0.27132	0.0872612	-0.0219345	0.0972748
1.1615	0.271797	0.0977516	-0.0271797	0.104904
1.16317	0.272274	0.105858	-0.0271797	0.11158
1.16483	0.273228	0.113487	-0.023365	0.113964
1.1665	0.276089	0.116348	-0.014782	0.113964
1.16817	0.275135	0.11158	-0.0095367	0.11158
1.16983	0.276566	0.105381	-0.0038147	0.112057
1.1715	0.273705	0.101089	-0.0023842	0.109673
1.17317	0.272274	0.0972748	-0.0033379	0.10252
1.17483	0.26989	0.0891685	-0.0066757	0.0987053
1.1765	0.270367	0.0815392	-0.0123978	0.101089
1.17817	0.26989	0.0777245	-0.0162125	0.107288
1.17983	0.26989	0.0782013	-0.0200272	0.107288
1.1815	0.273705	0.0777245	-0.0171661	0.105858
1.18317	0.277996	0.0739098	-0.0100136	0.102997
1.18483	0.284195	0.0710487	-0.002861	0.102997
1.1865	0.287533	0.0743866	0.00190735	0.103474
1.18817	0.28944	0.0829697	0.00047684	0.104904
1.18983	0.286579	0.0896454	-0.0009537	0.105858
1.1915	0.27895	0.0925064	-0.0014305	0.105858
1.19317	0.268936	0.0953674	-0.0014305	0.109673
1.19483	0.258446	0.0977516	-0.002861	0.113964
1.1965	0.249386	0.0963211	-0.0081062	0.115395
1.19817	0.244141	0.0972748	-0.0104904	0.110626
1.19983	0.246525	0.0967979	-0.0090599	0.105858
1.2015	0.252724	0.0948906	-0.0090599	0.105858
1.20317	0.257492	0.0934601	-0.0152588	0.107288
1.20483	0.263691	0.0958443	-0.020504	0.107765
1.2065	0.268936	0.101089	-0.0243187	0.105858
1.20817	0.275612	0.100613	-0.0243187	0.10252
1.20983	0.280857	0.0958443	-0.0243187	0.10252
1.2115	0.28038	0.0944138	-0.0238419	0.107765
1.21317	0.277996	0.0934601	-0.0214577	0.110149
1.21483	0.277042	0.0901222	-0.0171661	0.105858
1.2165	0.275612	0.0858307	-0.0085831	0.103951
1.21817	0.268459	0.0801086	0.00286102	0.108242
1.21983	0.259399	0.0782013	0.00810623	0.111103
1.2215	0.254154	0.0782013	0.0114441	0.105381
1.22317	0.256062	0.0815392	0.0185966	0.0991821
1.22483	0.258446	0.0844002	0.0228882	0.101566
1.2265	0.258923	0.084877	0.0195503	0.106335
1.22817	0.259399	0.0882149	0.0100136	0.112534
1.22983	0.262737	0.0905991	0.00476837	0.116825
1.2315	0.265598	0.0925064	-0.0014305	0.119209
1.23317	0.266075	0.0977516	-0.0104904	0.117302
1.23483	0.265121	0.104904	-0.0157356	0.114918
1.2365	0.266552	0.114441	-0.014782	0.109196
1.23817	0.266075	0.116825	-0.0143051	0.105858
1.23983	0.262737	0.117302	-0.0157356	0.102997
1.2415	0.265121	0.12064	-0.0143051	0.099659
1.24317	0.271797	0.121593	-0.0085831	0.101566
1.24483	0.277996	0.117302	-0.0076294	0.104904
1.2465	0.274181	0.112057	-0.0104904	0.108719
1.24817	0.270367	0.112057	-0.0104904	0.105381
1.24983	0.271797	0.110149	-0.0052452	0.104904
1.2515	0.268459	0.101566	-0.0004768	0.108242
1.25317	0.26083	0.0958443	-0.0052452	0.110626
1.25483	0.255108	0.0944138	-0.0085831	0.109673
1.2565	0.256538	0.0929833	-0.0109673	0.107765
1.25817	0.26083	0.0905991	-0.0085831	0.109673
1.25983	0.26083	0.0910759	-0.0090599	0.108242
1.2615	0.260353	0.0987053	-0.0133514	0.104904
1.26317	0.262737	0.105381	-0.0128746	0.103951
1.26483	0.263214	0.11158	-0.0085831	0.101089
1.2665	0.267982	0.11301	-0.0019073	0.0987053
1.26817	0.27132	0.112534	-0.0019073	0.100136
1.26983	0.275135	0.113964	-0.0109673	0.102997
1.2715	0.27895	0.114441	-0.0195503	0.104427
1.27317	0.284672	0.115395	-0.0200272	0.102997
1.27483	0.294685	0.110149	-0.017643	0.104427
1.2765	0.298023	0.109673	-0.0209808	0.103951
1.27817	0.296116	0.113964	-0.0243187	0.099659
1.27983	0.295639	0.118732	-0.0209808	0.0963211
1.2815	0.298977	0.119209	-0.0143051	0.0929833
1.28317	0.305176	0.116825	-0.0066757	0.0934601
1.28483	0.305176	0.117302	-0.0061989	0.0963211
1.2865	0.305653	0.117302	-0.002861	0.106812
1.28817	0.308514	0.118732	0.00476837	0.114918
1.28983	0.31662	0.122547	0.0133514	0.12064
1.2915	0.327587	0.124931	0.017643	0.125408
1.29317	0.334263	0.124931	0.0171661	0.131607
1.29483	0.339985	0.126362	0.0181198	0.134468
1.2965	0.344753	0.131607	0.014782	0.132084
1.29817	0.353813	0.135422	0.0119209	0.132084
1.29983	0.356197	0.131607	0.0166893	0.137806
1.3015	0.351906	0.131607	0.0247955	0.147343
1.30317	0.343323	0.137329	0.0257492	0.154018
1.30483	0.33617	0.144958	0.0238419	0.155926
1.3065	0.336647	0.146866	0.0281334	0.150204
1.30817	0.340939	0.146866	0.0338554	0.144482
1.30983	0.3438	0.152111	0.0319481	0.144482
1.3115	0.344753	0.156879	0.0286102	0.145435
1.31317	0.348568	0.153542	0.0286102	0.142574
1.31483	0.353336	0.144005	0.0329018	0.140667
1.3165	0.357151	0.13876	0.0386238	0.143528
1.31817	0.356197	0.139713	0.0376701	0.144005
1.31983	0.355244	0.140667	0.0362396	0.141621
1.3215	0.355721	0.142574	0.035286	0.137806
1.32317	0.357628	0.147343	0.0333786	0.138283
1.32483	0.361919	0.154495	0.0357628	0.142574
1.3265	0.364304	0.160217	0.0357628	0.150204
1.32817	0.366211	0.162125	0.0362396	0.156879
1.32983	0.369072	0.165939	0.038147	0.159264
1.3315	0.371456	0.168324	0.04673	0.157833
1.33317	0.374794	0.171185	0.0581741	0.154972
1.33483	0.374317	0.172138	0.0600815	0.157833
1.3365	0.370026	0.169754	0.0548363	0.161648
1.33817	0.366211	0.169754	0.0510216	0.164032
1.33983	0.360966	0.167847	0.0500679	0.163078
1.3415	0.359058	0.163555	0.0443459	0.160694
1.34317	0.353813	0.156403	0.0376701	0.161171
1.34483	0.344276	0.156403	0.0338554	0.15831
1.3465	0.336647	0.161171	0.0343323	0.151634
1.34817	0.333309	0.158787	0.035286	0.142097
1.34983	0.335693	0.14782	0.0333786	0.132084
1.3515	0.336647	0.137329	0.0300407	0.124931
1.35317	0.336647	0.132084	0.0257492	0.12207
1.35483	0.339508	0.124931	0.0224114	0.112534
1.3565	0.341892	0.116825	0.0166893	0.101089
1.35817	0.338554	0.105381	0.00715256	0.0915527
1.35983	0.329018	0.100136	-0.0052452	0.0863075
1.3615	0.317097	0.0977516	-0.0138283	0.0858307
1.36317	0.304222	0.0958443	-0.023365	0.0805855
1.36483	0.290394	0.0915527	-0.0343323	0.0767708
1.3665	0.279427	0.0858307	-0.0433922	0.0696182
1.36817	0.272274	0.0867844	-0.04673	0.0658035
1.36983	0.266552	0.0886917	-0.0462532	0.0653267
1.3715	0.260353	0.0901222	-0.0500679	0.0596046
1.37317	0.260353	0.0929833	-0.0505447	0.0514984
1.37483	0.26989	0.0944138	-0.043869	0.0481606
1.3765	0.283241	0.0991821	-0.0338554	0.0600815
1.37817	0.29707	0.110149	-0.023365	0.0786781
1.37983	0.313759	0.127792	-0.0095367	0.0977516
1.3815	0.339985	0.147343	0.0138283	0.118256
1.38317	0.376225	0.164986	0.0400543	0.141621
1.38483	0.413418	0.192165	0.0619888	0.171185
1.3865	0.451565	0.225067	0.0824928	0.197887
1.38817	0.491142	0.257015	0.106812	0.226974
1.38983	0.536442	0.283241	0.135899	0.256538
1.3915	0.57888	0.30899	0.167847	0.294209
1.39317	0.619411	0.339031	0.201225	0.333786
1.39483	0.659466	0.365257	0.235558	0.371456
1.3965	0.698566	0.387669	0.267982	0.402927
1.39817	0.738621	0.408649	0.295639	0.425816
1.39983	0.772953	0.430584	0.315666	0.442982
1.4015	0.801563	0.452518	0.322819	0.451088
1.40317	0.814438	0.468254	0.320435	0.452042
1.40483	0.810146	0.473022	0.309944	0.442028
1.4065	0.795841	0.462532	0.291824	0.42057
1.40817	0.767231	0.440121	0.259399	0.386715
1.40983	0.721455	0.408173	0.211716	0.342846
1.4115	0.658989	0.364304	0.154972	0.290394
1.41317	0.586033	0.310898	0.0920296	0.227928
1.41483	0.512123	0.243187	0.0219345	0.154972
1.4165	0.434875	0.168324	-0.0529289	0.0767708
1.41817	0.354767	0.0910759	-0.126362	0.00286102
1.41983	0.280857	0.014782	-0.200748	-0.067234
1.4215	0.219822	-0.0572205	-0.271797	-0.134945
1.42317	0.173092	-0.123978	-0.337124	-0.198841
1.42483	0.136852	-0.173092	-0.39053	-0.252247
1.4265	0.106335	-0.203609	-0.435829	-0.294208
1.42817	0.082016	-0.223637	-0.473023	-0.32568
1.42983	0.0610352	-0.24271	-0.502586	-0.353813
1.4315	0.0414848	-0.263214	-0.533581	-0.387192
1.43317	0.0138283	-0.291347	-0.576019	-0.422955
1.43483	-0.0271797	-0.335216	-0.630856	-0.464916
1.4365	-0.0824928	-0.394344	-0.695705	-0.516891
1.43817	-0.150204	-0.46587	-0.768185	-0.580788
1.43983	-0.231266	-0.540257	-0.840187	-0.653267
1.4415	-0.319004	-0.609875	-0.90456	-0.721455
1.44317	-0.399113	-0.667095	-0.948906	-0.782013
1.44483	-0.456333	-0.701427	-0.968933	-0.821114
1.4465	-0.473022	-0.707149	-0.956535	-0.832558
1.44817	-0.435352	-0.67234	-0.900269	-0.806809
1.44983	-0.339985	-0.598431	-0.797749	-0.735283
1.4515	-0.192165	-0.489235	-0.654221	-0.61655
1.45317	0	-0.341415	-0.476837	-0.456333
1.45483	0.230312	-0.155449	-0.268936	-0.27132
1.4565	0.483513	0.0538826	-0.041008	-0.0700951
1.45817	0.741482	0.261784	0.188828	0.140667
1.45983	0.988483	0.463009	0.407696	0.351906
1.4615	1.21641	0.658989	0.611305	0.545025
1.46317	1.41859	0.843048	0.792503	0.717163
1.46483	1.58882	1.00279	0.948906	0.867367
1.4665	1.72043	1.13153	1.07384	0.998497
1.46817	1.81627	1.2393	1.17064	1.10674
1.46983	1.88446	1.32942	1.24025	1.1878
1.4715	1.92928	1.39713	1.28698	1.24741
1.47317	1.95456	1.43766	1.31798	1.28603
1.47483	1.96123	1.45721	1.33371	1.31702
1.4765	1.95408	1.47009	1.34087	1.34039
1.47817	1.93453	1.47486	1.33276	1.35088
1.47983	1.90544	1.4677	1.31941	1.34802
1.4815	1.87206	1.44911	1.30177	1.3361
1.48317	1.83821	1.42622	1.2784	1.32084
1.48483	1.80101	1.40476	1.25074	1.30033
1.4865	1.75953	1.37997	1.21641	1.27459
1.48817	1.72043	1.35374	1.18256	1.24693
1.48983	1.68467	1.32608	1.15395	1.22499
1.4915	1.65224	1.29652	1.12677	1.20544
1.49317	1.61791	1.26982	1.0972	1.18923
1.49483	1.58596	1.24741	1.06907	1.17588
1.4965	1.55783	1.23119	1.05	1.16587
1.49817	1.53446	1.21403	1.04046	1.15538
1.49983	1.51443	1.19638	1.0314	1.14107
1.5015	1.49679	1.18637	1.0252	1.13392
1.50317	1.48344	1.18065	1.02425	1.13297
1.50483	1.472	1.17874	1.02901	1.1282
1.5065	1.46866	1.17683	1.03283	1.1158
1.50817	1.46961	1.17922	1.03474	1.11055
1.50983	1.4782	1.19209	1.03664	1.12152
1.5115	1.49012	1.21355	1.0457	1.14107
1.51317	1.51014	1.23978	1.06668	1.16205
1.51483	1.54066	1.26934	1.09816	1.19209
1.5165	1.57738	1.30081	1.14012	1.23024
1.51817	1.61648	1.33801	1.18685	1.27602
1.51983	1.6613	1.38521	1.24168	1.3237
1.5215	1.71566	1.44339	1.30129	1.37329
1.52317	1.77908	1.51014	1.36614	1.42717
1.52483	1.85108	1.57642	1.43623	1.48916
1.5265	1.93167	1.64652	1.50919	1.56355
1.52817	2.02417	1.72472	1.59025	1.63507
1.52983	2.12765	1.80292	1.66988	1.69849
1.5315	2.23541	1.87016	1.74761	1.75285
1.53317	2.34127	1.92213	1.8177	1.8034
1.53483	2.43759	1.96695	1.8692	1.83916
1.5365	2.52056	2.00081	1.89495	1.84727
1.53817	2.58255	2.00462	1.88828	1.81961
1.53983	2.61021	1.96552	1.84631	1.75095
1.5415	2.59781	1.88398	1.75333	1.6346
1.54317	2.5363	1.75667	1.60456	1.46151
1.54483	2.41899	1.57738	1.39713	1.22738
1.5465	2.24066	1.34134	1.13249	0.93174
1.54817	2.00129	1.05333	0.817776	0.58651
1.54983	1.69992	0.723839	0.462532	0.208378
1.5515	1.33705	0.359535	0.0782013	-0.187874
1.55317	0.920296	-0.0185966	-0.323772	-0.592709
1.55483	0.4673	-0.400543	-0.71907	-0.984192
1.5565	-0.00238419	-0.763416	-1.07622	-1.34087
1.55817	-0.464916	-1.08719	-1.38426	-1.63651
1.55983	-0.896931	-1.34897	-1.63174	-1.86729
1.5615	-1.27268	-1.53971	-1.8115	-2.03133
1.56317	-1.56164	-1.66702	-1.91689	-2.12383
1.56483	-1.74046	-1.7333	-1.95503	-2.15054
1.5665	-1.80769	-1.73998	-1.93787	-2.11954
1.56817	-1.77383	-1.68562	-1.87588	-2.04754
1.56983	-1.65224	-1.58978	-1.7767	-1.95026
1.5715	-1.44625	-1.46008	-1.63984	-1.83582
1.57317	-1.17254	-1.30463	-1.47295	-1.70517
1.57483	-0.853539	-1.12295	-1.28555	-1.55592
1.5765	-0.503063	-0.926971	-1.08433	-1.3957
1.57817	-0.132084	-0.724316	-0.869751	-1.22929
1.57983	0.26226	-0.52166	-0.636578	-1.05286
1.5815	0.670433	-0.316143	-0.394344	-0.867844
1.58317	1.08719	-0.104427	-0.145435	-0.67091
1.58483	1.50204	0.118732	0.117302	-0.459671
1.5865	1.91116	0.360012	0.397682	-0.226021
1.58817	2.32077	0.622749	0.704288	0.0276566
1.58983	2.71988	0.907898	1.03092	0.305176
1.5915	3.09324	1.21403	1.36805	0.610828
1.59317	3.42512	1.53494	1.70374	0.938416
1.59483	3.70789	1.86682	2.02656	1.27602
1.5965	3.94487	2.19154	2.33078	1.60837
1.59817	4.13132	2.49386	2.59924	1.93548
1.59983	4.26865	2.76995	2.82669	2.24876
1.6015	4.35638	3.01838	3.01981	2.53677
1.60317	4.39739	3.24535	3.18718	2.78568
1.60483	4.40311	3.43609	3.33118	2.99501
1.6065	4.37546	3.59058	3.45087	3.17526
1.60817	4.31395	3.71027	3.54862	3.32928
1.60983	4.21715	3.80564	3.62349	3.45755
1.6115	4.09746	3.87573	3.66592	3.56245
1.61317	3.96395	3.9196	3.68118	3.64923
1.61483	3.81422	3.93867	3.67737	3.72076
1.6165	3.64113	3.93724	3.6478	3.77655
1.61817	3.44801	3.92866	3.58534	3.81851
1.61983	3.24488	3.91006	3.49569	3.84903
1.6215	3.03555	3.86858	3.38697	3.86953
1.62317	2.8286	3.79133	3.25537	3.88241
1.62483	2.62737	3.68166	3.09277	3.87907
1.6265	2.43759	3.54576	2.90012	3.84903
1.62817	2.26307	3.37553	2.6865	3.7818
1.62983	2.10714	3.17049	2.46382	3.67451
1.6315	1.96791	2.93875	2.2397	3.52526
1.63317	1.84441	2.69842	2.02179	3.32928
1.63483	1.73569	2.46382	1.82199	3.09706
1.6365	1.64557	2.24257	1.6427	2.84052
1.63817	1.57356	2.03705	1.49107	2.57301
1.63983	1.51253	1.84774	1.36614	2.31075
1.6415	1.46151	1.68467	1.26505	2.06327
1.64317	1.41621	1.54829	1.1797	1.84536
1.64483	1.37615	1.43719	1.10245	1.65558
1.6465	1.34373	1.33991	1.04713	1.49965
1.64817	1.31845	1.25599	1.00803	1.37806
1.64983	1.30129	1.18828	0.976086	1.28412
1.6515	1.2846	1.13916	0.948429	1.21164
1.65317	1.26886	1.10531	0.926495	1.15347
1.65483	1.2579	1.07145	0.911236	1.10531
1.6565	1.24931	1.04475	0.898361	1.06478
1.65817	1.24025	1.02472	0.888348	1.03331
1.65983	1.22929	1.00946	0.874519	1.01042
1.6615	1.21975	0.993252	0.856876	0.992775
1.66317	1.21307	0.976562	0.844955	0.974178
1.66483	1.20783	0.964165	0.841141	0.961781
1.6665	1.20401	0.957489	0.835896	0.957489
1.66817	1.2002	0.957012	0.823975	0.957966
1.66983	1.18971	0.956535	0.814915	0.954628
1.6715	1.18017	0.954151	0.814438	0.944138
1.67317	1.17683	0.947952	0.812531	0.936031
1.67483	1.1754	0.939846	0.807285	0.936031
1.6765	1.1692	0.930309	0.800133	0.934601
1.67817	1.16253	0.92268	0.793934	0.930786
1.67983	1.16444	0.919819	0.790119	0.924587
1.6815	1.17064	0.916481	0.789165	0.927448
1.68317	1.17397	0.912189	0.788212	0.934601
1.68483	1.17254	0.907421	0.782013	0.936031
1.6865	1.16968	0.90313	0.777245	0.928879
1.68817	1.16682	0.896931	0.776768	0.915527
1.68983	1.16682	0.890255	0.778675	0.905037
1.6915	1.16968	0.883102	0.771999	0.896454
1.69317	1.1735	0.877857	0.766754	0.893116
1.69483	1.1735	0.878811	0.765324	0.891209
1.6965	1.17397	0.880718	0.766754	0.892639
1.69817	1.17779	0.879765	0.771046	0.900745
1.69983	1.1816	0.87738	0.77343	0.911713
1.7015	1.17636	0.875473	0.777245	0.920773
1.70317	1.16587	0.879765	0.777721	0.919819
1.70483	1.15776	0.880241	0.777245	0.911713
1.7065	1.15681	0.874996	0.778198	0.906467
1.70817	1.1549	0.873566	0.776768	0.90456
1.70983	1.14775	0.874043	0.776291	0.899792
1.7115	1.1425	0.880718	0.771523	0.890255
1.71317	1.13773	0.882626	0.770092	0.884056
1.71483	1.13583	0.882626	0.770092	0.885487
1.7165	1.13106	0.879288	0.765324	0.889301
1.71817	1.12772	0.878334	0.759125	0.888348
1.71983	1.12295	0.874043	0.748634	0.885963
1.7215	1.11818	0.864983	0.740051	0.883579
1.72317	1.1158	0.853539	0.736713	0.882149
1.72483	1.12009	0.845909	0.734329	0.879288
1.7265	1.12486	0.843048	0.729561	0.874043
1.72817	1.12391	0.839233	0.720024	0.870705
1.72983	1.12104	0.840664	0.717163	0.86689
1.7315	1.12104	0.841141	0.720978	0.863075
1.73317	1.122	0.843048	0.724316	0.858784
1.73483	1.11675	0.83971	0.7267	0.858307
1.7365	1.10817	0.841141	0.728607	0.853539
1.73817	1.1034	0.843048	0.734806	0.845909
1.73983	1.10626	0.840187	0.740528	0.840187
1.7415	1.10722	0.834465	0.743866	0.842571
1.74317	1.10197	0.828266	0.741482	0.84734
1.74483	1.0972	0.831127	0.733852	0.845909
1.7465	1.09816	0.832081	0.729084	0.842571
1.74817	1.10435	0.82922	0.724316	0.83828
1.74983	1.10483	0.822544	0.71764	0.83828
1.7515	1.10245	0.819683	0.706673	0.834942
1.75317	1.10388	0.823975	0.693798	0.828266
1.75483	1.11246	0.825882	0.68903	0.824928
1.7565	1.12104	0.826836	0.690937	0.82922
1.75817	1.12677	0.825405	0.692368	0.837803
1.75983	1.13297	0.829697	0.692844	0.841618
1.7615	1.13964	0.834942	0.694752	0.838757
1.76317	1.14536	0.834942	0.698566	0.835419
1.76483	1.14393	0.832558	0.701427	0.836372
1.7665	1.13964	0.832081	0.69952	0.83828
1.76817	1.13249	0.837803	0.696659	0.834942
1.76983	1.12438	0.841141	0.694275	0.827312
1.7715	1.122	0.843525	0.693798	0.824928
1.77317	1.12963	0.843525	0.693798	0.827312
1.77483	1.13916	0.846863	0.693798	0.831604
1.7765	1.14632	0.849247	0.694752	0.832081
1.77817	1.15347	0.853062	0.697136	0.832081
1.77983	1.16634	0.85783	0.69952	0.831604
1.7815	1.18303	0.861168	0.700474	0.832558
1.78317	1.19257	0.863552	0.701427	0.830173
1.78483	1.19877	0.866413	0.697136	0.827789
1.7865	1.20544	0.872612	0.689983	0.828266
1.78817	1.21927	0.874996	0.681877	0.829697
1.78983	1.23978	0.871181	0.676632	0.833035
1.7915	1.25885	0.870705	0.673771	0.833035
1.79317	1.27411	0.878811	0.671864	0.832558
1.79483	1.28841	0.885487	0.672817	0.826359
1.7965	1.30796	0.886917	0.677109	0.816345
1.79817	1.33038	0.887871	0.684261	0.806332
1.79983	1.35183	0.891685	0.692368	0.799179
1.8015	1.3752	0.895023	0.693798	0.797272
1.80317	1.40858	0.894547	0.68903	0.797272
1.80483	1.45149	0.892639	0.681877	0.796318
1.8065	1.49822	0.887871	0.678062	0.796318
1.80817	1.54734	0.885487	0.674725	0.799179
1.80983	1.59883	0.892162	0.664234	0.80204
1.8115	1.66416	0.902653	0.655651	0.801086
1.81317	1.74046	0.914574	0.657558	0.794888
1.81483	1.82247	0.923157	0.666142	0.792503
1.8165	1.91212	0.935554	0.669003	0.793934
1.81817	2.01082	0.946045	0.664711	0.79298
1.81983	2.12097	0.954628	0.662804	0.787258
1.8215	2.23684	0.962734	0.663757	0.782967
1.82317	2.3675	0.973701	0.66328	0.785828
1.82483	2.51675	0.988483	0.658989	0.79155
1.8265	2.67839	1.00756	0.653267	0.792027
1.82817	2.85625	1.0314	0.654221	0.786781
1.82983	3.05223	1.05238	0.659466	0.787258
1.8315	3.2692	1.07241	0.66185	0.792027
1.83317	3.49903	1.09053	0.660896	0.790596
1.83483	3.74222	1.11151	0.657558	0.78392
1.8365	4.00591	1.13726	0.655651	0.779152
1.83817	4.29344	1.16634	0.652313	0.779629
1.83983	4.60052	1.19877	0.650883	0.780106
1.8415	4.92191	1.23787	0.648975	0.779629
1.84317	5.25331	1.28651	0.644207	0.783443
1.84483	5.59807	1.33991	0.639915	0.787735
1.8465	5.95713	1.38712	0.639439	0.786781
1.84817	6.32858	1.42956	0.640392	0.786304
1.84983	6.70671	1.47533	0.636578	0.787258
1.8515	7.08961	1.53208	0.629425	0.791073
1.85317	7.48491	1.59168	0.620365	0.790119
1.85483	7.89261	1.65129	0.61512	0.784397
1.8565	8.3065	1.71185	0.613213	0.781536
1.85817	8.71515	1.78051	0.608921	0.780106
1.85983	9.12619	1.8568	0.60463	0.778198
1.8615	9.53865	1.92976	0.60463	0.769615
1.86317	9.95159	2.00129	0.613213	0.759125
1.86483	10.3593	2.0752	0.620365	0.753403
1.8665	10.767	2.15864	0.622749	0.752449
1.86817	11.1737	2.2459	0.624657	0.751495
1.86983	11.5676	2.3303	0.627995	0.751495
1.8715	11.9491	2.41518	0.632286	0.751495
1.87317	12.3262	2.50292	0.636101	0.753403
1.87483	12.6958	2.59066	0.637531	0.75388
1.8765	13.051	2.68221	0.635147	0.751495
1.87817	13.3929	2.77948	0.629902	0.746727
1.87983	13.731	2.88582	0.625134	0.742912
1.8815	14.0648	2.99215	0.623226	0.740528
1.88317	14.3876	3.09849	0.622749	0.740051
1.88483	14.6995	3.21436	0.619411	0.741959
1.8865	14.9989	3.33452	0.616074	0.74625
1.88817	15.2884	3.45421	0.619888	0.747204
1.88983	15.5745	3.57246	0.622749	0.741482
1.8915	15.852	3.6974	0.620365	0.738621
1.89317	16.118	3.83663	0.611305	0.738144
1.89483	16.3679	3.98445	0.608444	0.73576
1.8965	16.6073	4.13847	0.610352	0.729561
1.89817	16.8419	4.29344	0.607967	0.729561
1.89983	17.067	4.45509	0.603199	0.736237
1.9015	17.2791	4.62008	0.597	0.742912
1.90317	17.4804	4.78458	0.594616	0.743866
1.90483	17.6783	4.94909	0.592232	0.743866
1.9065	17.869	5.11122	0.588894	0.744343
1.90817	18.043	5.27668	0.582695	0.743866
1.90983	18.2004	5.44882	0.579834	0.741005
1.9115	18.3463	5.62477	0.581741	0.734806
1.91317	18.4803	5.8012	0.582218	0.730038
1.91483	18.5976	5.97477	0.580311	0.731468
1.9165	18.7011	6.15454	0.579357	0.733376
1.91817	18.7912	6.3405	0.580788	0.734806
1.91983	18.8618	6.52218	0.580311	0.733852
1.9215	18.9161	6.69861	0.579357	0.730991
1.92317	18.9571	6.86836	0.586033	0.727653
1.92483	18.9848	7.03526	0.594616	0.7267
1.9265	18.9886	7.20119	0.598907	0.727177
1.92817	18.9753	7.36666	0.600338	0.724316
1.92983	18.9462	7.52544	0.602245	0.722885
1.9315	18.9042	7.67517	0.601768	0.724316
1.93317	18.8389	7.82013	0.597	0.722885
1.93483	18.7597	7.9627	0.589848	0.718594
1.9365	18.6749	8.09526	0.584126	0.715733
1.93817	18.5795	8.21304	0.57888	0.715256
1.93983	18.4708	8.32319	0.574112	0.715733
1.9415	18.3454	8.43096	0.573158	0.714779
1.94317	18.2128	8.533	0.56839	0.719547
1.94483	18.0693	8.62503	0.563145	0.719547
1.9465	17.9143	8.70657	0.559807	0.716686
1.94817	17.7555	8.7781	0.558853	0.714779
1.94983	17.591	8.83961	0.56076	0.71764
1.9515	17.4217	8.89254	0.559807	0.71764
1.95317	17.2448	8.93402	0.55933	0.711441
1.95483	17.0674	8.96549	0.560284	0.705242
1.9565	16.8891	8.99029	0.564575	0.706196
1.95817	16.7027	9.01175	0.571728	0.707626
1.95983	16.5095	9.02987	0.571251	0.703335
1.9615	16.3126	9.03749	0.567913	0.698566
1.96317	16.1166	9.0394	0.570297	0.69809
1.96483	15.9163	9.03368	0.576496	0.69952
1.9665	15.7123	9.01842	0.574589	0.695229
1.96817	15.511	9.00126	0.566483	0.690937
1.96983	15.3165	8.97789	0.557899	0.682354
1.9715	15.1277	8.95309	0.553608	0.676632
1.97317	14.9379	8.91685	0.551701	0.67091
1.97483	14.7462	8.88109	0.551224	0.669003
1.9765	14.5521	8.84628	0.548363	0.667095
1.97817	14.3518	8.80241	0.544548	0.664711
1.97983	14.1473	8.74615	0.543118	0.667095
1.9815	13.9446	8.68416	0.544548	0.671387
1.98317	13.7377	8.62551	0.539303	0.674248
1.98483	13.5255	8.55875	0.528812	0.673294
1.9865	13.3123	8.48007	0.522137	0.669956
1.98817	13.1021	8.39424	0.522137	0.67091
1.98983	12.8899	8.30698	0.527859	0.669956
1.9915	12.6691	8.21877	0.533104	0.666618
1.99317	12.4478	8.12531	0.537872	0.660419
1.99483	12.2228	8.0266	0.538826	0.657082
1.9965	11.9953	7.92456	0.539303	0.658035
1.99817	11.7664	7.82108	0.534058	0.657082
1.99983	11.5337	7.71904	0.525475	0.660419
2.0015	11.2939	7.60889	0.51403	0.661373
2.00317	11.0521	7.49016	0.506401	0.66328
2.00483	10.8151	7.36618	0.504971	0.662327
2.0065	10.582	7.236	0.510216	0.658989
2.00817	10.3421	7.10154	0.517845	0.655174
2.00983	10.0965	6.96468	0.52309	0.651836
2.0115	9.85527	6.82878	0.529766	0.653267
2.01317	9.61208	6.68716	0.537395	0.657082
2.01483	9.36937	6.53839	0.545025	0.661373
2.0165	9.12333	6.39534	0.545025	0.668526
2.01817	8.87775	6.2561	0.543594	0.67234
2.01983	8.63361	6.11162	0.546932	0.673294
2.0215	8.39233	5.95903	0.552654	0.674248
2.02317	8.15678	5.80931	0.555515	0.6814
2.02483	7.92074	5.67198	0.553608	0.691414
2.0265	7.689	5.53417	0.551701	0.699043
2.02817	7.46489	5.39446	0.557899	0.703812
2.02983	7.25317	5.24807	0.566483	0.710964
2.0315	7.04479	5.10836	0.575542	0.719547
2.03317	6.83832	4.97675	0.583649	0.725746
2.03483	6.63471	4.84514	0.591755	0.730515
2.0365	6.4311	4.71354	0.603199	0.735283
2.03817	6.23226	4.58193	0.613689	0.74625
2.03983	6.042	4.46224	0.620842	0.757217
2.0415	5.86605	4.34828	0.62561	0.770569
2.04317	5.69534	4.24004	0.632286	0.781536
2.04483	5.5356	4.12846	0.644207	0.793457
2.0465	5.3916	4.0164	0.664234	0.804424
2.04817	5.2619	3.90959	0.684261	0.817776
2.04983	5.13601	3.81136	0.699997	0.832081
2.0515	5.00488	3.72362	0.715733	0.844002
2.05317	4.88329	3.63922	0.73719	0.852585
2.05483	4.77839	3.56102	0.760555	0.861645
2.0565	4.68349	3.48711	0.772953	0.873566
2.05817	4.59242	3.41654	0.781059	0.884056
2.05983	4.50706	3.3493	0.792027	0.892162
2.0615	4.44126	3.28064	0.803947	0.902653
2.06317	4.39024	3.21913	0.818729	0.916958
2.06483	4.34208	3.16668	0.832081	0.936031
2.0665	4.29344	3.12853	0.845432	0.95892
2.06817	4.24862	3.10421	0.855446	0.977993
2.06983	4.21667	3.088	0.866413	0.992298
2.0715	4.19617	3.07989	0.881672	1.00279
2.07317	4.18854	3.08037	0.887871	1.01757
2.07483	4.19521	3.09563	0.884533	1.02615
2.0765	4.2243	3.13425	0.881195	1.02711
2.07817	4.28152	3.20101	0.882149	1.01995
2.07983	4.37689	3.30973	0.879288	1.01423
2.0815	4.51708	3.47471	0.86832	1.00851
2.08317	4.72403	3.71122	0.857353	0.99659
2.08483	5.02539	4.0307	0.842094	0.977993
2.0865	5.45168	4.44317	0.824928	0.951767
2.08817	6.03485	4.95195	0.805855	0.929832
2.08983	6.78968	5.56087	0.785351	0.906944
2.0915	7.73001	6.26326	0.754833	0.877857
2.09317	8.84247	7.04002	0.710964	0.83971
2.09483	10.1051	7.86734	0.665188	0.797272
2.0965	11.4694	8.71181	0.615597	0.751495
2.09817	12.876	9.54485	0.559807	0.696659
2.09983	14.2593	10.334	0.494003	0.63467
2.1015	15.5454	11.0517	0.425816	0.566959
2.10317	16.6717	11.683	0.365257	0.495911
2.10483	17.5891	12.2104	0.30756	0.423908
2.1065	18.2619	12.6233	0.25034	0.357151
2.10817	18.6615	12.9185	0.193596	0.299454
2.10983	18.7726	13.093	0.146389	0.249863
2.1115	18.611	13.1431	0.109673	0.205994
2.11317	18.2033	13.061	0.0834465	0.173092
2.11483	17.5743	12.8584	0.067234	0.153542
2.1165	16.7589	12.5446	0.0567436	0.141621
2.11817	15.8029	12.1264	0.0553131	0.137329
2.11983	14.7653	11.6134	0.064373	0.143051
2.1215	13.6876	11.0254	0.0872612	0.159264
2.12317	12.6076	10.3874	0.117302	0.188351
2.12483	11.56	9.71889	0.151157	0.224113
2.1265	10.5748	9.04179	0.187874	0.267029
2.12817	9.67598	8.37612	0.227928	0.310421
2.12983	8.86297	7.73191	0.269413	0.355244
2.1315	8.14342	7.12872	0.305653	0.402451
2.13317	7.51162	6.57654	0.332356	0.44632
2.13483	6.9623	6.07634	0.356197	0.48542
2.1365	6.48403	5.62239	0.387669	0.518799
2.13817	6.06728	5.21374	0.423908	0.546455
2.13983	5.70631	4.8542	0.453472	0.570774
2.1415	5.38921	4.5352	0.475407	0.596046
2.14317	5.10788	4.25243	0.496387	0.61655
2.14483	4.85516	4.00066	0.515461	0.632286
2.1465	4.63533	3.78084	0.53072	0.641823
2.14817	4.43983	3.58629	0.54121	0.650883
2.14983	4.26626	3.41606	0.544548	0.657082
2.1515	4.11129	3.26681	0.544548	0.657082
2.15317	3.97301	3.12805	0.54884	0.655174
2.15483	3.84951	2.99835	0.55027	0.655651
2.1565	3.73602	2.87962	0.549316	0.658512
2.15817	3.62873	2.77805	0.545025	0.657558
2.15983	3.53003	2.68555	0.542641	0.654221
2.1615	3.44086	2.59495	0.545025	0.648499
2.16317	3.36266	2.51627	0.546932	0.644684
2.16483	3.29065	2.44713	0.546455	0.6423
2.1665	3.22294	2.38514	0.536442	0.643253
2.16817	3.15762	2.31934	0.525951	0.645638
2.16983	3.09467	2.25735	0.520706	0.640869
2.1715	3.04365	2.20156	0.517845	0.63324
2.17317	3.00264	2.14911	0.5126	0.628471
2.17483	2.96593	2.10476	0.509739	0.627041
2.1765	2.93159	2.06947	0.508785	0.619888
2.17817	2.90394	2.04182	0.504494	0.612736
2.17983	2.88391	2.01607	0.500202	0.613213
2.1815	2.86722	1.99366	0.496387	0.618458
2.18317	2.85196	1.9722	0.493526	0.622749
2.18483	2.83957	1.95456	0.488758	0.61655
2.1865	2.83194	1.93453	0.486374	0.610828
2.18817	2.83384	1.91498	0.485897	0.607967
2.18983	2.84195	1.90496	0.48542	0.607491
2.1915	2.85196	1.90401	0.480652	0.604153
2.19317	2.85959	1.9083	0.467777	0.59557
2.19483	2.87294	1.91355	0.460148	0.593662
2.1965	2.89869	1.92308	0.462055	0.593662
2.19817	2.93541	1.94073	0.463963	0.593185
2.19983	2.97976	1.96171	0.461102	0.593662
2.2015	3.02839	1.98746	0.458717	0.594616
2.20317	3.08609	2.01654	0.462055	0.593185
2.20483	3.15571	2.04802	0.461102	0.588894
2.2065	3.23105	2.08664	0.455379	0.590801
2.20817	3.30591	2.13766	0.451565	0.591755
2.20983	3.37839	2.19584	0.447273	0.590801
2.2115	3.45039	2.25449	0.443459	0.590324
2.21317	3.52907	2.32315	0.443935	0.592232
2.21483	3.60918	2.40374	0.446796	0.596046
2.2165	3.6931	2.49052	0.446796	0.593185
2.21817	3.77512	2.57826	0.444412	0.586033
2.21983	3.85952	2.67553	0.442982	0.577927
2.2215	3.94583	2.78044	0.442505	0.573635
2.22317	4.03452	2.89059	0.439167	0.57745
2.22483	4.12035	3.0055	0.435829	0.57888
2.2265	4.19903	3.11995	0.431538	0.575066
2.22817	4.27485	3.23677	0.430584	0.573158
2.22983	4.35495	3.35312	0.433445	0.572205
2.2315	4.43745	3.47757	0.434399	0.571251
2.23317	4.5104	3.6068	0.432014	0.564098
2.23483	4.57716	3.73745	0.424862	0.556946
2.2365	4.63629	3.86953	0.424385	0.552654
2.23817	4.6916	4.00448	0.427723	0.551224
2.23983	4.73785	4.14181	0.428677	0.551224
2.2415	4.77409	4.27675	0.425816	0.546455
2.24317	4.80032	4.41313	0.421524	0.538349
2.24483	4.82273	4.54187	0.417233	0.526905
2.2465	4.84371	4.66394	0.41151	0.522137
2.24817	4.85945	4.78125	0.402927	0.524998
2.24983	4.86612	4.89521	0.393391	0.529289
2.2515	4.86183	4.99868	0.388145	0.528336
2.25317	4.85277	5.09024	0.389099	0.526905
2.25483	4.84276	5.17702	0.393391	0.53072
2.2565	4.82941	5.26714	0.395775	0.531673
2.25817	4.80938	5.35345	0.395775	0.524044
2.25983	4.7822	5.42641	0.39196	0.515461
2.2615	4.75264	5.48887	0.389099	0.513077
2.26317	4.71783	5.54419	0.388622	0.514507
2.26483	4.67205	5.58996	0.387669	0.517368
2.2665	4.61388	5.62143	0.38147	0.516415
2.26817	4.55189	5.6448	0.370979	0.511646
2.26983	4.49324	5.66387	0.365734	0.504494
2.2715	4.43363	5.67389	0.36335	0.499248
2.27317	4.3745	5.6715	0.358105	0.497818
2.27483	4.31347	5.66149	0.353813	0.496387
2.2765	4.25291	5.64671	0.353813	0.493526
2.27817	4.19044	5.62525	0.360489	0.49305
2.27983	4.12178	5.59855	0.369072	0.496864
2.2815	4.05264	5.56946	0.37384	0.498772
2.28317	3.98302	5.53846	0.377178	0.495911
2.28483	3.90911	5.49889	0.380039	0.488281
2.2865	3.83234	5.45359	0.380516	0.481606
2.28817	3.757	5.40018	0.377655	0.477791
2.28983	3.68261	5.34248	0.375271	0.473976
2.2915	3.60727	5.28288	0.37384	0.471115
2.29317	3.53146	5.22375	0.370502	0.471115
2.29483	3.46136	5.1651	0.368118	0.472069
2.2965	3.40271	5.10406	0.368595	0.477791
2.29817	3.34692	5.04351	0.368118	0.484943
2.29983	3.28922	4.9777	0.363827	0.487328
2.3015	3.22437	4.90808	0.357628	0.489712
2.30317	3.15905	4.83894	0.351906	0.486851
2.30483	3.09849	4.77266	0.34523	0.485897
2.3065	3.03602	4.70495	0.341892	0.482082
2.30817	2.97165	4.64201	0.342369	0.475883
2.30983	2.91014	4.59003	0.342369	0.4673
2.3115	2.85721	4.5414	0.3438	0.457287
2.31317	2.80762	4.49133	0.345707	0.451088
2.31483	2.76089	4.44269	0.347137	0.449657
2.3165	2.71559	4.40311	0.3438	0.452042
2.31817	2.66457	4.37117	0.336647	0.452518
2.31983	2.61164	4.3416	0.329018	0.454903
2.3215	2.56109	4.31633	0.322342	0.45681
2.32317	2.51961	4.30155	0.317574	0.45681
2.32483	2.4724	4.29916	0.316143	0.454426
2.3265	2.41613	4.30346	0.313759	0.450611
2.32817	2.36559	4.31061	0.314236	0.451088
2.32983	2.32267	4.32205	0.320435	0.449657
2.3315	2.28214	4.34637	0.329971	0.450611
2.33317	2.23541	4.38404	0.337124	0.452995
2.33483	2.1944	4.43554	0.336647	0.452995
2.3365	2.16389	4.49944	0.337124	0.450611
2.33817	2.13671	4.57621	0.335217	0.448704
2.33983	2.10762	4.6711	0.329971	0.451565
2.3415	2.07615	4.78983	0.31805	0.453949
2.34317	2.04182	4.92382	0.308514	0.455856
2.34483	2.00605	5.07402	0.308037	0.455856
2.3465	1.97077	5.24569	0.311375	0.459194
2.34817	1.93691	5.44548	0.318527	0.462532
2.34983	1.9021	5.67484	0.324726	0.460625
2.3515	1.86968	5.92947	0.331879	0.456333
2.35317	1.84822	6.21605	0.339985	0.453472
2.35483	1.83153	6.53696	0.34523	0.451088
2.3565	1.81532	6.8965	0.341415	0.442982
2.35817	1.79672	7.30133	0.332356	0.432491
2.35983	1.78051	7.75003	0.326157	0.427246
2.3615	1.76239	8.24165	0.321865	0.426769
2.36317	1.74141	8.77953	0.317097	0.427246
2.36483	1.71614	9.37557	0.311852	0.430584
2.3665	1.68705	10.0365	0.310898	0.436306
2.36817	1.65749	10.7613	0.312328	0.439644
2.36983	1.63126	11.5557	0.313759	0.438213
2.3715	1.61076	12.4283	0.316143	0.432968
2.37317	1.59073	13.3886	0.322819	0.432968
2.37483	1.56927	14.4386	0.328064	0.433445
2.3765	1.5521	15.5807	0.334263	0.42963
2.37817	1.54018	16.8123	0.341415	0.425816
2.37983	1.52969	18.1437	0.349522	0.427723
2.3815	1.5173	19.5861	0.359058	0.432491
2.38317	1.50204	21.143	0.356674	0.432014
2.38483	1.48678	22.8167	0.350475	0.429153
2.3865	1.46866	24.6119	0.344753	0.431061
2.38817	1.45006	26.5298	0.342846	0.437737
2.38983	1.4348	28.574	0.339985	0.443459
2.3915	1.42193	30.7498	0.330448	0.444889
2.39317	1.40572	33.0563	0.326633	0.440598
2.39483	1.39093	35.4848	0.329018	0.432014
2.3965	1.3814	38.0349	0.335693	0.422478
2.39817	1.3752	40.7162	0.340939	0.415325
2.39983	1.36328	43.5262	0.341415	0.410557
2.4015	1.34563	46.453	0.342846	0.405788
2.40317	1.33085	49.4933	0.344276	0.399113
2.40483	1.32179	52.6443	0.343323	0.40102
2.4065	1.31512	55.9039	0.337124	0.409126
2.40817	1.3032	59.2604	0.329018	0.413895
2.40983	1.29271	62.7055	0.32568	0.41151
2.4115	1.29318	66.2227	0.32568	0.41008
2.41317	1.29509	69.7994	0.324726	0.417709
2.41483	1.29223	73.4282	0.323296	0.424385
2.4165	1.28269	77.105	0.324726	0.425339
2.41817	1.27697	80.8153	0.32711	0.418663
2.41983	1.27172	84.5332	0.325203	0.41914
2.4215	1.26076	88.2444	0.322819	0.426769
2.42317	1.24407	91.9504	0.322819	0.431061
2.42483	1.22881	95.634	0.321388	0.429153
2.4265	1.21689	99.2637	0.315189	0.423908
2.42817	1.20544	102.821	0.312328	0.422478
2.42983	1.19352	106.298	0.317574	0.424385
2.4315	1.18208	109.691	0.321388	0.424385
2.43317	1.17683	112.972	0.322819	0.420094
2.43483	1.17111	116.128	0.323772	0.414371
2.4365	1.16253	119.154	0.324249	0.415325
2.43817	1.1549	122.038	0.319004	0.423908
2.43983	1.1487	124.775	0.308514	0.430584
2.4415	1.14489	127.349	0.298023	0.42963
2.44317	1.13678	129.749	0.292301	0.427723
2.44483	1.1301	131.965	0.288963	0.427723
2.4465	1.12677	133.992	0.28944	0.424385
2.44817	1.12295	135.832	0.290394	0.420094
2.44983	1.11532	137.471	0.290394	0.413895
2.4515	1.10245	138.903	0.288486	0.406265
2.45317	1.09291	140.129	0.286102	0.396252
2.45483	1.08147	141.147	0.283241	0.393867
2.4565	1.07193	141.958	0.27895	0.394821
2.45817	1.06001	142.566	0.274658	0.389576
2.45983	1.05524	142.976	0.270844	0.38147
2.4615	1.05524	143.187	0.27132	0.377655
2.46317	1.05429	143.202	0.273228	0.379562
2.46483	1.05286	143.034	0.270367	0.382423
2.4665	1.04809	142.691	0.267982	0.383854
2.46817	1.0438	142.169	0.265598	0.386715
2.46983	1.03903	141.468	0.266552	0.39196
2.4715	1.03807	140.607	0.266552	0.40102
2.47317	1.0376	139.603	0.260353	0.409126
2.47483	1.03378	138.457	0.256062	0.406265
2.4765	1.02758	137.162	0.253677	0.400066
2.47817	1.02234	135.734	0.258923	0.39196
2.47983	1.01709	134.192	0.264168	0.386715
2.4815	1.00851	132.541	0.264645	0.38147
2.48317	0.999928	130.788	0.263691	0.377178
2.48483	0.993729	128.947	0.267029	0.380516
2.4865	0.993252	127.03	0.270844	0.387192
2.48817	0.994205	125.036	0.268936	0.396252
2.48983	0.994205	122.976	0.26226	0.402927
2.4915	0.992298	120.866	0.253201	0.404835
2.49317	0.991344	118.709	0.25177	0.402927
2.49483	0.990868	116.503	0.251293	0.397682
2.4965	0.986576	114.256	0.248909	0.393867
2.49817	0.981331	111.991	0.24271	0.389576
2.49983	0.974178	109.709	0.239372	0.382423
2.5015	0.967979	107.408	0.242233	0.371456
2.50317	0.960827	105.09	0.244617	0.365257
2.50483	0.954628	102.774	0.247478	0.369072
2.5065	0.952721	100.467	0.254154	0.375748
2.50817	0.946522	98.166	0.262737	0.377655
2.50983	0.9408	95.8757	0.268936	0.377178
2.5115	0.934124	93.6031	0.274181	0.38147
2.51317	0.930786	91.3548	0.276566	0.388145
2.51483	0.93174	89.1271	0.272751	0.389099
2.5165	0.928402	86.926	0.26226	0.385761
2.51817	0.924587	84.7602	0.253201	0.384808
2.51983	0.917435	82.6287	0.250816	0.385284
2.5215	0.914574	80.5306	0.250816	0.390053
2.52317	0.912189	78.4674	0.251293	0.398159
2.52483	0.908375	76.4461	0.253677	0.39959
2.5265	0.90456	74.4677	0.258446	0.391006
2.52817	0.906467	72.5255	0.262737	0.384808
2.52983	0.912666	70.6177	0.263214	0.387192
2.5315	0.91362	68.7504	0.263214	0.388622
2.53317	0.910282	66.9289	0.261307	0.386238
2.53483	0.906944	65.1488	0.257969	0.383854
2.5365	0.907421	63.4036	0.257492	0.392914
2.53817	0.906467	61.7042	0.26083	0.402451
2.53983	0.906467	60.0567	0.26083	0.406742
2.5415	0.907421	58.455	0.258446	0.407696
2.54317	0.908375	56.8905	0.26083	0.405312
2.54483	0.906944	55.367	0.268936	0.406742
2.5465	0.911236	53.8888	0.279427	0.405788
2.54817	0.916958	52.4535	0.284195	0.406742
2.54983	0.919819	51.0583	0.288963	0.407696
2.5515	0.916958	49.7022	0.295162	0.408649
2.55317	0.916958	48.3861	0.300884	0.409126
2.55483	0.920296	47.112	0.300407	0.409603
2.5565	0.918388	45.877	0.291824	0.411034
2.55817	0.913143	44.6758	0.285149	0.408173
2.55983	0.909328	43.5143	0.281811	0.405312
2.5615	0.912666	42.3884	0.281334	0.406742
2.56317	0.919819	41.296	0.27895	0.414848
2.56483	0.921726	40.2298	0.275612	0.422001
2.5665	0.922203	39.1965	0.275612	0.424385
2.56817	0.92411	38.1961	0.277042	0.427246
2.56983	0.926971	37.2243	0.281334	0.430107
2.5715	0.929832	36.2825	0.285149	0.42963
2.57317	0.934124	35.3675	0.28801	0.426292
2.57483	0.940323	34.4877	0.28944	0.426292
2.5765	0.948429	33.6409	0.296116	0.427246
2.57817	0.959873	32.8178	0.309944	0.432014
2.57983	0.971794	32.0153	0.319958	0.437737
2.5815	0.983715	31.2343	0.324726	0.44632
2.58317	0.993252	30.4823	0.330925	0.452995
2.58483	1.00422	29.7513	0.340462	0.45681
2.5865	1.01566	29.0341	0.348568	0.462532
2.58817	1.02901	28.3422	0.355244	0.469685
2.58983	1.04427	27.679	0.358582	0.479221
2.5915	1.05858	27.0467	0.36478	0.48542
2.59317	1.07574	26.4397	0.371933	0.488758
2.59483	1.09625	25.8489	0.382423	0.494003
2.5965	1.12152	25.2805	0.395298	0.508308
2.59817	1.15204	24.7321	0.407696	0.52166
2.59983	1.1878	24.2014	0.425816	0.526905
2.6015	1.22595	23.6826	0.448704	0.532627
2.60317	1.26457	23.1743	0.475407	0.54884
2.60483	1.30939	22.6841	0.498295	0.571728
2.6065	1.35756	22.2068	0.517368	0.593662
2.60817	1.40095	21.7457	0.531197	0.613689
2.60983	1.44196	21.2998	0.546455	0.636578
2.6115	1.48582	20.8693	0.567913	0.66328
2.61317	1.53255	20.4568	0.59557	0.69046
2.61483	1.57738	20.0615	0.627518	0.719547
2.6165	1.61743	19.6857	0.659466	0.747204
2.61817	1.65606	19.3219	0.698566	0.776291
2.61983	1.69897	18.9705	0.741005	0.814438
2.6215	1.74379	18.6329	0.782013	0.857353
2.62317	1.78432	18.3063	0.813484	0.899315
2.62483	1.82056	17.9925	0.846863	0.937939
2.6265	1.86014	17.6873	0.887394	0.972748
2.62817	1.89972	17.3912	0.93317	1.00994
2.62983	1.9331	17.1003	0.974178	1.04713
2.6315	1.95837	16.8219	1.00851	1.08719
2.63317	1.97792	16.5577	1.04761	1.12677
2.63483	1.9908	16.3007	1.09196	1.16444
2.6365	1.99699	16.0503	1.1425	1.20401
2.63817	1.99938	15.8062	1.19209	1.24693
2.63983	1.99747	15.5711	1.23882	1.29032
2.6415	1.9908	15.3399	1.27697	1.32895
2.64317	1.97554	15.1086	1.31226	1.36328
2.64483	1.95694	14.8807	1.34182	1.38998
2.6465	1.92928	14.6542	1.36423	1.4143
2.64817	1.89734	14.4372	1.37758	1.43576
2.64983	1.86443	14.2217	1.38903	1.45245
2.6515	1.82962	14.0047	1.4081	1.46341
2.65317	1.79482	13.7887	1.42813	1.47295
2.65483	1.76191	13.5751	1.44339	1.48439
2.6565	1.72806	13.3677	1.44577	1.49298
2.65817	1.68276	13.1574	1.44482	1.49584
2.65983	1.6284	12.9461	1.441	1.49107
2.6615	1.57738	12.733	1.43433	1.48058
2.66317	1.5378	12.5198	1.41764	1.46961
2.66483	1.49298	12.3105	1.39284	1.45578
2.6665	1.44434	12.1007	1.36518	1.43337
2.66817	1.39856	11.8923	1.33848	1.40381
2.66983	1.35803	11.6844	1.30701	1.37424
2.6715	1.31369	11.4799	1.26839	1.3423
2.67317	1.2598	11.2782	1.22929	1.30558
2.67483	1.2064	11.0788	1.19066	1.2641
2.6765	1.16253	10.8819	1.15061	1.22118
2.67817	1.12677	10.6807	1.10722	1.17826
2.67983	1.09339	10.4818	1.06525	1.13678
2.6815	1.06144	10.2878	1.02186	1.0972
2.68317	1.03378	10.1018	0.975609	1.05286
2.68483	1.01042	9.91678	0.928402	1.00708
2.6865	0.98753	9.73082	0.881195	0.967026
2.68817	0.964165	9.54914	0.837803	0.933647
2.68983	0.9408	9.37557	0.79298	0.897884
2.6915	0.920296	9.21392	0.743866	0.859737
2.69317	0.898838	9.0518	0.697136	0.824451
2.69483	0.875473	8.88443	0.660896	0.79155
2.6965	0.853062	8.72183	0.629902	0.759125
2.69817	0.838757	8.56686	0.592232	0.7267
2.69983	0.826359	8.4157	0.555992	0.691414
2.7015	0.811577	8.26311	0.531673	0.655174
2.70317	0.795841	8.11625	0.513077	0.621319
2.70483	0.784874	7.98273	0.487328	0.593185
2.7065	0.779152	7.85685	0.460625	0.567436
2.70817	0.767231	7.73239	0.439167	0.54121
2.70983	0.755787	7.60984	0.418663	0.516891
2.7115	0.751019	7.4892	0.396729	0.496864
2.71317	0.757694	7.37143	0.378609	0.481129
2.71483	0.764847	7.25794	0.363827	0.463009
2.7165	0.768185	7.14731	0.347137	0.442028
2.71817	0.770569	7.04002	0.333309	0.42057
2.71983	0.769138	6.93369	0.323296	0.402927
2.7215	0.764847	6.82735	0.315666	0.392914
2.72317	0.756741	6.72674	0.301361	0.3829
2.72483	0.748158	6.62756	0.284672	0.374794
2.7265	0.734806	6.53028	0.273228	0.367641
2.72817	0.722885	6.43778	0.266075	0.366211
2.72983	0.71764	6.34861	0.254154	0.366211
2.7315	0.715733	6.2685	0.24128	0.36478
2.73317	0.712395	6.18935	0.23222	0.362396
2.73483	0.709057	6.11019	0.23222	0.359058
2.7365	0.710964	6.02818	0.231266	0.359535
2.73817	0.717163	5.95284	0.225544	0.358582
2.73983	0.718594	5.88655	0.221252	0.355244
2.7415	0.716686	5.81694	0.21553	0.34523
2.74317	0.711441	5.74398	0.211716	0.339508
2.74483	0.706196	5.67341	0.206947	0.338078
2.7465	0.702858	5.61333	0.204086	0.338554
2.74817	0.69952	5.55277	0.201702	0.338078
2.74983	0.698566	5.48458	0.202656	0.338078
2.7515	0.696182	5.41592	0.205994	0.336647
2.75317	0.692368	5.35393	0.209808	0.337601
2.75483	0.69046	5.29242	0.211716	0.341415
2.7565	0.690937	5.22852	0.213623	0.344276
2.75817	0.689983	5.1651	0.215054	0.341892
2.75983	0.685692	5.1055	0.216484	0.338078
2.7615	0.685692	5.04827	0.219822	0.338078
2.76317	0.69046	4.9901	0.225067	0.335217
2.76483	0.694275	4.93288	0.226021	0.327587
2.7665	0.690937	4.87614	0.220299	0.315189
2.76817	0.686646	4.81892	0.219822	0.30756
2.76983	0.688553	4.76027	0.221252	0.309944
2.7715	0.691414	4.70638	0.220776	0.31662
2.77317	0.689983	4.65584	0.217915	0.321388
2.77483	0.687599	4.60911	0.216007	0.323296
2.7765	0.687122	4.55999	0.219822	0.329494
2.77817	0.69046	4.50945	0.221252	0.335217
2.77983	0.691891	4.46224	0.218868	0.33474
2.7815	0.692844	4.41313	0.216484	0.332832
2.78317	0.692844	4.36592	0.211716	0.330925
2.78483	0.689983	4.31442	0.210762	0.328541
2.7865	0.688076	4.2634	0.212669	0.324249
2.78817	0.687122	4.21524	0.21553	0.322819
2.78983	0.683308	4.17566	0.216484	0.320911
2.7915	0.679493	4.14324	0.216007	0.315189
2.79317	0.679493	4.10986	0.220776	0.309944
2.79483	0.680923	4.07648	0.227451	0.311852
2.7965	0.685692	4.04501	0.23365	0.319004
2.79817	0.687122	4.01688	0.234127	0.32568
2.79983	0.686169	3.98207	0.236511	0.328541
2.8015	0.683784	3.93963	0.242233	0.329971
2.80317	0.686169	3.89004	0.247478	0.332832
2.80483	0.693798	3.84521	0.248432	0.33617
2.8065	0.695705	3.80516	0.241756	0.336647
2.80817	0.695705	3.76749	0.237942	0.332356
2.80983	0.697136	3.7241	0.23365	0.334263
2.8115	0.699043	3.6788	0.231743	0.339031
2.81317	0.693798	3.64447	0.224113	0.344753
2.81483	0.685215	3.61633	0.212193	0.34523
2.8165	0.680447	3.58295	0.205994	0.339985
2.81817	0.676155	3.54433	0.204563	0.331402
2.81983	0.67234	3.51334	0.205994	0.322819
2.8215	0.67091	3.48759	0.20504	0.320911
2.82317	0.670433	3.45707	0.204563	0.31805
2.82483	0.671387	3.41797	0.207424	0.311852
2.8265	0.664711	3.38125	0.214577	0.306129
2.82817	0.660896	3.34835	0.221252	0.308037
2.82983	0.658035	3.31783	0.224113	0.310898
2.8315	0.659466	3.29447	0.219822	0.30899
[truncated: 6,108 more rows]
