# Supplementary material for: The Panoptes system uses decoy cyclic nucleotides to defend against phage
Source: Nature. 2025 Oct 1;647(8091):988–96. doi: 10.1038/s41586-025-09557-z (PMC12657218; doi:10.1038/s41586-025-09557-z)
Supplement: Supplementary file 12 — Source Data Extended Data Fig. 3 [file 41586_2025_9557_MOESM12_ESM.xlsx]

## Sheet: ED Fig. 3a
Temperature (°C)	Buffer (apo VnOptE)- twelve replicates (n=4 with 3 technical replicates)												Buffer average		2',2'-cGAMP- nine replicates (n=3 with 3 technical replicates)									2',2'-cGAMP average		2',3'-cGAMP- nine replicates (n=3 with 3 technical replicates)									2',3'-cGAMP average		3',3'-cGAMP- nine replicates (n=3 with 3 technical replicates)									3',3'-cGAMP average		3',2'-cGAMP- nine replicates (n=3 with 3 technical replicates)
20	0.197527	0.214586	0.180156	0.0564624	0.0974763	0.109585	-0.0229785	-0.0288894	-0.0173183	0.427196	0.400968	0.471214	0.173832		0.218817	0.414143	0.435482	0.204453	0.27041	0.274858	0.144574	0.139766	0.134878	0.248598		0.309475	0.27405	0.418615	0.21805	0.256291	0.280895	0.067119	0.0314046	0.0446168	0.211169		0.324628	0.396137	0.429451	0.223234	0.222436	0.273031	0.110333	0.118384	0.113296	0.245659		0.500352	0.731327
20.5	0.196763	0.212579	0.176888	0.0527163	0.0938837	0.105714	-0.0230279	-0.0292964	-0.018826	0.427599	0.40235	0.47338	0.17256		0.217486	0.410946	0.430996	0.200647	0.26573	0.269259	0.143264	0.138041	0.133426	0.245533		0.304211	0.26735	0.411709	0.211682	0.248946	0.272679	0.0624998	0.0274344	0.039373	0.205098		0.322285	0.391949	0.424642	0.218801	0.216595	0.267127	0.108522	0.116746	0.110766	0.241937		0.491685	0.719791
21	0.195999	0.21057	0.173621	0.0489709	0.0902911	0.101843	-0.0230774	-0.0297035	-0.0203337	0.428002	0.403731	0.475545	0.171288		0.216153	0.407749	0.426512	0.19684	0.26105	0.263661	0.141954	0.136316	0.131974	0.242468		0.298946	0.260648	0.404801	0.205314	0.241601	0.264463	0.0578805	0.0234642	0.0341292	0.199028		0.319942	0.387763	0.419832	0.214368	0.210755	0.261222	0.106711	0.115106	0.108236	0.238215		0.483018	0.708254
21.5	0.195234	0.208562	0.170353	0.0452248	0.0866984	0.0979718	-0.0231269	-0.0301105	-0.0218414	0.428404	0.405114	0.477711	0.170016		0.214822	0.404553	0.422027	0.193033	0.25637	0.258063	0.140645	0.134591	0.130521	0.239403		0.293682	0.253947	0.397893	0.198947	0.234255	0.256247	0.0532613	0.019494	0.0288854	0.192957		0.317598	0.383576	0.415023	0.209935	0.204914	0.255317	0.104899	0.113468	0.105706	0.234493		0.474351	0.696717
22	0.19447	0.206554	0.167086	0.0414793	0.0831058	0.0941012	-0.0231764	-0.0305176	-0.0233492	0.428807	0.406495	0.479877	0.168744		0.213489	0.401356	0.417542	0.189227	0.25169	0.252464	0.139335	0.132867	0.129068	0.236338		0.288416	0.247246	0.390986	0.192579	0.226909	0.248032	0.048642	0.0155239	0.0236416	0.186886		0.315255	0.379389	0.410214	0.205502	0.199074	0.249412	0.103088	0.111829	0.103176	0.230771		0.465684	0.68518
22.5	0.193706	0.204546	0.163819	0.0377333	0.0795132	0.0902301	-0.0232259	-0.0309246	-0.0248569	0.429209	0.407877	0.482043	0.167472		0.212158	0.398159	0.413057	0.185421	0.247011	0.246865	0.138026	0.131142	0.127616	0.233273		0.283152	0.240545	0.384078	0.186211	0.219565	0.239816	0.0440227	0.0115537	0.0183979	0.180816		0.312912	0.375202	0.405404	0.201069	0.193233	0.243508	0.101277	0.110191	0.100646	0.227049		0.457016	0.673643
23	0.192942	0.202538	0.160551	0.0339872	0.0759206	0.0863589	-0.0232754	-0.0313317	-0.0263646	0.429612	0.409258	0.484209	0.1662		0.210825	0.394962	0.408572	0.181614	0.242331	0.241266	0.136717	0.129417	0.126163	0.230207		0.277887	0.233844	0.377171	0.179843	0.212219	0.2316	0.0394034	0.00758348	0.013154	0.174745		0.310568	0.371015	0.400595	0.196636	0.187393	0.237603	0.0994657	0.108552	0.0981156	0.223327		0.44835	0.662107
23.5	0.192619	0.200778	0.15757	0.0305961	0.0726243	0.0827632	-0.0229991	-0.0314682	-0.027564	0.430654	0.411141	0.487008	0.16531		0.209931	0.392306	0.40458	0.178214	0.237979	0.235949	0.135971	0.128154	0.125091	0.227575		0.27289	0.227382	0.370533	0.1738	0.205128	0.223628	0.0350599	0.00376017	0.00801662	0.168911		0.308753	0.36737	0.396223	0.192671	0.181819	0.232051	0.0982221	0.107214	0.0958294	0.220017		0.439696	0.650626
24	0.192796	0.199245	0.154905	0.0275513	0.069627	0.079462	-0.0224683	-0.0313469	-0.028465	0.432352	0.413604	0.490464	0.16481		0.209497	0.390213	0.401074	0.175186	0.233942	0.230907	0.135676	0.127335	0.124443	0.225364		0.268178	0.221136	0.364162	0.167953	0.198245	0.215873	0.030981	0.000126483	0.00307106	0.163303		0.307367	0.3643	0.392323	0.189167	0.176509	0.226853	0.0973996	0.10626	0.0938528	0.217115		0.43107	0.639261
24.5	0.19346	0.198049	0.152569	0.0248134	0.0668317	0.0764493	-0.0216668	-0.0308961	-0.0290357	0.434767	0.416753	0.494679	0.164731		0.209564	0.388741	0.398105	0.172564	0.230273	0.226232	0.135893	0.126972	0.124172	0.223613		0.263819	0.215165	0.358083	0.16234	0.191606	0.208373	0.0272055	-0.00327289	-0.00166946	0.157961		0.306562	0.361831	0.388971	0.186119	0.171549	0.222052	0.0970927	0.105656	0.0923214	0.214684		0.422491	0.627956
25	0.194724	0.197317	0.150591	0.0223731	0.0642577	0.0737681	-0.0205283	-0.0300812	-0.0292454	0.438031	0.420679	0.499787	0.165139		0.210168	0.387916	0.395638	0.170347	0.227017	0.221986	0.136644	0.127129	0.124319	0.222351		0.25989	0.209414	0.352306	0.157023	0.185227	0.20124	0.0238234	-0.00640359	-0.00611196	0.152934		0.306414	0.360062	0.386161	0.183562	0.167002	0.217752	0.0972994	0.105529	0.0912506	0.212781		0.414066	0.616659
25.5	0.196747	0.197337	0.149024	0.0203611	0.0620048	0.0714991	-0.0189765	-0.0288035	-0.0290035	0.442225	0.425484	0.505868	0.166147		0.211443	0.387833	0.393788	0.168604	0.224261	0.218287	0.138102	0.127895	0.125058	0.221697		0.256558	0.204065	0.346932	0.152126	0.179217	0.194547	0.0208911	-0.00919447	-0.0102652	0.14832		0.307077	0.359103	0.383976	0.181575	0.16294	0.214029	0.0981953	0.106011	0.0908239	0.211526		0.405796	0.605497
26	0.199446	0.19793	0.147898	0.0189166	0.0601247	0.0697089	-0.0169654	-0.0270352	-0.0283293	0.447396	0.431311	0.513038	0.167787		0.213367	0.388562	0.392672	0.167383	0.221975	0.215186	0.140109	0.129268	0.126379	0.221656		0.253734	0.199061	0.341987	0.147543	0.173583	0.18835	0.0184452	-0.0115959	-0.0140494	0.144118		0.308514	0.35889	0.382461	0.180142	0.159352	0.210923	0.0995884	0.107179	0.0910186	0.210896		0.397615	0.594464
26.5	0.202917	0.199233	0.147294	0.0179972	0.0586143	0.0684087	-0.014329	-0.024676	-0.0270979	0.453604	0.438264	0.521393	0.170135		0.216029	0.390173	0.392333	0.166794	0.220234	0.212708	0.142971	0.131243	0.128365	0.222317		0.251438	0.194457	0.337548	0.143361	0.168338	0.182679	0.0165407	-0.0135605	-0.0174597	0.140371		0.310876	0.359501	0.381697	0.179279	0.156276	0.208505	0.10179	0.109015	0.091882	0.21098		0.389469	0.583517
27	0.207302	0.201305	0.147268	0.0177618	0.0576376	0.0677056	-0.0110522	-0.0216704	-0.0253555	0.461075	0.446489	0.531036	0.173292		0.219534	0.392774	0.392908	0.166954	0.21911	0.210859	0.14665	0.133898	0.13114	0.223759		0.249727	0.190263	0.333726	0.13965	0.163572	0.177579	0.0152302	-0.0150157	-0.0204438	0.137143		0.31424	0.361027	0.381756	0.17914	0.153761	0.206816	0.104803	0.111694	0.093431	0.211852		0.381393	0.572715
27.5	0.212674	0.204221	0.1479	0.0182308	0.0572721	0.0676538	-0.00700948	-0.017925	-0.023038	0.469806	0.456043	0.541995	0.177319		0.223968	0.3965	0.394522	0.167873	0.218648	0.209701	0.151238	0.137265	0.134781	0.226055		0.248693	0.186576	0.330588	0.136349	0.159296	0.173097	0.0145742	-0.015921	-0.0229721	0.134476		0.318695	0.363578	0.382745	0.179734	0.151884	0.205856	0.108699	0.115226	0.0957645	0.213576		0.373389	0.561985
28	0.219065	0.20791	0.149285	0.0194232	0.0575082	0.0683397	-0.00218685	-0.0133983	-0.0201053	0.479952	0.46701	0.554405	0.182267		0.229381	0.40144	0.397254	0.169589	0.218895	0.209255	0.156774	0.141402	0.139342	0.229259		0.248352	0.183369	0.328177	0.133474	0.155513	0.169285	0.0146574	-0.0162173	-0.0249069	0.132411		0.324313	0.367223	0.384743	0.181156	0.150681	0.205682	0.113526	0.119678	0.0988767	0.216209		0.365434	0.551273
28.5	0.226671	0.212612	0.151475	0.0211653	0.0584522	0.0698217	0.00365194	-0.00798966	-0.0164922	0.491673	0.479496	0.568311	0.188237		0.235931	0.407651	0.401094	0.172271	0.220018	0.209594	0.163514	0.146385	0.144908	0.233485		0.248858	0.180686	0.326588	0.131224	0.152363	0.166178	0.0155178	-0.0158346	-0.0262029	0.131042		0.331251	0.372157	0.387813	0.183566	0.150264	0.206368	0.119595	0.125271	0.102878	0.219907		0.357556	0.540499
29	0.235627	0.218427	0.154554	0.0236363	0.0602516	0.0722139	0.0106092	-0.00158171	-0.0121419	0.505267	0.493725	0.584004	0.195383		0.243697	0.415318	0.406271	0.175965	0.222081	0.210913	0.171479	0.152434	0.15166	0.238869		0.250392	0.178659	0.325949	0.129657	0.14995	0.163885	0.0173038	-0.0146493	-0.0267436	0.130489		0.339669	0.378553	0.392048	0.187091	0.150734	0.208002	0.126893	0.132262	0.107868	0.224791		0.349838	0.529766
29.5	0.245964	0.225487	0.158621	0.0268303	0.0629255	0.0755921	0.0188858	0.00590612	-0.00690368	0.52081	0.509846	0.601638	0.2038		0.252788	0.424568	0.412866	0.180654	0.225096	0.213301	0.180854	0.159624	0.159686	0.245493		0.253046	0.177398	0.326313	0.128817	0.148279	0.162514	0.0201557	-0.0126099	-0.0264801	0.130826		0.349682	0.386511	0.397593	0.191736	0.152136	0.210688	0.135608	0.140707	0.113994	0.230962		0.342267	0.519017
30	0.257845	0.233903	0.163789	0.0308728	0.0665464	0.0799852	0.0284966	0.0145124	-0.000707896	0.538569	0.528125	0.621459	0.213616		0.263349	0.435566	0.421081	0.186519	0.229155	0.216811	0.191658	0.168085	0.169065	0.253477		0.256947	0.176962	0.327844	0.128812	0.147422	0.162119	0.0240937	-0.00959568	-0.0253673	0.132137		0.361513	0.396237	0.404617	0.197625	0.154518	0.214549	0.145804	0.150778	0.121291	0.238548		0.334785	0.508389
30.5	0.271408	0.243899	0.170123	0.0358458	0.0712797	0.0854894	0.0397262	0.0244344	0.00655871	0.558688	0.548912	0.643658	0.225002		0.275532	0.448486	0.431035	0.19365	0.234353	0.221519	0.204169	0.177989	0.179971	0.262967		0.262253	0.177479	0.330699	0.129741	0.147519	0.162846	0.029306	-0.00546332	-0.0232744	0.134567		0.375346	0.407874	0.41327	0.204827	0.157998	0.219687	0.157731	0.162663	0.12996	0.247706		0.327422	0.497833
31	0.286791	0.255608	0.177877	0.041981	0.077198	0.0922273	0.0525999	0.0357737	0.0150455	0.581402	0.572469	0.668579	0.238129		0.289573	0.463622	0.44308	0.202066	0.2407	0.227573	0.218382	0.189456	0.192592	0.274116		0.269215	0.17917	0.335078	0.131648	0.148602	0.164796	0.0359742	-0.000106512	-0.0200619	0.138257		0.391478	0.421637	0.423887	0.213415	0.162617	0.226226	0.171374	0.17624	0.140157	0.258559		0.320212	0.487499
31.5	0.303925	0.269045	0.187036	0.0492901	0.08435	0.100317	0.0673216	0.0486098	0.0248004	0.606807	0.59896	0.696327	0.253066		0.305478	0.480983	0.457149	0.211928	0.248318	0.235013	0.234476	0.202532	0.206931	0.286979		0.277718	0.182039	0.34099	0.13469	0.150792	0.168113	0.0442043	0.0065348	-0.0157372	0.14326		0.409822	0.437512	0.436444	0.223505	0.168462	0.234295	0.18701	0.191588	0.151903	0.271171		0.312904	0.477139
32	0.323104	0.284443	0.197803	0.0578754	0.0928466	0.109778	0.0839975	0.0631707	0.0359283	0.635157	0.628609	0.727187	0.269992		0.323562	0.500868	0.473539	0.223358	0.257309	0.243857	0.252561	0.217414	0.223212	0.301742		0.288148	0.186259	0.3487	0.138952	0.154241	0.172825	0.0541176	0.0146197	-0.010087	0.149753		0.430823	0.455894	0.45116	0.235197	0.175605	0.243927	0.204701	0.208909	0.165336	0.285728		0.305617	0.466891
32.5	0.344421	0.301966	0.210305	0.067729	0.102769	0.120782	0.102918	0.0796703	0.0485432	0.666873	0.661689	0.761461	0.289094		0.343999	0.523432	0.492333	0.236406	0.267732	0.25431	0.272989	0.234245	0.2417	0.318572		0.300717	0.192047	0.358305	0.144581	0.159119	0.179115	0.0659902	0.0243458	-0.00291356	0.157923		0.454568	0.476871	0.46815	0.248611	0.184185	0.255256	0.224818	0.228411	0.180668	0.302393		0.298364	0.456634
33	0.368072	0.321743	0.224729	0.0789623	0.114191	0.133486	0.124101	0.0981413	0.0627215	0.702227	0.698293	0.799386	0.310504		0.366979	0.548914	0.513778	0.25127	0.279668	0.266582	0.295683	0.253015	0.262433	0.337591		0.315692	0.199513	0.370042	0.151791	0.165574	0.187158	0.0799708	0.0357761	0.00579251	0.167923		0.481282	0.500722	0.487542	0.263948	0.194313	0.268482	0.247359	0.250156	0.197863	0.321296		0.291099	0.446345
33.5	0.394087	0.343936	0.241081	0.0916363	0.127205	0.147964	0.147737	0.118714	0.0784656	0.74138	0.738592	0.84114	0.334328		0.392583	0.577381	0.53787	0.268078	0.293282	0.280683	0.320883	0.273876	0.285533	0.358908		0.333189	0.208813	0.384043	0.16075	0.173779	0.197063	0.0962141	0.0490904	0.0161924	0.179904		0.511037	0.527557	0.509263	0.281334	0.20616	0.283626	0.272691	0.274465	0.216962	0.342566		0.283757	0.436008
34	0.422904	0.368881	0.2597	0.105819	0.141978	0.164293	0.173824	0.141539	0.0958871	0.784511	0.78273	0.886882	0.360746		0.421274	0.60929	0.565066	0.286824	0.308592	0.29669	0.348579	0.296917	0.311223	0.382717		0.353847	0.220329	0.400727	0.17156	0.183894	0.208948	0.114976	0.0645241	0.02856	0.194152		0.544403	0.557767	0.533752	0.300793	0.219804	0.300739	0.300749	0.301456	0.238239	0.366412		0.27666	0.425887
34.5	0.45435	0.396539	0.280542	0.121603	0.158608	0.182721	0.202345	0.16647	0.11492	0.831637	0.830826	0.936636	0.389766		0.452901	0.644524	0.595228	0.30772	0.325741	0.314838	0.378747	0.322012	0.339335	0.409005		0.377655	0.23422	0.420164	0.184454	0.196112	0.223083	0.136352	0.0821573	0.0428583	0.210784		0.581095	0.591115	0.560921	0.322553	0.235454	0.320057	0.331561	0.331135	0.261505	0.392822		0.269524	0.415742
35	0.488395	0.426967	0.303719	0.139068	0.177156	0.203244	0.233311	0.193565	0.135582	0.882409	0.882766	0.990288	0.421372		0.487507	0.683146	0.628447	0.330787	0.344733	0.335094	0.411319	0.349183	0.369856	0.437786		0.404819	0.250726	0.442671	0.199562	0.210539	0.239564	0.160581	0.102168	0.0593049	0.229993		0.621266	0.627671	0.590806	0.346652	0.253134	0.341558	0.365035	0.363578	0.286806	0.421834		0.262312	0.405604
35.5	0.524963	0.460138	0.329318	0.158194	0.197674	0.225828	0.26679	0.222928	0.157897	0.936627	0.938444	1.04773	0.455544		0.525119	0.72517	0.664722	0.355946	0.365601	0.357411	0.446381	0.378541	0.402947	0.469093		0.435513	0.270206	0.468387	0.216929	0.227293	0.258422	0.187853	0.12483	0.0782422	0.251964		0.664894	0.66742	0.623462	0.373049	0.272883	0.365186	0.401271	0.398836	0.314311	0.453479		0.255014	0.39553
36	0.56405	0.496024	0.357463	0.178965	0.220157	0.250515	0.302905	0.254556	0.181914	0.994017	0.997547	1.10853	0.49222		0.56573	0.770634	0.704183	0.383217	0.388295	0.381949	0.483927	0.41003	0.438567	0.502948		0.470092	0.292995	0.497604	0.236749	0.246501	0.279907	0.218517	0.150329	0.099765	0.27694		0.71199	0.710352	0.658965	0.401764	0.294717	0.391135	0.440022	0.436886	0.344037	0.487763		0.247695	0.385464
36.5	0.605268	0.534441	0.388041	0.201433	0.244584	0.277336	0.34157	0.288312	0.207561	1.05417	1.05971	1.17217	0.531216		0.609023	0.819173	0.746586	0.412686	0.412915	0.408774	0.523831	0.443596	0.476541	0.539236		0.508588	0.319292	0.530374	0.259219	0.268299	0.304147	0.252682	0.178762	0.124054	0.305046		0.762212	0.756228	0.697096	0.432932	0.318803	0.419507	0.481237	0.477651	0.375818	0.524609		0.240161	0.37522
37	0.648524	0.575259	0.421144	0.225555	0.27102	0.306212	0.382818	0.324301	0.234879	1.11684	1.12458	1.23833	0.572456		0.654938	0.870795	0.792053	0.444158	0.439388	0.437819	0.566073	0.479244	0.516988	0.57794		0.551235	0.349449	0.566949	0.284469	0.292784	0.331252	0.290701	0.210406	0.151523	0.33653		0.815536	0.80517	0.737841	0.466429	0.345127	0.450269	0.524988	0.521107	0.409842	0.564034		0.232512	0.364969
37.5	0.693508	0.618194	0.456624	0.251365	0.299501	0.337135	0.42632	0.362218	0.263706	1.18145	1.19149	1.30629	0.615649		0.703144	0.92517	0.840357	0.477646	0.467782	0.469132	0.610343	0.516811	0.559767	0.618906		0.598212	0.383747	0.607393	0.312823	0.320139	0.361358	0.332595	0.245245	0.182314	0.371536		0.871536	0.856924	0.781066	0.502334	0.373748	0.483527	0.571024	0.566845	0.445869	0.605875		0.224732	0.35473
38	0.739654	0.66279	0.494118	0.278784	0.329957	0.369982	0.471741	0.401655	0.293749	1.24718	1.25957	1.37497	0.660346		0.753014	0.981614	0.891054	0.513057	0.498019	0.502575	0.656172	0.555968	0.604304	0.661753		0.649601	0.422411	0.651729	0.344612	0.35048	0.394565	0.37841	0.283249	0.216429	0.410165		0.929638	0.910847	0.826337	0.540484	0.40467	0.519182	0.618969	0.614502	0.4834	0.649781		0.216849	0.344519
38.5	0.786254	0.708404	0.533078	0.307585	0.362116	0.404329	0.518293	0.442134	0.324598	1.31319	1.32801	1.44358	0.705965		0.803815	1.03926	0.943291	0.549898	0.529731	0.537684	0.702792	0.596228	0.650072	0.705864		0.705325	0.465633	0.699853	0.379816	0.383722	0.430643	0.427953	0.324325	0.254136	0.452378		0.988964	0.966153	0.873093	0.580435	0.437527	0.556745	0.668312	0.663354	0.521999	0.695176		0.208776	0.334311
39	0.832356	0.754117	0.572771	0.337204	0.395412	0.439541	0.565289	0.483026	0.355723	1.37841	1.39551	1.51107	0.751702		0.854526	1.09716	0.996023	0.58736	0.562266	0.57377	0.749337	0.636914	0.696393	0.750416		0.76518	0.51354	0.751607	0.418423	0.419644	0.469329	0.480948	0.368242	0.295472	0.498043		1.04835	1.02185	0.92044	0.621344	0.471596	0.595463	0.718215	0.712477	0.561017	0.741194		0.200483	0.324187
39.5	0.876845	0.798896	0.612066	0.366998	0.429031	0.474689	0.611666	0.523352	0.386387	1.44102	1.46024	1.5755	0.796391		0.903976	1.1538	1.04762	0.624724	0.594913	0.609975	0.794704	0.677109	0.742188	0.794335		0.828912	0.566009	0.806585	0.460304	0.457938	0.510018	0.53694	0.414562	0.340232	0.546833		1.1064	1.07633	0.967177	0.662303	0.506026	0.634405	0.767453	0.760579	0.599455	0.786681		0.192045	0.314053
40	0.918609	0.841435	0.649684	0.396139	0.461907	0.508703	0.656587	0.562254	0.415875	1.49959	1.52075	1.63541	0.838912		0.950896	1.20767	1.0965	0.660895	0.626657	0.645129	0.837872	0.715787	0.786109	0.836391		0.895903	0.622888	0.864317	0.505096	0.498068	0.551915	0.595507	0.462863	0.388175	0.598304		1.16161	1.12807	1.01189	0.701938	0.539749	0.672233	0.814897	0.806594	0.636284	0.830362		0.183503	0.303922
40.5	0.956468	0.880561	0.684434	0.423709	0.492784	0.540359	0.69885	0.598699	0.443351	1.55266	1.57553	1.68942	0.878069		0.99408	1.25715	1.14093	0.694594	0.656304	0.678003	0.877717	0.751774	0.827119	0.875297		0.965321	0.683615	0.924072	0.55207	0.539233	0.593962	0.655887	0.512463	0.438888	0.651724		1.21229	1.17543	1.05317	0.73891	0.571401	0.707619	0.859159	0.849099	0.67059	0.870851		0.174804	0.293696
41	0.989377	0.915073	0.715103	0.448774	0.520581	0.568575	0.737448	0.631571	0.468011	1.59864	1.62286	1.73591	0.91266		1.03235	1.30076	1.17941	0.724834	0.682957	0.707432	0.913162	0.783912	0.863907	0.909858		1.03589	0.747281	0.984814	0.600545	0.580663	0.635136	0.716953	0.562398	0.49147	0.706127		1.25697	1.21687	1.08965	0.772002	0.599941	0.739306	0.898873	0.886912	0.701167	0.906855		0.166017	0.283473
41.5	1.0167	0.944114	0.74081	0.470724	0.544436	0.592484	0.771378	0.659998	0.489232	1.63631	1.66168	1.77364	0.941792		1.06505	1.33724	1.21078	0.750997	0.705902	0.732582	0.943495	0.811283	0.895396	0.939192		1.10605	0.812456	1.0451	0.649532	0.621442	0.674156	0.777418	0.611512	0.544636	0.760255		1.29467	1.25112	1.12023	0.800482	0.624591	0.766457	0.933081	0.919043	0.727082	0.937416		0.157264	0.273311
42	1.03808	0.96709	0.761109	0.488961	0.563626	0.611509	0.800128	0.683482	0.506628	1.66523	1.69156	1.80224	0.96497		1.09168	1.36588	1.23461	0.772347	0.724454	0.752835	0.968276	0.833348	0.92096	0.96271		1.17373	0.877367	1.1033	0.697649	0.660295	0.709857	0.835506	0.658413	0.596799	0.812546		1.32466	1.27765	1.14431	0.823588	0.644718	0.788296	0.961206	0.94497	0.747833	0.961914		0.148472	0.263226
42.5	1.05342	0.983986	0.775929	0.503262	0.57789	0.625497	0.823109	0.701686	0.519893	1.68526	1.71237	1.82166	0.981997		1.1121	1.38647	1.2508	0.788633	0.738399	0.767918	0.987	0.849716	0.940385	0.980158		1.23663	0.939505	1.15729	0.743199	0.695898	0.741155	0.889027	0.701371	0.645773	0.861093		1.34673	1.29621	1.16171	0.841136	0.659981	0.804722	0.982659	0.964171	0.763098	0.980046		0.139666	0.253234
43	1.06308	0.994963	0.785334	0.513692	0.587416	0.634652	0.840297	0.714694	0.529162	1.69687	1.72448	1.83239	0.993086		1.12661	1.39949	1.2599	0.800146	0.747968	0.778082	0.99973	0.860527	0.953652	0.99179		1.29227	0.99634	1.20507	0.784587	0.727099	0.767331	0.93592	0.738694	0.689353	0.904074		1.36124	1.30734	1.17269	0.853349	0.670614	0.815842	0.997573	0.976799	0.772891	0.992038		0.1309	0.243392
43.5	1.06768	1.00058	0.789957	0.520557	0.592508	0.639437	0.852107	0.723078	0.534797	1.70096	1.72889	1.83537	0.998826		1.13569	1.40573	1.26279	0.807321	0.753432	0.783843	1.00713	0.866296	0.961338	0.998174		1.3387	1.04547	1.2448	0.820151	0.752795	0.787751	0.974489	0.769036	0.725523	0.939857		1.36898	1.31193	1.1778	0.860732	0.676906	0.822223	1.00661	0.983266	0.777701	0.998461		0.12217	0.233588
44	1.06798	1.00156	0.790503	0.524277	0.593623	0.640456	0.859221	0.727561	0.537264	1.69872	1.72688	1.83195	1		1.13985	1.40616	1.26059	0.810675	0.755237	0.785689	1.00988	0.867711	0.964206	1		1.37441	1.08503	1.27548	0.848554	0.77214	0.80231	1.00364	0.791605	0.752977	0.967349		1.37074	1.31102	1.178	0.86368	0.679248	0.82427	1.01052	0.984354	0.778179	1		0.113439	0.223789
44.5	1.06464	0.998705	0.787613	0.525663	0.591466	0.638524	0.862194	0.728666	0.537047	1.6915	1.71973	1.82355	0.997441		1.13966	1.40198	1.25436	0.811099	0.754175	0.784392	1.00848	0.865372	0.962797	0.998034		1.39884	1.11395	1.29653	0.869429	0.785179	0.811316	1.02308	0.80601	0.770934	0.98614		1.36748	1.30572	1.17411	0.863138	0.678353	0.822846	1.00985	0.980688	0.774773	0.997441		0.104749	0.214049
45	1.05832	0.992687	0.78204	0.525046	0.586671	0.634246	0.861856	0.72719	0.53481	1.68037	1.70854	1.81131	0.991925		1.13578	1.39405	1.24503	0.809222	0.750809	0.780735	1.00417	0.860283	0.958119	0.993134		1.41238	1.1324	1.30847	0.882854	0.792371	0.815345	1.03357	0.812943	0.780031	0.996706		1.36021	1.297	1.16707	0.859775	0.674865	0.818589	1.00594	0.973431	0.768424	0.991701		0.0961162	0.204374
45.5	1.0496	0.984234	0.774552	0.522894	0.579838	0.628202	0.859015	0.723794	0.530995	1.66624	1.69439	1.79622	0.984164		1.12868	1.38319	1.23337	0.805523	0.745636	0.775147	0.997743	0.853259	0.950865	0.985934		1.41626	1.14129	1.31225	0.889452	0.794451	0.815033	1.03633	0.813524	0.781408	1		1.34977	1.28568	1.15756	0.854143	0.669278	0.812211	0.999625	0.963396	0.759759	0.983491		0.0875865	0.194772
46	1.03892	0.973963	0.765607	0.519611	0.571525	0.62092	0.854034	0.718775	0.525909	1.64997	1.67818	1.77927	0.974724		1.11885	1.37006	1.22006	0.800394	0.739112	0.768118	0.98954	0.844916	0.941681	0.976969		1.41205	1.14209	1.30938	0.890404	0.792505	0.811253	1.033	0.809039	0.776631	0.997371		1.33674	1.27239	1.1463	0.846658	0.662092	0.804102	0.991416	0.951391	0.749435	0.973392		0.0792019	0.185367
46.5	1.02653	0.962278	0.755504	0.515455	0.562331	0.612842	0.847254	0.712279	0.519767	1.63198	1.66039	1.76085	0.963955		1.10681	1.35525	1.20553	0.794105	0.731665	0.760153	0.979714	0.83567	0.931108	0.966668		1.40159	1.13662	1.30117	0.886978	0.787726	0.804815	1.02504	0.800731	0.767287	0.990219		1.32176	1.25779	1.13365	0.837883	0.653815	0.79485	0.98163	0.937915	0.737957	0.961916		0.0709817	0.176182
47	1.0127	0.94956	0.744657	0.510336	0.552582	0.604164	0.839166	0.70483	0.51285	1.61238	1.64133	1.74114	0.952141		1.09295	1.33919	1.19014	0.786668	0.723371	0.75144	0.969037	0.826271	0.919943	0.955445		1.38657	1.12673	1.28913	0.879973	0.780703	0.796302	1.01406	0.790219	0.755184	0.979875		1.30525	1.24214	1.12004	0.827938	0.6446	0.784733	0.971282	0.923835	0.726024	0.949538		0.0630661	0.167314
47.5	0.997779	0.936171	0.733221	0.504521	0.542697	0.595155	0.829964	0.696331	0.505156	1.59172	1.62142	1.72056	0.939558		1.07764	1.32226	1.17422	0.778335	0.714496	0.742141	0.957194	0.816636	0.908157	0.943454		1.36841	1.11374	1.2743	0.870372	0.772042	0.786343	1.00083	0.77821	0.741252	0.967278		1.28753	1.22586	1.10565	0.81714	0.634756	0.773979	0.960114	0.909238	0.713658	0.936436		0.0555106	0.15883
48	0.982064	0.92231	0.721371	0.498043	0.532795	0.585936	0.8197	0.686817	0.496778	1.57017	1.60097	1.69933	0.926357		1.06129	1.30494	1.15804	0.769212	0.705137	0.732464	0.944273	0.806701	0.896079	0.930904		1.34831	1.09882	1.25767	0.858933	0.762171	0.775371	0.98605	0.765337	0.726281	0.953216		1.26897	1.20925	1.09074	0.805674	0.624443	0.762703	0.948212	0.894431	0.701157	0.922842		0.0484378	0.15094
48.5	0.965708	0.908059	0.709245	0.490979	0.522993	0.576635	0.808696	0.676436	0.487817	1.54798	1.58021	1.67757	0.912694		1.04422	1.28739	1.14172	0.759352	0.695471	0.72241	0.930362	0.796492	0.883741	0.917906		1.32714	1.08288	1.23992	0.846092	0.751225	0.763693	0.970158	0.752072	0.710854	0.938225		1.24986	1.19248	1.07542	0.793744	0.613825	0.751083	0.935691	0.879547	0.688548	0.908911		0.0419858	0.143834
49	0.949008	0.893589	0.696997	0.483442	0.513278	0.567297	0.797161	0.665438	0.478422	1.52537	1.55914	1.6555	0.89872		1.02662	1.26966	1.12532	0.748891	0.685613	0.711978	0.915921	0.786088	0.871132	0.90458		1.30551	1.06645	1.22155	0.832305	0.73934	0.751538	0.953665	0.7388	0.69509	0.922694		1.23042	1.17559	1.05984	0.781378	0.602956	0.739209	0.922925	0.864807	0.675855	0.894775		0.036427	0.137819
49.5	0.932251	0.879017	0.684647	0.475539	0.50379	0.557983	0.785194	0.653803	0.468667	1.50282	1.5382	1.63349	0.884617		1.00885	1.2518	1.10896	0.738049	0.67586	0.701209	0.900715	0.775093	0.858074	0.890956		1.28391	1.04984	1.2029	0.817983	0.726888	0.739126	0.936519	0.725392	0.679035	0.906844		1.21093	1.15863	1.04407	0.768688	0.59202	0.727057	0.90939	0.850014	0.662983	0.880421		0.0319391	0.133234
50	0.915466	0.864332	0.67231	0.467411	0.494356	0.54868	0.773101	0.641904	0.458718	1.48021	1.51745	1.61171	0.87047		0.991032	1.23405	1.09265	0.726794	0.666251	0.690074	0.885208	0.763713	0.844705	0.877164		1.26266	1.03335	1.18433	0.803286	0.713951	0.726447	0.919204	0.712078	0.662903	0.890912		1.19159	1.14179	1.02824	0.755706	0.580932	0.714693	0.895515	0.83533	0.650017	0.865979		0.0288955	0.130542
50.5	0.898778	0.849603	0.66001	0.459195	0.48503	0.539496	0.760998	0.62985	0.448668	1.45785	1.497	1.59035	0.856402		0.973336	1.21623	1.07646	0.715164	0.65694	0.678638	0.869554	0.752044	0.831087	0.863272		1.24189	1.01707	1.16591	0.788374	0.700666	0.713589	0.901938	0.698857	0.646862	0.875018		1.17241	1.12501	1.01245	0.742509	0.569774	0.702184	0.881436	0.82071	0.636943	0.851492		0.0275976	0.130223
51	0.882348	0.83496	0.64776	0.450951	0.475944	0.530407	0.749147	0.617906	0.438757	1.43578	1.47689	1.56969	0.842545		0.955899	1.19839	1.06037	0.703344	0.647912	0.667026	0.854166	0.740205	0.817458	0.849419		1.22169	1.00096	1.14767	0.773488	0.687251	0.700665	0.885027	0.685897	0.631061	0.859301		1.15356	1.10827	0.996705	0.729181	0.558578	0.689657	0.86745	0.806298	0.62394	0.83707		0.0285065	0.132863
51.5	0.866204	0.820454	0.635561	0.442759	0.467147	0.521394	0.737837	0.606225	0.429089	1.41425	1.45748	1.54997	0.829031		0.93878	1.18072	1.04447	0.691386	0.638992	0.655332	0.839082	0.728303	0.803953	0.835669		1.20205	0.985066	1.12967	0.758681	0.673772	0.687678	0.868544	0.673228	0.616051	0.84386		1.13508	1.09168	0.981081	0.715825	0.547362	0.677084	0.853542	0.792109	0.6111	0.822762		0.0319746	0.13903
52	0.85047	0.806135	0.623512	0.434792	0.458636	0.512485	0.72701	0.594868	0.4197	1.39332	1.43869	1.53136	0.815915		0.922116	1.16334	1.02884	0.679324	0.629959	0.643561	0.824459	0.716535	0.790782	0.822102		1.18309	0.96941	1.11201	0.744067	0.660267	0.674623	0.852809	0.66094	0.601947	0.828795		1.11708	1.07542	0.965686	0.702534	0.536125	0.664627	0.840057	0.778278	0.598498	0.8087		0.0385424	0.149323
52.5	0.835333	0.792136	0.611621	0.426931	0.450498	0.503664	0.716541	0.5838	0.410657	1.37299	1.42053	1.51367	0.803198		0.906095	1.14615	1.01352	0.667244	0.620604	0.631856	0.810166	0.704907	0.778017	0.808728		1.16484	0.953994	1.09462	0.729703	0.646816	0.661547	0.837606	0.648921	0.588732	0.814087		1.09964	1.05944	0.950539	0.689322	0.524958	0.652341	0.826903	0.764825	0.586267	0.794915		0.0486305	0.164418
53	0.820822	0.778468	0.599979	0.419189	0.442813	0.494885	0.706713	0.573237	0.4021	1.35324	1.40297	1.49693	0.790945		0.890725	1.12931	0.99856	0.655267	0.610731	0.620218	0.796378	0.693549	0.765662	0.7956		1.14734	0.938804	1.07763	0.715599	0.633469	0.648532	0.823032	0.637361	0.576399	0.799796		1.08291	1.04378	0.935636	0.676229	0.513883	0.640215	0.814216	0.751891	0.574447	0.781467		0.0627952	0.185004
53.5	0.806897	0.765084	0.58861	0.411475	0.435434	0.486093	0.697235	0.563159	0.393899	1.33391	1.38592	1.48067	0.779033		0.875943	1.11298	0.984024	0.643347	0.600289	0.608629	0.782881	0.682464	0.75363	0.782687		1.13053	0.923982	1.06109	0.701638	0.620248	0.635533	0.808925	0.626047	0.564825	0.78587		1.06677	1.02861	0.921063	0.663225	0.502889	0.628212	0.801897	0.739334	0.562923	0.768324		0.08152	0.211789
54	0.793579	0.752019	0.577629	0.40368	0.428285	0.477301	0.687933	0.5535	0.386082	1.31497	1.36923	1.46463	0.767403		0.86186	1.09713	0.969977	0.631608	0.589382	0.597102	0.769647	0.671575	0.741918	0.770022		1.11458	0.909583	1.04515	0.687779	0.607168	0.622602	0.795264	0.614913	0.553811	0.772316		1.05123	1.01385	0.906905	0.650338	0.491978	0.616381	0.789992	0.727148	0.551814	0.755515		0.105474	0.245794
54.5	0.78064	0.739272	0.566943	0.395685	0.42124	0.468501	0.679032	0.544426	0.378718	1.29618	1.35266	1.44834	0.75597		0.848259	1.08174	0.956265	0.619989	0.578016	0.585737	0.756796	0.660982	0.730422	0.757578		1.09916	0.895576	1.02968	0.674075	0.59418	0.609813	0.782043	0.604004	0.543274	0.75909		1.03604	0.99944	0.893034	0.637519	0.481141	0.604718	0.778559	0.715381	0.541064	0.742989		0.135196	0.288085
55	0.767922	0.726778	0.556513	0.387607	0.414239	0.459786	0.670655	0.535974	0.371814	1.2777	1.33621	1.43184	0.744753		0.834905	1.06677	0.942892	0.608571	0.566482	0.574505	0.744513	0.650662	0.719328	0.745403		1.08406	0.881906	1.01472	0.660622	0.581379	0.597172	0.769481	0.593411	0.533311	0.746229		1.02105	0.985327	0.879461	0.624876	0.470497	0.593201	0.767749	0.704017	0.530712	0.730766		0.171378	0.339834
55.5	0.755311	0.71453	0.546242	0.379394	0.407132	0.451202	0.662522	0.528128	0.365325	1.25929	1.3195	1.41469	0.733605		0.821754	1.0521	0.929833	0.597385	0.554906	0.563467	0.732651	0.64068	0.708682	0.733495		1.06924	0.868613	1.00017	0.647417	0.568809	0.584676	0.757492	0.583096	0.523896	0.733711		1.00609	0.971468	0.86615	0.612418	0.459981	0.581906	0.75756	0.693092	0.520801	0.71883		0.214754	0.402554
56	0.74286	0.70255	0.536123	0.371165	0.399924	0.442822	0.654805	0.520816	0.359295	1.24094	1.30232	1.39695	0.722548		0.808828	1.03761	0.916998	0.586462	0.543382	0.552671	0.721206	0.631023	0.698432	0.721845		1.05464	0.85559	0.985958	0.634585	0.556527	0.572366	0.746135	0.573202	0.515128	0.72157		0.99117	0.957765	0.853005	0.600176	0.449645	0.570818	0.747973	0.682646	0.511383	0.707176		0.266136	0.477989
56.5	0.730427	0.690782	0.526018	0.362883	0.392632	0.434707	0.647402	0.514007	0.35368	1.22252	1.28462	1.37867	0.711528		0.795959	1.0231	0.90428	0.575652	0.531916	0.54214	0.710164	0.621719	0.688576	0.710389		1.03999	0.842679	0.971897	0.622137	0.544575	0.560222	0.735323	0.563755	0.506852	0.709715		0.976192	0.94413	0.839856	0.58808	0.439476	0.560026	0.738954	0.672709	0.502209	0.695737		0.32647	0.56753
57	0.718087	0.679082	0.515947	0.354659	0.385384	0.426897	0.639983	0.507435	0.348342	1.20406	1.26662	1.36008	0.700548		0.783128	1.0086	0.891752	0.565091	0.520757	0.531853	0.699285	0.612582	0.67913	0.699131		1.02546	0.8298	0.957945	0.610013	0.533065	0.548279	0.724842	0.554561	0.499099	0.698118		0.961251	0.930511	0.826765	0.576234	0.429591	0.549461	0.730332	0.663063	0.493323	0.684504		0.39683	0.671994
57.5	0.705825	0.667381	0.505898	0.346335	0.378201	0.4193	0.632475	0.501175	0.343346	1.18544	1.2486	1.34122	0.689599		0.770411	0.99406	0.879292	0.554575	0.509744	0.521822	0.688589	0.603788	0.669941	0.688025		1.01103	0.816972	0.944096	0.598097	0.521889	0.536606	0.71461	0.545795	0.491724	0.686757		0.946296	0.916868	0.813634	0.564427	0.419801	0.539154	0.722125	0.65385	0.48466	0.673424		0.477779	0.790262
58	0.693673	0.655603	0.495825	0.337978	0.371157	0.411885	0.624899	0.495058	0.338616	1.16676	1.23122	1.32237	0.678754		0.757723	0.97946	0.866742	0.544132	0.498901	0.511999	0.678084	0.595109	0.660922	0.677008		0.996598	0.804013	0.930192	0.586445	0.511005	0.525191	0.704628	0.537241	0.484577	0.675543		0.931314	0.903132	0.800422	0.552679	0.410228	0.529076	0.714243	0.644895	0.476122	0.662457		0.568574	0.918409
58.5	0.68144	0.643754	0.485653	0.329588	0.364275	0.404658	0.617277	0.489087	0.334152	1.1482	1.21524	1.30387	0.668099		0.74499	0.96473	0.854089	0.53376	0.488238	0.50235	0.667868	0.586518	0.652117	0.666073		0.982123	0.790967	0.916211	0.574936	0.500363	0.513955	0.694877	0.528841	0.477453	0.664414		0.916211	0.889235	0.787096	0.541007	0.40082	0.51924	0.706731	0.63622	0.46761	0.651574		0.666361	1.04954
59	0.669252	0.631756	0.475425	0.321316	0.35758	0.397584	0.609671	0.483379	0.329975	1.12972	1.20077	1.28568	0.657676		0.732247	0.95007	0.841329	0.523541	0.477821	0.492825	0.657936	0.578071	0.643487	0.655259		0.967709	0.777773	0.902171	0.563713	0.48999	0.502991	0.685387	0.520584	0.470474	0.653421		0.901041	0.875253	0.773728	0.529468	0.39168	0.509553	0.699603	0.627802	0.459266	0.640822		0.765812	1.17457
59.5	0.657069	0.619695	0.465105	0.313036	0.351036	0.390652	0.60233	0.478104	0.326168	1.11137	1.18771	1.26779	0.647505		0.71953	0.935275	0.828418	0.513364	0.467514	0.483471	0.64844	0.569858	0.635013	0.644542		0.953257	0.76449	0.888115	0.552682	0.479818	0.492275	0.676232	0.512611	0.463548	0.642559		0.885743	0.861103	0.760227	0.518029	0.382661	0.500111	0.69293	0.619764	0.451134	0.630189		0.859741	1.28402
60	0.644895	0.607594	0.454665	0.304952	0.344609	0.38391	0.595175	0.47306	0.322563	1.09331	1.17551	1.25029	0.637544		0.706856	0.920381	0.815396	0.503477	0.457436	0.474252	0.639209	0.561662	0.626566	0.633915		0.93881	0.75111	0.873977	0.541958	0.469899	0.48176	0.66733	0.50461	0.456654	0.63179		0.870387	0.846838	0.746696	0.50688	0.373912	0.490857	0.686511	0.611859	0.443093	0.61967		0.940657	1.37075
60.5	0.63268	0.595534	0.444162	0.296994	0.33834	0.377345	0.588328	0.468368	0.319179	1.07568	1.16337	1.23313	0.627759		0.694267	0.90542	0.802335	0.493772	0.447551	0.46521	0.630184	0.553556	0.618179	0.623386		0.924415	0.737758	0.859894	0.531498	0.460273	0.471422	0.658574	0.496671	0.449952	0.621162		0.854995	0.832472	0.733075	0.496012	0.365329	0.481822	0.680319	0.604114	0.435158	0.609255		1.00278	1.43121
61	0.620571	0.583401	0.433673	0.289137	0.332263	0.370953	0.581808	0.464125	0.31604	1.05862	1.15038	1.21623	0.618099		0.681829	0.89045	0.789306	0.484256	0.437844	0.456385	0.621415	0.545645	0.60991	0.613004		0.910098	0.724336	0.845947	0.521369	0.45091	0.461427	0.649957	0.488856	0.443559	0.610717		0.839722	0.818103	0.719536	0.48543	0.35696	0.473043	0.674412	0.596555	0.427485	0.599027		1.04393	1.46626
61.5	0.60846	0.571299	0.423202	0.281341	0.326346	0.364731	0.575651	0.460226	0.313093	1.0424	1.13616	1.19965	0.608547		0.669547	0.875371	0.776337	0.474882	0.428289	0.447746	0.612895	0.537907	0.601864	0.60276		0.895821	0.711024	0.832179	0.511404	0.441755	0.451674	0.641483	0.48115	0.437331	0.600425		0.824456	0.803683	0.706035	0.475111	0.348718	0.464431	0.668768	0.589142	0.420061	0.588934		1.06562	1.48039
62	0.596403	0.559237	0.412778	0.273719	0.320536	0.358654	0.569691	0.456561	0.31033	1.02726	1.12068	1.18335	0.5991		0.657433	0.860463	0.763442	0.465716	0.418879	0.439276	0.604553	0.530354	0.594035	0.592683		0.8816	0.697757	0.81856	0.501695	0.432815	0.442087	0.633098	0.47348	0.431334	0.590269		0.80931	0.789396	0.692685	0.465054	0.340647	0.455976	0.663323	0.581861	0.412811	0.579007		1.07212	1.4796
62.5	0.584442	0.547254	0.402491	0.266173	0.314936	0.352756	0.564022	0.453299	0.307853	1.01319	1.10407	1.16713	0.589801		0.64543	0.845704	0.7507	0.456661	0.409592	0.431017	0.596421	0.523143	0.586594	0.582807		0.86749	0.684588	0.805155	0.492164	0.424115	0.432707	0.624888	0.466017	0.425709	0.580315		0.794286	0.775192	0.679469	0.455211	0.332697	0.447746	0.658204	0.574843	0.405923	0.569286		1.06864	1.46965
63	0.572616	0.535356	0.392313	0.258702	0.309477	0.347031	0.558571	0.450429	0.30571	1.00013	1.08683	1.15095	0.580677		0.633587	0.831053	0.738142	0.447691	0.400458	0.422981	0.588632	0.516451	0.579561	0.573173		0.853471	0.671546	0.791946	0.482825	0.415618	0.423597	0.617004	0.45883	0.420445	0.570587		0.779404	0.761139	0.666486	0.445553	0.324916	0.439711	0.65359	0.568206	0.399413	0.559824		1.05992	1.45508
63.5	0.560901	0.523637	0.382239	0.251346	0.304132	0.341468	0.553113	0.447825	0.303807	0.987783	1.06935	1.1345	0.571675		0.62189	0.816596	0.725723	0.438859	0.391534	0.41512	0.581012	0.510174	0.572875	0.563754		0.839548	0.658641	0.778883	0.473661	0.407349	0.414605	0.609394	0.451722	0.415466	0.56103		0.764631	0.747221	0.653615	0.436071	0.317303	0.431799	0.649347	0.561832	0.393175	0.550555		1.04896	1.43864
64	0.549389	0.512072	0.372281	0.244136	0.29891	0.336054	0.547619	0.445493	0.302107	0.97585	1.05188	1.11773	0.562793		0.610364	0.802378	0.713462	0.430176	0.382823	0.407528	0.573423	0.504273	0.566437	0.55454		0.825782	0.645819	0.765976	0.464762	0.399288	0.405791	0.60209	0.444732	0.410928	0.551685		0.750074	0.733551	0.640976	0.426814	0.309828	0.424164	0.645406	0.555721	0.387118	0.541517		1.03723	1.42161
64.5	0.538008	0.500649	0.362443	0.23702	0.293838	0.330781	0.542154	0.443547	0.30054	0.963841	1.03442	1.10051	0.553979		0.599035	0.788215	0.701363	0.421609	0.374306	0.400111	0.565892	0.498833	0.560328	0.545521		0.812187	0.633193	0.753241	0.45607	0.391419	0.397177	0.595174	0.43792	0.406841	0.54258		0.735702	0.720028	0.628452	0.417744	0.302517	0.416741	0.641911	0.54991	0.381287	0.532699		1.02527	1.4046
65	0.526792	0.489368	0.352701	0.230019	0.28879	0.325541	0.536673	0.441957	0.299043	0.951412	1.01711	1.0829	0.545192		0.587975	0.774224	0.689347	0.413109	0.365944	0.392906	0.558382	0.493836	0.55456	0.536698		0.798707	0.620633	0.740697	0.447603	0.38367	0.388684	0.588596	0.4313	0.40307	0.533662		0.721574	0.70671	0.616043	0.408849	0.29532	0.409478	0.638883	0.544449	0.375607	0.524102		1.01366	1.38765
65.5	0.515748	0.478183	0.343074	0.223262	0.283782	0.320331	0.531262	0.440569	0.297496	0.938396	0.999839	1.06493	0.536406		0.577146	0.760518	0.677458	0.404793	0.357785	0.385805	0.550666	0.489188	0.549095	0.528051		0.785375	0.608151	0.7283	0.439369	0.376037	0.38026	0.582239	0.424832	0.399506	0.524897		0.707735	0.693581	0.603777	0.400156	0.288238	0.402348	0.636177	0.53926	0.37008	0.515706		1.00264	1.37095
66	0.504912	0.467142	0.333551	0.216651	0.2788	0.31507	0.526025	0.439308	0.295828	0.924906	0.982775	1.04699	0.527663		0.566308	0.747036	0.665701	0.396563	0.349737	0.378807	0.542751	0.48485	0.543878	0.519515		0.772227	0.595833	0.716048	0.431331	0.368498	0.371949	0.576052	0.418732	0.396173	0.516316		0.694146	0.68062	0.591673	0.391619	0.281198	0.395383	0.633914	0.53446	0.364756	0.50753		0.992103	1.35446
66.5	0.494239	0.456264	0.324104	0.210099	0.273833	0.309681	0.520944	0.438132	0.294053	0.910845	0.965898	1.02901	0.518925		0.555384	0.733745	0.654096	0.388422	0.341757	0.371869	0.534872	0.480841	0.539033	0.511113		0.759199	0.583657	0.703933	0.423409	0.361101	0.363666	0.570022	0.413123	0.392948	0.507895		0.680771	0.667767	0.579637	0.383149	0.274265	0.388472	0.632371	0.530231	0.359817	0.499609		0.981729	1.33824
67	0.483751	0.445557	0.314754	0.203621	0.268874	0.304108	0.515993	0.436849	0.292118	0.896562	0.949381	1.01133	0.510241		0.544404	0.720777	0.642649	0.380337	0.333925	0.36507	0.526962	0.476942	0.534541	0.502845		0.746251	0.57157	0.691973	0.415668	0.353822	0.35544	0.564353	0.408035	0.389772	0.499654		0.667607	0.655127	0.567769	0.374736	0.267409	0.381655	0.63149	0.526651	0.355274	0.491969		0.971046	1.32213
67.5	0.473443	0.43502	0.305461	0.197247	0.263933	0.29837	0.511094	0.435257	0.289908	0.882251	0.933269	0.994048	0.501609		0.533348	0.708115	0.631389	0.372419	0.326223	0.35831	0.519048	0.472924	0.53032	0.494677		0.733417	0.559618	0.680118	0.408066	0.346676	0.347239	0.559153	0.403378	0.386703	0.491596		0.654609	0.642674	0.556078	0.366401	0.260643	0.374936	0.63103	0.523715	0.351043	0.48457		0.95922	1.30633
68	0.463285	0.424707	0.296274	0.190872	0.258989	0.292426	0.50606	0.433517	0.287411	0.86798	0.917596	0.977223	0.493028		0.522263	0.695652	0.620281	0.364554	0.318567	0.351668	0.511402	0.468551	0.526482	0.486602		0.720709	0.547797	0.668465	0.400516	0.339629	0.339082	0.55458	0.399093	0.383868	0.483749		0.641716	0.630435	0.54454	0.358148	0.253938	0.368315	0.630873	0.521503	0.347212	0.477409		0.945958	1.29068
68.5	0.453217	0.414568	0.287179	0.18458	0.254004	0.286342	0.500833	0.431773	0.284736	0.8536	0.902125	0.960594	0.484463		0.511666	0.683363	0.609324	0.356771	0.310978	0.345124	0.504023	0.463752	0.523208	0.47869		0.708058	0.536086	0.65699	0.393041	0.332719	0.330944	0.550793	0.394911	0.381306	0.476094		0.629003	0.618392	0.533142	0.349947	0.247344	0.361775	0.63052	0.519832	0.343736	0.47041		0.931636	1.27525
69	0.443231	0.404573	0.278212	0.178346	0.248966	0.280194	0.495316	0.430154	0.28189	0.839354	0.88694	0.94434	0.47596		0.501567	0.671284	0.598468	0.349043	0.303473	0.338642	0.496721	0.458387	0.520472	0.470895		0.695472	0.524466	0.645661	0.385614	0.325847	0.322894	0.547563	0.390383	0.379132	0.468559		0.616467	0.606557	0.521944	0.341866	0.240805	0.355356	0.629316	0.518258	0.340522	0.463454		0.916801	1.25996
69.5	0.433358	0.394758	0.269337	0.172204	0.243849	0.274048	0.489433	0.428851	0.278973	0.825014	0.871891	0.928152	0.467489		0.491884	0.659343	0.587698	0.341464	0.295996	0.332191	0.489547	0.45255	0.518325	0.463222		0.683	0.512926	0.634473	0.37821	0.319055	0.314877	0.544288	0.385202	0.377456	0.461054		0.604087	0.594814	0.510892	0.333942	0.234319	0.348982	0.626913	0.51644	0.337567	0.45644		0.901691	1.24492
70	0.423534	0.385092	0.26058	0.166032	0.238664	0.267881	0.483305	0.42804	0.276071	0.810552	0.856863	0.911985	0.45905		0.482554	0.647511	0.577028	0.333828	0.288527	0.325762	0.482467	0.446388	0.517013	0.455675		0.670562	0.501539	0.623406	0.370809	0.312292	0.306921	0.540625	0.379214	0.376214	0.453509		0.591833	0.58323	0.499988	0.326047	0.227858	0.342609	0.623265	0.514075	0.335021	0.449325		0.886525	1.23004
70.5	0.413747	0.375531	0.251854	0.159821	0.23342	0.261772	0.476945	0.427466	0.273118	0.796025	0.841868	0.895814	0.450615		0.473448	0.635783	0.566413	0.326277	0.281158	0.319348	0.475141	0.440065	0.516355	0.448221		0.658154	0.49017	0.612343	0.363491	0.30562	0.298991	0.536116	0.372249	0.375341	0.44583		0.579711	0.571701	0.489164	0.318158	0.221422	0.336263	0.618218	0.510897	0.332647	0.44202		0.871163	1.21527
71	0.403972	0.366081	0.243187	0.153539	0.228125	0.255682	0.470375	0.426908	0.269985	0.781629	0.82708	0.879812	0.442198		0.464176	0.624179	0.555861	0.318809	0.273872	0.313004	0.467576	0.433729	0.516185	0.440821		0.645724	0.478807	0.601337	0.356174	0.298928	0.291064	0.530584	0.364488	0.375028	0.438015		0.56759	0.560273	0.478447	0.310365	0.214983	0.329902	0.612117	0.507134	0.330479	0.434588		0.855304	1.20089
71.5	0.394164	0.356717	0.234534	0.14724	0.222807	0.249603	0.463639	0.425948	0.266443	0.767251	0.812385	0.863862	0.433716		0.454752	0.61265	0.545321	0.311423	0.266622	0.306682	0.459676	0.427443	0.516181	0.433417		0.633258	0.467468	0.59035	0.348939	0.292312	0.283074	0.524065	0.356446	0.375034	0.430105		0.555495	0.548864	0.467761	0.30257	0.208524	0.323465	0.60523	0.503252	0.328395	0.427062		0.838743	1.18695
72	0.384302	0.347427	0.225932	0.140841	0.217483	0.243502	0.456851	0.424273	0.262342	0.753062	0.797914	0.848117	0.42517		0.445184	0.601213	0.534844	0.304031	0.259449	0.300411	0.451389	0.421265	0.516037	0.42598		0.620736	0.456156	0.579371	0.34175	0.285691	0.275054	0.516929	0.348734	0.375188	0.422179		0.542604	0.537525	0.457122	0.294743	0.202076	0.317061	0.597786	0.499883	0.32635	0.419461		0.821772	1.17356
72.5	0.374341	0.338198	0.217357	0.134431	0.212206	0.237455	0.449815	0.421635	0.257609	0.739123	0.783762	0.832652	0.416549		0.435476	0.589732	0.524362	0.296834	0.252409	0.294217	0.442711	0.415186	0.515116	0.418449		0.608217	0.444824	0.568412	0.334658	0.279138	0.267044	0.5093	0.341631	0.375414	0.414293		0.52899	0.526115	0.446488	0.287043	0.195683	0.310741	0.589954	0.497423	0.324198	0.411848		0.804522	1.16094
73	0.364257	0.329086	0.208901	0.128032	0.206925	0.231385	0.442695	0.418141	0.252377	0.725346	0.76987	0.817425	0.40787		0.42571	0.578357	0.513965	0.289651	0.245332	0.288022	0.433845	0.409233	0.513412	0.410836		0.595641	0.433579	0.557588	0.327558	0.272535	0.258982	0.501565	0.335428	0.375533	0.40649		0.514662	0.514822	0.435949	0.279413	0.189318	0.304393	0.581976	0.496074	0.32208	0.404299		0.787289	1.14918
73.5	0.353957	0.320037	0.200496	0.1216	0.201688	0.225327	0.435586	0.413853	0.246709	0.711568	0.756049	0.802279	0.399096		0.416006	0.567136	0.503619	0.282431	0.238257	0.281818	0.424879	0.403358	0.510963	0.403163		0.58306	0.422382	0.546831	0.320561	0.265955	0.250907	0.493808	0.330092	0.374974	0.39873		0.499531	0.503584	0.425496	0.271747	0.182964	0.298102	0.573948	0.495526	0.319912	0.396757		0.770237	1.13786
74	0.343386	0.31108	0.192158	0.115141	0.196456	0.219239	0.428477	0.409041	0.240821	0.697837	0.742365	0.787247	0.390271		0.406299	0.556002	0.493369	0.275257	0.231236	0.275655	0.415865	0.397521	0.508082	0.395476		0.570424	0.411203	0.536149	0.313608	0.259351	0.242806	0.486162	0.325053	0.37362	0.390931		0.483128	0.492421	0.415118	0.264178	0.176642	0.291887	0.565917	0.49521	0.317555	0.389117		0.75347	1.1268
74.5	0.3323	0.302151	0.183846	0.108613	0.191208	0.213079	0.421357	0.403871	0.234786	0.684014	0.728634	0.772245	0.381342		0.396352	0.544891	0.483134	0.268061	0.224151	0.269456	0.406909	0.39155	0.505131	0.387737		0.557646	0.400041	0.525506	0.306566	0.252694	0.234613	0.478553	0.319516	0.371253	0.382932		0.46676	0.481282	0.404801	0.256616	0.170232	0.285636	0.557943	0.494142	0.314962	0.381375		0.736903	1.11571
75	0.320502	0.293272	0.175589	0.10207	0.185918	0.206832	0.414476	0.398549	0.228733	0.670126	0.71484	0.757243	0.372346		0.385911	0.533944	0.472946	0.260789	0.217011	0.26322	0.398037	0.385412	0.50271	0.379998		0.54465	0.388854	0.51495	0.299492	0.245981	0.226306	0.471176	0.31326	0.36788	0.374728		0.450142	0.470326	0.394577	0.248968	0.163725	0.27932	0.550008	0.491839	0.312516	0.373491		0.720675	1.10427
75.5	0.307989	0.284336	0.16728	0.0954551	0.18067	0.200505	0.407653	0.393074	0.222575	0.656236	0.701042	0.74227	0.363257		0.374718	0.522966	0.462641	0.253548	0.209921	0.257036	0.389147	0.378987	0.500822	0.372199		0.531235	0.37755	0.50432	0.29237	0.239305	0.217935	0.463926	0.306089	0.363525	0.366251		0.433326	0.459308	0.384338	0.241313	0.157145	0.273073	0.54208	0.488066	0.310408	0.365451		0.70466	1.09226
76	0.295076	0.275385	0.158979	0.0888208	0.175372	0.194062	0.400744	0.387446	0.216304	0.642395	0.687305	0.727395	0.354107		0.362536	0.511835	0.452264	0.246383	0.202795	0.250782	0.380077	0.372131	0.499146	0.364217		0.517188	0.366193	0.493625	0.285135	0.232563	0.209463	0.456664	0.29791	0.358741	0.357498		0.416595	0.448245	0.374053	0.233713	0.150469	0.266768	0.533975	0.482814	0.308537	0.357241		0.688808	1.07979
76.5	0.282022	0.266446	0.150703	0.0821451	0.17004	0.187555	0.393804	0.381718	0.20997	0.628536	0.673621	0.712624	0.344932		0.349432	0.500747	0.441843	0.239191	0.195646	0.244459	0.371017	0.364914	0.497349	0.356067		0.50228	0.354812	0.482952	0.277807	0.225751	0.200936	0.449387	0.289035	0.35415	0.348568		0.400626	0.437214	0.363781	0.226039	0.143718	0.260423	0.525793	0.476375	0.307132	0.349011		0.67308	1.06704
77	0.269257	0.257556	0.142477	0.0755268	0.164686	0.181068	0.386799	0.375883	0.203587	0.614878	0.660224	0.698114	0.335838		0.335749	0.489679	0.431385	0.232061	0.18855	0.238123	0.361848	0.357432	0.494923	0.34775		0.486234	0.343427	0.472326	0.270591	0.218957	0.192416	0.442148	0.279848	0.350091	0.33956		0.385151	0.426236	0.353514	0.218422	0.137014	0.254082	0.517468	0.469306	0.30598	0.340797		0.657495	1.05414
77.5	0.25725	0.248698	0.134252	0.0688191	0.159279	0.174556	0.379659	0.369979	0.197151	0.601334	0.647	0.683779	0.326813		0.321924	0.478625	0.420894	0.224931	0.181463	0.231788	0.352591	0.349759	0.491488	0.339274		0.469021	0.332017	0.461664	0.263307	0.212118	0.183864	0.434864	0.270493	0.346716	0.330451		0.370479	0.415166	0.343192	0.210879	0.130332	0.247739	0.509047	0.461892	0.304256	0.332553		0.642002	1.04115
78	0.246068	0.239913	0.126101	0.0620837	0.153724	0.16801	0.372449	0.364022	0.19068	0.587819	0.633856	0.669545	0.317856		0.308515	0.467612	0.41048	0.217745	0.174322	0.225372	0.343302	0.341922	0.486869	0.330682		0.451006	0.320694	0.451082	0.255999	0.205178	0.175286	0.427479	0.261011	0.344155	0.321321		0.3565	0.404142	0.332882	0.203333	0.123614	0.24126	0.500518	0.454264	0.301297	0.324201		0.626574	1.02823
78.5	0.235459	0.231177	0.11798	0.0553248	0.148095	0.161461	0.365236	0.358097	0.184215	0.5744	0.620896	0.655452	0.308983		0.296021	0.456672	0.400077	0.210516	0.167208	0.219001	0.334124	0.334041	0.481333	0.32211		0.432645	0.309397	0.440596	0.248746	0.198255	0.166706	0.420136	0.251499	0.341906	0.312209		0.34322	0.393173	0.322603	0.195769	0.116895	0.234781	0.492016	0.446544	0.297136	0.315793		0.6111	1.01541
79	0.225251	0.222454	0.109847	0.0485155	0.142329	0.154867	0.35807	0.352201	0.177711	0.561133	0.60807	0.641466	0.30016		0.284557	0.445636	0.389623	0.203243	0.160074	0.212622	0.324966	0.326167	0.4751	0.313554		0.414515	0.298132	0.430116	0.2415	0.191297	0.158069	0.41291	0.242025	0.339245	0.30309		0.330533	0.382154	0.312288	0.188207	0.110124	0.228281	0.483576	0.438871	0.291734	0.307308		0.595476	1.00263
79.5	0.215217	0.213714	0.101661	0.0416081	0.136443	0.148189	0.351003	0.346353	0.171194	0.547816	0.595201	0.627435	0.291319		0.274135	0.434549	0.379071	0.195915	0.152889	0.206207	0.315845	0.318268	0.468408	0.305032		0.397424	0.286798	0.419589	0.234175	0.1843	0.149373	0.405717	0.232576	0.336029	0.293998		0.318184	0.371019	0.301942	0.180587	0.103234	0.221743	0.475194	0.431141	0.28525	0.298699		0.579638	0.989856
80	0.205058	0.204985	0.0934788	0.034625	0.13039	0.141404	0.343875	0.34045	0.164556	0.53445	0.582383	0.61341	0.282422		0.264641	0.423356	0.36839	0.188526	0.145611	0.199716	0.306701	0.310235	0.461299	0.296497		0.381657	0.275531	0.409071	0.226829	0.177275	0.140671	0.398514	0.223042	0.332126	0.284969		0.305973	0.359887	0.291586	0.172887	0.0961778	0.215184	0.46675	0.423277	0.278067	0.289976		0.563457	0.9771
80.5	0.194619	0.1963	0.0852737	0.0275291	0.124219	0.134585	0.336625	0.334503	0.157853	0.521074	0.569594	0.599393	0.273464		0.255554	0.412086	0.357579	0.181079	0.138309	0.193199	0.297513	0.302108	0.454046	0.287941		0.367104	0.264201	0.398563	0.219519	0.170234	0.131915	0.391316	0.213481	0.327452	0.275976		0.293889	0.34873	0.281199	0.165159	0.0890188	0.208689	0.45825	0.415328	0.270608	0.281208		0.547211	0.964327
81	0.183806	0.187651	0.0770803	0.0202914	0.117874	0.127717	0.329336	0.328574	0.151148	0.507653	0.556806	0.585385	0.264443		0.246352	0.40078	0.346632	0.173571	0.130938	0.186584	0.288281	0.294018	0.446687	0.279316		0.353492	0.252808	0.388027	0.21214	0.163119	0.1231	0.384228	0.204015	0.322317	0.267027		0.281716	0.337477	0.270742	0.157403	0.0817327	0.202188	0.449745	0.407439	0.263025	0.272385		0.53125	0.951467
81.5	0.172669	0.179018	0.0689282	0.0129084	0.111387	0.120758	0.321947	0.322588	0.14438	0.494216	0.544066	0.571451	0.25536		0.23677	0.389472	0.335581	0.16598	0.123457	0.179887	0.278958	0.285833	0.439166	0.270567		0.340466	0.24135	0.377509	0.204677	0.155957	0.114287	0.377071	0.194536	0.317062	0.258102		0.269335	0.326189	0.260285	0.1496	0.0742992	0.195664	0.44118	0.399448	0.255229	0.26347		0.515701	0.938508
82	0.161417	0.17043	0.0608481	0.00538849	0.10467	0.113729	0.314337	0.316555	0.137557	0.480778	0.531403	0.557575	0.246224		0.226525	0.378206	0.324499	0.158305	0.115885	0.173096	0.269591	0.277612	0.431579	0.2617		0.327401	0.229956	0.367055	0.197187	0.148715	0.105442	0.369958	0.185078	0.311772	0.249174		0.256986	0.314937	0.249789	0.141784	0.0667261	0.189132	0.432556	0.391423	0.247312	0.254516		0.500656	0.925479
82.5	0.150188	0.161873	0.0527983	-0.00223184	0.0978097	0.10672	0.306579	0.310527	0.130771	0.467383	0.518771	0.543744	0.237078		0.215547	0.36693	0.313396	0.150648	0.108272	0.166239	0.260225	0.269419	0.424061	0.252749		0.313914	0.218495	0.356637	0.189717	0.141425	0.0965235	0.362858	0.175774	0.306519	0.240207		0.244885	0.303589	0.239248	0.134001	0.0591022	0.182566	0.42397	0.383442	0.239358	0.245573		0.486364	0.912415
83	0.13917	0.153345	0.0447897	-0.0099759	0.09076	0.0996449	0.298752	0.304557	0.123981	0.454077	0.506293	0.53003	0.227952		0.204124	0.355711	0.302197	0.143011	0.100594	0.15929	0.250932	0.261299	0.416525	0.243743		0.299954	0.207075	0.346202	0.182212	0.134065	0.0876275	0.355879	0.16665	0.30137	0.231226		0.233131	0.292172	0.228674	0.126184	0.0513731	0.175965	0.415504	0.375519	0.231387	0.236657		0.472728	0.899313
83.5	0.128544	0.14485	0.0368194	-0.0179258	0.0835242	0.0924867	0.290602	0.298483	0.117081	0.440792	0.49386	0.516348	0.218789		0.192423	0.344431	0.290924	0.135362	0.0928235	0.15224	0.241561	0.253057	0.408891	0.234635		0.285631	0.195731	0.33578	0.174698	0.126659	0.0787366	0.348768	0.157507	0.296258	0.222196		0.221643	0.280734	0.218079	0.118344	0.0435486	0.16932	0.406972	0.367502	0.223292	0.227715		0.459429	0.886242
84	0.118089	0.136408	0.0288749	-0.0261456	0.0761307	0.0853323	0.282051	0.292373	0.110127	0.427445	0.481386	0.502566	0.209553		0.180687	0.33308	0.279583	0.127819	0.0850324	0.145162	0.232162	0.244775	0.401178	0.225498		0.270979	0.18441	0.325334	0.16725	0.119242	0.069831	0.341594	0.14838	0.291173	0.213133		0.210351	0.269238	0.20742	0.110558	0.0356969	0.162666	0.398318	0.359431	0.215201	0.218764		0.446422	0.873214
84.5	0.107461	0.128011	0.0209446	-0.0347698	0.0686318	0.0781402	0.272932	0.286224	0.103115	0.414048	0.46883	0.488721	0.200191		0.169214	0.321605	0.268138	0.120352	0.0771733	0.137991	0.222704	0.236365	0.393318	0.216318		0.256137	0.173058	0.31488	0.15981	0.111766	0.0609523	0.33425	0.139269	0.286014	0.204015		0.198757	0.257638	0.196724	0.102796	0.0277806	0.155958	0.389596	0.351369	0.207075	0.209744		0.433546	0.86011
85	0.0966222	0.11964	0.0130421	-0.0439169	0.0609917	0.0708095	0.263043	0.28005	0.0959999	0.400501	0.456167	0.474747	0.190641		0.158108	0.310024	0.256567	0.112871	0.0692371	0.130692	0.213199	0.227877	0.385297	0.207097		0.241223	0.161688	0.304382	0.152355	0.1042	0.0521129	0.326764	0.130103	0.280772	0.194844		0.186744	0.245989	0.185965	0.0949977	0.0197874	0.149211	0.38083	0.343332	0.198939	0.200644		0.420548	0.846872
85.5	0.0856737	0.111266	0.00517835	-0.0535853	0.0532364	0.0634129	0.252457	0.273834	0.0888762	0.386893	0.44348	0.460743	0.180955		0.147347	0.298274	0.244976	0.105426	0.0612273	0.123258	0.203604	0.21926	0.377124	0.197833		0.226248	0.150299	0.293869	0.144936	0.0966048	0.0433053	0.319089	0.120858	0.275449	0.185629		0.174255	0.234217	0.175127	0.0872524	0.0117508	0.142355	0.371924	0.335333	0.190793	0.191445		0.407253	0.833546
86	0.0746776	0.102937	-0.00263609	-0.0635654	0.0453906	0.0559639	0.241603	0.267683	0.0817593	0.373275	0.430836	0.446769	0.171224		0.137039	0.286505	0.23336	0.0980033	0.0531779	0.1157	0.194017	0.210561	0.368761	0.188569		0.21118	0.138896	0.283369	0.137587	0.0889555	0.0345173	0.311336	0.111602	0.270054	0.176389		0.161493	0.222348	0.16423	0.0795551	0.00369068	0.135389	0.362928	0.327427	0.182665	0.182192		0.393802	0.820058
86.5	0.0639083	0.0946497	-0.0103897	-0.073545	0.0374375	0.0484292	0.230803	0.261555	0.0746585	0.359633	0.418289	0.432888	0.161526		0.127014	0.274717	0.221718	0.0905708	0.0450732	0.107961	0.184395	0.20176	0.360255	0.179274		0.196117	0.127534	0.27287	0.130264	0.0812357	0.0257493	0.303475	0.102341	0.264527	0.167124		0.148526	0.210401	0.153254	0.0718995	-0.00440988	0.128307	0.353849	0.319645	0.174514	0.172887		0.380254	0.806293
87	0.0536783	0.0864427	-0.0180558	-0.0831551	0.0293957	0.0407929	0.220768	0.255479	0.0675688	0.346079	0.405937	0.419169	0.152008		0.117126	0.262912	0.210081	0.0831523	0.0369708	0.100172	0.174701	0.192946	0.35164	0.169967		0.181153	0.116189	0.262382	0.122961	0.0734911	0.017012	0.295556	0.0930539	0.258977	0.157864		0.135924	0.198432	0.142237	0.0642727	-0.0124678	0.121158	0.344639	0.311942	0.166356	0.16361		0.366796	0.792405
87.5	0.0433872	0.0783516	-0.0256565	-0.0920656	0.021262	0.0331171	0.212098	0.24937	0.0604907	0.332747	0.393901	0.405761	0.14273		0.107294	0.251155	0.198503	0.0757488	0.028842	0.092315	0.164908	0.183946	0.342792	0.160612		0.16656	0.104937	0.251916	0.115681	0.0656787	0.00829947	0.28753	0.0836561	0.25327	0.148614		0.123642	0.186442	0.131225	0.0567271	-0.0205267	0.113876	0.33516	0.304177	0.158125	0.154316		0.353576	0.778274
88	0.0330136	0.0703745	-0.0332057	-0.100209	0.0130569	0.0253415	0.204659	0.243284	0.0533757	0.319419	0.38191	0.392428	0.133621		0.0973222	0.239451	0.186925	0.0683289	0.0206569	0.0844334	0.155007	0.174833	0.333734	0.151188		0.152346	0.0937058	0.241431	0.1084	0.0577488	-0.000450654	0.279404	0.0741887	0.247455	0.139359		0.111638	0.174504	0.120229	0.0492217	-0.0285857	0.10653	0.32547	0.296415	0.149845	0.14503		0.340833	0.763755
88.5	0.0225031	0.0624787	-0.0407523	-0.107748	0.00476917	0.0174463	0.197947	0.237187	0.0462675	0.306055	0.369925	0.379088	0.124597		0.0870696	0.227718	0.175371	0.060881	0.0123973	0.0765064	0.145044	0.165622	0.324624	0.141693		0.138358	0.0824774	0.230882	0.101013	0.049718	-0.00918974	0.271113	0.0646379	0.241481	0.130055		0.099896	0.162569	0.109208	0.0417105	-0.0366671	0.0990566	0.315588	0.288649	0.141602	0.135735		0.328612	0.748721
89	0.0117474	0.054655	-0.0482827	-0.114987	-0.00358397	0.00942912	0.19156	0.231073	0.0391488	0.292708	0.357943	0.365781	0.115599		0.0766485	0.215982	0.163839	0.0532819	0.00401675	0.0685375	0.135004	0.156311	0.31538	0.132111		0.124564	0.071199	0.220275	0.0934686	0.0415313	-0.0179975	0.262781	0.0549999	0.23544	0.120696		0.0884566	0.150654	0.098215	0.034069	-0.0447877	0.0914058	0.305469	0.280873	0.133368	0.126414		0.316834	0.733206
89.5	0.000546136	0.0468116	-0.0558348	-0.122257	-0.0120098	0.0013497	0.184725	0.224872	0.0319998	0.27932	0.345973	0.352469	0.106497		0.0659671	0.204218	0.152331	0.0454335	-0.00452198	0.0604778	0.124956	0.146798	0.305989	0.122405		0.110975	0.0599296	0.209502	0.0857638	0.0331982	-0.0269039	0.254262	0.0452521	0.229189	0.111241		0.0771166	0.138721	0.0872038	0.026266	-0.05302	0.0835378	0.295111	0.272967	0.125148	0.117006		0.305392	0.716923
90	-0.00987583	0.0388604	-0.0633999	-0.129811	-0.0204917	-0.006815	0.176981	0.218734	0.024891	0.265841	0.333897	0.33906	0.0973226		0.0548611	0.192421	0.140831	0.0372896	-0.0132423	0.0523237	0.114946	0.137271	0.296625	0.112592		0.0973388	0.0485785	0.198585	0.0778474	0.0247935	-0.0359238	0.245764	0.0355887	0.222969	0.101727		0.0658853	0.126781	0.0761594	0.018179	-0.0613595	0.0754864	0.284682	0.265129	0.11703	0.107552		0.294146	0.699987
90.5	-0.01974	0.0307489	-0.0710241	-0.137656	-0.0290421	-0.0150553	0.168453	0.212457	0.0177427	0.25238	0.321855	0.325658	0.0880648		0.0433936	0.180608	0.129309	0.0287179	-0.0222216	0.0439955	0.104984	0.127555	0.287219	0.102618		0.0836627	0.0371825	0.187487	0.0696336	0.0163495	-0.0450608	0.237195	0.0258787	0.216617	0.092105		0.0548867	0.114802	0.0650536	0.00969961	-0.0698587	0.0671578	0.274065	0.257057	0.108881	0.0979715		0.282817	0.682375
91	-0.029091	0.0223571	-0.0787074	-0.145715	-0.0376451	-0.0233688	0.159475	0.206033	0.0105217	0.239016	0.309893	0.312323	0.0787577		0.0315245	0.168738	0.117751	0.0196968	-0.031502	0.0354727	0.0950006	0.117614	0.277639	0.0924372		0.0701917	0.025699	0.176181	0.0611949	0.00784003	-0.0543937	0.228669	0.0161807	0.210224	0.0824208		0.0440449	0.102851	0.0538731	0.000770482	-0.0785669	0.0586183	0.263329	0.248644	0.100546	0.0882345		0.27126	0.664245
91.5	-0.0378518	0.0135936	-0.0865451	-0.153911	-0.0463309	-0.0317901	0.150211	0.199409	0.00312137	0.225731	0.297951	0.298952	0.0693783		0.0185609	0.156705	0.106094	0.0102517	-0.0410759	0.0266717	0.0849982	0.107307	0.26788	0.0819326		0.0569504	0.0141172	0.164617	0.0525687	-0.000638277	-0.0638249	0.220026	0.00645102	0.203649	0.0726573		0.0332375	0.0908478	0.0424968	-0.0085639	-0.0875206	0.0498156	0.252515	0.239675	0.0919271	0.07827		0.259416	0.645624
92	-0.0459189	0.00456705	-0.0945598	-0.162078	-0.0551279	-0.040406	0.141012	0.192527	-0.004496	0.212489	0.285855	0.285463	0.0599439		0.00467945	0.144495	0.0942518	0.00046612	-0.0509618	0.0174867	0.0748236	0.0966531	0.257835	0.071081		0.043882	0.00228424	0.152835	0.0436985	-0.00907802	-0.0733917	0.211423	-0.00328516	0.197025	0.0628214		0.0222112	0.0787644	0.0308229	-0.0183027	-0.0967191	0.0407036	0.241574	0.230138	0.0828874	0.0680088		0.24725	0.626819
92.5	-0.0539734	-0.00468617	-0.102799	-0.170192	-0.0640842	-0.0492911	0.131996	0.185207	-0.012466	0.199263	0.273631	0.271779	0.0503654		-0.0100159	0.131966	0.0821199	-0.00961304	-0.0610997	0.00792317	0.0644198	0.0854935	0.24727	0.0598293		0.0311013	-0.00984974	0.140836	0.0344419	-0.0175665	-0.0831099	0.202641	-0.0131771	0.190154	0.0528301		0.0108764	0.0665229	0.0188282	-0.0282577	-0.106144	0.0312463	0.230361	0.21978	0.0732545	0.0573853		0.234868	0.607847
93	-0.0619669	-0.0141317	-0.111261	-0.178186	-0.0732406	-0.0584473	0.123155	0.177498	-0.0207833	0.185971	0.261127	0.257782	0.0406263		-0.025419	0.118984	0.0697042	-0.0198031	-0.071304	-0.00199458	0.0537086	0.0739033	0.236125	0.0482116		0.0186969	-0.0223548	0.128663	0.0247783	-0.0262053	-0.0929164	0.193681	-0.0232384	0.183024	0.0426809		-0.000936368	0.0540043	0.00648046	-0.0382343	-0.115578	0.0214756	0.218829	0.208701	0.0630256	0.0464186		0.222412	0.588957
93.5	-0.0698818	-0.0235369	-0.119968	-0.186133	-0.0826176	-0.0678846	0.114349	0.169314	-0.0294851	0.172589	0.248274	0.243477	0.030708		-0.0412054	0.105597	0.0569487	-0.0300334	-0.0815141	-0.0122109	0.0425995	0.0618803	0.224364	0.0362696		0.00648561	-0.0352649	0.116309	0.0146277	-0.0349604	-0.102766	0.18445	-0.0335408	0.175626	0.0323296		-0.0132895	0.04113	-0.00623087	-0.0481096	-0.125002	0.011342	0.206869	0.196906	0.0522323	0.0350942		0.209926	0.570174
94	-0.0778219	-0.0330309	-0.128869	-0.193895	-0.0923033	-0.0776038	0.105816	0.160688	-0.0384858	0.158982	0.234993	0.228757	0.0206021		-0.0562868	0.0918796	0.043889	-0.0401929	-0.0915091	-0.0226008	0.0312118	0.0496815	0.211948	0.0242245		-0.00537689	-0.0485544	0.103788	0.00382496	-0.0440955	-0.112649	0.174994	-0.0441547	0.167799	0.0217306		-0.026103	0.0277728	-0.0191373	-0.0576003	-0.1339	0.000935615	0.194208	0.184603	0.0409811	0.0235289		0.197522	0.551687
94.5	-0.0858085	-0.0424969	-0.137852	-0.201649	-0.102065	-0.0874326	0.0972681	0.151894	-0.0476294	0.145338	0.221614	0.213897	0.0104233		-0.0715251	0.0779284	0.0307023	-0.0503426	-0.10148	-0.0330832	0.019688	0.0372989	0.199268	0.0120506		-0.0171449	-0.0620033	0.0912581	-0.00720543	-0.0533178	-0.12255	0.165399	-0.054872	0.159863	0.0110474		-0.0391333	0.0142764	-0.0321584	-0.0669978	-0.142798	-0.00958588	0.181417	0.172025	0.0295041	0.0118388		0.18517	0.533239
95	-0.0938578	-0.0522135	-0.147061	-0.209128	-0.112299	-0.0975357	0.0892059	0.142579	-0.0570785	0.131302	0.207606	0.198481	-2.54426e-17		-0.0849543	0.0637471	0.0172155	-0.0602911	-0.110901	-0.0435631	0.00794944	0.0249539	0.185844	-4.93432e-17		-0.0284008	-0.0757967	0.0784247	-0.0191163	-0.0632217	-0.132374	0.155476	-0.0661138	0.151123	-4.31753e-17		-0.0524793	6.88938e-06	-0.0452202	-0.0756006	-0.150448	-0.0203689	0.167424	0.159019	0.0176668	5.24272e-17		0.172946	0.515282
[truncated: 8 more columns]

## Sheet: ED Fig. 3b
Temperature (°C)	Buffer (apo VnOptE)- twelve replicates (n=4 with 3 technical replicates)												Buffer average		2',2'-c-di-GMP- nine replicates (n=3 with 3 technical replicates)									2',2'-c-di-GMP average		2'3' c-di-GMP- nine replicates (n=3 with 3 technical replicates)									2',3'-c-di-GMP average		3'3' c-di-GMP- nine replicates (n=3 with 3 technical replicates)									3',3'-c-di-GMP average
20	0.197527	0.214586	0.180156	0.0564624	0.0974763	0.109585	-0.0229785	-0.0288894	-0.0173183	0.427196	0.400968	0.471214	0.173832		0.295827	0.311393	0.356791	0.250176	0.214052	0.206315	0.0762495	0.144795	0.15698	0.22362		0.394529	0.466629	0.595561	0.223316	0.292247	0.195806	0.238406	0.0344681	0.177862	0.29098		0.47973	0.574534	0.614082	0.298706	0.358058	0.361566	0.239807	0.154182	0.256869	0.370837
20.5	0.196763	0.212579	0.176888	0.0527163	0.0938837	0.105714	-0.0230279	-0.0292964	-0.018826	0.427599	0.40235	0.47338	0.17256		0.299238	0.313398	0.357023	0.249167	0.212241	0.204279	0.0788639	0.146718	0.157841	0.224308		0.390739	0.460966	0.588859	0.220064	0.285912	0.189777	0.240647	0.0311945	0.173611	0.286863		0.482815	0.577678	0.616761	0.29688	0.356579	0.358646	0.240537	0.154851	0.258087	0.371426
21	0.195999	0.21057	0.173621	0.0489709	0.0902911	0.101843	-0.0230774	-0.0297035	-0.0203337	0.428002	0.403731	0.475545	0.171288		0.302649	0.315403	0.357255	0.24816	0.210431	0.202242	0.0814783	0.148641	0.158701	0.224995		0.38695	0.455302	0.582157	0.216811	0.279577	0.183746	0.242889	0.027921	0.169359	0.282746		0.485899	0.580824	0.619441	0.295054	0.355099	0.355725	0.241265	0.155521	0.259306	0.372015
21.5	0.195234	0.208562	0.170353	0.0452248	0.0866984	0.0979718	-0.0231269	-0.0301105	-0.0218414	0.428404	0.405114	0.477711	0.170016		0.306059	0.317408	0.357487	0.247151	0.208621	0.200206	0.0840925	0.150564	0.159561	0.225683		0.38316	0.44964	0.575455	0.213559	0.273241	0.177717	0.24513	0.0246474	0.165107	0.278629		0.488983	0.583968	0.622121	0.293227	0.35362	0.352804	0.241994	0.156191	0.260525	0.372604
22	0.19447	0.206554	0.167086	0.0414793	0.0831058	0.0941012	-0.0231764	-0.0305176	-0.0233492	0.428807	0.406495	0.479877	0.168744		0.309469	0.319413	0.357719	0.246143	0.20681	0.19817	0.0867071	0.152487	0.160421	0.226371		0.379371	0.443976	0.568753	0.210305	0.266906	0.171687	0.247372	0.0213739	0.160855	0.274511		0.492067	0.587113	0.6248	0.291401	0.35214	0.349884	0.242723	0.156861	0.261744	0.373192
22.5	0.193706	0.204546	0.163819	0.0377333	0.0795132	0.0902301	-0.0232259	-0.0309246	-0.0248569	0.429209	0.407877	0.482043	0.167472		0.31288	0.321418	0.35795	0.245136	0.204999	0.196133	0.0893216	0.15441	0.161281	0.227059		0.37558	0.438313	0.56205	0.207053	0.260571	0.165657	0.249613	0.0181003	0.156603	0.270393		0.495151	0.590257	0.627479	0.289575	0.350661	0.346962	0.243453	0.157531	0.262963	0.373781
23	0.192942	0.202538	0.160551	0.0339872	0.0759206	0.0863589	-0.0232754	-0.0313317	-0.0263646	0.429612	0.409258	0.484209	0.1662		0.316291	0.323423	0.358182	0.244127	0.203189	0.194097	0.0919361	0.156333	0.162142	0.227747		0.371791	0.432649	0.555348	0.203801	0.254235	0.159627	0.251854	0.0148268	0.152351	0.266276		0.498235	0.593403	0.630159	0.287749	0.349181	0.344041	0.244181	0.1582	0.264181	0.37437
23.5	0.192619	0.200778	0.15757	0.0305961	0.0726243	0.0827632	-0.0229991	-0.0314682	-0.027564	0.430654	0.411141	0.487008	0.16531		0.320708	0.326337	0.359236	0.243804	0.201956	0.192702	0.095239	0.159188	0.163768	0.229215		0.368702	0.427626	0.54947	0.201287	0.248535	0.154153	0.255587	0.0122124	0.149003	0.262953		0.502371	0.597696	0.63395	0.286583	0.348297	0.34182	0.245787	0.159478	0.266142	0.375792
24	0.192796	0.199245	0.154905	0.0275513	0.069627	0.079462	-0.0224683	-0.0313469	-0.028465	0.432352	0.413604	0.490464	0.16481		0.326182	0.330279	0.361176	0.244213	0.201287	0.192012	0.0992202	0.162777	0.166187	0.231481		0.366326	0.423397	0.544499	0.199574	0.243336	0.149157	0.26053	0.0102374	0.146428	0.260387		0.507574	0.603156	0.638934	0.286113	0.347973	0.340194	0.24811	0.161358	0.268898	0.378034
24.5	0.19346	0.198049	0.152569	0.0248134	0.0668317	0.0764493	-0.0216668	-0.0308961	-0.0290357	0.434767	0.416753	0.494679	0.164731		0.332776	0.335266	0.364095	0.245329	0.201276	0.192023	0.103995	0.167183	0.169468	0.234601		0.364781	0.420027	0.540488	0.198637	0.238853	0.144797	0.266872	0.00890881	0.144663	0.25867		0.513927	0.609835	0.645219	0.286406	0.348348	0.339242	0.251222	0.163935	0.272517	0.381183
25	0.194724	0.197317	0.150591	0.0223731	0.0642577	0.0737681	-0.0205283	-0.0300812	-0.0292454	0.438031	0.420679	0.499787	0.165139		0.340582	0.341358	0.36801	0.247155	0.201986	0.192988	0.1097	0.172427	0.173746	0.238661		0.364179	0.417605	0.537426	0.19858	0.235169	0.141197	0.27465	0.00841909	0.143939	0.257907		0.521558	0.617774	0.652807	0.287403	0.349438	0.338986	0.255138	0.167228	0.277044	0.385264
25.5	0.196747	0.197337	0.149024	0.0203611	0.0620048	0.0714991	-0.0189765	-0.0288035	-0.0290035	0.442225	0.425484	0.505868	0.166147		0.349767	0.348791	0.372949	0.249864	0.203509	0.195048	0.116372	0.178691	0.179148	0.243793		0.364632	0.416262	0.535473	0.199609	0.232471	0.138469	0.284169	0.00889108	0.144537	0.258279		0.530679	0.627209	0.661797	0.289307	0.351381	0.339535	0.260076	0.171277	0.28264	0.390433
26	0.199446	0.19793	0.147898	0.0189166	0.0601247	0.0697089	-0.0169654	-0.0270352	-0.0283293	0.447396	0.431311	0.513038	0.167787		0.36023	0.35748	0.379003	0.253479	0.205864	0.198082	0.123993	0.186032	0.185747	0.24999		0.36603	0.415948	0.53467	0.201784	0.230665	0.136737	0.295171	0.0103447	0.146305	0.259739		0.541244	0.638055	0.672172	0.292106	0.354193	0.340924	0.26596	0.176142	0.289301	0.396677
26.5	0.202917	0.199233	0.147294	0.0179972	0.0586143	0.0684087	-0.014329	-0.024676	-0.0270979	0.453604	0.438264	0.521393	0.170135		0.372078	0.367425	0.386318	0.257937	0.209075	0.202094	0.132762	0.194634	0.193587	0.257323		0.36848	0.416685	0.535121	0.205099	0.229845	0.136056	0.308319	0.0130015	0.149363	0.262441		0.55334	0.650348	0.684053	0.295787	0.357953	0.343238	0.273014	0.181884	0.297057	0.404075
27	0.207302	0.201305	0.147268	0.0177618	0.0576376	0.0677056	-0.0110522	-0.0216704	-0.0253555	0.461075	0.446489	0.531036	0.173292		0.385417	0.378783	0.394903	0.263452	0.213206	0.207219	0.142572	0.204557	0.202687	0.265866		0.372113	0.418608	0.536972	0.209783	0.229972	0.136397	0.323364	0.0168775	0.153844	0.266437		0.567125	0.664223	0.697388	0.300457	0.362652	0.346516	0.281162	0.188513	0.305991	0.41267
27.5	0.212674	0.204221	0.1479	0.0182308	0.0572721	0.0676538	-0.00700948	-0.017925	-0.023038	0.469806	0.456043	0.541995	0.177319		0.400367	0.391612	0.404894	0.270015	0.218322	0.213126	0.153511	0.215915	0.213083	0.275649		0.376975	0.421885	0.540386	0.215744	0.231157	0.137714	0.340415	0.0219505	0.159844	0.271786		0.582641	0.679746	0.712238	0.306158	0.368352	0.350852	0.290536	0.196134	0.316214	0.422541
28	0.219065	0.20791	0.149285	0.0194232	0.0575082	0.0683397	-0.00218685	-0.0133983	-0.0201053	0.479952	0.46701	0.554405	0.182267		0.416938	0.40593	0.416427	0.277721	0.224421	0.219796	0.1656	0.228737	0.224847	0.286713		0.383099	0.426538	0.545449	0.222884	0.233239	0.139891	0.359338	0.0283088	0.167233	0.278442		0.599919	0.69691	0.728489	0.31288	0.375019	0.356266	0.301085	0.204819	0.327799	0.433687
28.5	0.226671	0.212612	0.151475	0.0211653	0.0584522	0.0698217	0.00365194	-0.00798966	-0.0164922	0.491673	0.479496	0.568311	0.188237		0.435319	0.421818	0.429526	0.286689	0.231616	0.227367	0.179033	0.243048	0.238035	0.299161		0.390645	0.4327	0.552135	0.2314	0.236389	0.14293	0.380507	0.0360519	0.176137	0.286544		0.619129	0.71568	0.746169	0.320818	0.382751	0.362785	0.312952	0.214603	0.340843	0.446192
29	0.235627	0.218427	0.154554	0.0236363	0.0602516	0.0722139	0.0106092	-0.00158171	-0.0121419	0.505267	0.493725	0.584004	0.195383		0.455637	0.439517	0.444307	0.297128	0.240053	0.236045	0.19392	0.259019	0.252901	0.31317		0.399623	0.440448	0.560565	0.241316	0.240607	0.146974	0.403571	0.0451752	0.186768	0.296116		0.640374	0.736184	0.765422	0.330052	0.3916	0.370459	0.326217	0.225641	0.355597	0.460172
29.5	0.245964	0.225487	0.158621	0.0268303	0.0629255	0.0755921	0.0188858	0.00590612	-0.00690368	0.52081	0.509846	0.601638	0.2038		0.478001	0.459084	0.460965	0.308979	0.249746	0.245865	0.210493	0.276761	0.269581	0.328831		0.409952	0.449703	0.570902	0.252492	0.245841	0.151935	0.428826	0.055807	0.199196	0.307184		0.663617	0.758392	0.786552	0.340562	0.401623	0.379341	0.341032	0.237985	0.372011	0.475679
30	0.257845	0.233903	0.163789	0.0308728	0.0665464	0.0799852	0.0284966	0.0145124	-0.000707896	0.538569	0.528125	0.621459	0.213616		0.502578	0.480667	0.479606	0.322403	0.260734	0.257044	0.22872	0.296354	0.288178	0.346254		0.421693	0.460495	0.583173	0.265031	0.25194	0.157843	0.456152	0.0680323	0.213295	0.31974		0.689035	0.782273	0.809787	0.35241	0.412822	0.389383	0.357336	0.251649	0.390156	0.492761
30.5	0.271408	0.243899	0.170123	0.0358458	0.0712797	0.0854894	0.0397262	0.0244344	0.00655871	0.558688	0.548912	0.643658	0.225002		0.529532	0.504375	0.500303	0.337405	0.273095	0.269817	0.248897	0.317983	0.308909	0.365591		0.434834	0.472968	0.597394	0.278927	0.259064	0.164687	0.485861	0.0819674	0.229269	0.333886		0.716569	0.80782	0.835525	0.365636	0.425243	0.400688	0.375354	0.266722	0.410235	0.511532
31	0.286791	0.255608	0.177877	0.041981	0.077198	0.0922273	0.0525999	0.0357737	0.0150455	0.581402	0.572469	0.668579	0.238129		0.5591	0.530477	0.523377	0.354054	0.286891	0.28431	0.270969	0.341862	0.331969	0.387001		0.449441	0.487105	0.613893	0.293985	0.267063	0.172469	0.51756	0.0976398	0.247109	0.349585		0.746289	0.835123	0.864139	0.380165	0.438824	0.413309	0.394975	0.283254	0.432289	0.532041
31.5	0.303925	0.269045	0.187036	0.0492901	0.08435	0.100317	0.0673216	0.0486098	0.0248004	0.606807	0.59896	0.696327	0.253066		0.59116	0.558813	0.548684	0.372423	0.30213	0.300578	0.295073	0.367942	0.357263	0.410452		0.465132	0.502621	0.632368	0.310319	0.275854	0.180938	0.551463	0.115051	0.266684	0.366715		0.77778	0.863859	0.895206	0.396	0.453567	0.427309	0.416218	0.301152	0.456157	0.554138
32	0.323104	0.284443	0.197803	0.0578754	0.0928466	0.109778	0.0839975	0.0631707	0.0359283	0.635157	0.628609	0.727187	0.269992		0.626019	0.589591	0.576414	0.39263	0.318861	0.318735	0.321298	0.396453	0.384966	0.436107		0.482138	0.519686	0.652842	0.327858	0.285355	0.19	0.587217	0.134296	0.288026	0.385269		0.811294	0.893936	0.928624	0.41305	0.469327	0.442608	0.439146	0.320536	0.482063	0.577843
32.5	0.344421	0.301966	0.210305	0.067729	0.102769	0.120782	0.102918	0.0796703	0.0485432	0.666873	0.661689	0.761461	0.289094		0.66367	0.62285	0.606576	0.414747	0.337112	0.338946	0.349893	0.427531	0.415189	0.464057		0.500239	0.538105	0.675235	0.346452	0.295514	0.199532	0.625017	0.155437	0.311337	0.405208		0.846565	0.925175	0.964061	0.431297	0.486031	0.459218	0.463853	0.341431	0.510121	0.603084
33	0.368072	0.321743	0.224729	0.0789623	0.114191	0.133486	0.124101	0.0981413	0.0627215	0.702227	0.698293	0.799386	0.310504		0.704181	0.658546	0.639322	0.438896	0.356993	0.361287	0.380713	0.461113	0.447831	0.49432		0.519284	0.557748	0.69953	0.366202	0.306104	0.209639	0.664353	0.178368	0.336473	0.426411		0.883573	0.957132	1.00124	0.450719	0.503641	0.477151	0.490109	0.363774	0.5401	0.629716
33.5	0.394087	0.343936	0.241081	0.0916363	0.127205	0.147964	0.147737	0.118714	0.0784656	0.74138	0.738592	0.84114	0.334328		0.747423	0.696608	0.674524	0.465149	0.378513	0.385789	0.413895	0.497172	0.482865	0.526882		0.538993	0.578376	0.725347	0.387046	0.317018	0.220025	0.70514	0.203072	0.363338	0.448706		0.921953	0.98954	1.03952	0.471224	0.522077	0.496311	0.517972	0.387526	0.571958	0.657565
34	0.422904	0.368881	0.2597	0.105819	0.141978	0.164293	0.173824	0.141539	0.0958871	0.784511	0.78273	0.886882	0.360746		0.793868	0.737294	0.712546	0.493557	0.401802	0.412613	0.449249	0.535858	0.520461	0.561916		0.559727	0.6002	0.752941	0.408553	0.328073	0.230519	0.746837	0.229526	0.39206	0.472049		0.96216	1.02229	1.07901	0.492732	0.541191	0.516618	0.547239	0.41271	0.605811	0.68664
34.5	0.45435	0.396539	0.280542	0.121603	0.158608	0.182721	0.202345	0.16647	0.11492	0.831637	0.830826	0.936636	0.389766		0.843009	0.780309	0.753108	0.524302	0.426969	0.441891	0.486476	0.576797	0.560315	0.599242		0.580675	0.622591	0.781689	0.430658	0.339194	0.241056	0.788852	0.257376	0.422039	0.496014		1.00333	1.05477	1.119	0.515313	0.560998	0.538109	0.577364	0.43897	0.641222	0.716564
35	0.488395	0.426967	0.303719	0.139068	0.177156	0.203244	0.233311	0.193565	0.135582	0.882409	0.882766	0.990288	0.421372		0.894588	0.82536	0.796143	0.55738	0.45398	0.473695	0.525487	0.619929	0.602339	0.638767		0.601642	0.645156	0.811301	0.453091	0.350019	0.251414	0.830608	0.286386	0.452993	0.52029		1.04513	1.08638	1.15899	0.538654	0.581273	0.560725	0.608266	0.466179	0.677884	0.747053
35.5	0.524963	0.460138	0.329318	0.158194	0.197674	0.225828	0.26679	0.222928	0.157897	0.936627	0.938444	1.04773	0.455544		0.948137	0.872181	0.84136	0.592736	0.482717	0.507884	0.566281	0.665224	0.646525	0.680338		0.622244	0.667356	0.841253	0.475282	0.360254	0.261038	0.871936	0.316363	0.484764	0.544499		1.08703	1.11693	1.19832	0.562519	0.601769	0.584178	0.639754	0.494166	0.715729	0.777822
36	0.56405	0.496024	0.357463	0.178965	0.220157	0.250515	0.302905	0.254556	0.181914	0.994017	0.997547	1.10853	0.49222		1.00294	0.920059	0.888279	0.630116	0.512819	0.544317	0.608592	0.712428	0.692612	0.723574		0.642191	0.688927	0.871121	0.496753	0.369522	0.269776	0.912527	0.346999	0.517136	0.568328		1.1288	1.14573	1.23645	0.58671	0.622237	0.608348	0.671693	0.522732	0.754545	0.808583
36.5	0.605268	0.534441	0.388041	0.201433	0.244584	0.277336	0.34157	0.288312	0.207561	1.05417	1.05971	1.17217	0.531216		1.05751	0.967738	0.935683	0.669025	0.543655	0.582381	0.651875	0.760957	0.73984	0.76763		0.660794	0.709099	0.900142	0.517347	0.377675	0.277432	0.951861	0.377832	0.549343	0.591281		1.16938	1.17199	1.27239	0.610995	0.642343	0.633025	0.703615	0.551527	0.793828	0.838788
37	0.648524	0.575259	0.421144	0.225555	0.27102	0.306212	0.382818	0.324301	0.234879	1.11684	1.12458	1.23833	0.572456		1.11043	1.01388	0.982354	0.70834	0.574336	0.621191	0.695571	0.810233	0.787576	0.811546		0.678077	0.72777	0.927989	0.536389	0.384339	0.283657	0.990063	0.408535	0.581357	0.613131		1.20843	1.19529	1.30558	0.634876	0.661662	0.657831	0.735497	0.580364	0.833406	0.868104
37.5	0.693508	0.618194	0.456624	0.251365	0.299501	0.337135	0.42632	0.362218	0.263706	1.18145	1.19149	1.30629	0.615649		1.1599	1.05696	1.02665	0.746823	0.603892	0.659464	0.738285	0.858898	0.834505	0.853931		0.693768	0.744715	0.954066	0.5536	0.389473	0.288309	1.02651	0.438495	0.612562	0.6335		1.24527	1.21522	1.33534	0.658107	0.679809	0.682308	0.766511	0.608667	0.872823	0.896006
38	0.739654	0.66279	0.494118	0.278784	0.329957	0.369982	0.471741	0.401655	0.293749	1.24718	1.25957	1.37497	0.660346		1.20404	1.09517	1.06663	0.782884	0.631068	0.695752	0.778402	0.905308	0.878853	0.893122		0.707724	0.759743	0.977842	0.568596	0.392982	0.29137	1.06041	0.46712	0.642101	0.651987		1.27903	1.23103	1.36087	0.680192	0.696346	0.705986	0.795906	0.635862	0.911156	0.92182
38.5	0.786254	0.708404	0.533078	0.307585	0.362116	0.404329	0.518293	0.442134	0.324598	1.31319	1.32801	1.44358	0.705965		1.24113	1.12707	1.10055	0.814829	0.654807	0.728401	0.814212	0.947732	0.918785	0.927503		0.719805	0.77249	0.998908	0.581025	0.394825	0.292768	1.09105	0.493754	0.669247	0.668208		1.30867	1.24237	1.38151	0.700402	0.710624	0.728023	0.822599	0.661213	0.947474	0.944764
39	0.832356	0.754117	0.572771	0.337204	0.395412	0.439541	0.565289	0.483026	0.355723	1.37841	1.39551	1.51107	0.751702		1.26991	1.15173	1.12731	0.841145	0.67412	0.755994	0.844405	0.984519	0.952902	0.955782		0.730079	0.78318	1.01688	0.590286	0.394797	0.292477	1.11818	0.517946	0.693599	0.681936		1.33336	1.24916	1.39698	0.71796	0.722171	0.747637	0.845927	0.684042	0.98086	0.964232
39.5	0.876845	0.798896	0.612066	0.366998	0.429031	0.474689	0.611666	0.523352	0.386387	1.44102	1.46024	1.5755	0.796391		1.28999	1.16863	1.14627	0.860988	0.688496	0.77759	0.867862	1.01422	0.979814	0.977096		0.738705	0.791823	1.03145	0.596526	0.393096	0.290747	1.1413	0.539207	0.714636	0.693054		1.35242	1.25122	1.40698	0.732343	0.730633	0.764115	0.865003	0.703642	1.01031	0.97963
40	0.918609	0.841435	0.649684	0.396139	0.461907	0.508703	0.656587	0.562254	0.415875	1.49959	1.52075	1.63541	0.838912		1.30156	1.178	1.15739	0.874057	0.697757	0.792782	0.884482	1.0363	0.999085	0.991267		0.745929	0.798699	1.04272	0.599679	0.389884	0.287887	1.1609	0.557421	0.732089	0.701689		1.36553	1.2488	1.41165	0.743193	0.735904	0.776877	0.879682	0.719712	1.03492	0.990697
40.5	0.956468	0.880561	0.684434	0.423709	0.492784	0.540359	0.69885	0.598699	0.443351	1.55266	1.57553	1.68942	0.878069		1.30531	1.18055	1.16135	0.880628	0.702216	0.80169	0.89448	1.05072	1.01085	0.998644		0.752115	0.804081	1.05093	0.600075	0.385469	0.28444	1.17747	0.572557	0.746096	0.708137		1.37264	1.24244	1.41154	0.750284	0.737945	0.785564	0.889801	0.731931	1.05436	0.997389
41	0.989377	0.915073	0.715103	0.448774	0.520581	0.568575	0.737448	0.631571	0.468011	1.59864	1.62286	1.73591	0.91266		1.30233	1.17724	1.15916	0.881492	0.702365	0.804942	0.898715	1.05794	1.01581	1		0.757703	0.808598	1.05635	0.598319	0.380264	0.28098	1.19164	0.584782	0.756788	0.712824		1.37401	1.23286	1.40734	0.753866	0.737152	0.790351	0.895607	0.740307	1.0685	1
41.5	1.0167	0.944114	0.74081	0.470724	0.544436	0.592484	0.771378	0.659998	0.489232	1.63631	1.66168	1.77364	0.941792		1.29396	1.16907	1.15194	0.877794	0.699073	0.803541	0.898137	1.05888	1.01483	0.99636		0.763112	0.812507	1.05955	0.59529	0.374855	0.278132	1.20384	0.594309	0.764467	0.716229		1.37043	1.22064	1.39977	0.75434	0.734004	0.791492	0.897543	0.744997	1.07752	0.998971
42	1.03808	0.96709	0.761109	0.488961	0.563626	0.611509	0.800128	0.683482	0.506628	1.66523	1.69156	1.80224	0.96497		1.28131	1.1573	1.14075	0.87054	0.692927	0.798312	0.893959	1.0548	1.00922	0.98879		0.768665	0.816324	1.06122	0.591362	0.369527	0.276236	1.21495	0.60172	0.769369	0.718819		1.3626	1.20667	1.38975	0.752124	0.728897	0.789418	0.896332	0.746479	1.08185	0.994903
42.5	1.05342	0.983986	0.775929	0.503262	0.57789	0.625497	0.823109	0.701686	0.519893	1.68526	1.71237	1.82166	0.981997		1.26535	1.14268	1.12659	0.860682	0.684534	0.790097	0.886835	1.04664	0.999789	0.978134		0.774652	0.820389	1.06173	0.587108	0.364649	0.27541	1.22467	0.607337	0.771977	0.72088		1.35127	1.19145	1.37789	0.74765	0.72221	0.784728	0.892234	0.745057	1.08211	0.98829
43	1.06308	0.994963	0.785334	0.513692	0.587416	0.634652	0.840297	0.714694	0.529162	1.69687	1.72448	1.83239	0.993086		1.24688	1.12582	1.11014	0.849042	0.674398	0.779618	0.877652	1.03539	0.987598	0.965171		0.781387	0.825159	1.06167	0.582988	0.360507	0.275623	1.23325	0.611499	0.772752	0.72276		1.33726	1.17548	1.36462	0.741511	0.714423	0.77807	0.886033	0.74124	1.07889	0.979726
43.5	1.06768	1.00058	0.789957	0.520557	0.592508	0.639437	0.852107	0.723078	0.534797	1.70096	1.72889	1.83537	0.998826		1.22663	1.10733	1.09195	0.836174	0.662955	0.767427	0.866858	1.02194	0.973464	0.950525		0.789153	0.830929	1.06158	0.579191	0.357307	0.276719	1.24111	0.614744	0.772225	0.724774		1.32147	1.15902	1.35036	0.734088	0.705891	0.769894	0.878319	0.735526	1.07283	0.969712
44	1.06798	1.00156	0.790503	0.524277	0.593623	0.640456	0.859221	0.727561	0.537264	1.69872	1.72688	1.83195	1		1.2052	1.08768	1.07257	0.82234	0.650325	0.753823	0.85489	1.00697	0.958084	0.934654		0.79827	0.838145	1.06199	0.575867	0.355105	0.278559	1.24862	0.617572	0.770994	0.727236		1.30442	1.14246	1.33546	0.725725	0.696777	0.760686	0.86956	0.728383	1.06455	0.958669
44.5	1.06464	0.998705	0.787613	0.525663	0.591466	0.638524	0.862194	0.728666	0.537047	1.6915	1.71973	1.82355	0.997441		1.183	1.06705	1.05238	0.808133	0.636955	0.739222	0.841818	0.990843	0.941712	0.917901		0.808954	0.847025	1.0632	0.573405	0.354227	0.281321	1.25525	0.620122	0.769591	0.730344		1.28656	1.12583	1.32	0.716985	0.687455	0.750869	0.85996	0.719999	1.05442	0.946898
45	1.05832	0.992687	0.78204	0.525046	0.586671	0.634246	0.861856	0.72719	0.53481	1.68037	1.70854	1.81131	0.991925		1.16038	1.04579	1.03171	0.793601	0.623113	0.724008	0.827935	0.974107	0.924974	0.900624		0.821536	0.857693	1.06574	0.571914	0.3547	0.285199	1.26168	0.622945	0.76862	0.734448		1.26833	1.10938	1.30422	0.708094	0.678116	0.740734	0.850054	0.710877	1.04318	0.934775
45.5	1.0496	0.984234	0.774552	0.522894	0.579838	0.628202	0.859015	0.723794	0.530995	1.66624	1.69439	1.79622	0.984164		1.13769	1.0244	1.01087	0.778843	0.608971	0.708539	0.813312	0.957041	0.907944	0.883067		0.836084	0.870322	1.06971	0.571389	0.356644	0.290308	1.26793	0.626418	0.768401	0.73969		1.2499	1.09325	1.28824	0.699165	0.668849	0.730472	0.839855	0.701331	1.03131	0.922485
46	1.03892	0.973963	0.765607	0.519611	0.571525	0.62092	0.854034	0.718775	0.525909	1.64997	1.67818	1.77927	0.974724		1.11509	1.00296	0.990217	0.764049	0.594731	0.693105	0.798042	0.939849	0.890631	0.865409		0.852677	0.884894	1.07544	0.57197	0.360095	0.29691	1.27374	0.630625	0.769196	0.746172		1.23137	1.07754	1.27208	0.690345	0.659687	0.720175	0.829406	0.69153	1.01905	0.910131
46.5	1.02653	0.962278	0.755504	0.515455	0.562331	0.612842	0.847254	0.712279	0.519767	1.63198	1.66039	1.76085	0.963955		1.0926	0.981743	0.969757	0.749431	0.580737	0.678067	0.782133	0.922576	0.873126	0.847797		0.871297	0.901337	1.08278	0.573697	0.365229	0.305224	1.27874	0.635533	0.770885	0.753857		1.21275	1.06224	1.2557	0.681783	0.650752	0.709912	0.818517	0.681573	1.00665	0.897764
47	1.0127	0.94956	0.744657	0.510336	0.552582	0.604164	0.839166	0.70483	0.51285	1.61238	1.64133	1.74114	0.952141		1.07021	0.960854	0.949644	0.734687	0.566937	0.663654	0.765914	0.905651	0.855872	0.830381		0.891813	0.91952	1.09195	0.576453	0.371768	0.315118	1.28384	0.641475	0.773706	0.76285		1.19411	1.0474	1.23915	0.673143	0.641833	0.699767	0.80742	0.671838	0.994565	0.88547
47.5	0.997779	0.936171	0.733221	0.504521	0.542697	0.595155	0.829964	0.696331	0.505156	1.59172	1.62142	1.72056	0.939558		1.04798	0.940388	0.929928	0.719974	0.553492	0.65001	0.749445	0.888922	0.838649	0.813198		0.913888	0.939416	1.10278	0.580273	0.37983	0.326556	1.28855	0.648187	0.777263	0.772971		1.17541	1.03291	1.22236	0.664414	0.632967	0.689738	0.795877	0.662017	0.982393	0.873121
48	0.982064	0.92231	0.721371	0.498043	0.532795	0.585936	0.8197	0.686817	0.496778	1.57017	1.60097	1.69933	0.926357		1.02588	0.920214	0.91059	0.705264	0.540447	0.637012	0.73277	0.872404	0.821644	0.796248		0.937397	0.960822	1.11525	0.585279	0.389238	0.339475	1.29302	0.655521	0.781508	0.784168		1.15678	1.01861	1.20528	0.655568	0.624105	0.679812	0.783882	0.652048	0.969942	0.86067
48.5	0.965708	0.908059	0.709245	0.490979	0.522993	0.576635	0.808696	0.676436	0.487817	1.54798	1.58021	1.67757	0.912694		1.00385	0.90046	0.891618	0.690612	0.527737	0.624682	0.716087	0.85604	0.804966	0.779561		0.961852	0.983615	1.12915	0.591434	0.399905	0.353675	1.29706	0.663411	0.786278	0.796265		1.13811	1.00436	1.18793	0.64663	0.615122	0.670073	0.771453	0.641889	0.957188	0.848084
49	0.949008	0.893589	0.696997	0.483442	0.513278	0.567297	0.797161	0.665438	0.478422	1.52537	1.55914	1.6555	0.89872		0.981977	0.881036	0.873057	0.676044	0.515285	0.612819	0.699606	0.839961	0.788673	0.763162		0.987019	1.00743	1.14441	0.598852	0.41159	0.36885	1.30116	0.671874	0.791701	0.80921		1.11961	0.990123	1.17026	0.637513	0.606026	0.660675	0.758911	0.631567	0.944122	0.835424
49.5	0.932251	0.879017	0.684647	0.475539	0.50379	0.557983	0.785194	0.653803	0.468667	1.50282	1.5382	1.63349	0.884617		0.960457	0.862114	0.854827	0.661735	0.503177	0.601194	0.68335	0.823927	0.772552	0.747037		1.01259	1.03212	1.16057	0.607571	0.424301	0.38489	1.30472	0.680646	0.797608	0.82278		1.10128	0.975855	1.15231	0.628289	0.597002	0.651568	0.74607	0.620817	0.930444	0.822626
50	0.915466	0.864332	0.67231	0.467411	0.494356	0.54868	0.773101	0.641904	0.458718	1.48021	1.51745	1.61171	0.87047		0.939246	0.843563	0.836931	0.647735	0.491168	0.589535	0.667508	0.808102	0.756834	0.73118		1.0385	1.05755	1.17758	0.617611	0.43768	0.40157	1.30819	0.689762	0.804142	0.836954		1.08316	0.961475	1.13415	0.618971	0.587951	0.642747	0.7332	0.60988	0.916457	0.809776
50.5	0.898778	0.849603	0.66001	0.459195	0.48503	0.539496	0.760998	0.62985	0.448668	1.45785	1.497	1.59035	0.856402		0.91843	0.825439	0.81944	0.634217	0.47928	0.57781	0.652139	0.792507	0.741478	0.715638		1.06463	1.08361	1.19535	0.628869	0.451629	0.418774	1.31139	0.699194	0.811207	0.851628		1.06517	0.947007	1.11594	0.609522	0.578957	0.634186	0.720338	0.598791	0.902268	0.796908
51	0.882348	0.83496	0.64776	0.450951	0.475944	0.530407	0.749147	0.617906	0.438757	1.43578	1.47689	1.56969	0.842545		0.898092	0.807622	0.802196	0.621184	0.467658	0.565882	0.637344	0.777319	0.726625	0.700436		1.09126	1.11016	1.21358	0.64135	0.466091	0.436463	1.31501	0.709022	0.819003	0.866882		1.04742	0.932491	1.09769	0.599821	0.570262	0.625817	0.707716	0.587696	0.888118	0.784115
51.5	0.866204	0.820454	0.635561	0.442759	0.467147	0.521394	0.737837	0.606225	0.429089	1.41425	1.45748	1.54997	0.829031		0.878226	0.790133	0.785172	0.608618	0.456308	0.553733	0.623233	0.762581	0.712281	0.685587		1.11806	1.1373	1.23204	0.654774	0.480998	0.454697	1.31902	0.719292	0.827498	0.882631		1.02975	0.917876	1.0795	0.589931	0.561835	0.617319	0.695301	0.576666	0.874012	0.771355
52	0.85047	0.806135	0.623512	0.434792	0.458636	0.512485	0.72701	0.594868	0.4197	1.39332	1.43869	1.53136	0.815915		0.858846	0.772904	0.76847	0.59654	0.44533	0.541461	0.609661	0.748337	0.698491	0.671116		1.14537	1.16486	1.25081	0.668905	0.49633	0.473348	1.3234	0.729867	0.836482	0.89882		1.01239	0.903161	1.06151	0.579961	0.553643	0.608573	0.68321	0.565842	0.860238	0.758725
52.5	0.835333	0.792136	0.611621	0.426931	0.450498	0.503664	0.716541	0.5838	0.410657	1.37299	1.42053	1.51367	0.803198		0.840037	0.756029	0.752028	0.584839	0.434861	0.529155	0.596534	0.734464	0.685171	0.657013		1.17302	1.1925	1.26942	0.683157	0.512094	0.492381	1.32768	0.740527	0.845683	0.915163		0.995412	0.888471	1.04374	0.569802	0.545636	0.599462	0.67131	0.555173	0.846738	0.746194
53	0.820822	0.778468	0.599979	0.419189	0.442813	0.494885	0.706713	0.573237	0.4021	1.35324	1.40297	1.49693	0.790945		0.821826	0.739533	0.735901	0.573342	0.424896	0.516953	0.584013	0.721083	0.672392	0.643327		1.2005	1.21989	1.28745	0.69727	0.528245	0.511638	1.33182	0.751138	0.85486	0.931423		0.978955	0.873846	1.0263	0.559567	0.537748	0.589946	0.6598	0.544777	0.833724	0.733851
53.5	0.806897	0.765084	0.58861	0.411475	0.435434	0.486093	0.697235	0.563159	0.393899	1.33391	1.38592	1.48067	0.779033		0.804243	0.723481	0.720228	0.561835	0.415214	0.504902	0.571964	0.708119	0.660047	0.630004		1.22711	1.24642	1.30445	0.710634	0.544571	0.530807	1.3349	0.761178	0.863442	0.947057		0.963044	0.859397	1.00931	0.549319	0.529708	0.580044	0.648435	0.534577	0.821036	0.721652
54	0.793579	0.752019	0.577629	0.40368	0.428285	0.477301	0.687933	0.5535	0.386082	1.31497	1.36923	1.46463	0.767403		0.787344	0.707903	0.705134	0.550233	0.40567	0.493079	0.560289	0.695449	0.648167	0.61703		1.25246	1.27142	1.32001	0.722939	0.560703	0.549516	1.33622	0.770079	0.870806	0.961573		0.947855	0.845206	0.992969	0.539058	0.521428	0.569918	0.637303	0.524591	0.808848	0.709686
54.5	0.78064	0.739272	0.566943	0.395685	0.42124	0.468501	0.679032	0.544426	0.378718	1.29618	1.35266	1.44834	0.75597		0.770974	0.692764	0.690537	0.538408	0.395948	0.481553	0.549186	0.683171	0.636808	0.604372		1.27519	1.294	1.33315	0.733751	0.575941	0.56741	1.33561	0.777639	0.876561	0.974362		0.933141	0.831289	0.977259	0.528806	0.512783	0.55972	0.626536	0.51495	0.797132	0.697957
55	0.767922	0.726778	0.556513	0.387607	0.414239	0.459786	0.670655	0.535974	0.371814	1.2777	1.33621	1.43184	0.744753		0.755077	0.678049	0.676484	0.526446	0.38597	0.470382	0.53873	0.671405	0.625992	0.592059		1.29428	1.31333	1.34337	0.743135	0.589815	0.583967	1.33309	0.78345	0.880482	0.98499		0.918818	0.817614	0.962255	0.518826	0.503954	0.549676	0.616234	0.505736	0.786063	0.686575
55.5	0.755311	0.71453	0.546242	0.379394	0.407132	0.451202	0.662522	0.528128	0.365325	1.25929	1.3195	1.41469	0.733605		0.739559	0.663753	0.662857	0.514406	0.375666	0.459509	0.528822	0.660157	0.615779	0.580056		1.30901	1.32856	1.34994	0.750728	0.60153	0.598762	1.32847	0.787334	0.88242	0.992973		0.904803	0.804323	0.947881	0.509086	0.494891	0.539835	0.606353	0.497005	0.775549	0.675525
56	0.74286	0.70255	0.536123	0.371165	0.399924	0.442822	0.654805	0.520816	0.359295	1.24094	1.30232	1.39695	0.722548		0.724392	0.649867	0.649597	0.502511	0.365139	0.449018	0.51955	0.649413	0.606185	0.568408		1.31883	1.33907	1.35259	0.756442	0.610383	0.61137	1.322	0.789338	0.882195	0.998025		0.891167	0.79136	0.934152	0.499749	0.485773	0.530268	0.597089	0.488839	0.765772	0.664908
56.5	0.730427	0.690782	0.526018	0.362883	0.392632	0.434707	0.647402	0.514007	0.35368	1.22252	1.28462	1.37867	0.711528		0.709483	0.636318	0.636532	0.490771	0.354472	0.438896	0.510867	0.639277	0.597102	0.55708		1.32329	1.34445	1.35101	0.760022	0.616052	0.621523	1.31408	0.789619	0.879954	1		0.877735	0.77866	0.920888	0.490795	0.476711	0.521	0.588397	0.481189	0.756549	0.654658
57	0.718087	0.679082	0.515947	0.354659	0.385384	0.426897	0.639983	0.507435	0.348342	1.20406	1.26662	1.36008	0.700548		0.694868	0.623107	0.623675	0.479313	0.343958	0.429121	0.502569	0.62955	0.58844	0.546067		1.32263	1.34484	1.34545	0.761545	0.618662	0.628904	1.30466	0.788042	0.876006	0.998971		0.86461	0.766248	0.908112	0.482277	0.467877	0.512068	0.579984	0.473923	0.747848	0.644772
57.5	0.705825	0.667381	0.505898	0.346335	0.378201	0.4193	0.632475	0.501175	0.343346	1.18544	1.2486	1.34122	0.689599		0.680505	0.610115	0.611008	0.468043	0.333616	0.419708	0.494606	0.620331	0.580327	0.535362		1.3173	1.34045	1.33618	0.760689	0.618018	0.633602	1.29408	0.785198	0.870598	0.995123		0.851811	0.754166	0.895784	0.474049	0.459171	0.503339	0.57194	0.467172	0.739678	0.635234
58	0.693673	0.655603	0.495825	0.337978	0.371157	0.411885	0.624899	0.495058	0.338616	1.16676	1.23122	1.32237	0.678754		0.666355	0.597263	0.598521	0.457032	0.323497	0.410696	0.486928	0.611462	0.5726	0.524928		1.30784	1.33189	1.32368	0.757544	0.614544	0.635519	1.2827	0.78108	0.863855	0.988738		0.839369	0.742197	0.883878	0.466149	0.450729	0.494867	0.564155	0.460778	0.732016	0.626015
58.5	0.68144	0.643754	0.485653	0.329588	0.364275	0.404658	0.617277	0.489087	0.334152	1.1482	1.21524	1.30387	0.668099		0.652317	0.584516	0.586154	0.446208	0.313663	0.401982	0.479462	0.602903	0.56527	0.51472		1.29479	1.31981	1.30841	0.752415	0.608747	0.634765	1.27083	0.775872	0.856238	0.980209		0.827104	0.730381	0.872255	0.458438	0.442544	0.486596	0.556561	0.45472	0.724755	0.617039
59	0.669252	0.631756	0.475425	0.321316	0.35758	0.397584	0.609671	0.483379	0.329975	1.12972	1.20077	1.28568	0.657676		0.638431	0.571891	0.573998	0.435687	0.304185	0.393653	0.472212	0.594614	0.558416	0.504787		1.27894	1.30505	1.29098	0.745615	0.60101	0.631326	1.25878	0.769844	0.848094	0.96996		0.815141	0.718803	0.86103	0.451005	0.434663	0.47862	0.549076	0.44918	0.718071	0.608399
59.5	0.657069	0.619695	0.465105	0.313036	0.351036	0.390652	0.60233	0.478104	0.326168	1.11137	1.18771	1.26779	0.647505		0.624648	0.55928	0.562019	0.425366	0.294943	0.385711	0.465261	0.586765	0.552061	0.495117		1.26083	1.28804	1.27192	0.737318	0.591522	0.625648	1.24685	0.763349	0.839481	0.958329		0.803444	0.707398	0.850166	0.443741	0.427049	0.470919	0.541934	0.444161	0.711955	0.600085
60	0.644895	0.607594	0.454665	0.304952	0.344609	0.38391	0.595175	0.47306	0.322563	1.09331	1.17551	1.25029	0.637544		0.610983	0.546832	0.550129	0.415359	0.286005	0.378098	0.458522	0.579069	0.545954	0.485661		1.24104	1.26955	1.25169	0.728075	0.580897	0.617717	1.23499	0.756145	0.830412	0.945614		0.792026	0.696187	0.839559	0.43673	0.419763	0.463561	0.534941	0.439467	0.706146	0.592042
60.5	0.63268	0.595534	0.444162	0.296994	0.33834	0.377345	0.588328	0.468368	0.319179	1.07568	1.16337	1.23313	0.627759		0.597397	0.534516	0.538312	0.405589	0.277378	0.370823	0.452059	0.571533	0.540075	0.476409		1.22001	1.24979	1.23072	0.718191	0.569282	0.607971	1.22306	0.748413	0.821158	0.932067		0.780788	0.685218	0.829206	0.429982	0.412795	0.456555	0.528147	0.435184	0.70068	0.584284
61	0.620571	0.583401	0.433673	0.289137	0.332263	0.370953	0.581808	0.464125	0.31604	1.05862	1.15038	1.21623	0.618099		0.58398	0.522339	0.526662	0.396107	0.269041	0.363949	0.445968	0.564276	0.534336	0.467407		1.19833	1.22921	1.20934	0.707773	0.556868	0.596948	1.21123	0.740401	0.811869	0.917997		0.769882	0.674448	0.819287	0.423561	0.406168	0.449997	0.521511	0.431401	0.695618	0.576875
61.5	0.60846	0.571299	0.423202	0.281341	0.326346	0.364731	0.575651	0.460226	0.313093	1.0424	1.13616	1.19965	0.608547		0.570642	0.510253	0.51514	0.386814	0.260928	0.357404	0.440363	0.557291	0.528649	0.458609		1.17617	1.20795	1.1878	0.696956	0.543866	0.585064	1.19935	0.732133	0.802634	0.903547		0.759194	0.663813	0.809688	0.417386	0.399813	0.443814	0.515076	0.427956	0.690861	0.569734
62	0.596403	0.559237	0.412778	0.273719	0.320536	0.358654	0.569691	0.456561	0.31033	1.02726	1.12068	1.18335	0.5991		0.557475	0.49832	0.503725	0.377802	0.253041	0.351127	0.435305	0.550415	0.522862	0.450008		1.15391	1.1865	1.16618	0.68595	0.530534	0.572552	1.18742	0.723674	0.793474	0.888909		0.748756	0.653414	0.800369	0.411532	0.393705	0.437886	0.508676	0.424922	0.686397	0.562851
62.5	0.584442	0.547254	0.402491	0.266173	0.314936	0.352756	0.564022	0.453299	0.307853	1.01319	1.10407	1.16713	0.589801		0.5445	0.486537	0.49255	0.369056	0.245369	0.345195	0.430996	0.543875	0.517088	0.441685		1.13167	1.16481	1.14467	0.674849	0.516971	0.559876	1.17555	0.715313	0.784652	0.874262		0.738592	0.643215	0.791458	0.405949	0.387854	0.43228	0.502438	0.422454	0.682536	0.556308
63	0.572616	0.535356	0.392313	0.258702	0.309477	0.347031	0.558571	0.450429	0.30571	1.00013	1.08683	1.15095	0.580677		0.53179	0.474994	0.481606	0.360576	0.237904	0.339554	0.427475	0.537742	0.51135	0.433666		1.10956	1.14325	1.12337	0.663597	0.50334	0.547239	1.16422	0.707299	0.776215	0.859788		0.728756	0.63329	0.78297	0.400598	0.382213	0.426947	0.496362	0.420598	0.679314	0.550116
63.5	0.560901	0.523637	0.382239	0.251346	0.304132	0.341468	0.553113	0.447825	0.303807	0.987783	1.06935	1.1345	0.571675		0.519311	0.463632	0.470797	0.352311	0.230625	0.334215	0.424598	0.531832	0.505632	0.425884		1.08756	1.12197	1.10234	0.652371	0.489837	0.534607	1.15329	0.699433	0.768032	0.845494		0.719151	0.623601	0.774722	0.39543	0.376742	0.421799	0.490441	0.419282	0.676652	0.544202
64	0.549389	0.512072	0.372281	0.244136	0.29891	0.336054	0.547619	0.445493	0.302107	0.97585	1.05188	1.11773	0.562793		0.507119	0.452521	0.460143	0.344328	0.223527	0.32915	0.422155	0.526065	0.499937	0.418327		1.06584	1.10116	1.08167	0.641319	0.476567	0.522229	1.14288	0.691571	0.760043	0.831476		0.709859	0.614133	0.766773	0.390474	0.371502	0.416786	0.484709	0.418595	0.674581	0.538601
64.5	0.538008	0.500649	0.362443	0.23702	0.293838	0.330781	0.542154	0.443547	0.30054	0.963841	1.03442	1.10051	0.553979		0.495075	0.441703	0.449621	0.336579	0.216657	0.324391	0.419911	0.520486	0.494423	0.410983		1.04435	1.08041	1.0614	0.630467	0.463562	0.510086	1.13324	0.683702	0.752493	0.817746		0.700779	0.604872	0.759109	0.385666	0.366472	0.411986	0.479209	0.418543	0.673171	0.533312
65	0.526792	0.489368	0.352701	0.230019	0.28879	0.325541	0.536673	0.441957	0.299043	0.951412	1.01711	1.0829	0.545192		0.483163	0.431077	0.439152	0.328978	0.209933	0.319782	0.41761	0.514925	0.489083	0.403745		1.02317	1.06009	1.04141	0.619721	0.45076	0.498307	1.12438	0.675655	0.745148	0.804293		0.691858	0.595713	0.751613	0.380963	0.361536	0.407214	0.473898	0.419043	0.672325	0.52824
65.5	0.515748	0.478183	0.343074	0.223262	0.283782	0.320331	0.531262	0.440569	0.297496	0.938396	0.999839	1.06493	0.536406		0.471372	0.420622	0.428765	0.321538	0.203386	0.31533	0.415068	0.509269	0.483928	0.396586		1.00243	1.04017	1.02179	0.609355	0.438342	0.486837	1.11582	0.66715	0.737731	0.791069		0.683092	0.586612	0.744252	0.376398	0.356708	0.402506	0.46875	0.4199	0.671993	0.523357
66	0.504912	0.467142	0.333551	0.216651	0.2788	0.31507	0.526025	0.439308	0.295828	0.924906	0.982775	1.04699	0.527663		0.459662	0.410473	0.41849	0.314154	0.196993	0.310942	0.412144	0.503536	0.479049	0.389494		0.982152	1.0206	1.00262	0.599239	0.426233	0.475726	1.10733	0.658149	0.729977	0.778003		0.674493	0.57761	0.737078	0.371905	0.351941	0.397784	0.46368	0.42089	0.672176	0.518618
66.5	0.494239	0.456264	0.324104	0.210099	0.273833	0.309681	0.520944	0.438132	0.294053	0.910845	0.965898	1.02901	0.518925		0.447988	0.400561	0.408294	0.306693	0.190768	0.306568	0.408879	0.497927	0.474561	0.382471		0.962271	1.00113	0.983734	0.589246	0.414336	0.46493	1.09896	0.648925	0.721779	0.765034		0.665963	0.568728	0.729946	0.367406	0.347133	0.393076	0.458595	0.42175	0.67281	0.513934
67	0.483751	0.445557	0.314754	0.203621	0.268874	0.304108	0.515993	0.436849	0.292118	0.896562	0.949381	1.01133	0.510241		0.436416	0.390901	0.398235	0.299139	0.184677	0.302078	0.405468	0.492614	0.470497	0.375558		0.942816	0.982309	0.965217	0.579293	0.402753	0.454529	1.0901	0.639618	0.712775	0.752157		0.657521	0.559808	0.722851	0.362882	0.342279	0.388337	0.453547	0.422148	0.673693	0.50923
67.5	0.473443	0.43502	0.305461	0.197247	0.263933	0.29837	0.511094	0.435257	0.289908	0.882251	0.933269	0.994048	0.501609		0.424961	0.381527	0.388316	0.291493	0.178776	0.297492	0.401938	0.487803	0.466928	0.368804		0.923679	0.963844	0.947226	0.569446	0.391511	0.444348	1.08044	0.630549	0.702835	0.739319		0.649134	0.550938	0.715829	0.358365	0.337431	0.383591	0.448416	0.421773	0.674581	0.504451
68	0.463285	0.424707	0.296274	0.190872	0.258989	0.292426	0.50606	0.433517	0.287411	0.86798	0.917596	0.977223	0.493028		0.413578	0.372365	0.378539	0.283732	0.173012	0.292628	0.398354	0.483697	0.463938	0.362205		0.904758	0.94569	0.929633	0.559563	0.380463	0.434421	1.07019	0.622116	0.692166	0.726555		0.640701	0.542072	0.708873	0.353748	0.332511	0.378768	0.443069	0.420614	0.675243	0.499511
68.5	0.453217	0.414568	0.287179	0.18458	0.254004	0.286342	0.500833	0.431773	0.284736	0.8536	0.902125	0.960594	0.484463		0.402344	0.363357	0.36892	0.275989	0.167401	0.287433	0.39496	0.480414	0.461364	0.355798		0.886092	0.927673	0.912288	0.549642	0.369614	0.424735	1.05929	0.614735	0.681148	0.713914		0.632145	0.533175	0.701911	0.349078	0.327519	0.37388	0.437638	0.418709	0.67532	0.494375
69	0.443231	0.404573	0.278212	0.178346	0.248966	0.280194	0.495316	0.430154	0.28189	0.839354	0.88694	0.94434	0.47596		0.39148	0.354534	0.359431	0.268285	0.161931	0.281877	0.391757	0.477568	0.458987	0.349539		0.86758	0.910186	0.895309	0.539813	0.359064	0.415143	1.0474	0.608307	0.669929	0.701415		0.623448	0.524145	0.695004	0.344285	0.322441	0.368885	0.432042	0.416145	0.674573	0.488996
69.5	0.433358	0.394758	0.269337	0.172204	0.243849	0.274048	0.489433	0.428851	0.278973	0.825014	0.871891	0.928152	0.467489		0.381287	0.345772	0.350053	0.260666	0.156581	0.276014	0.388617	0.474764	0.456469	0.343358		0.849244	0.892778	0.878676	0.530243	0.348715	0.405596	1.035	0.602569	0.658925	0.689083		0.614533	0.515054	0.688105	0.339393	0.317222	0.363756	0.426077	0.413249	0.672927	0.483368
70	0.423534	0.385092	0.26058	0.166032	0.238664	0.267881	0.483305	0.42804	0.276071	0.810552	0.856863	0.911985	0.45905		0.371987	0.337127	0.340797	0.253167	0.151288	0.26981	0.385659	0.471617	0.453464	0.337213		0.831133	0.875637	0.862283	0.52072	0.338512	0.396045	1.02244	0.597067	0.648916	0.676973		0.605332	0.505834	0.681135	0.334254	0.311763	0.35846	0.419801	0.410439	0.670261	0.477475
70.5	0.413747	0.375531	0.251854	0.159821	0.23342	0.261772	0.476945	0.427466	0.273118	0.796025	0.841868	0.895814	0.450615		0.3637	0.328677	0.331597	0.245782	0.146075	0.263434	0.382831	0.467603	0.449566	0.331029		0.813161	0.858635	0.846079	0.511352	0.328534	0.386493	1.00942	0.591134	0.640091	0.664988		0.595856	0.496468	0.67395	0.328903	0.306118	0.352947	0.413282	0.407872	0.666587	0.471332
71	0.403972	0.366081	0.243187	0.153539	0.228125	0.255682	0.470375	0.426908	0.269985	0.781629	0.82708	0.879812	0.442198		0.356343	0.320344	0.322454	0.238457	0.140923	0.256996	0.380039	0.462495	0.444809	0.324762		0.795142	0.841923	0.830144	0.5022	0.318769	0.376926	0.99623	0.584229	0.632636	0.653133		0.585993	0.486896	0.666552	0.323265	0.300238	0.347234	0.40638	0.405828	0.66242	0.464978
71.5	0.394164	0.356717	0.234534	0.14724	0.222807	0.249603	0.463639	0.425948	0.266443	0.767251	0.812385	0.863862	0.433716		0.349523	0.312111	0.313398	0.231257	0.135824	0.250527	0.377189	0.456342	0.439115	0.318365		0.777046	0.825223	0.814345	0.493105	0.309146	0.367391	0.983064	0.576038	0.626318	0.641297		0.575659	0.477167	0.658874	0.317443	0.294137	0.341265	0.399023	0.404273	0.657887	0.458414
72	0.384302	0.347427	0.225932	0.140841	0.217483	0.243502	0.456851	0.424273	0.262342	0.753062	0.797914	0.848117	0.42517		0.342639	0.304054	0.304406	0.224122	0.130739	0.244061	0.37435	0.449297	0.432783	0.311828		0.758594	0.808787	0.79864	0.483867	0.299626	0.357823	0.969792	0.566631	0.620862	0.629402		0.564835	0.467252	0.650932	0.311381	0.287778	0.335026	0.39136	0.402938	0.653363	0.451652
72.5	0.374341	0.338198	0.217357	0.134431	0.212206	0.237455	0.449815	0.421635	0.257609	0.739123	0.783762	0.832652	0.416549		0.335126	0.29609	0.295467	0.217064	0.125779	0.237715	0.371344	0.44152	0.426048	0.305128		0.739288	0.792283	0.782973	0.474803	0.290335	0.348355	0.956169	0.55612	0.615202	0.617281		0.553339	0.457115	0.642703	0.305229	0.28127	0.328576	0.383237	0.401384	0.649431	0.444698
73	0.364257	0.329086	0.208901	0.128032	0.206925	0.231385	0.442695	0.418141	0.252377	0.725346	0.76987	0.817425	0.40787		0.326773	0.288183	0.28668	0.210085	0.120839	0.23144	0.368296	0.433423	0.419247	0.29833		0.718595	0.776041	0.767511	0.465672	0.281103	0.338898	0.942624	0.544956	0.608829	0.604914		0.541004	0.446793	0.634347	0.298902	0.274494	0.321916	0.374725	0.399304	0.646423	0.437545
73.5	0.353957	0.320037	0.200496	0.1216	0.201688	0.225327	0.435586	0.413853	0.246709	0.711568	0.756049	0.802279	0.399096		0.317518	0.280362	0.277989	0.203139	0.115937	0.22517	0.365147	0.425145	0.412449	0.291429		0.696071	0.760021	0.752227	0.456366	0.271893	0.329448	0.929226	0.533334	0.601191	0.592197		0.527819	0.436272	0.62582	0.292416	0.267501	0.315	0.365876	0.396246	0.644205	0.430128
74	0.343386	0.31108	0.192158	0.115141	0.196456	0.219239	0.428477	0.409041	0.240821	0.697837	0.742365	0.787247	0.390271		0.307571	0.272579	0.269347	0.196214	0.111066	0.218922	0.36195	0.416863	0.405904	0.28449		0.671514	0.744244	0.737126	0.446968	0.262735	0.319965	0.915924	0.521403	0.592349	0.579136		0.51375	0.425542	0.617085	0.28578	0.260272	0.307866	0.356786	0.39213	0.642837	0.42245
74.5	0.3323	0.302151	0.183846	0.108613	0.191208	0.213079	0.421357	0.403871	0.234786	0.684014	0.728634	0.772245	0.381342		0.297167	0.264826	0.26077	0.189238	0.106246	0.212651	0.358668	0.408588	0.399403	0.277506		0.645181	0.728521	0.722222	0.4374	0.25349	0.310465	0.902783	0.509205	0.582172	0.565716		0.498744	0.414568	0.608128	0.278877	0.25283	0.300474	0.347444	0.386964	0.641689	0.414413
75	0.320502	0.293272	0.175589	0.10207	0.185918	0.206832	0.414476	0.398549	0.228733	0.670126	0.71484	0.757243	0.372346		0.28668	0.257113	0.252267	0.182222	0.101421	0.20631	0.3554	0.400395	0.392963	0.27053		0.618215	0.713133	0.707481	0.427462	0.244066	0.300856	0.890055	0.496881	0.571146	0.552144		0.483039	0.40341	0.598938	0.27171	0.245157	0.292827	0.338092	0.380911	0.640127	0.406023
75.5	0.307989	0.284336	0.16728	0.0954551	0.18067	0.200505	0.407653	0.393074	0.222575	0.656236	0.701042	0.74227	0.363257		0.276236	0.249337	0.243749	0.175146	0.0966795	0.199881	0.351942	0.392174	0.386499	0.263516		0.592219	0.697788	0.692725	0.417239	0.234558	0.291246	0.877394	0.484343	0.559529	0.53856		0.466775	0.39198	0.58936	0.264352	0.237305	0.2849	0.328576	0.374115	0.637649	0.397224
76	0.295076	0.275385	0.158979	0.0888208	0.175372	0.194062	0.400744	0.387446	0.216304	0.642395	0.687305	0.727395	0.354107		0.266054	0.241574	0.235255	0.168016	0.091973	0.193387	0.348257	0.383828	0.379945	0.256477		0.568613	0.682436	0.677923	0.406728	0.224857	0.281491	0.864469	0.471501	0.547411	0.525048		0.450146	0.38036	0.579441	0.256822	0.229238	0.276743	0.318867	0.366712	0.633853	0.38802
76.5	0.282022	0.266446	0.150703	0.0821451	0.17004	0.187555	0.393804	0.381718	0.20997	0.628536	0.673621	0.712624	0.344932		0.256161	0.233849	0.22686	0.160801	0.0873086	0.186821	0.344425	0.37536	0.373255	0.249427		0.548328	0.66714	0.66319	0.395857	0.21494	0.271676	0.851609	0.458599	0.534894	0.511804		0.433507	0.368569	0.569307	0.249086	0.220966	0.268354	0.309029	0.35882	0.628699	0.378482
77	0.269257	0.257556	0.142477	0.0755268	0.164686	0.181068	0.386799	0.375883	0.203587	0.614878	0.660224	0.698114	0.335838		0.246668	0.22616	0.218576	0.153621	0.0827085	0.180248	0.34038	0.36683	0.366563	0.242417		0.531669	0.651993	0.6484	0.384805	0.205024	0.261869	0.838463	0.445582	0.522139	0.498883		0.417203	0.356717	0.558906	0.24138	0.212586	0.259817	0.299042	0.350556	0.622509	0.368746
77.5	0.25725	0.248698	0.134252	0.0688191	0.159279	0.174556	0.379659	0.369979	0.197151	0.601334	0.647	0.683779	0.326813		0.237472	0.218503	0.210375	0.146369	0.0781488	0.17363	0.336132	0.358275	0.359908	0.235424		0.517865	0.636884	0.633687	0.373518	0.195054	0.252111	0.825046	0.432429	0.509211	0.4862		0.401413	0.344763	0.548316	0.233598	0.204063	0.251083	0.288839	0.342067	0.615544	0.358854
78	0.246068	0.239913	0.126101	0.0620837	0.153724	0.16801	0.372449	0.364022	0.19068	0.587819	0.633856	0.669545	0.317856		0.228501	0.210956	0.202298	0.139063	0.0735951	0.167037	0.33176	0.349753	0.353322	0.228476		0.5055	0.621852	0.619089	0.362021	0.184965	0.242356	0.811444	0.419178	0.496009	0.473602		0.386393	0.332782	0.537623	0.225726	0.19544	0.242239	0.278517	0.333362	0.608048	0.348903
78.5	0.235459	0.231177	0.11798	0.0553248	0.148095	0.161461	0.365236	0.358097	0.184215	0.5744	0.620896	0.655452	0.308983		0.219485	0.203461	0.194353	0.13179	0.0691111	0.160473	0.327305	0.341376	0.34681	0.221574		0.493664	0.607003	0.604652	0.350443	0.174975	0.232822	0.797943	0.405957	0.482799	0.46114		0.372229	0.320743	0.526839	0.217849	0.186737	0.233271	0.268132	0.32457	0.600355	0.338969
79	0.225251	0.222454	0.109847	0.0485155	0.142329	0.154867	0.35807	0.352201	0.177711	0.561133	0.60807	0.641466	0.30016		0.210255	0.19606	0.186476	0.124539	0.064679	0.153957	0.322714	0.333195	0.340438	0.214701		0.481402	0.592219	0.590254	0.338767	0.165025	0.223485	0.784356	0.392718	0.469689	0.448657		0.358614	0.308614	0.515853	0.209957	0.177982	0.224165	0.257779	0.31577	0.592521	0.329029
79.5	0.215217	0.213714	0.101661	0.0416081	0.136443	0.148189	0.351003	0.346353	0.171194	0.547816	0.595201	0.627435	0.291319		0.200688	0.188722	0.178662	0.117267	0.0603081	0.147446	0.318042	0.325187	0.334201	0.207836		0.468024	0.577436	0.57598	0.326971	0.154999	0.21428	0.771048	0.379572	0.456553	0.436096		0.345318	0.296352	0.504785	0.201963	0.16909	0.214915	0.24743	0.306952	0.584586	0.319043
80	0.205058	0.204985	0.0934788	0.034625	0.13039	0.141404	0.343875	0.34045	0.164556	0.53445	0.582383	0.61341	0.282422		0.19075	0.18148	0.17096	0.110062	0.0559696	0.141027	0.313214	0.317253	0.327976	0.200966		0.45348	0.56274	0.561757	0.315123	0.144968	0.205238	0.757714	0.366409	0.44331	0.423415		0.332213	0.28401	0.493593	0.193892	0.160076	0.205545	0.237039	0.29804	0.576474	0.308987
80.5	0.194619	0.1963	0.0852737	0.0275291	0.124219	0.134585	0.336625	0.334503	0.157853	0.521074	0.569594	0.599393	0.273464		0.180536	0.17432	0.163346	0.102912	0.0517042	0.134622	0.308214	0.309448	0.32181	0.194101		0.437995	0.548149	0.54758	0.303167	0.13505	0.196339	0.744404	0.353221	0.430193	0.410678		0.31919	0.271571	0.482319	0.185768	0.150965	0.195989	0.226605	0.289108	0.568229	0.29886
81	0.183806	0.187651	0.0770803	0.0202914	0.117874	0.127717	0.329336	0.328574	0.151148	0.507653	0.556806	0.585385	0.264443		0.1702	0.167235	0.155827	0.0958195	0.0474402	0.128269	0.303163	0.30186	0.315858	0.187297		0.421539	0.533507	0.533381	0.291066	0.125072	0.187608	0.731076	0.340243	0.41723	0.397858		0.306123	0.25907	0.470958	0.177532	0.141745	0.186262	0.216211	0.28025	0.559919	0.288674
81.5	0.172669	0.179018	0.0689282	0.0129084	0.111387	0.120758	0.321947	0.322588	0.14438	0.494216	0.544066	0.571451	0.25536		0.159897	0.160156	0.148436	0.0887874	0.043163	0.121976	0.298056	0.294395	0.310013	0.180542		0.404546	0.518973	0.519233	0.278854	0.115072	0.178955	0.717681	0.327333	0.40421	0.384984		0.293161	0.246541	0.459621	0.169175	0.132413	0.176415	0.205696	0.27137	0.551487	0.278431
82	0.161417	0.17043	0.0608481	0.00538849	0.10467	0.113729	0.314337	0.316555	0.137557	0.480778	0.531403	0.557575	0.246224		0.149678	0.153105	0.141131	0.0818491	0.0388322	0.115764	0.292895	0.287121	0.30432	0.173855		0.387444	0.504667	0.505179	0.266488	0.105107	0.170392	0.704215	0.314467	0.391392	0.37215		0.280373	0.233997	0.448279	0.160695	0.123004	0.16643	0.195189	0.262583	0.542957	0.268168
82.5	0.150188	0.161873	0.0527983	-0.00223184	0.0978097	0.10672	0.306579	0.310527	0.130771	0.467383	0.518771	0.543744	0.237078		0.139586	0.146028	0.133862	0.075016	0.034495	0.109613	0.287761	0.280163	0.298953	0.167275		0.370421	0.490419	0.491178	0.25411	0.095201	0.16195	0.690894	0.301863	0.378818	0.359428		0.267671	0.221424	0.436984	0.152134	0.113584	0.156314	0.18475	0.253932	0.534472	0.257918
83	0.13917	0.153345	0.0447897	-0.0099759	0.09076	0.0996449	0.298752	0.304557	0.123981	0.454077	0.506293	0.53003	0.227952		0.129543	0.138933	0.126613	0.0683468	0.0301158	0.103622	0.282705	0.273507	0.293868	0.160806		0.353741	0.476288	0.477269	0.241773	0.0852968	0.15362	0.677905	0.289543	0.366389	0.346869		0.254931	0.20887	0.425739	0.143533	0.104099	0.146175	0.174415	0.24546	0.526022	0.247694
83.5	0.128544	0.14485	0.0368194	-0.0179258	0.0835242	0.0924867	0.290602	0.298483	0.117081	0.440792	0.49386	0.516348	0.218789		0.119531	0.131798	0.119368	0.0617478	0.0257359	0.0977565	0.277588	0.267044	0.288914	0.154387		0.337317	0.46228	0.463374	0.229337	0.0754616	0.145267	0.664977	0.277125	0.353863	0.334333		0.242166	0.196349	0.41456	0.134895	0.0945864	0.135952	0.16403	0.237041	0.517433	0.237446
84	0.118089	0.136408	0.0288749	-0.0261456	0.0761307	0.0853323	0.282051	0.292373	0.110127	0.427445	0.481386	0.502566	0.209553		0.109568	0.124651	0.112121	0.0552882	0.0213958	0.0920128	0.272448	0.260857	0.284101	0.148049		0.32099	0.448263	0.449455	0.216842	0.065761	0.137018	0.65231	0.264732	0.341305	0.321853		0.229287	0.183893	0.403472	0.126211	0.0850943	0.125661	0.153709	0.228755	0.508728	0.227201
84.5	0.107461	0.128011	0.0209446	-0.0347698	0.0686318	0.0781402	0.272932	0.286224	0.103115	0.414048	0.46883	0.488721	0.200191		0.0997247	0.117439	0.104836	0.0489633	0.0170706	0.0864016	0.267299	0.254916	0.27938	0.141781		0.304592	0.434053	0.435356	0.204241	0.0561597	0.128849	0.639799	0.252303	0.328614	0.30933		0.216345	0.171505	0.39246	0.1175	0.0756145	0.11533	0.143387	0.220525	0.499842	0.216945
85	0.0966222	0.11964	0.0130421	-0.0439169	0.0609917	0.0708095	0.263043	0.28005	0.0959999	0.400501	0.456167	0.474747	0.190641		0.0901033	0.110164	0.0974837	0.0427566	0.0127586	0.0808795	0.262082	0.249156	0.274618	0.135556		0.287996	0.419721	0.421009	0.191324	0.0465975	0.120613	0.627399	0.239694	0.31585	0.296689		0.203388	0.159201	0.381541	0.108802	0.0660885	0.104958	0.133033	0.212352	0.490714	0.206675
85.5	0.0856737	0.111266	0.00517835	-0.0535853	0.0532364	0.0634129	0.252457	0.273834	0.0888762	0.386893	0.44348	0.460743	0.180955		0.0808031	0.10281	0.0900643	0.0366354	0.00843222	0.0754105	0.256826	0.24357	0.269834	0.129376		0.271091	0.405198	0.406334	0.178078	0.0370574	0.112302	0.614933	0.226991	0.302947	0.283881		0.190419	0.146983	0.370749	0.10005	0.0565695	0.0944802	0.122684	0.204207	0.481393	0.196393
86	0.0746776	0.102937	-0.00263609	-0.0635654	0.0453906	0.0559639	0.241603	0.267683	0.0817593	0.373275	0.430836	0.446769	0.171224		0.071879	0.0954069	0.0825515	0.030659	0.00408387	0.0699726	0.251595	0.238163	0.265012	0.123258		0.253968	0.390538	0.391405	0.164565	0.0275465	0.103834	0.602686	0.214372	0.290006	0.270991		0.177516	0.134848	0.360167	0.0912426	0.0470766	0.0839666	0.112456	0.196107	0.471917	0.186144
86.5	0.0639083	0.0946497	-0.0103897	-0.073545	0.0374375	0.0484292	0.230803	0.261555	0.0746585	0.359633	0.418289	0.432888	0.161526		0.0633148	0.0879014	0.07487	0.0247623	-0.000345764	0.064559	0.246321	0.232816	0.260113	0.117146		0.236493	0.375763	0.376144	0.15081	0.0179927	0.0951446	0.590353	0.201713	0.277071	0.257943		0.164837	0.122828	0.349795	0.0824459	0.0376136	0.073403	0.102299	0.188036	0.462281	0.175949
87	0.0536783	0.0864427	-0.0180558	-0.0831551	0.0293957	0.0407929	0.220768	0.255479	0.0675688	0.346079	0.405937	0.419169	0.152008		0.0550859	0.080322	0.0670841	0.0188649	-0.00484004	0.059097	0.241046	0.227477	0.255142	0.111031		0.218713	0.360991	0.360636	0.136827	0.00835127	0.0862776	0.577843	0.189104	0.264035	0.244753		0.152268	0.11101	0.339725	0.0736568	0.028157	0.0627409	0.0921918	0.180001	0.452555	0.165812
87.5	0.0433872	0.0783516	-0.0256565	-0.0920656	0.021262	0.0331171	0.212098	0.24937	0.0604907	0.332747	0.393901	0.405761	0.14273		0.0471544	0.0726184	0.0592299	0.0129478	-0.00949776	0.0535916	0.235726	0.221973	0.250008	0.104861		0.200624	0.346151	0.344862	0.12266	-0.00137934	0.0771504	0.565036	0.176444	0.250671	0.231358		0.139702	0.0993809	0.329942	0.0648531	0.0186868	0.0519842	0.0821897	0.17195	0.442681	0.155708
88	0.0330136	0.0703745	-0.0332057	-0.100209	0.0130569	0.0253415	0.204659	0.243284	0.0533757	0.319419	0.38191	0.392428	0.133621		0.0394463	0.0647573	0.0513224	0.00694834	-0.0143307	0.0479551	0.230392	0.216253	0.244659	0.0986003		0.182244	0.331233	0.328823	0.108298	-0.0112265	0.0677394	0.551999	0.16368	0.23703	0.217758		0.127272	0.0879511	0.320461	0.0560833	0.00924378	0.0411575	0.0722891	0.163923	0.432704	0.145676
88.5	0.0225031	0.0624787	-0.0407523	-0.107748	0.00476917	0.0174463	0.197947	0.237187	0.0462675	0.306055	0.369925	0.379088	0.124597		0.031908	0.0566182	0.0433253	0.000770114	-0.0194592	0.042173	0.224974	0.210216	0.239084	0.0921787		0.163749	0.316116	0.312423	0.0937313	-0.021277	0.058008	0.538535	0.150814	0.223127	0.203914		0.114851	0.076716	0.311192	0.0473373	-0.000215645	0.0302157	0.0624024	0.155975	0.422628	0.135678
89	0.0117474	0.054655	-0.0482827	-0.114987	-0.00358397	0.00942912	0.19156	0.231073	0.0391488	0.292708	0.357943	0.365781	0.115599		0.0245038	0.0482358	0.0353288	-0.00566406	-0.0249351	0.0361798	0.219525	0.203889	0.233276	0.0855932		0.145341	0.300743	0.295606	0.0787627	-0.0316254	0.047826	0.524685	0.137895	0.208812	0.189783		0.102254	0.0656262	0.302116	0.03861	-0.00977907	0.0191084	0.0526034	0.148107	0.412565	0.12569
89.5	0.000546136	0.0468116	-0.0558348	-0.122257	-0.0120098	0.0013497	0.184725	0.224872	0.0319998	0.27932	0.345973	0.352469	0.106497		0.0172028	0.0395909	0.0272832	-0.0122563	-0.0308174	0.0300655	0.213884	0.197186	0.227149	0.0788097		0.12702	0.284934	0.278192	0.063429	-0.0422661	0.0369986	0.510513	0.124816	0.194152	0.17531		0.0895065	0.0545641	0.293173	0.0299074	-0.019349	0.00791242	0.0428605	0.140338	0.402414	0.115703
90	-0.00987583	0.0388604	-0.0633999	-0.129811	-0.0204917	-0.006815	0.176981	0.218734	0.024891	0.265841	0.333897	0.33906	0.0973226		0.00991089	0.030759	0.0191555	-0.0190266	-0.0370287	0.0238227	0.208149	0.190363	0.220864	0.0718854		0.108912	0.268758	0.260309	0.0478169	-0.0532769	0.0255119	0.496253	0.11189	0.179292	0.160607		0.0768337	0.0435433	0.284373	0.0212609	-0.0288498	-0.00336627	0.0331807	0.132783	0.392407	0.105796
90.5	-0.01974	0.0307489	-0.0710241	-0.137656	-0.0290421	-0.0150553	0.168453	0.212457	0.0177427	0.25238	0.321855	0.325658	0.0880648		0.00264668	0.0217603	0.0108764	-0.025848	-0.043536	0.0175393	0.202107	0.183319	0.214452	0.064813		0.0909822	0.252072	0.241873	0.0319694	-0.0648243	0.013234	0.481613	0.0990064	0.164209	0.145571		0.0641278	0.032528	0.275592	0.0126857	-0.038314	-0.0147433	0.0234943	0.125323	0.382405	0.0958998
91	-0.029091	0.0223571	-0.0787074	-0.145715	-0.0376451	-0.0233688	0.159475	0.206033	0.0105217	0.239016	0.309893	0.312323	0.0787577		-0.00453002	0.0127692	0.00245718	-0.0325549	-0.0502018	0.0112823	0.195814	0.17613	0.208017	0.057687		0.0730414	0.234895	0.222943	0.0159933	-0.077021	0.000241689	0.466781	0.086116	0.148943	0.130215		0.0514626	0.0214554	0.266804	0.0042115	-0.0477289	-0.0261341	0.0138697	0.117913	0.372487	0.0860378
91.5	-0.0378518	0.0135936	-0.0865451	-0.153911	-0.0463309	-0.0317901	0.150211	0.199409	0.00312137	0.225731	0.297951	0.298952	0.0693783		-0.0116587	0.00379238	-0.00619964	-0.0389463	-0.0569352	0.00515806	0.189169	0.168675	0.201631	0.0505207		0.0550833	0.217079	0.203612	0.000139637	-0.089908	-0.0134326	0.451768	0.0732669	0.133619	0.114581		0.0389277	0.0102164	0.257827	-0.00416541	-0.0570103	-0.0375214	0.00414027	0.110452	0.362529	0.076155
92	-0.0459189	0.00456705	-0.0945598	-0.162078	-0.0551279	-0.040406	0.141012	0.192527	-0.004496	0.212489	0.285855	0.285463	0.0599439		-0.0187257	-0.00512683	-0.0150789	-0.0450572	-0.0636601	-0.000858391	0.182226	0.161032	0.195367	0.0433465		0.0372166	0.198743	0.184077	-0.0155883	-0.103614	-0.0276659	0.436517	0.0605434	0.118205	0.0987148		0.0265502	-0.00125978	0.248438	-0.012499	-0.0662369	-0.0490074	-0.00573177	0.102842	0.352675	0.0661968
92.5	-0.0539734	-0.00468617	-0.102799	-0.170192	-0.0640842	-0.0492911	0.131996	0.185207	-0.012466	0.199263	0.273631	0.271779	0.0503654		-0.0257593	-0.013896	-0.0240432	-0.050936	-0.0704174	-0.00675092	0.17496	0.15306	0.189127	0.0361495		0.0193571	0.179876	0.164249	-0.0312924	-0.118159	-0.0422924	0.42092	0.0476258	0.102725	0.0825567		0.0141743	-0.0130984	0.238409	-0.0209693	-0.0755281	-0.0606531	-0.0159155	0.0948579	0.342765	0.0560047
93	-0.0619669	-0.0141317	-0.111261	-0.178186	-0.0732406	-0.0584473	0.123155	0.177498	-0.0207833	0.185971	0.261127	0.257782	0.0406263		-0.0328475	-0.0223435	-0.0328778	-0.0567261	-0.0772011	-0.0125824	0.167503	0.14484	0.182899	0.0289627		0.00149708	0.160823	0.144255	-0.0469798	-0.133298	-0.0571634	0.405215	0.0344148	0.0871811	0.066216		0.00193916	-0.0253882	0.227597	-0.0296623	-0.0850532	-0.0724311	-0.0265347	0.0863935	0.332765	0.0455139
93.5	-0.0698818	-0.0235369	-0.119968	-0.186133	-0.0826176	-0.0678846	0.114349	0.169314	-0.0294851	0.172589	0.248274	0.243477	0.030708		-0.0401723	-0.030568	-0.0415575	-0.0625487	-0.0840638	-0.018358	0.159755	0.136375	0.176544	0.0217117		-0.0161717	0.141639	0.124128	-0.0627466	-0.148874	-0.0722377	0.389194	0.0209621	0.0714208	0.0497014		-0.0102274	-0.038163	0.215899	-0.0386483	-0.0948031	-0.084484	-0.037739	0.0773906	0.322689	0.0346571
94	-0.0778219	-0.0330309	-0.128869	-0.193895	-0.0923033	-0.0776038	0.105816	0.160688	-0.0384858	0.158982	0.234993	0.228757	0.0206021		-0.0478716	-0.0382312	-0.0496042	-0.0686787	-0.0909705	-0.0243005	0.151927	0.127905	0.17009	0.0144738		-0.0337865	0.123185	0.103889	-0.0785444	-0.164435	-0.0873889	0.372978	0.00685633	0.0555776	0.0331479		-0.0221623	-0.0513485	0.203275	-0.0480092	-0.105107	-0.0966331	-0.0495142	0.06768	0.312327	0.0233897
94.5	-0.0858085	-0.0424969	-0.137852	-0.201649	-0.102065	-0.0874326	0.0972681	0.151894	-0.0476294	0.145338	0.221614	0.213897	0.0104233		-0.0556491	-0.0457582	-0.0575356	-0.0748869	-0.0979404	-0.0302232	0.144036	0.119337	0.163558	0.00721522		-0.0514226	0.104677	0.0835784	-0.0944636	-0.180168	-0.102569	0.356747	-0.00742638	0.0396741	0.0165141		-0.0340804	-0.0647301	0.190315	-0.0575457	-0.115545	-0.10889	-0.0615363	0.0577456	0.301931	0.0119627
95	-0.0938578	-0.0522135	-0.147061	-0.209128	-0.112299	-0.0975357	0.0892059	0.142579	-0.0570785	0.131302	0.207606	0.198481	-2.54426e-17		-0.0642437	-0.0523488	-0.0642542	-0.0816645	-0.104909	-0.0365624	0.136127	0.110959	0.156898	7.40149e-17		-0.0690035	0.0879487	0.0631547	-0.110224	-0.195162	-0.117788	0.340223	-0.0228395	0.0236904	6.36065e-17		-0.0455299	-0.0785111	0.176243	-0.0675102	-0.126932	-0.121069	-0.0743107	0.0467712	0.290849	0

## Sheet: ED Fig. 3c
Temperature (°C)	Buffer (apo VnOptE)- twelve replicates (n=4 with 3 technical replicates)												Buffer average		2',3'-cUAMP- nine replicates (n=3 with 3 technical replicates)									2',3'-cUAMP average		3',3'-cUAMP- nine replicates (n=3 with 3 technical replicates)									3',3'-cUAMP average		3',2'-cUAMP- nine replicates (n=3 with 3 technical replicates)									3',2'-cUAMP average
20	0.197527	0.214586	0.180156	0.0564624	0.0974763	0.109585	-0.0229785	-0.0288894	-0.0173183	0.427196	0.400968	0.471214	0.173832		-0.119887	-0.136571	-0.172566	-0.113266	-0.0948703	-0.122194	0.21543	0.222468	0.321457	0		-0.151018	-0.19874	-0.090348	-0.0732575	-0.0724755	-0.0597438	0.252535	0.249288	0.219032	0.00836348		0.0228917	0.00602174	0.0266485	0.177946	0.188646	0.146589	0.361339	0.326217	0.352117	0.178713
20.5	0.196763	0.212579	0.176888	0.0527163	0.0938837	0.105714	-0.0230279	-0.0292964	-0.018826	0.427599	0.40235	0.47338	0.17256		-0.116909	-0.133794	-0.170057	-0.115395	-0.0967153	-0.124185	0.215873	0.222639	0.322096	0.00039467		-0.14992	-0.198399	-0.087871	-0.0762262	-0.0756511	-0.0631542	0.250925	0.247984	0.217201	0.00720991		0.0209807	0.00473686	0.0250151	0.172485	0.183617	0.141021	0.355218	0.32025	0.345217	0.174282
21	0.195999	0.21057	0.173621	0.0489709	0.0902911	0.101843	-0.0230774	-0.0297035	-0.0203337	0.428002	0.403731	0.475545	0.171288		-0.113931	-0.131018	-0.167547	-0.117524	-0.0985602	-0.126177	0.216317	0.222809	0.322735	0.000789333		-0.148821	-0.198057	-0.0853946	-0.0791944	-0.0788266	-0.0665651	0.249316	0.24668	0.21537	0.00605639		0.0190696	0.00345192	0.0233818	0.167024	0.178588	0.135452	0.349096	0.314284	0.338317	0.169852
21.5	0.195234	0.208562	0.170353	0.0452248	0.0866984	0.0979718	-0.0231269	-0.0301105	-0.0218414	0.428404	0.405114	0.477711	0.170016		-0.110952	-0.128241	-0.165038	-0.119653	-0.100405	-0.128168	0.21676	0.22298	0.323374	0.00118405		-0.147723	-0.197716	-0.0829176	-0.0821631	-0.0820017	-0.069976	0.247707	0.245377	0.21354	0.00490298		0.0171585	0.00216703	0.0217485	0.161562	0.173559	0.129883	0.342975	0.308316	0.331416	0.165421
22	0.19447	0.206554	0.167086	0.0414793	0.0831058	0.0941012	-0.0231764	-0.0305176	-0.0233492	0.428807	0.406495	0.479877	0.168744		-0.107974	-0.125464	-0.162529	-0.121782	-0.10225	-0.130159	0.217203	0.22315	0.324014	0.00157872		-0.146625	-0.197374	-0.0804411	-0.0851317	-0.0851772	-0.0733864	0.246098	0.244073	0.211709	0.00374941		0.0152476	0.00088215	0.0201151	0.156101	0.168531	0.124314	0.336854	0.30235	0.324517	0.16099
22.5	0.193706	0.204546	0.163819	0.0377333	0.0795132	0.0902301	-0.0232259	-0.0309246	-0.0248569	0.429209	0.407877	0.482043	0.167472		-0.104996	-0.122687	-0.16002	-0.123912	-0.104095	-0.132151	0.217646	0.223321	0.324653	0.00197333		-0.145526	-0.197032	-0.0779641	-0.0880999	-0.0883527	-0.0767973	0.244489	0.242769	0.209878	0.00259594		0.0133365	-0.00040279	0.0184817	0.150639	0.163502	0.118745	0.330732	0.296383	0.317616	0.156559
23	0.192942	0.202538	0.160551	0.0339872	0.0759206	0.0863589	-0.0232754	-0.0313317	-0.0263646	0.429612	0.409258	0.484209	0.1662		-0.102017	-0.11991	-0.15751	-0.126041	-0.10594	-0.134142	0.218089	0.223492	0.325292	0.00236811		-0.144428	-0.196691	-0.0754872	-0.0910686	-0.0915283	-0.0802078	0.242879	0.241465	0.208047	0.00144237		0.0114255	-0.00168767	0.0168484	0.145178	0.158473	0.113177	0.324611	0.290416	0.310716	0.152129
23.5	0.192619	0.200778	0.15757	0.0305961	0.0726243	0.0827632	-0.0229991	-0.0314682	-0.027564	0.430654	0.411141	0.487008	0.16531		-0.0984709	-0.116651	-0.154533	-0.127989	-0.107482	-0.135908	0.218936	0.22424	0.326502	0.00318273		-0.14291	-0.196038	-0.0725819	-0.0939218	-0.0945594	-0.0834707	0.241651	0.240565	0.20657	0.000589393		0.00947661	-0.00303563	0.0151823	0.139654	0.153349	0.107591	0.318299	0.284312	0.303689	0.147613
24	0.192796	0.199245	0.154905	0.0275513	0.069627	0.079462	-0.0224683	-0.0313469	-0.028465	0.432352	0.413604	0.490464	0.16481		-0.0943776	-0.112812	-0.151048	-0.129752	-0.108702	-0.137269	0.22025	0.225586	0.328312	0.00446532		-0.141003	-0.19507	-0.0692255	-0.0966012	-0.0973672	-0.0864714	0.24085	0.240122	0.205509	8.26381e-05		0.00741807	-0.00439181	0.0134998	0.134077	0.148155	0.101973	0.311816	0.278071	0.296496	0.143013
24.5	0.19346	0.198049	0.152569	0.0248134	0.0668317	0.0764493	-0.0216668	-0.0308961	-0.0290357	0.434767	0.416753	0.494679	0.164731		-0.089649	-0.108362	-0.146981	-0.131296	-0.109579	-0.138136	0.222101	0.227567	0.330759	0.00626933		-0.138603	-0.193718	-0.0653814	-0.0990707	-0.0998332	-0.0891498	0.240589	0.240229	0.204938	0		0.00530637	-0.00577198	0.0118383	0.128477	0.142942	0.0964166	0.305161	0.271717	0.289172	0.138362
25	0.194724	0.197317	0.150591	0.0223731	0.0642577	0.0737681	-0.0205283	-0.0300812	-0.0292454	0.438031	0.420679	0.499787	0.165139		-0.0842214	-0.103198	-0.14232	-0.132565	-0.110051	-0.138636	0.224645	0.230291	0.334059	0.00866709		-0.13567	-0.19193	-0.061024	-0.101277	-0.101883	-0.0915028	0.240928	0.240986	0.20498	0.000400687		0.00314652	-0.00717062	0.0101715	0.122876	0.137724	0.0908525	0.298384	0.265287	0.281753	0.133669
25.5	0.196747	0.197337	0.149024	0.0203611	0.0620048	0.0714991	-0.0189765	-0.0288035	-0.0290035	0.442225	0.425484	0.505868	0.166147		-0.0779638	-0.0972699	-0.137015	-0.133495	-0.110022	-0.138736	0.227936	0.233837	0.338273	0.0117272		-0.132156	-0.189671	-0.0562065	-0.103112	-0.103457	-0.0935296	0.242001	0.24256	0.205762	0.00135467		0.000945786	-0.00859939	0.00845061	0.117311	0.132491	0.0852785	0.29152	0.258809	0.274303	0.128945
26	0.199446	0.19793	0.147898	0.0189166	0.0601247	0.0697089	-0.0169654	-0.0270352	-0.0283293	0.447396	0.431311	0.513038	0.167787		-0.0708496	-0.090504	-0.131027	-0.134034	-0.109467	-0.138503	0.232096	0.238235	0.343471	0.0154909		-0.128013	-0.186888	-0.0508678	-0.104494	-0.10458	-0.0951496	0.243934	0.245022	0.207395	0.00292874		-0.00132478	-0.0100888	0.00665298	0.11178	0.127279	0.0797558	0.284597	0.252285	0.266797	0.124192
26.5	0.202917	0.199233	0.147294	0.0179972	0.0586143	0.0684087	-0.014329	-0.024676	-0.0270979	0.453604	0.438264	0.521393	0.170135		-0.062697	-0.0827863	-0.12425	-0.134132	-0.108337	-0.138004	0.237227	0.24354	0.349769	0.0200366		-0.123128	-0.183469	-0.0448595	-0.105412	-0.105229	-0.0963978	0.246839	0.248487	0.20997	0.00520003		-0.00358245	-0.0116638	0.00479154	0.106279	0.12209	0.074304	0.277634	0.245745	0.259304	0.119434
27	0.207302	0.201305	0.147268	0.0177618	0.0576376	0.0677056	-0.0110522	-0.0216704	-0.0253555	0.461075	0.446489	0.531036	0.173292		-0.0533755	-0.0740348	-0.116654	-0.133703	-0.106584	-0.137211	0.243443	0.249921	0.357292	0.025455		-0.117482	-0.17936	-0.0380427	-0.105822	-0.105505	-0.0972513	0.250858	0.253093	0.213691	0.00824212		-0.00583821	-0.013289	0.00279579	0.100809	0.116906	0.068893	0.270703	0.239248	0.251858	0.114676
27.5	0.212674	0.204221	0.1479	0.0182308	0.0572721	0.0676538	-0.00700948	-0.017925	-0.023038	0.469806	0.456043	0.541995	0.177319		-0.0427256	-0.0641352	-0.108102	-0.132715	-0.104191	-0.135997	0.250697	0.257345	0.365968	0.0317937		-0.110876	-0.174445	-0.030189	-0.105745	-0.105445	-0.097641	0.256088	0.258897	0.218609	0.0121391		-0.0080555	-0.014929	0.000689609	0.095361	0.111707	0.0635502	0.26379	0.232726	0.244385	0.109914
28	0.219065	0.20791	0.149285	0.0194232	0.0575082	0.0683397	-0.00218685	-0.0133983	-0.0201053	0.479952	0.46701	0.554405	0.182267		-0.0307015	-0.0529087	-0.098404	-0.131092	-0.101095	-0.134269	0.259128	0.265899	0.37589	0.0391609		-0.103212	-0.168607	-0.0209357	-0.105158	-0.105012	-0.0974771	0.262643	0.265965	0.22484	0.017005		-0.0102719	-0.016574	-0.00145909	0.0899228	0.106489	0.0582678	0.256833	0.226175	0.236899	0.105142
28.5	0.226671	0.212612	0.151475	0.0211653	0.0584522	0.0698217	0.00365194	-0.00798966	-0.0164922	0.491673	0.479496	0.568311	0.188237		-0.017076	-0.0402252	-0.0874221	-0.12884	-0.0972354	-0.131896	0.26879	0.275704	0.387191	0.0476656		-0.0943276	-0.161732	-0.0100604	-0.104021	-0.104102	-0.0967221	0.270632	0.274468	0.232519	0.0229615		-0.0124787	-0.0181811	-0.00363905	0.084497	0.101252	0.0529826	0.249877	0.219602	0.229414	0.10037
29	0.235627	0.218427	0.154554	0.0236363	0.0602516	0.0722139	0.0106092	-0.00158171	-0.0121419	0.505267	0.493725	0.584004	0.195383		-0.00173835	-0.0259977	-0.0750251	-0.125881	-0.0924863	-0.128756	0.279836	0.286939	0.400057	0.0574386		-0.0840874	-0.15372	0.00251792	-0.102236	-0.102663	-0.095249	0.280256	0.284619	0.241866	0.0301449		-0.0147538	-0.0197482	-0.00588101	0.0790942	0.0960045	0.0477298	0.242973	0.213038	0.221962	0.0956021
29.5	0.245964	0.225487	0.158621	0.0268303	0.0629255	0.0755921	0.0188858	0.00590612	-0.00690368	0.52081	0.509846	0.601638	0.2038		0.0154892	-0.0100751	-0.0609978	-0.12217	-0.0867338	-0.124814	0.292355	0.299669	0.414605	0.068592		-0.0722581	-0.144412	0.0168891	-0.0996938	-0.100539	-0.0929629	0.291644	0.29654	0.252956	0.0386847		-0.0170899	-0.0213317	-0.00816452	0.0737313	0.090778	0.0424834	0.236068	0.206438	0.214507	0.0908245
30	0.257845	0.233903	0.163789	0.0308728	0.0665464	0.0799852	0.0284966	0.0145124	-0.000707896	0.538569	0.528125	0.621459	0.213616		0.0347548	0.00769505	-0.0451885	-0.117655	-0.0799046	-0.119935	0.306605	0.314118	0.431067	0.081284		-0.0587339	-0.133678	0.0331916	-0.0962639	-0.0976151	-0.0897664	0.304988	0.310466	0.266032	0.0487355		-0.0194637	-0.0229645	-0.0104444	0.0683699	0.0855607	0.0372454	0.229166	0.199888	0.207156	0.086057
30.5	0.271408	0.243899	0.170123	0.0358458	0.0712797	0.0854894	0.0397262	0.0244344	0.00655871	0.558688	0.548912	0.643658	0.225002		0.0564155	0.0274808	-0.0275082	-0.112277	-0.0718978	-0.114067	0.322714	0.330422	0.449632	0.0956572		-0.043216	-0.121342	0.0514813	-0.0918751	-0.0937729	-0.0856094	0.320476	0.326611	0.281298	0.0604501		-0.0217902	-0.0246296	-0.0127317	0.0630483	0.0803766	0.0320509	0.222361	0.19338	0.199871	0.0813262
31	0.286791	0.255608	0.177877	0.041981	0.077198	0.0922273	0.0525999	0.0357737	0.0150455	0.581402	0.572469	0.668579	0.238129		0.0805516	0.0493991	-0.00776189	-0.105925	-0.0625338	-0.10716	0.340905	0.348692	0.470495	0.111851		-0.0255438	-0.107214	0.0719528	-0.0864249	-0.0889169	-0.0804171	0.338301	0.345142	0.298937	0.0739796		-0.0240558	-0.0263643	-0.0149936	0.0577655	0.0752519	0.0269204	0.215602	0.186923	0.192692	0.0766378
31.5	0.303925	0.269045	0.187036	0.0492901	0.08435	0.100317	0.0673216	0.0486098	0.0248004	0.606807	0.59896	0.696327	0.253066		0.107402	0.0737084	0.0142163	-0.0985448	-0.0518525	-0.0991967	0.361279	0.369056	0.49373	0.129978		-0.00552414	-0.0910866	0.0949801	-0.0798865	-0.0830075	-0.07415	0.358564	0.366175	0.319073	0.0894598		-0.0261536	-0.0281275	-0.0171267	0.0524684	0.0701364	0.0218047	0.208829	0.180471	0.185558	0.0719843
32	0.323104	0.284443	0.197803	0.0578754	0.0928466	0.109778	0.0839975	0.0631707	0.0359283	0.635157	0.628609	0.727187	0.269992		0.137238	0.100721	0.0386414	-0.0900084	-0.0397066	-0.0900014	0.384009	0.391669	0.519504	0.15023		0.017103	-0.0726969	0.121002	-0.0720907	-0.0759729	-0.0666956	0.381484	0.38995	0.341961	0.107116		-0.0280343	-0.0298582	-0.0190553	0.0471706	0.0650421	0.0167552	0.202047	0.174068	0.178481	0.0674018
32.5	0.344421	0.301966	0.210305	0.067729	0.102769	0.120782	0.102918	0.0796703	0.0485432	0.666873	0.661689	0.761461	0.289094		0.170325	0.13065	0.0657495	-0.0802231	-0.0259209	-0.0795626	0.409287	0.416718	0.548073	0.172789		0.0425903	-0.0518147	0.150289	-0.0629404	-0.0677289	-0.0579834	0.407272	0.416676	0.367771	0.127126		-0.0297673	-0.0315181	-0.020807	0.0419361	0.060009	0.011772	0.195267	0.167657	0.171415	0.0628849
33	0.368072	0.321743	0.224729	0.0789623	0.114191	0.133486	0.124101	0.0981413	0.0627215	0.702227	0.698293	0.799386	0.310504		0.206793	0.163674	0.0957679	-0.0691194	-0.010388	-0.0677597	0.437302	0.444337	0.579533	0.197793		0.0710923	-0.0281677	0.183124	-0.0523059	-0.0582747	-0.0478746	0.436095	0.446535	0.396694	0.149657		-0.0313774	-0.0331365	-0.0224014	0.0367155	0.055055	0.00683628	0.188463	0.161271	0.164391	0.058424
33.5	0.394087	0.343936	0.241081	0.0916363	0.127205	0.147964	0.147737	0.118714	0.0784656	0.74138	0.738592	0.84114	0.334328		0.246985	0.200108	0.12888	-0.0566266	0.00691983	-0.0544891	0.468211	0.47474	0.614025	0.225417		0.102816	-0.00149911	0.2197	-0.0401064	-0.0475773	-0.0362453	0.46818	0.479752	0.428995	0.174891		-0.0328626	-0.0346728	-0.0238442	0.0315364	0.0501521	0.00195619	0.181643	0.154907	0.157364	0.0540199
34	0.422904	0.368881	0.2597	0.105819	0.141978	0.164293	0.173824	0.141539	0.0958871	0.784511	0.78273	0.886882	0.360746		0.291069	0.240057	0.165249	-0.0426627	0.0262663	-0.0395957	0.502183	0.507999	0.651688	0.255806		0.137994	0.028453	0.260132	-0.026102	-0.0355092	-0.0229524	0.503756	0.516561	0.464883	0.203024		-0.0342989	-0.0361582	-0.0252233	0.0265155	0.0453849	-0.0028124	0.174833	0.148586	0.150411	0.0496931
34.5	0.45435	0.396539	0.280542	0.121603	0.158608	0.182721	0.202345	0.16647	0.11492	0.831637	0.830826	0.936636	0.389766		0.339026	0.283523	0.20492	-0.027357	0.0475446	-0.0231734	0.539353	0.544152	0.692549	0.288949		0.176597	0.0617735	0.304405	-0.0104361	-0.0221089	-0.00801061	0.54289	0.557068	0.50448	0.234073		-0.0357608	-0.0376118	-0.0265661	0.0215543	0.0406419	-0.00753092	0.168067	0.142298	0.143543	0.0454039
35	0.488395	0.426967	0.303719	0.139068	0.177156	0.203244	0.233311	0.193565	0.135582	0.882409	0.882766	0.990288	0.421372		0.391001	0.330634	0.247907	-0.0106072	0.070882	-0.00513723	0.579602	0.583135	0.736381	0.324866		0.218762	0.0987323	0.352572	0.00696569	-0.00734252	0.00861068	0.585679	0.601286	0.5479	0.268129		-0.0371779	-0.039041	-0.0278761	0.0166483	0.0359641	-0.0121989	0.161352	0.13606	0.136758	0.0411653
35.5	0.524963	0.460138	0.329318	0.158194	0.197674	0.225828	0.26679	0.222928	0.157897	0.936627	0.938444	1.04773	0.455544		0.446943	0.381354	0.294149	0.00759272	0.0962506	0.0144639	0.62285	0.624867	0.783118	0.36351		0.26445	0.139369	0.404638	0.0261354	0.00885752	0.0269024	0.632106	0.649213	0.595192	0.305207		-0.0385878	-0.0404258	-0.029119	0.0118455	0.0313075	-0.0168092	0.154665	0.129848	0.130075	0.0369778
36	0.56405	0.496024	0.357463	0.178965	0.220157	0.250515	0.302905	0.254556	0.181914	0.994017	0.997547	1.10853	0.49222		0.506658	0.435501	0.343491	0.0272557	0.123633	0.0355939	0.668839	0.669026	0.83241	0.404712		0.313689	0.183743	0.460535	0.047104	0.0265247	0.0468592	0.681925	0.70066	0.646085	0.345236		-0.0399985	-0.0417719	-0.0303053	0.0071187	0.026693	-0.0213635	0.148017	0.123643	0.123514	0.0328385
36.5	0.605268	0.534441	0.388041	0.201433	0.244584	0.277336	0.34157	0.288312	0.207561	1.05417	1.05971	1.17217	0.531216		0.570106	0.493033	0.395889	0.0483523	0.152918	0.058202	0.717223	0.715303	0.883838	0.448318		0.366459	0.231887	0.520155	0.0697961	0.0456294	0.0684319	0.734859	0.755292	0.700354	0.388096		-0.0413304	-0.0430231	-0.0313538	0.00241634	0.0220827	-0.0258853	0.141401	0.117464	0.117021	0.0287546
37	0.648524	0.575259	0.421144	0.225555	0.27102	0.306212	0.382818	0.324301	0.234879	1.11684	1.12458	1.23833	0.572456		0.637156	0.553752	0.451098	0.0709514	0.184252	0.0823111	0.767778	0.763525	0.937238	0.494229		0.422847	0.283861	0.583223	0.0943175	0.0662513	0.0916567	0.790776	0.81297	0.757898	0.433756		-0.0425353	-0.0441355	-0.0322735	-0.00216973	0.017617	-0.0303266	0.134869	0.111354	0.110661	0.0247845
37.5	0.693508	0.618194	0.456624	0.251365	0.299501	0.337135	0.42632	0.362218	0.263706	1.18145	1.19149	1.30629	0.615649		0.707246	0.617076	0.508608	0.0948699	0.217255	0.107786	0.82009	0.813216	0.992193	0.542038		0.482498	0.339346	0.649313	0.120575	0.0882907	0.116448	0.849128	0.873238	0.818274	0.481901		-0.0436042	-0.045082	-0.0330583	-0.0066648	0.0132266	-0.0346869	0.128437	0.105374	0.104485	0.0209363
38	0.739654	0.66279	0.494118	0.278784	0.329957	0.369982	0.471741	0.401655	0.293749	1.24718	1.25957	1.37497	0.660346		0.779777	0.682539	0.567908	0.11997	0.251715	0.134488	0.873503	0.863709	1.04802	0.591292		0.544989	0.398021	0.717706	0.148412	0.111589	0.142666	0.909261	0.935475	0.880793	0.532101		-0.0445269	-0.0457949	-0.0337044	-0.0110875	0.00897226	-0.0389589	0.122155	0.0995645	0.0984919	0.0172346
38.5	0.786254	0.708404	0.533078	0.307585	0.362116	0.404329	0.518293	0.442134	0.324598	1.31319	1.32801	1.44358	0.705965		0.854075	0.749443	0.628365	0.146016	0.28736	0.162232	0.927478	0.914466	1.10428	0.641524		0.609743	0.459339	0.787654	0.177665	0.135986	0.170092	0.97063	0.999081	0.944998	0.58391		-0.045227	-0.0462031	-0.034157	-0.0153932	0.00487731	-0.0431117	0.116114	0.0940022	0.0927818	0.0137426
39	0.832356	0.754117	0.572771	0.337204	0.395412	0.439541	0.565289	0.483026	0.355723	1.37841	1.39551	1.51107	0.751702		0.928871	0.816687	0.689033	0.172617	0.323598	0.190558	0.981238	0.964734	1.16029	0.691959		0.675961	0.52238	0.858161	0.207942	0.161152	0.198371	1.03242	1.06325	1.01013	0.636641		-0.0456985	-0.0462778	-0.0344179	-0.0195701	0.000973493	-0.0471464	0.110407	0.0887676	0.0874522	0.0104988
39.5	0.876845	0.798896	0.612066	0.366998	0.429031	0.474689	0.611666	0.523352	0.386387	1.44102	1.46024	1.5755	0.796391		1.00275	0.883047	0.748967	0.199277	0.359618	0.21893	1.03336	1.01308	1.21453	0.741506		0.742516	0.585887	0.928228	0.238755	0.186657	0.226953	1.09316	1.12638	1.07466	0.689244		-0.0458169	-0.045948	-0.0343645	-0.0236115	-0.00276481	-0.0510394	0.104976	0.0838233	0.0824823	0.00752632
40	0.918609	0.841435	0.649684	0.396139	0.461907	0.508703	0.656587	0.562254	0.415875	1.49959	1.52075	1.63541	0.838912		1.07434	0.947359	0.807345	0.225419	0.394786	0.246686	1.08274	1.05837	1.26588	0.789214		0.808441	0.648564	0.996698	0.269473	0.212029	0.255246	1.15161	1.1872	1.13727	0.740726		-0.0454985	-0.0451007	-0.0338551	-0.0274719	-0.00624964	-0.0547538	0.0998964	0.0791927	0.0779157	0.00489724
40.5	0.956468	0.880561	0.684434	0.423709	0.492784	0.540359	0.69885	0.598699	0.443351	1.55266	1.57553	1.68942	0.878069		1.14215	1.00813	0.8631	0.250315	0.428302	0.273086	1.1282	1.09959	1.3131	0.833996		0.872722	0.708803	1.0626	0.299402	0.236697	0.282573	1.20653	1.24413	1.19669	0.790016		-0.0444682	-0.0435866	-0.0327391	-0.0310808	-0.00943634	-0.0582561	0.0952666	0.0749744	0.0738666	0.00272672
41	0.989377	0.915073	0.715103	0.448774	0.520581	0.568575	0.737448	0.631571	0.468011	1.59864	1.62286	1.73591	0.91266		1.20468	1.06401	0.915251	0.273191	0.459157	0.29716	1.16831	1.13538	1.35446	0.874622		0.934202	0.764943	1.12476	0.327606	0.259906	0.308071	1.25618	1.2954	1.25114	0.835802		-0.0425288	-0.0412417	-0.0308323	-0.0344171	-0.0122417	-0.0615262	0.0911289	0.0712379	0.0703638	0.00110476
41.5	1.0167	0.944114	0.74081	0.470724	0.544436	0.592484	0.771378	0.659998	0.489232	1.63631	1.66168	1.77364	0.941792		1.26078	1.11377	0.962704	0.293419	0.486708	0.318248	1.20192	1.16479	1.38859	0.910103		0.991664	0.815457	1.18194	0.35329	0.281044	0.331001	1.29914	1.33944	1.29904	0.876891		-0.0394129	-0.0378696	-0.0279443	-0.0374474	-0.0145789	-0.0644901	0.0875471	0.0680237	0.0674694	0.000144098
42	1.03808	0.96709	0.761109	0.488961	0.563626	0.611509	0.800128	0.683482	0.506628	1.66523	1.69156	1.80224	0.96497		1.30954	1.15646	1.00465	0.310532	0.510363	0.335697	1.2285	1.18753	1.41498	0.939807		1.04417	0.859212	1.23306	0.375715	0.299554	0.35075	1.33457	1.37542	1.33952	0.912441		-0.034913	-0.0332337	-0.0239299	-0.0400972	-0.0163125	-0.0671193	0.084753	0.0655247	0.0653277	-2.00457e-17
42.5	1.05342	0.983986	0.775929	0.503262	0.57789	0.625497	0.823109	0.701686	0.519893	1.68526	1.71237	1.82166	0.981997		1.35043	1.19159	1.0405	0.324193	0.529712	0.349135	1.24763	1.20336	1.43313	0.963298		1.09079	0.8954	1.2774	0.39438	0.314926	0.36686	1.36181	1.40258	1.37184	0.941776		-0.028712	-0.0270555	-0.0185537	-0.0422942	-0.0173238	-0.0693362	0.0828916	0.0638972	0.0641112	0.00084716
43	1.06308	0.994963	0.785334	0.513692	0.587416	0.634652	0.840297	0.714694	0.529162	1.69687	1.72448	1.83239	0.993086		1.38345	1.219	1.07011	0.334391	0.544576	0.358469	1.2594	1.21255	1.44322	0.980575		1.13117	0.923959	1.3144	0.408952	0.326912	0.379019	1.38068	1.42106	1.3958	0.964661		-0.0205907	-0.019094	-0.0115465	-0.0439927	-0.0174588	-0.0710573	0.0821234	0.0632824	0.0639665	0.00284805
43.5	1.06768	1.00058	0.789957	0.520557	0.592508	0.639437	0.852107	0.723078	0.534797	1.70096	1.72889	1.83537	0.998826		1.40881	1.23882	1.09345	0.341289	0.555155	0.363994	1.26441	1.21579	1.44614	0.991984		1.16497	0.945201	1.34395	0.419485	0.335548	0.387354	1.39178	1.43143	1.4118	0.98128		-0.0102799	-0.00903977	-0.00265184	-0.0451052	-0.0165643	-0.0721625	0.0826764	0.063859	0.0650621	0.00619934
44	1.06798	1.00156	0.790503	0.524277	0.593623	0.640456	0.859221	0.727561	0.537264	1.69872	1.72688	1.83195	1		1.42713	1.25174	1.11099	0.345263	0.561728	0.366079	1.26369	1.21401	1.44316	0.9982		1.19231	0.959882	1.36649	0.426305	0.341036	0.39211	1.39608	1.43491	1.42079	0.992213		0.00255476	0.00346831	0.0084474	-0.0454714	-0.0143872	-0.0725078	0.0848613	0.0658876	0.0676663	0.0111688
44.5	1.06464	0.998705	0.787613	0.525663	0.591466	0.638524	0.862194	0.728666	0.537047	1.6915	1.71973	1.82355	0.997441		1.43946	1.25853	1.12337	0.346683	0.564828	0.36535	1.25823	1.20816	1.43539	1		1.21369	0.968894	1.38257	0.429855	0.343608	0.393741	1.3947	1.43274	1.42383	0.998181		0.0183296	0.0188022	0.0221659	-0.0449909	-0.0107638	-0.0719449	0.0888733	0.0695784	0.0720199	0.0180077
45	1.05832	0.992687	0.78204	0.525046	0.586671	0.634246	0.861856	0.72719	0.53481	1.68037	1.70854	1.81131	0.991925		1.44665	1.25974	1.1311	0.346068	0.565036	0.362409	1.24909	1.19923	1.42407	0.998155		1.22969	0.973154	1.39285	0.430631	0.343799	0.392762	1.3888	1.42623	1.42208	1		0.0374471	0.0373026	0.0388646	-0.0435522	-0.00545459	-0.0703607	0.0950229	0.0751414	0.0783464	0.026973
45.5	1.0496	0.984234	0.774552	0.522894	0.579838	0.628202	0.859015	0.723794	0.530995	1.66624	1.69439	1.79622	0.984164		1.44926	1.25619	1.13459	0.343814	0.562846	0.35776	1.23728	1.18792	1.41019	0.993316		1.24051	0.973317	1.39795	0.429212	0.342113	0.38976	1.37946	1.41651	1.41655	0.998375		0.0603802	0.0593929	0.0588952	-0.0409728	0.00177829	-0.0676122	0.103572	0.0828083	0.0868999	0.038349
46	1.03892	0.973963	0.765607	0.519611	0.571525	0.62092	0.854034	0.718775	0.525909	1.64997	1.67818	1.77927	0.974724		1.44789	1.2486	1.13446	0.340323	0.558805	0.351872	1.22358	1.17501	1.39451	0.986117		1.24677	0.970028	1.39853	0.426075	0.338955	0.385199	1.3676	1.4046	1.40828	0.994004		0.0876866	0.0854889	0.082691	-0.0371084	0.0111544	-0.0636261	0.114767	0.0928142	0.0980257	0.0524325
46.5	1.02653	0.962278	0.755504	0.515455	0.562331	0.612842	0.847254	0.712279	0.519767	1.63198	1.66039	1.76085	0.963955		1.44294	1.23742	1.13121	0.335832	0.55335	0.345105	1.20838	1.16083	1.37737	0.976938		1.2491	0.963863	1.39513	0.42159	0.334668	0.379489	1.35372	1.39103	1.39774	0.987371		0.119869	0.115996	0.110736	-0.0318715	0.0228132	-0.0583859	0.12878	0.105316	0.111961	0.0694681
47	1.0127	0.94956	0.744657	0.510336	0.552582	0.604164	0.839166	0.70483	0.51285	1.61238	1.64133	1.74114	0.952141		1.43433	1.2231	1.12499	0.330608	0.546786	0.337707	1.19201	1.14557	1.35906	0.966019		1.24759	0.955236	1.38816	0.416092	0.329633	0.372976	1.33814	1.37618	1.38526	0.978808		0.157433	0.151343	0.143442	-0.0251504	0.0370226	-0.0518141	0.145838	0.12043	0.128954	0.089722
47.5	0.997779	0.936171	0.733221	0.504521	0.542697	0.595155	0.829964	0.696331	0.505156	1.59172	1.62142	1.72056	0.939558		1.42212	1.20618	1.11613	0.324732	0.539301	0.329874	1.1748	1.12956	1.33984	0.953615		1.24253	0.944557	1.37798	0.409821	0.324002	0.365874	1.32132	1.3604	1.37129	0.968641		0.200945	0.192048	0.181338	-0.0168209	0.0539216	-0.0438252	0.166181	0.138413	0.14937	0.113508
48	0.982064	0.92231	0.721371	0.498043	0.532795	0.585936	0.8197	0.686817	0.496778	1.57017	1.60097	1.69933	0.926357		1.40658	1.187	1.10505	0.318351	0.531157	0.321766	1.15692	1.11304	1.31989	0.939972		1.23438	0.932233	1.36486	0.402874	0.317841	0.358358	1.30352	1.34389	1.3561	0.957118		0.250924	0.238577	0.22505	-0.00685835	0.0736078	-0.0343949	0.190073	0.159429	0.1735	0.141101
48.5	0.965708	0.908059	0.709245	0.490979	0.522993	0.576635	0.808696	0.676436	0.487817	1.54798	1.58021	1.67757	0.912694		1.38795	1.16585	1.09178	0.311532	0.522371	0.313484	1.13867	1.09616	1.29954	0.925259		1.22329	0.918586	1.349	0.395409	0.311303	0.350555	1.28498	1.32688	1.33991	0.944435		0.307857	0.291429	0.275134	0.00481497	0.0961671	-0.0234283	0.217744	0.183634	0.201549	0.172767
49	0.949008	0.893589	0.696997	0.483442	0.513278	0.567297	0.797161	0.665438	0.478422	1.52537	1.55914	1.6555	0.89872		1.36649	1.14308	1.07648	0.304342	0.513065	0.305118	1.12015	1.07908	1.27897	0.909641		1.20929	0.903916	1.33054	0.387469	0.304405	0.342588	1.26596	1.30945	1.32297	0.930731		0.372193	0.351105	0.332184	0.0182787	0.121717	-0.0107698	0.249374	0.211168	0.233691	0.208771
49.5	0.932251	0.879017	0.684647	0.475539	0.50379	0.557983	0.785194	0.653803	0.468667	1.50282	1.5382	1.63349	0.884617		1.34256	1.11901	1.05944	0.296802	0.50329	0.296713	1.10174	1.06208	1.2586	0.893358		1.19268	0.888555	1.30973	0.37912	0.297227	0.334434	1.24679	1.29198	1.30573	0.916249		0.444188	0.418255	0.396822	0.0336593	0.150257	0.00368298	0.285207	0.242285	0.27013	0.249387
50	0.915466	0.864332	0.67231	0.467411	0.494356	0.54868	0.773101	0.641904	0.458718	1.48021	1.51745	1.61171	0.87047		1.31673	1.09396	1.0409	0.289045	0.493137	0.288282	1.08348	1.04521	1.23857	0.876592		1.17387	0.872748	1.28684	0.370443	0.289852	0.326191	1.22752	1.27456	1.28823	0.901139		0.523992	0.493547	0.469424	0.0510518	0.181875	0.02005	0.325241	0.277006	0.310802	0.294777
50.5	0.898778	0.849603	0.66001	0.459195	0.48503	0.539496	0.760998	0.62985	0.448668	1.45785	1.497	1.59035	0.856402		1.28943	1.06829	1.02101	0.281098	0.48271	0.279899	1.06546	1.02854	1.21906	0.8595		1.15298	0.856685	1.26235	0.361605	0.2824	0.317906	1.20834	1.25739	1.27072	0.885597		0.61147	0.57744	0.550065	0.0705916	0.216703	0.0384855	0.369556	0.315489	0.355759	0.345062
51	0.882348	0.83496	0.64776	0.450951	0.475944	0.530407	0.749147	0.617906	0.438757	1.43578	1.47689	1.56969	0.842545		1.26121	1.04232	1.00029	0.273104	0.47226	0.271563	1.04772	1.01213	1.2001	0.8423		1.13057	0.840657	1.2367	0.352677	0.27488	0.309647	1.18926	1.24048	1.25331	0.869798		0.706299	0.670036	0.638602	0.0923826	0.254762	0.0590714	0.418226	0.357836	0.405019	0.400248
51.5	0.866204	0.820454	0.635561	0.442759	0.467147	0.521394	0.737837	0.606225	0.429089	1.41425	1.45748	1.54997	0.829031		1.23248	1.01645	0.978961	0.265182	0.461885	0.263346	1.03054	0.996101	1.18192	0.825207		1.10717	0.824751	1.21026	0.34381	0.267458	0.301444	1.17044	1.22416	1.23615	0.853961		0.80758	0.770795	0.734127	0.116588	0.296089	0.0819272	0.47135	0.404177	0.458654	0.460143
52	0.85047	0.806135	0.623512	0.434792	0.458636	0.512485	0.72701	0.594868	0.4197	1.39332	1.43869	1.53136	0.815915		1.20384	0.990956	0.957435	0.25747	0.451768	0.255283	1.0139	0.980579	1.1646	0.808424		1.08319	0.80907	1.18353	0.335116	0.260125	0.293401	1.15199	1.20846	1.2193	0.838243		0.914037	0.877761	0.834907	0.143225	0.340562	0.107081	0.528799	0.454467	0.516545	0.524154
52.5	0.835333	0.792136	0.611621	0.426931	0.450498	0.503664	0.716541	0.5838	0.410657	1.37299	1.42053	1.51367	0.803198		1.17552	0.966048	0.935925	0.250004	0.442059	0.24745	0.997835	0.965541	1.14804	0.792047		1.05887	0.793734	1.15691	0.32665	0.25295	0.285575	1.13395	1.19336	1.20285	0.822761		1.0237	0.987568	0.938365	0.1722	0.387772	0.134447	0.590392	0.508531	0.578334	0.591257
53	0.820822	0.778468	0.599979	0.419189	0.442813	0.494885	0.706713	0.573237	0.4021	1.35324	1.40297	1.49693	0.790945		1.14783	0.9421	0.914868	0.242878	0.432792	0.239849	0.982519	0.951118	1.1324	0.776262		1.03477	0.778971	1.13069	0.318451	0.245939	0.278006	1.11635	1.17895	1.18686	0.807665		1.13381	1.09603	1.04092	0.203224	0.43673	0.16376	0.655526	0.565931	0.643203	0.659904
53.5	0.806897	0.765084	0.58861	0.411475	0.435434	0.486093	0.697235	0.563159	0.393899	1.33391	1.38592	1.48067	0.779033		1.12081	0.919306	0.894239	0.23605	0.423959	0.232539	0.967938	0.937287	1.11759	0.761079		1.01094	0.76477	1.10504	0.310551	0.239163	0.270676	1.09927	1.16527	1.17129	0.792997		1.2406	1.19811	1.13811	0.235698	0.486155	0.194531	0.723013	0.625779	0.709636	0.72796
54	0.793579	0.752019	0.577629	0.40368	0.428285	0.477301	0.687933	0.5535	0.386082	1.31497	1.36923	1.46463	0.767403		1.09475	0.897738	0.874362	0.229548	0.415589	0.225512	0.954043	0.924076	1.10344	0.746562		0.987482	0.751202	1.08037	0.302965	0.232636	0.263649	1.08277	1.15218	1.15633	0.778841		1.34023	1.28866	1.22543	0.26853	0.534009	0.225778	0.791049	0.686683	0.775363	0.792859
54.5	0.78064	0.739272	0.566943	0.395685	0.42124	0.468501	0.679032	0.544426	0.378718	1.29618	1.35266	1.44834	0.75597		1.06968	0.877564	0.855307	0.223241	0.407641	0.218764	0.940679	0.911298	1.08949	0.73263		0.964738	0.738389	1.0568	0.2956	0.226379	0.256911	1.06674	1.13947	1.14176	0.765199		1.42863	1.36367	1.29882	0.30032	0.578024	0.256284	0.857183	0.74662	0.837591	0.851905
55	0.767922	0.726778	0.556513	0.387607	0.414239	0.459786	0.670655	0.535974	0.371814	1.2777	1.33621	1.43184	0.744753		1.04578	0.858886	0.837202	0.217195	0.400086	0.212287	0.928003	0.898957	1.07577	0.719352		0.942745	0.726326	1.03447	0.288533	0.220411	0.250417	1.0513	1.1272	1.12767	0.752118		1.50201	1.42068	1.35523	0.329628	0.61589	0.28468	0.918663	0.803326	0.89354	0.902628
55.5	0.755311	0.71453	0.546242	0.379394	0.407132	0.451202	0.662522	0.528128	0.365325	1.25929	1.3195	1.41469	0.733605		1.02309	0.841456	0.819907	0.211452	0.392973	0.206172	0.915677	0.886699	1.06175	0.706576		0.921447	0.71484	1.01341	0.281822	0.214788	0.244254	1.03632	1.11498	1.11377	0.739515		1.55792	1.45869	1.39345	0.355126	0.646071	0.30964	0.972565	0.854217	0.940546	0.943136
56	0.74286	0.70255	0.536123	0.371165	0.399924	0.442822	0.654805	0.520816	0.359295	1.24094	1.30232	1.39695	0.722548		1.00166	0.825142	0.803532	0.206032	0.386331	0.20046	0.903426	0.874247	1.04707	0.694212		0.901032	0.703894	0.993751	0.275475	0.20952	0.238484	1.0216	1.10251	1.0999	0.727352		1.59533	1.4787	1.41424	0.375809	0.667697	0.330176	1.01654	0.897058	0.976872	0.972491
56.5	0.730427	0.690782	0.526018	0.362883	0.392632	0.434707	0.647402	0.514007	0.35368	1.22252	1.28462	1.37867	0.711528		0.981261	0.809761	0.787931	0.200897	0.380134	0.195135	0.891109	0.861396	1.0317	0.682147		0.881442	0.693421	0.975321	0.269433	0.20453	0.233023	1.00699	1.0897	1.08583	0.715521		1.61453	1.48331	1.41998	0.391287	0.68097	0.345803	1.04927	0.930402	1.00208	0.990848
57	0.718087	0.679082	0.515947	0.354659	0.385384	0.426897	0.639983	0.507435	0.348342	1.20406	1.26662	1.36008	0.700548		0.961871	0.795065	0.772948	0.196213	0.374441	0.190239	0.878613	0.848144	1.01592	0.670383		0.862547	0.68324	0.957931	0.263869	0.199884	0.227939	0.992517	1.07651	1.07167	0.704012		1.61757	1.47596	1.41406	0.401828	0.687037	0.356623	1.07076	0.95398	1.0169	0.999412
57.5	0.705825	0.667381	0.505898	0.346335	0.378201	0.4193	0.632475	0.501175	0.343346	1.18544	1.2486	1.34122	0.689599		0.943043	0.780801	0.758429	0.191919	0.369332	0.185844	0.865596	0.834423	0.999727	0.65879		0.844327	0.673295	0.941476	0.25869	0.195547	0.223277	0.977935	1.06281	1.05734	0.692744		1.6074	1.46028	1.40033	0.408049	0.687688	0.363163	1.08195	0.968306	1.02284	1
58	0.693673	0.655603	0.495825	0.337978	0.371157	0.411885	0.624899	0.495058	0.338616	1.16676	1.23122	1.32237	0.678754		0.924664	0.766886	0.744419	0.187848	0.364706	0.181794	0.851992	0.820412	0.983349	0.647341		0.826794	0.663637	0.925807	0.25375	0.19145	0.218901	0.963287	1.04871	1.04298	0.681701		1.5876	1.43997	1.38253	0.410748	0.684589	0.366262	1.08471	0.974777	1.02204	0.994804
58.5	0.68144	0.643754	0.485653	0.329588	0.364275	0.404658	0.617277	0.489087	0.334152	1.1482	1.21524	1.30387	0.668099		0.906585	0.753219	0.730827	0.183983	0.36052	0.178029	0.838018	0.806472	0.967296	0.636105		0.809812	0.654283	0.910739	0.249016	0.187587	0.214788	0.948734	1.03453	1.02887	0.670928		1.56166	1.41793	1.36348	0.410889	0.679327	0.366788	1.08139	0.975342	1.01674	0.98595
59	0.669252	0.631756	0.475425	0.321316	0.35758	0.397584	0.609671	0.483379	0.329975	1.12972	1.20077	1.28568	0.657676		0.88874	0.73976	0.717494	0.180268	0.356745	0.174571	0.823509	0.792709	0.951484	0.625031		0.793449	0.645215	0.896193	0.244513	0.184022	0.210998	0.934178	1.0202	1.01499	0.660418		1.53271	1.39605	1.34493	0.409301	0.673155	0.365633	1.07392	0.971671	1.00859	0.975107
59.5	0.657069	0.619695	0.465105	0.313036	0.351036	0.390652	0.60233	0.478104	0.326168	1.11137	1.18771	1.26779	0.647505		0.870984	0.726452	0.70445	0.17659	0.353392	0.171378	0.80856	0.779165	0.935866	0.614093		0.777627	0.636468	0.882186	0.240119	0.18071	0.207458	0.919545	1.0059	1.00127	0.650143		1.50286	1.37542	1.32776	0.406686	0.666754	0.363443	1.06388	0.965104	0.998825	0.963415
60	0.644895	0.607594	0.454665	0.304952	0.344609	0.38391	0.595175	0.47306	0.322563	1.09331	1.17551	1.25029	0.637544		0.853597	0.713338	0.691766	0.172819	0.350328	0.168286	0.793317	0.765963	0.920426	0.603315		0.762333	0.628028	0.868579	0.235774	0.177608	0.204058	0.904926	0.991757	0.987889	0.640106		1.4738	1.35661	1.31247	0.403425	0.660467	0.360634	1.05249	0.956802	0.988252	0.951663
60.5	0.63268	0.595534	0.444162	0.296994	0.33834	0.377345	0.588328	0.468368	0.319179	1.07568	1.16337	1.23313	0.627759		0.836521	0.700332	0.679268	0.168993	0.347657	0.165457	0.777963	0.753144	0.905198	0.592726		0.7474	0.619786	0.855194	0.231519	0.174731	0.200952	0.890255	0.977879	0.974911	0.630292		1.4462	1.3394	1.29863	0.399913	0.65457	0.357574	1.04047	0.947501	0.977327	0.940176
61	0.620571	0.583401	0.433673	0.289137	0.332263	0.370953	0.581808	0.464125	0.31604	1.05862	1.15038	1.21623	0.618099		0.819777	0.687321	0.666853	0.165112	0.345452	0.16294	0.76252	0.740644	0.890066	0.582298		0.7327	0.611599	0.842001	0.227415	0.172059	0.198147	0.875553	0.964331	0.962304	0.620679		1.42044	1.32337	1.28581	0.396428	0.649172	0.354451	1.02818	0.937536	0.96625	0.929071
61.5	0.60846	0.571299	0.423202	0.281341	0.326346	0.364731	0.575651	0.460226	0.313093	1.0424	1.13616	1.19965	0.608547		0.803459	0.674337	0.65471	0.161195	0.343812	0.160703	0.747193	0.728437	0.875107	0.572106		0.718261	0.603427	0.828949	0.223414	0.169511	0.195647	0.860886	0.951143	0.95016	0.611266		1.39657	1.30836	1.27375	0.393113	0.644302	0.351315	1.01589	0.927279	0.955136	0.918412
62	0.596403	0.559237	0.412778	0.273719	0.320536	0.358654	0.569691	0.456561	0.31033	1.02726	1.12068	1.18335	0.5991		0.787584	0.661343	0.642772	0.157232	0.342605	0.1588	0.732057	0.71646	0.860332	0.562132		0.703998	0.595095	0.815882	0.219506	0.16708	0.193485	0.846296	0.938238	0.938448	0.602003		1.37456	1.29394	1.26237	0.389938	0.639941	0.348226	1.00373	0.916928	0.944097	0.908191
62.5	0.584442	0.547254	0.402491	0.266173	0.314936	0.352756	0.564022	0.453299	0.307853	1.01319	1.10407	1.16713	0.589801		0.772153	0.64818	0.630741	0.15339	0.341911	0.157378	0.717153	0.704539	0.845752	0.552355		0.68994	0.58642	0.802748	0.215815	0.164771	0.191829	0.831825	0.92544	0.926922	0.592857		1.35411	1.27958	1.25123	0.387053	0.636218	0.345344	0.991649	0.906508	0.933148	0.898316
63	0.572616	0.535356	0.392313	0.258702	0.309477	0.347031	0.558571	0.450429	0.30571	1.00013	1.08683	1.15095	0.580677		0.757206	0.635051	0.618731	0.149705	0.341633	0.156275	0.702547	0.692525	0.831425	0.542789		0.676172	0.577401	0.789683	0.21234	0.1625	0.190492	0.817547	0.912708	0.915348	0.583799		1.33499	1.26523	1.24051	0.384338	0.633061	0.342561	0.979712	0.896072	0.922333	0.888757
63.5	0.560901	0.523637	0.382239	0.251346	0.304132	0.341468	0.553113	0.447825	0.303807	0.987783	1.06935	1.1345	0.571675		0.742882	0.622047	0.606778	0.14614	0.341575	0.155399	0.688186	0.680195	0.817181	0.533376		0.662766	0.568085	0.776645	0.208965	0.160151	0.189433	0.803435	0.899823	0.903524	0.574759		1.31695	1.25082	1.2302	0.381515	0.630355	0.339897	0.967811	0.885635	0.911611	0.879421
64	0.549389	0.512072	0.372281	0.244136	0.29891	0.336054	0.547619	0.445493	0.302107	0.97585	1.05188	1.11773	0.562793		0.729295	0.609094	0.594676	0.142712	0.341511	0.154776	0.674084	0.667456	0.803059	0.524074		0.649615	0.558411	0.763523	0.20571	0.157651	0.188553	0.789522	0.886847	0.89138	0.56569		1.2999	1.23602	1.22024	0.378464	0.628092	0.337441	0.955973	0.87513	0.901045	0.870256
64.5	0.538008	0.500649	0.362443	0.23702	0.293838	0.330781	0.542154	0.443547	0.30054	0.963841	1.03442	1.10051	0.553979		0.716562	0.596274	0.582445	0.139457	0.341451	0.154368	0.660151	0.654221	0.788924	0.514873		0.636712	0.548519	0.750383	0.202583	0.154881	0.18782	0.775796	0.873665	0.878892	0.556584		1.2836	1.22092	1.21061	0.375099	0.626445	0.33521	0.944072	0.864504	0.890581	0.861227
65	0.526792	0.489368	0.352701	0.230019	0.28879	0.325541	0.536673	0.441957	0.299043	0.951412	1.01711	1.0829	0.545192		0.70468	0.583755	0.570521	0.136298	0.341192	0.154138	0.646382	0.640531	0.774736	0.505804		0.624102	0.538655	0.737317	0.199546	0.151842	0.187123	0.7622	0.860366	0.86606	0.547468		1.26797	1.20578	1.20147	0.371274	0.625226	0.333193	0.932089	0.853646	0.880237	0.85232
65.5	0.515748	0.478183	0.343074	0.223262	0.283782	0.320331	0.531262	0.440569	0.297496	0.938396	0.999839	1.06493	0.536406		0.693671	0.571271	0.558836	0.133185	0.340599	0.154103	0.632734	0.626483	0.760434	0.496813		0.611718	0.528717	0.724202	0.196569	0.148581	0.186462	0.748759	0.846951	0.853035	0.538333		1.25306	1.19036	1.19268	0.367065	0.624441	0.331464	0.920057	0.842593	0.870002	0.843524
66	0.504912	0.467142	0.333551	0.216651	0.2788	0.31507	0.526025	0.439308	0.295828	0.924906	0.982775	1.04699	0.527663		0.683318	0.558902	0.547572	0.130068	0.339569	0.154233	0.619301	0.612314	0.74624	0.487946		0.599663	0.518819	0.710949	0.193642	0.145076	0.185738	0.735565	0.833613	0.840065	0.529237		1.23879	1.17488	1.18424	0.362631	0.624026	0.329988	0.908156	0.831454	0.859987	0.834906
66.5	0.494239	0.456264	0.324104	0.210099	0.273833	0.309681	0.520944	0.438132	0.294053	0.910845	0.965898	1.02901	0.518925		0.673226	0.546823	0.536949	0.126954	0.338189	0.154414	0.606092	0.598058	0.73211	0.479202		0.587891	0.509147	0.697687	0.190794	0.14142	0.184915	0.722604	0.820327	0.827134	0.520213		1.22485	1.1596	1.17612	0.358119	0.623776	0.328706	0.896375	0.820282	0.850176	0.826445
67	0.483751	0.445557	0.314754	0.203621	0.268874	0.304108	0.515993	0.436849	0.292118	0.896562	0.949381	1.01133	0.510241		0.663077	0.535001	0.527108	0.12384	0.336392	0.154479	0.59322	0.584003	0.71824	0.470596		0.576511	0.499699	0.684432	0.187962	0.137627	0.183893	0.710011	0.807332	0.814414	0.51132		1.21126	1.14446	1.16805	0.353651	0.623307	0.327529	0.884981	0.80923	0.840666	0.818126
67.5	0.473443	0.43502	0.305461	0.197247	0.263933	0.29837	0.511094	0.435257	0.289908	0.882251	0.933269	0.994048	0.501609		0.652626	0.523457	0.518016	0.120774	0.334248	0.154221	0.580703	0.570232	0.704677	0.462106		0.565404	0.490463	0.671196	0.185018	0.133595	0.182536	0.697885	0.794695	0.802126	0.502546		1.19793	1.12957	1.16	0.349341	0.622424	0.326248	0.874113	0.79855	0.831516	0.809966
68	0.463285	0.424707	0.296274	0.190872	0.258989	0.292426	0.50606	0.433517	0.287411	0.86798	0.917596	0.977223	0.493028		0.641618	0.51236	0.509737	0.117954	0.331945	0.153477	0.568579	0.55677	0.691448	0.453765		0.554649	0.481688	0.658075	0.18199	0.129267	0.180755	0.68621	0.78248	0.790306	0.493936		1.18472	1.11518	1.15173	0.345277	0.620947	0.324705	0.863765	0.788229	0.82277	0.801924
68.5	0.453217	0.414568	0.287179	0.18458	0.254004	0.286342	0.500833	0.431773	0.284736	0.8536	0.902125	0.960594	0.484463		0.630005	0.501627	0.502092	0.115567	0.329658	0.152154	0.55668	0.543456	0.678339	0.445509		0.544122	0.473224	0.645255	0.178907	0.124763	0.178525	0.674791	0.770459	0.778669	0.485413		1.17136	1.10113	1.14313	0.341518	0.61874	0.322804	0.853696	0.778128	0.814236	0.793861
69	0.443231	0.404573	0.278212	0.178346	0.248966	0.280194	0.495316	0.430154	0.28189	0.839354	0.88694	0.94434	0.47596		0.61807	0.49119	0.494924	0.113665	0.327417	0.150155	0.545019	0.530427	0.665422	0.437365		0.53411	0.465029	0.632891	0.175763	0.120063	0.175774	0.663678	0.758712	0.767395	0.477046		1.15816	1.08746	1.13409	0.338028	0.615879	0.320391	0.843911	0.768305	0.805966	0.785799
69.5	0.433358	0.394758	0.269337	0.172204	0.243849	0.274048	0.489433	0.428851	0.278973	0.825014	0.871891	0.928152	0.467489		0.605954	0.481067	0.487974	0.112225	0.325413	0.147506	0.533511	0.517459	0.652547	0.429295		0.524596	0.457192	0.621101	0.172702	0.115279	0.172524	0.652677	0.747062	0.75627	0.468823		1.14496	1.07435	1.12476	0.334817	0.61264	0.317474	0.834203	0.758592	0.797789	0.777732
70	0.423534	0.385092	0.26058	0.166032	0.238664	0.267881	0.483305	0.42804	0.276071	0.810552	0.856863	0.911985	0.45905		0.593765	0.47125	0.480875	0.111104	0.323745	0.144212	0.522052	0.504489	0.639635	0.421236		0.515617	0.449851	0.609998	0.169903	0.110526	0.168754	0.641682	0.73544	0.745171	0.460771		1.13177	1.06178	1.11494	0.331807	0.609501	0.314172	0.824439	0.748879	0.789612	0.769656
70.5	0.413747	0.375531	0.251854	0.159821	0.23342	0.261772	0.476945	0.427466	0.273118	0.796025	0.841868	0.895814	0.450615		0.581574	0.46174	0.473453	0.109888	0.322255	0.140314	0.510608	0.491515	0.626685	0.413115		0.507083	0.443001	0.59983	0.167304	0.105806	0.164438	0.630703	0.723788	0.734091	0.452894		1.11842	1.0499	1.10475	0.328799	0.606841	0.310551	0.814603	0.739171	0.781376	0.761602
71	0.403972	0.366081	0.243187	0.153539	0.228125	0.255682	0.470375	0.426908	0.269985	0.781629	0.82708	0.879812	0.442198		0.569711	0.452736	0.465656	0.108354	0.321017	0.136064	0.499355	0.478689	0.613873	0.40505		0.499132	0.43682	0.59086	0.164985	0.101209	0.159823	0.619927	0.712326	0.723248	0.44537		1.10545	1.03898	1.09427	0.325695	0.605213	0.306842	0.804865	0.729623	0.773239	0.753797
71.5	0.394164	0.356717	0.234534	0.14724	0.222807	0.249603	0.463639	0.425948	0.266443	0.767251	0.812385	0.863862	0.433716		0.55794	0.444211	0.457397	0.106235	0.319873	0.131704	0.488214	0.465901	0.60111	0.396954		0.491312	0.431163	0.582955	0.162749	0.0966881	0.155108	0.609318	0.700987	0.712497	0.438086		1.09241	1.02884	1.08353	0.322333	0.604709	0.303224	0.795222	0.720137	0.765132	0.746171
72	0.384302	0.347427	0.225932	0.140841	0.217483	0.243502	0.456851	0.424273	0.262342	0.753062	0.797914	0.848117	0.42517		0.546218	0.436284	0.44875	0.103394	0.318616	0.127564	0.477243	0.453229	0.588487	0.388865		0.48342	0.425844	0.576069	0.160415	0.0922318	0.150437	0.599111	0.689852	0.70202	0.431044		1.07942	1.01929	1.07251	0.318592	0.605279	0.299796	0.785731	0.710869	0.757208	0.738744
72.5	0.374341	0.338198	0.217357	0.134431	0.212206	0.237455	0.449815	0.421635	0.257609	0.739123	0.783762	0.832652	0.416549		0.534537	0.428914	0.439814	0.0999135	0.317072	0.124055	0.466594	0.440773	0.576111	0.380865		0.475375	0.420379	0.569945	0.1578	0.087848	0.146172	0.589493	0.678981	0.69185	0.424205		1.0663	1.01004	1.06128	0.31449	0.606384	0.296638	0.77651	0.701857	0.749499	0.731444
73	0.364257	0.329086	0.208901	0.128032	0.206925	0.231385	0.442695	0.418141	0.252377	0.725346	0.76987	0.817425	0.40787		0.523115	0.422128	0.430729	0.0960764	0.315353	0.121561	0.456212	0.428491	0.563947	0.373068		0.467247	0.414548	0.56416	0.1549	0.0836671	0.142756	0.580533	0.668364	0.681959	0.417571		1.05349	1.0008	1.05009	0.310173	0.607547	0.293917	0.767539	0.693085	0.742009	0.724294
73.5	0.353957	0.320037	0.200496	0.1216	0.201688	0.225327	0.435586	0.413853	0.246709	0.711568	0.756049	0.802279	0.399096		0.511587	0.415563	0.421499	0.0919362	0.313356	0.119941	0.445971	0.416251	0.551793	0.365322		0.458736	0.40812	0.557997	0.151586	0.0795281	0.14009	0.572166	0.657813	0.67219	0.410914		1.04045	0.991054	1.03889	0.305676	0.608208	0.291476	0.758677	0.684401	0.734598	0.717048
74	0.343386	0.31108	0.192158	0.115141	0.196456	0.219239	0.428477	0.409041	0.240821	0.697837	0.742365	0.787247	0.390271		0.500172	0.409004	0.412214	0.0876673	0.311167	0.119023	0.435967	0.404092	0.539683	0.357665		0.450036	0.401111	0.551186	0.14801	0.0754781	0.138069	0.564432	0.647332	0.662553	0.404245		1.02747	0.980725	1.02779	0.301103	0.608168	0.289256	0.749874	0.675836	0.72724	0.709718
74.5	0.3323	0.302151	0.183846	0.108613	0.191208	0.213079	0.421357	0.403871	0.234786	0.684014	0.728634	0.772245	0.381342		0.488809	0.402012	0.4028	0.0833684	0.308834	0.118323	0.426162	0.391937	0.527499	0.349972		0.441189	0.393481	0.543295	0.144208	0.0713906	0.136503	0.557089	0.636844	0.652862	0.397429		1.01429	0.969603	1.01674	0.296481	0.607319	0.287107	0.741069	0.667227	0.719803	0.702182
75	0.320502	0.293272	0.175589	0.10207	0.185918	0.206832	0.414476	0.398549	0.228733	0.670126	0.71484	0.757243	0.372346		0.477688	0.394594	0.393449	0.0790565	0.306461	0.117375	0.416582	0.379766	0.515258	0.342248		0.432397	0.385638	0.534492	0.140239	0.0672257	0.134987	0.549974	0.626337	0.643151	0.390493		1.00137	0.958015	1.00609	0.291834	0.605895	0.284902	0.732227	0.658575	0.712341	0.694583
75.5	0.307989	0.284336	0.16728	0.0954551	0.18067	0.200505	0.407653	0.393074	0.222575	0.656236	0.701042	0.74227	0.363257		0.466535	0.386588	0.384102	0.0746493	0.303982	0.115764	0.407416	0.367629	0.502972	0.334404		0.423425	0.377622	0.524824	0.136166	0.0628828	0.133026	0.542881	0.615833	0.633407	0.383341		0.988232	0.945995	0.995532	0.287108	0.604044	0.282485	0.723377	0.649914	0.704858	0.686838
76	0.295076	0.275385	0.158979	0.0888208	0.175372	0.194062	0.400744	0.387446	0.216304	0.642395	0.687305	0.727395	0.354107		0.45556	0.378119	0.374807	0.0701378	0.301302	0.11338	0.398866	0.355542	0.490722	0.326493		0.414541	0.369534	0.514619	0.131978	0.0583136	0.130317	0.535639	0.605389	0.62369	0.376002		0.975176	0.933751	0.985233	0.282249	0.601821	0.279747	0.714562	0.641259	0.697346	0.679016
76.5	0.282022	0.266446	0.150703	0.0821451	0.17004	0.187555	0.393804	0.381718	0.20997	0.628536	0.673621	0.712624	0.344932		0.44466	0.369375	0.365607	0.0655534	0.298504	0.110287	0.391021	0.343523	0.478541	0.318563		0.405727	0.361512	0.504087	0.127699	0.0535481	0.126875	0.528112	0.595044	0.614038	0.368516		0.962109	0.921474	0.975279	0.2773	0.599398	0.276709	0.705873	0.632648	0.689881	0.671186
77	0.269257	0.257556	0.142477	0.0755268	0.164686	0.181068	0.386799	0.375883	0.203587	0.614878	0.660224	0.698114	0.335838		0.433963	0.360701	0.356611	0.060906	0.295586	0.106758	0.383923	0.331733	0.466579	0.310751		0.39708	0.353711	0.493628	0.123352	0.0486975	0.122778	0.520362	0.584926	0.604622	0.361017		0.949343	0.909494	0.965818	0.272296	0.596732	0.27345	0.697428	0.624259	0.682601	0.663491
77.5	0.25725	0.248698	0.134252	0.0688191	0.159279	0.174556	0.379659	0.369979	0.197151	0.601334	0.647	0.683779	0.326813		0.423255	0.351972	0.347634	0.0562198	0.292594	0.102997	0.377352	0.320072	0.454704	0.302978		0.388324	0.345901	0.482997	0.119031	0.0438076	0.118214	0.51226	0.574987	0.595323	0.353427		0.936396	0.897519	0.956453	0.267244	0.593905	0.270047	0.689154	0.616004	0.675359	0.655787
78	0.246068	0.239913	0.126101	0.0620837	0.153724	0.16801	0.372449	0.364022	0.19068	0.587819	0.633856	0.669545	0.317856		0.412799	0.343288	0.338743	0.0515286	0.289533	0.0991543	0.370987	0.308481	0.442869	0.295265		0.379768	0.338155	0.472315	0.114693	0.0388336	0.113342	0.503802	0.565144	0.58609	0.345794		0.923709	0.885633	0.947353	0.262126	0.590944	0.266496	0.680958	0.607795	0.668113	0.648125
78.5	0.235459	0.231177	0.11798	0.0553248	0.148095	0.161461	0.365236	0.358097	0.184215	0.5744	0.620896	0.655452	0.308983		0.402401	0.33466	0.329879	0.0468683	0.286468	0.0953551	0.364427	0.297021	0.431163	0.287582		0.371169	0.330467	0.461638	0.110395	0.0338971	0.108477	0.495135	0.555473	0.57697	0.33818		0.910988	0.873879	0.938317	0.257004	0.587912	0.262954	0.672887	0.599718	0.660999	0.640517
79	0.225251	0.222454	0.109847	0.0485155	0.142329	0.154867	0.35807	0.352201	0.177711	0.561133	0.60807	0.641466	0.30016		0.392057	0.326063	0.320972	0.0422324	0.283404	0.0916252	0.357278	0.285624	0.419509	0.279863		0.362538	0.322742	0.450921	0.106147	0.0289777	0.103601	0.486267	0.545876	0.567861	0.330548		0.89829	0.862216	0.92907	0.251858	0.584786	0.259399	0.664845	0.591718	0.653912	0.632899
79.5	0.215217	0.213714	0.101661	0.0416081	0.136443	0.148189	0.351003	0.346353	0.171194	0.547816	0.595201	0.627435	0.291319		0.381833	0.317462	0.312031	0.03764	0.280302	0.0879089	0.349413	0.274185	0.407827	0.272067		0.353905	0.314972	0.44007	0.101951	0.0240237	0.0987023	0.477168	0.536258	0.558661	0.322857		0.885577	0.850535	0.919575	0.246684	0.581722	0.255822	0.656742	0.583702	0.646737	0.625233
80	0.205058	0.204985	0.0934788	0.034625	0.13039	0.141404	0.343875	0.34045	0.164556	0.53445	0.582383	0.61341	0.282422		0.371673	0.308851	0.303026	0.0330227	0.277061	0.0841386	0.34091	0.262788	0.396176	0.264183		0.345257	0.307191	0.429177	0.0977034	0.0189473	0.0937519	0.467961	0.526634	0.549446	0.315119		0.872912	0.838888	0.909739	0.241412	0.578515	0.252191	0.648614	0.575703	0.639603	0.617509
80.5	0.194619	0.1963	0.0852737	0.0275291	0.124219	0.134585	0.336625	0.334503	0.157853	0.521074	0.569594	0.599393	0.273464		0.361378	0.300187	0.293935	0.0283863	0.273673	0.0803344	0.331844	0.251391	0.384546	0.256186		0.336408	0.29942	0.418192	0.0934246	0.0138649	0.0888204	0.458659	0.516986	0.540167	0.307327		0.860036	0.827248	0.899471	0.236115	0.575202	0.248561	0.640454	0.567731	0.632473	0.609699
81	0.183806	0.187651	0.0770803	0.0202914	0.117874	0.127717	0.329336	0.328574	0.151148	0.507653	0.556806	0.585385	0.264443		0.351049	0.291466	0.284813	0.023771	0.270213	0.0764688	0.322457	0.24001	0.372887	0.248126		0.327437	0.291651	0.407012	0.0891452	0.00875609	0.083817	0.449259	0.507312	0.530811	0.299467		0.847116	0.815605	0.888832	0.230773	0.571889	0.24488	0.632276	0.559754	0.625279	0.601823
81.5	0.172669	0.179018	0.0689282	0.0129084	0.111387	0.120758	0.321947	0.322588	0.14438	0.494216	0.544066	0.571451	0.25536		0.340722	0.282657	0.275683	0.0191481	0.266548	0.0725508	0.312997	0.228732	0.361264	0.240034		0.318383	0.283884	0.395687	0.0848273	0.00358576	0.0787751	0.439858	0.49771	0.521521	0.291581		0.834138	0.803901	0.877939	0.225376	0.568507	0.24116	0.624176	0.551824	0.618142	0.593907
82	0.161417	0.17043	0.0608481	0.00538849	0.10467	0.113729	0.314337	0.316555	0.137557	0.480778	0.531403	0.557575	0.246224		0.330293	0.273701	0.26651	0.0145038	0.262769	0.0685659	0.303514	0.217544	0.349667	0.231896		0.309098	0.276055	0.384208	0.0804715	-0.00160105	0.0737182	0.430482	0.488196	0.512278	0.283656		0.821066	0.792149	0.866637	0.219911	0.564957	0.237407	0.616132	0.543935	0.611064	0.585918
82.5	0.150188	0.161873	0.0527983	-0.00223184	0.0978097	0.10672	0.306579	0.310527	0.130771	0.467383	0.518771	0.543744	0.237078		0.319763	0.264683	0.257385	0.0098989	0.258899	0.0645755	0.293995	0.206387	0.338122	0.223745		0.299728	0.268206	0.372632	0.0761222	-0.0067224	0.0686813	0.421068	0.478741	0.503011	0.275719		0.807875	0.78043	0.855054	0.214467	0.561397	0.233638	0.608106	0.536087	0.603963	0.577891
83	0.13917	0.153345	0.0447897	-0.0099759	0.09076	0.0996449	0.298752	0.304557	0.123981	0.454077	0.506293	0.53003	0.227952		0.309188	0.255596	0.248284	0.00532397	0.254985	0.0605397	0.284514	0.195379	0.326709	0.215613		0.290275	0.260263	0.360975	0.0717949	-0.0118503	0.0635944	0.411752	0.469505	0.493879	0.267799		0.79458	0.768714	0.843201	0.208992	0.557844	0.22985	0.600205	0.528399	0.59692	0.569856
83.5	0.128544	0.14485	0.0368194	-0.0179258	0.0835242	0.0924867	0.290602	0.298483	0.117081	0.440792	0.49386	0.516348	0.218789		0.298659	0.246445	0.239189	0.000729066	0.250875	0.0564584	0.274982	0.184428	0.315371	0.20746		0.280858	0.252261	0.349344	0.0673981	-0.0170166	0.058477	0.402419	0.46032	0.484787	0.259872		0.781336	0.757025	0.831027	0.203458	0.554141	0.226059	0.592313	0.520802	0.589877	0.561782
84	0.118089	0.136408	0.0288749	-0.0261456	0.0761307	0.0853323	0.282051	0.292373	0.110127	0.427445	0.481386	0.502566	0.209553		0.288161	0.237201	0.230074	-0.0038853	0.246643	0.0522623	0.265354	0.173457	0.304	0.199252		0.271416	0.244191	0.337695	0.0629218	-0.0221794	0.0533177	0.39295	0.451101	0.475561	0.251886		0.768067	0.745325	0.818516	0.197887	0.550324	0.22226	0.584304	0.51326	0.582686	0.553625
84.5	0.107461	0.128011	0.0209446	-0.0347698	0.0686318	0.0781402	0.272932	0.286224	0.103115	0.414048	0.46883	0.488721	0.200191		0.277564	0.227891	0.220967	-0.00853761	0.242223	0.0479914	0.255583	0.162467	0.292575	0.190969		0.261989	0.236095	0.326051	0.0583496	-0.0273862	0.0481114	0.383336	0.441842	0.466249	0.243849		0.754661	0.733645	0.805765	0.192283	0.546453	0.218461	0.576207	0.505775	0.575392	0.545405
85	0.0966222	0.11964	0.0130421	-0.0439169	0.0609917	0.0708095	0.263043	0.28005	0.0959999	0.400501	0.456167	0.474747	0.190641		0.267151	0.218562	0.211985	-0.0132383	0.237634	0.0436057	0.245649	0.151429	0.280962	0.182638		0.252678	0.228064	0.314557	0.053643	-0.032667	0.0428297	0.373549	0.432471	0.456792	0.235769		0.741493	0.722057	0.792994	0.186613	0.542431	0.21464	0.56796	0.498288	0.567911	0.537154
85.5	0.0856737	0.111266	0.00517835	-0.0535853	0.0532364	0.0634129	0.252457	0.273834	0.0888762	0.386893	0.44348	0.460743	0.180955		0.256917	0.209161	0.203041	-0.017999	0.23291	0.0390966	0.235679	0.140407	0.269255	0.174274		0.243531	0.220055	0.303112	0.048771	-0.0380072	0.0374869	0.363643	0.423059	0.447265	0.227657		0.728508	0.710519	0.780116	0.180918	0.538264	0.210774	0.559644	0.490849	0.560344	0.528882
86	0.0746776	0.102937	-0.00263609	-0.0635654	0.0453906	0.0559639	0.241603	0.267683	0.0817593	0.373275	0.430836	0.446769	0.171224		0.24672	0.199682	0.194165	-0.022827	0.228148	0.0345017	0.225723	0.129433	0.257491	0.165893		0.234423	0.212035	0.291679	0.0437911	-0.0433939	0.0320977	0.35375	0.413769	0.43779	0.219549		0.715502	0.698958	0.767265	0.175231	0.534031	0.206896	0.551359	0.483558	0.552726	0.520614
86.5	0.0639083	0.0946497	-0.0103897	-0.073545	0.0374375	0.0484292	0.230803	0.261555	0.0746585	0.359633	0.418289	0.432888	0.161526		0.236584	0.190233	0.18545	-0.0277154	0.223354	0.0298544	0.215764	0.118538	0.245719	0.157531		0.225396	0.204065	0.280319	0.0387222	-0.048858	0.0266306	0.343917	0.404617	0.428435	0.211471		0.702633	0.687531	0.754534	0.169529	0.529676	0.202997	0.543141	0.476385	0.545093	0.512391
87	0.0536783	0.0864427	-0.0180558	-0.0831551	0.0293957	0.0407929	0.220768	0.255479	0.0675688	0.346079	0.405937	0.419169	0.152008		0.226653	0.180776	0.176828	-0.0326457	0.218581	0.0251472	0.205939	0.107785	0.23403	0.149233		0.216516	0.196101	0.269032	0.0335708	-0.0543481	0.0211315	0.334189	0.395663	0.419224	0.203453		0.68998	0.676145	0.741883	0.163836	0.525115	0.199079	0.535039	0.469374	0.53742	0.504208
87.5	0.0433872	0.0783516	-0.0256565	-0.0920656	0.021262	0.0331171	0.212098	0.24937	0.0604907	0.332747	0.393901	0.405761	0.14273		0.216618	0.171148	0.168058	-0.0377099	0.213815	0.0203401	0.196364	0.0973038	0.222602	0.140949		0.207547	0.187928	0.257541	0.0282996	-0.0599112	0.0155069	0.324808	0.38709	0.410392	0.195467		0.677066	0.664555	0.728971	0.158103	0.520392	0.195115	0.527242	0.462691	0.52991	0.496005
88	0.0330136	0.0703745	-0.0332057	-0.100209	0.0130569	0.0253415	0.204659	0.243284	0.0533757	0.319419	0.38191	0.392428	0.133621		0.206583	0.161506	0.159325	-0.0428444	0.209038	0.0155051	0.186782	0.0868911	0.211141	0.132659		0.198543	0.179706	0.246044	0.0229783	-0.0655188	0.00982893	0.315512	0.378623	0.401671	0.187487		0.664129	0.652923	0.716105	0.152343	0.515421	0.191156	0.519487	0.456079	0.522247	0.487766
88.5	0.0225031	0.0624787	-0.0407523	-0.107748	0.00476917	0.0174463	0.197947	0.237187	0.0462675	0.306055	0.369925	0.379088	0.124597		0.196503	0.151853	0.150563	-0.0480233	0.204265	0.0106302	0.177201	0.0765082	0.199622	0.124347		0.189547	0.171403	0.234475	0.0176086	-0.0711403	0.00408446	0.306232	0.370168	0.392918	0.179477		0.651131	0.641289	0.703192	0.146558	0.510165	0.187144	0.511681	0.449426	0.514399	0.479443
89	0.0117474	0.054655	-0.0482827	-0.114987	-0.00358397	0.00942912	0.19156	0.231073	0.0391488	0.292708	0.357943	0.365781	0.115599		0.186369	0.142133	0.141707	-0.0532517	0.199501	0.00571033	0.167691	0.0661589	0.188084	0.116011		0.180571	0.162988	0.222783	0.012171	-0.0767634	-0.00166551	0.297048	0.361787	0.384196	0.171457		0.637999	0.629536	0.690248	0.140759	0.50463	0.183094	0.5039	0.442796	0.506411	0.471041
89.5	0.000546136	0.0468116	-0.0558348	-0.122257	-0.0120098	0.0013497	0.184725	0.224872	0.0319998	0.27932	0.345973	0.352469	0.106497		0.176144	0.132349	0.132849	-0.0585314	0.19472	0.000737053	0.158184	0.055807	0.17649	0.107639		0.17156	0.154463	0.210941	0.00666987	-0.0824559	-0.00749843	0.287955	0.353444	0.37549	0.163396		0.624645	0.617722	0.677383	0.134922	0.498846	0.178989	0.496092	0.436118	0.498282	0.462555
90	-0.00987583	0.0388604	-0.0633999	-0.129811	-0.0204917	-0.006815	0.176981	0.218734	0.024891	0.265841	0.333897	0.33906	0.0973226		0.166022	0.122685	0.124127	-0.0637079	0.189899	-0.00417782	0.148581	0.0453303	0.164719	0.0992754		0.162695	0.14601	0.199114	0.00125669	-0.0881144	-0.0132394	0.278792	0.345048	0.366647	0.155356		0.611415	0.606082	0.664835	0.129139	0.492783	0.17494	0.488153	0.429259	0.489874	0.454053
90.5	-0.01974	0.0307489	-0.0710241	-0.137656	-0.0290421	-0.0150553	0.168453	0.212457	0.0177427	0.25238	0.321855	0.325658	0.0880648		0.155826	0.112955	0.115383	-0.0688718	0.184888	-0.00913362	0.139015	0.0347877	0.15296	0.0908678		0.15382	0.13742	0.187091	-0.00420495	-0.0938329	-0.0189924	0.269696	0.336723	0.357738	0.147273		0.598053	0.5944	0.6523	0.123308	0.486399	0.170871	0.480246	0.42232	0.4814	0.445477
91	-0.029091	0.0223571	-0.0787074	-0.145715	-0.0376451	-0.0233688	0.159475	0.206033	0.0105217	0.239016	0.309893	0.312323	0.0787577		0.145773	0.103126	0.106671	-0.0740068	0.179573	-0.0141528	0.129488	0.0241963	0.141255	0.0824359		0.144992	0.128693	0.174904	-0.00973455	-0.0996838	-0.0247673	0.260708	0.328517	0.348862	0.139166		0.584778	0.582679	0.639792	0.11745	0.479745	0.166846	0.472514	0.415367	0.472934	0.436901
91.5	-0.0378518	0.0135936	-0.0865451	-0.153911	-0.0463309	-0.0317901	0.150211	0.199409	0.00312137	0.225731	0.297951	0.298952	0.0693783		0.135711	0.0930259	0.0979193	-0.0791204	0.173758	-0.0192599	0.119919	0.0134575	0.129551	0.0738846		0.136072	0.119666	0.162445	-0.0153946	-0.105708	-0.0306197	0.251728	0.320301	0.339909	0.130933		0.571446	0.570846	0.627175	0.111551	0.472777	0.162866	0.46487	0.408282	0.464445	0.428251
92	-0.0459189	0.00456705	-0.0945598	-0.162078	-0.0551279	-0.040406	0.141012	0.192527	-0.004496	0.212489	0.285855	0.285463	0.0599439		0.125708	0.0825348	0.089075	-0.0842204	0.167311	-0.0244917	0.110236	0.00250513	0.117772	0.0651589		0.127103	0.11031	0.149654	-0.0212535	-0.111899	-0.0365576	0.242667	0.312	0.330745	0.12253		0.558222	0.55886	0.614354	0.10562	0.465491	0.158975	0.45734	0.401035	0.455944	0.419538
92.5	-0.0539734	-0.00468617	-0.102799	-0.170192	-0.0640842	-0.0492911	0.131996	0.185207	-0.012466	0.199263	0.273631	0.271779	0.0503654		0.115661	0.0714791	0.0801278	-0.0894094	0.160107	-0.0299831	0.10042	-0.0086664	0.10597	0.0561897		0.117981	0.100559	0.136439	-0.0275686	-0.118394	-0.0427733	0.233451	0.303525	0.321256	0.113831		0.544982	0.546576	0.601351	0.0995869	0.457876	0.155067	0.449962	0.393612	0.447484	0.410722
93	-0.0619669	-0.0141317	-0.111261	-0.178186	-0.0732406	-0.0584473	0.123155	0.177498	-0.0207833	0.185971	0.261127	0.257782	0.0406263		0.105664	0.0599267	0.0710857	-0.0946931	0.152096	-0.0357316	0.0903818	-0.0200586	0.0940542	0.0469694		0.108762	0.0905203	0.122839	-0.0343549	-0.125131	-0.0492942	0.224016	0.29473	0.31132	0.104823		0.53184	0.533942	0.588242	0.093542	0.449963	0.151182	0.4427	0.385959	0.439024	0.401821
93.5	-0.0698818	-0.0235369	-0.119968	-0.186133	-0.0826176	-0.0678846	0.114349	0.169314	-0.0294851	0.172589	0.248274	0.243477	0.030708		0.0955622	0.0478162	0.0619823	-0.100113	0.143314	-0.0417706	0.0800908	-0.0316429	0.0819727	0.037468		0.0993619	0.0802582	0.108867	-0.0416709	-0.132083	-0.056161	0.214297	0.28557	0.300889	0.0954809		0.518606	0.520982	0.575066	0.0874204	0.441728	0.147283	0.435465	0.378033	0.430518	0.392789
94	-0.0778219	-0.0330309	-0.128869	-0.193895	-0.0923033	-0.0776038	0.105816	0.160688	-0.0384858	0.158982	0.234993	0.228757	0.0206021		0.0855448	0.0356014	0.0527985	-0.105729	0.133683	-0.0481486	0.0694674	-0.0433415	0.069675	0.0277279		0.0898683	0.0700065	0.0946778	-0.0495396	-0.139201	-0.0634296	0.204241	0.275897	0.289694	0.0858016		0.50547	0.507461	0.561883	0.0812839	0.43307	0.143352	0.428326	0.369788	0.421973	0.383623
94.5	-0.0858085	-0.0424969	-0.137852	-0.201649	-0.102065	-0.0874326	0.0972681	0.151894	-0.0476294	0.145338	0.221614	0.213897	0.0104233		0.0754979	0.023157	0.0436096	-0.111399	0.123789	-0.0546429	0.0587606	-0.0551051	0.0573539	0.0178912		0.0803111	0.0596963	0.0803416	-0.0576516	-0.146417	-0.0708655	0.194079	0.266086	0.278315	0.0759883		0.492328	0.493826	0.548737	0.0751244	0.424338	0.139388	0.42121	0.361468	0.413422	0.374427
95	-0.0938578	-0.0522135	-0.147061	-0.209128	-0.112299	-0.0975357	0.0892059	0.142579	-0.0570785	0.131302	0.207606	0.198481	-2.54426e-17		0.0655509	0.0111214	0.0342776	-0.117404	0.112769	-0.0615889	0.0475751	-0.0668851	0.0446579	0.00778601		0.0705971	0.0496285	0.0659484	-0.0663997	-0.153726	-0.0787996	0.183471	0.255468	0.265791	0.0657754		0.479192	0.479223	0.53556	0.0689825	0.414888	0.135361	0.414186	0.352654	0.404766	0.364979

## Sheet: ED Fig. 3d
Temperature (°C)	Buffer (apo VnOptE)- twelve replicates (n=4 with 3 technical replicates)												Buffer average		c-tri-AMP- nine replicates (n=3 with 3 technical replicates)									c-tri-AMP average		c-tetra-AMP- nine replicates (n=3 with 3 technical replicates)									c-tetra-AMP average		c-penta-AMP- nine replicates (n=3 with 3 technical replicates)									c-penta-AMP average		c-hexa-AMP- nine replicates (n=3 with 3 technical replicates)
20	0.197527	0.214586	0.180156	0.0564624	0.0974763	0.109585	-0.0229785	-0.0288894	-0.0173183	0.427196	0.400968	0.471214	0.173832		0.336861	0.401841	0.371472	0.238775	0.23284	0.259704	0.148806	0.101413	0.133062	0.247197		0.403782	0.38051	0.51424	0.134941	0.192545	0.197602	0.0208845	0.0470174	0.0441022	0.215069		0.488844	0.527791	0.562906	0.270439	0.255722	0.322505	0.199592	0.0934662	0.0947365	0.312889		0.401464	0.611641
20.5	0.196763	0.212579	0.176888	0.0527163	0.0938837	0.105714	-0.0230279	-0.0292964	-0.018826	0.427599	0.40235	0.47338	0.17256		0.335845	0.398753	0.366775	0.234807	0.228558	0.253633	0.148286	0.1006	0.131215	0.244275		0.397549	0.375433	0.510209	0.129555	0.186936	0.191123	0.0193395	0.0477731	0.0421991	0.211124		0.484242	0.523608	0.557127	0.265073	0.250758	0.317003	0.197874	0.0913089	0.0935444	0.308949		0.397478	0.609251
21	0.195999	0.21057	0.173621	0.0489709	0.0902911	0.101843	-0.0230774	-0.0297035	-0.0203337	0.428002	0.403731	0.475545	0.171288		0.334827	0.395666	0.362077	0.230839	0.224276	0.247562	0.147766	0.099787	0.129368	0.241352		0.391316	0.370356	0.50618	0.124168	0.181328	0.184644	0.0177943	0.0485288	0.040296	0.207179		0.479641	0.519425	0.551348	0.259708	0.245794	0.311501	0.196155	0.0891517	0.0923523	0.305008		0.393492	0.606863
21.5	0.195234	0.208562	0.170353	0.0452248	0.0866984	0.0979718	-0.0231269	-0.0301105	-0.0218414	0.428404	0.405114	0.477711	0.170016		0.33381	0.392579	0.35738	0.226871	0.219994	0.241492	0.147246	0.0989741	0.127522	0.23843		0.385083	0.365279	0.50215	0.118782	0.175719	0.178165	0.0162493	0.0492846	0.0383929	0.203234		0.47504	0.515241	0.54557	0.254342	0.24083	0.305999	0.194436	0.0869945	0.0911602	0.301068		0.389507	0.604474
22	0.19447	0.206554	0.167086	0.0414793	0.0831058	0.0941012	-0.0231764	-0.0305176	-0.0233492	0.428807	0.406495	0.479877	0.168744		0.332793	0.389491	0.352682	0.222903	0.215711	0.235421	0.146726	0.0981613	0.125675	0.235507		0.378851	0.360202	0.49812	0.113395	0.170111	0.171686	0.0147042	0.0500403	0.0364898	0.199289		0.470439	0.511058	0.539792	0.248976	0.235866	0.300498	0.192718	0.0848372	0.0899681	0.297128		0.385521	0.602084
22.5	0.193706	0.204546	0.163819	0.0377333	0.0795132	0.0902301	-0.0232259	-0.0309246	-0.0248569	0.429209	0.407877	0.482043	0.167472		0.331776	0.386404	0.347985	0.218935	0.211429	0.22935	0.146205	0.0973484	0.123828	0.232584		0.372618	0.355125	0.49409	0.108009	0.164502	0.165207	0.0131591	0.050796	0.0345867	0.195344		0.465836	0.506874	0.534014	0.243611	0.230902	0.294996	0.190999	0.0826801	0.088776	0.293188		0.381535	0.599696
23	0.192942	0.202538	0.160551	0.0339872	0.0759206	0.0863589	-0.0232754	-0.0313317	-0.0263646	0.429612	0.409258	0.484209	0.1662		0.330759	0.383316	0.343288	0.214967	0.207146	0.22328	0.145685	0.0965363	0.121981	0.229662		0.366386	0.350049	0.49006	0.102622	0.158893	0.158728	0.0116141	0.0515518	0.0326844	0.191399		0.461235	0.502691	0.528235	0.238245	0.225939	0.289494	0.189281	0.0805228	0.087584	0.289247		0.37755	0.597307
23.5	0.192619	0.200778	0.15757	0.0305961	0.0726243	0.0827632	-0.0229991	-0.0314682	-0.027564	0.430654	0.411141	0.487008	0.16531		0.330328	0.380962	0.33902	0.211394	0.203352	0.217555	0.145762	0.0961255	0.120497	0.227222		0.360632	0.345471	0.486676	0.0974911	0.153536	0.152533	0.0103756	0.0529531	0.0310895	0.187862		0.45687	0.499006	0.523061	0.233212	0.22128	0.284325	0.187993	0.0788269	0.0867241	0.2857		0.374138	0.595722
24	0.192796	0.199245	0.154905	0.0275513	0.069627	0.079462	-0.0224683	-0.0313469	-0.028465	0.432352	0.413604	0.490464	0.16481		0.330452	0.379396	0.335211	0.208144	0.200087	0.212201	0.146341	0.0961017	0.119336	0.225252		0.35542	0.341448	0.483975	0.0926146	0.148498	0.146644	0.00950037	0.0550434	0.0299479	0.184788		0.452782	0.495922	0.518499	0.228526	0.216976	0.279543	0.187184	0.0777303	0.0863248	0.28261		0.37129	0.594999
24.5	0.19346	0.198049	0.152569	0.0248134	0.0668317	0.0764493	-0.0216668	-0.0308961	-0.0290357	0.434767	0.416753	0.494679	0.164731		0.331207	0.378737	0.331915	0.205314	0.197164	0.207285	0.147475	0.0964871	0.118618	0.2238		0.350882	0.338093	0.482062	0.0881675	0.143872	0.141163	0.00908948	0.0579366	0.0294098	0.182297		0.449013	0.493533	0.514678	0.224265	0.213096	0.275199	0.186991	0.0773293	0.0865564	0.280073		0.369023	0.595356
25	0.194724	0.197317	0.150591	0.0223731	0.0642577	0.0737681	-0.0205283	-0.0300812	-0.0292454	0.438031	0.420679	0.499787	0.165139		0.332797	0.379058	0.329173	0.202995	0.194546	0.202836	0.149247	0.09736	0.118449	0.22294		0.347013	0.335387	0.481046	0.0842032	0.139767	0.13616	0.0090732	0.0615988	0.0294656	0.180413		0.445591	0.491871	0.511537	0.220502	0.209697	0.271417	0.187449	0.0774788	0.0873968	0.278104		0.36747	0.596821
25.5	0.196747	0.197337	0.149024	0.0203611	0.0620048	0.0714991	-0.0189765	-0.0288035	-0.0290035	0.442225	0.425484	0.505868	0.166147		0.335256	0.380472	0.327088	0.201266	0.192329	0.198903	0.151748	0.0988215	0.119018	0.222767		0.344013	0.333411	0.480964	0.0807163	0.136155	0.131655	0.00969839	0.0661922	0.0302135	0.179224		0.442827	0.490984	0.509231	0.217249	0.206788	0.26818	0.188771	0.078266	0.0889015	0.2768		0.366653	0.599433
26	0.199446	0.19793	0.147898	0.0189166	0.0601247	0.0697089	-0.0169654	-0.0270352	-0.0283293	0.447396	0.431311	0.513038	0.167787		0.338588	0.382687	0.325687	0.200092	0.190464	0.195561	0.154888	0.100892	0.120279	0.223238		0.341911	0.33225	0.481998	0.0777295	0.133153	0.127648	0.0110038	0.0715752	0.0317363	0.178778		0.440836	0.490996	0.507853	0.214533	0.204436	0.265615	0.190975	0.0796629	0.0911437	0.276228		0.366607	0.603261
26.5	0.202917	0.199233	0.147294	0.0179972	0.0586143	0.0684087	-0.014329	-0.024676	-0.0270979	0.453604	0.438264	0.521393	0.170135		0.342886	0.385693	0.325061	0.199544	0.188957	0.192801	0.158925	0.103713	0.122358	0.224438		0.340743	0.331988	0.484312	0.0753711	0.13075	0.124226	0.0130468	0.0779655	0.0340606	0.179162		0.43971	0.49197	0.507468	0.212444	0.20269	0.26376	0.194171	0.0817186	0.0941969	0.276459		0.367468	0.608431
27	0.207302	0.201305	0.147268	0.0177618	0.0576376	0.0677056	-0.0110522	-0.0216704	-0.0253555	0.461075	0.446489	0.531036	0.173292		0.348254	0.389573	0.325282	0.199764	0.188012	0.190666	0.163857	0.107354	0.125277	0.226449		0.340545	0.332689	0.488006	0.0736229	0.129036	0.121443	0.0158915	0.0853592	0.0372251	0.180424		0.43952	0.494028	0.508158	0.211014	0.201667	0.262686	0.198472	0.084468	0.0980888	0.277567		0.369334	0.614924
27.5	0.212674	0.204221	0.1479	0.0182308	0.0572721	0.0676538	-0.00700948	-0.017925	-0.023038	0.469806	0.456043	0.541995	0.177319		0.35476	0.394406	0.326419	0.200748	0.187712	0.189177	0.16973	0.111862	0.129114	0.229325		0.341468	0.33447	0.493156	0.0725173	0.128024	0.119317	0.0196412	0.0939853	0.0413215	0.182656		0.440441	0.497328	0.510134	0.21028	0.201378	0.262415	0.20398	0.0881	0.102945	0.279667		0.372272	0.622827
28	0.219065	0.20791	0.149285	0.0194232	0.0575082	0.0683397	-0.00218685	-0.0133983	-0.0201053	0.479952	0.46701	0.554405	0.182267		0.362542	0.400204	0.328574	0.202537	0.188042	0.188388	0.176672	0.117287	0.133862	0.233123		0.343487	0.337406	0.499885	0.0722066	0.127863	0.117927	0.0242979	0.104	0.0464354	0.185945		0.44256	0.501975	0.513434	0.210329	0.201954	0.263033	0.210738	0.0927131	0.10881	0.282838		0.376329	0.632254
28.5	0.226671	0.212612	0.151475	0.0211653	0.0584522	0.0698217	0.00365194	-0.00798966	-0.0164922	0.491673	0.479496	0.568311	0.188237		0.371717	0.407241	0.331803	0.205327	0.189155	0.188382	0.184885	0.123742	0.139633	0.237987		0.346664	0.341568	0.50823	0.0728185	0.128558	0.117419	0.0299934	0.115719	0.0527078	0.190409		0.445911	0.508077	0.518121	0.211175	0.203449	0.264578	0.218902	0.0984048	0.115775	0.287155		0.381634	0.643222
29	0.235627	0.218427	0.154554	0.0236363	0.0602516	0.0722139	0.0106092	-0.00158171	-0.0121419	0.505267	0.493725	0.584004	0.195383		0.382416	0.415784	0.336188	0.209249	0.191146	0.189313	0.194376	0.131307	0.146554	0.244037		0.351171	0.34712	0.518309	0.0743181	0.130284	0.117806	0.0368854	0.129256	0.0602454	0.196155		0.450566	0.515686	0.524369	0.212799	0.205898	0.267142	0.228571	0.105239	0.123986	0.292695		0.388278	0.655751
29.5	0.245964	0.225487	0.158621	0.0268303	0.0629255	0.0755921	0.0188858	0.00590612	-0.00690368	0.52081	0.509846	0.601638	0.2038		0.394799	0.4259	0.341827	0.214311	0.194029	0.19121	0.20529	0.140107	0.15472	0.251355		0.357166	0.354215	0.530305	0.0768071	0.133084	0.119205	0.0451064	0.144918	0.0691444	0.203328		0.456647	0.524889	0.532264	0.215247	0.209342	0.270815	0.239823	0.113398	0.133544	0.299552		0.396326	0.670075
30	0.257845	0.233903	0.163789	0.0308728	0.0665464	0.0799852	0.0284966	0.0145124	-0.000707896	0.538569	0.528125	0.621459	0.213616		0.408982	0.437818	0.348881	0.220624	0.197836	0.1942	0.217733	0.150275	0.164198	0.260061		0.364729	0.363021	0.544306	0.080375	0.137094	0.12176	0.0548256	0.162851	0.0795501	0.212057		0.46411	0.535742	0.541899	0.218689	0.213877	0.275683	0.252748	0.122899	0.14457	0.307802		0.405887	0.686222
30.5	0.271408	0.243899	0.170123	0.0358458	0.0712797	0.0854894	0.0397262	0.0244344	0.00655871	0.558688	0.548912	0.643658	0.225002		0.425124	0.451732	0.357399	0.228363	0.202725	0.198391	0.231894	0.161974	0.175144	0.270305		0.374052	0.373721	0.560464	0.085069	0.142348	0.125559	0.0661529	0.183305	0.0916473	0.22248		0.47312	0.548393	0.553476	0.223242	0.21954	0.28191	0.267337	0.133772	0.157343	0.31757		0.41711	0.704284
31	0.286791	0.255608	0.177877	0.041981	0.077198	0.0922273	0.0525999	0.0357737	0.0150455	0.581402	0.572469	0.668579	0.238129		0.443534	0.467914	0.367654	0.237568	0.208729	0.20387	0.247809	0.175279	0.187696	0.282228		0.38541	0.386576	0.579013	0.09096	0.149035	0.130705	0.0792976	0.20654	0.105488	0.23478		0.483828	0.562939	0.567136	0.229181	0.226443	0.289657	0.283704	0.146281	0.171932	0.329011		0.430139	0.724493
31.5	0.303925	0.269045	0.187036	0.0492901	0.08435	0.100317	0.0673216	0.0486098	0.0248004	0.606807	0.59896	0.696327	0.253066		0.464107	0.486262	0.379617	0.248311	0.215929	0.210691	0.26565	0.190309	0.201869	0.295861		0.398768	0.401597	0.599827	0.0981532	0.157146	0.137356	0.0942196	0.232715	0.121179	0.248996		0.496296	0.579476	0.582955	0.236834	0.234699	0.299088	0.301856	0.160424	0.188239	0.342208		0.444969	0.746749
32	0.323104	0.284443	0.197803	0.0578754	0.0928466	0.109778	0.0839975	0.0631707	0.0359283	0.635157	0.628609	0.727187	0.269992		0.487223	0.507107	0.393521	0.260754	0.224383	0.218964	0.285578	0.207167	0.217935	0.311403		0.414329	0.419035	0.623119	0.106763	0.166807	0.145582	0.111159	0.262169	0.138979	0.265327		0.510662	0.59826	0.601188	0.246315	0.244319	0.310315	0.322077	0.176311	0.206485	0.357326		0.461837	0.771143
32.5	0.344421	0.301966	0.210305	0.067729	0.102769	0.120782	0.102918	0.0796703	0.0485432	0.666873	0.661689	0.761461	0.289094		0.513078	0.530536	0.40941	0.275039	0.23422	0.228763	0.307904	0.226005	0.236068	0.329003		0.432275	0.439019	0.649057	0.11693	0.178121	0.155513	0.130269	0.295193	0.159024	0.283934		0.527177	0.619412	0.621998	0.25769	0.255399	0.323596	0.344497	0.194136	0.226774	0.37452		0.480888	0.797844
33	0.368072	0.321743	0.224729	0.0789623	0.114191	0.133486	0.124101	0.0981413	0.0627215	0.702227	0.698293	0.799386	0.310504		0.541853	0.556782	0.427476	0.291312	0.245497	0.240292	0.332611	0.246909	0.256371	0.348789		0.452795	0.461791	0.677689	0.128761	0.191274	0.167312	0.151713	0.331928	0.181421	0.304965		0.545895	0.643078	0.645517	0.271097	0.268055	0.33909	0.369349	0.214065	0.24898	0.393903		0.502264	0.826904
33.5	0.394087	0.343936	0.241081	0.0916363	0.127205	0.147964	0.147737	0.118714	0.0784656	0.74138	0.738592	0.84114	0.334328		0.573606	0.58587	0.447686	0.30974	0.258291	0.253575	0.359915	0.27007	0.278944	0.370855		0.475958	0.487428	0.708956	0.142294	0.206271	0.181038	0.175536	0.37253	0.20634	0.328483		0.566901	0.669389	0.671921	0.286517	0.282304	0.356859	0.396732	0.236007	0.273293	0.415547		0.526041	0.858202
34	0.422904	0.368881	0.2597	0.105819	0.141978	0.164293	0.173824	0.141539	0.0958871	0.784511	0.78273	0.886882	0.360746		0.608967	0.618237	0.470453	0.330453	0.27269	0.268739	0.389874	0.295581	0.304044	0.395449		0.502143	0.516304	0.743228	0.15773	0.223315	0.196826	0.202137	0.417344	0.233992	0.35478		0.59038	0.698589	0.701418	0.303971	0.298244	0.377083	0.427031	0.26027	0.30006	0.439672		0.552601	0.892016
34.5	0.45435	0.396539	0.280542	0.121603	0.158608	0.182721	0.202345	0.16647	0.11492	0.831637	0.830826	0.936636	0.389766		0.647608	0.653699	0.495651	0.35366	0.288853	0.285916	0.422448	0.323381	0.331419	0.422515		0.531311	0.548347	0.780182	0.175155	0.242512	0.214838	0.23133	0.466154	0.264181	0.383779		0.616327	0.730545	0.733973	0.323563	0.316026	0.399884	0.459784	0.286706	0.329132	0.466216		0.581821	0.928016
35	0.488395	0.426967	0.303719	0.139068	0.177156	0.203244	0.233311	0.193565	0.135582	0.882409	0.882766	0.990288	0.421372		0.689565	0.692308	0.5234	0.37941	0.306762	0.305232	0.45757	0.353542	0.361155	0.452105		0.563513	0.583658	0.819719	0.194605	0.263916	0.235105	0.263184	0.518957	0.296924	0.415509		0.644726	0.765306	0.769595	0.345341	0.335669	0.425219	0.49505	0.315345	0.360607	0.495206		0.613665	0.966033
35.5	0.524963	0.460138	0.329318	0.158194	0.197674	0.225828	0.26679	0.222928	0.157897	0.936627	0.938444	1.04773	0.455544		0.734797	0.733978	0.553773	0.407722	0.326432	0.326563	0.495385	0.386091	0.393324	0.484229		0.598688	0.622211	0.861727	0.216064	0.287489	0.257649	0.297721	0.575756	0.332145	0.449939		0.675673	0.802798	0.80831	0.369298	0.357143	0.453081	0.532765	0.346191	0.394573	0.526648		0.648151	1.00584
36	0.56405	0.496024	0.357463	0.178965	0.220157	0.250515	0.302905	0.254556	0.181914	0.994017	0.997547	1.10853	0.49222		0.783298	0.778707	0.586893	0.43862	0.347939	0.350102	0.53585	0.420989	0.42796	0.518929		0.636797	0.663984	0.906132	0.239725	0.313381	0.282636	0.334974	0.636455	0.369711	0.487088		0.709197	0.842872	0.850081	0.395519	0.38061	0.483646	0.572829	0.379233	0.43092	0.560545		0.685193	1.04731
36.5	0.605268	0.534441	0.388041	0.201433	0.244584	0.277336	0.34157	0.288312	0.207561	1.05417	1.05971	1.17217	0.531216		0.834719	0.82624	0.622579	0.472161	0.371276	0.375906	0.578839	0.45812	0.46487	0.556079		0.677681	0.708652	0.952491	0.265551	0.341582	0.310055	0.374771	0.700637	0.409414	0.526759		0.745167	0.885331	0.894758	0.423948	0.406103	0.516832	0.614866	0.414276	0.469418	0.596744		0.724382	1.09003
37	0.648524	0.575259	0.421144	0.225555	0.27102	0.306212	0.382818	0.324301	0.234879	1.11684	1.12458	1.23833	0.572456		0.889028	0.876565	0.660937	0.508159	0.396416	0.403963	0.624332	0.497579	0.504176	0.595684		0.721204	0.756089	1.0006	0.293562	0.372103	0.339922	0.417142	0.768034	0.451265	0.56888		0.783531	0.929949	0.942159	0.454609	0.43363	0.552732	0.658955	0.4514	0.510031	0.635222		0.765668	1.13369
37.5	0.693508	0.618194	0.456624	0.251365	0.299501	0.337135	0.42632	0.362218	0.263706	1.18145	1.19149	1.30629	0.615649		0.945779	0.929194	0.701805	0.546586	0.42343	0.434168	0.672008	0.539006	0.545583	0.637507		0.767003	0.805936	1.04988	0.323723	0.404883	0.372213	0.461809	0.837987	0.494934	0.613152		0.824053	0.976294	0.991959	0.487354	0.463184	0.591323	0.704695	0.490261	0.552288	0.675712		0.808711	1.17771
38	0.739654	0.66279	0.494118	0.278784	0.329957	0.369982	0.471741	0.401655	0.293749	1.24718	1.25957	1.37497	0.660346		1.00436	0.983526	0.744726	0.587077	0.452194	0.466398	0.721274	0.581997	0.588511	0.681118		0.8146	0.857493	1.09967	0.355979	0.439803	0.406752	0.508387	0.909556	0.539966	0.659134		0.866057	1.0236	1.04332	0.52184	0.49463	0.632394	0.75162	0.530384	0.595701	0.717727		0.852795	1.22134
38.5	0.786254	0.708404	0.533078	0.307585	0.362116	0.404329	0.518293	0.442134	0.324598	1.31319	1.32801	1.44358	0.705965		1.06376	1.03869	0.788979	0.629028	0.482235	0.499995	0.771378	0.625841	0.632273	0.725798		0.863196	0.909846	1.14908	0.389759	0.476343	0.442973	0.556318	0.981504	0.585867	0.706098		0.908581	1.07098	1.09511	0.557396	0.527348	0.67522	0.799091	0.571336	0.639638	0.760522		0.897022	1.26357
39	0.832356	0.754117	0.572771	0.337204	0.395412	0.439541	0.565289	0.483026	0.355723	1.37841	1.39551	1.51107	0.751702		1.12257	1.09334	0.833544	0.671393	0.512919	0.534161	0.821344	0.669672	0.675972	0.770546		0.911516	0.96201	1.19701	0.424505	0.513818	0.480243	0.604681	1.0524	0.631731	0.753102		0.950537	1.11704	1.1459	0.593068	0.560559	0.718895	0.846247	0.612239	0.683109	0.803066		0.940338	1.30312
39.5	0.876845	0.798896	0.612066	0.366998	0.429031	0.474689	0.611666	0.523352	0.386387	1.44102	1.46024	1.5755	0.796391		1.17922	1.14575	0.877027	0.713069	0.543326	0.56786	0.869926	0.712273	0.718377	0.814092		0.958191	1.01254	1.24234	0.459264	0.55123	0.517529	0.652424	1.12072	0.676396	0.798959		0.990346	1.1603	1.1939	0.627604	0.59321	0.762017	0.891992	0.651978	0.724978	0.844036		0.981218	1.33883
40	0.918609	0.841435	0.649684	0.396139	0.461907	0.508703	0.656587	0.562254	0.415875	1.49959	1.52075	1.63541	0.838912		1.23212	1.19445	0.917873	0.752673	0.572399	0.599871	0.915924	0.752565	0.758167	0.855116		1.00172	1.05979	1.2839	0.492903	0.587396	0.553622	0.698331	1.18486	0.718746	0.842362		1.0264	1.19916	1.23726	0.659772	0.624078	0.803079	0.935129	0.689413	0.764195	0.882053		1.01815	1.36963
40.5	0.956468	0.880561	0.684434	0.423709	0.492784	0.540359	0.69885	0.598699	0.443351	1.55266	1.57553	1.68942	0.878069		1.27965	1.23768	0.954604	0.788899	0.599022	0.628963	0.958095	0.7893	0.794267	0.892276		1.04046	1.1024	1.3204	0.524128	0.620961	0.58722	0.7411	1.24329	0.757693	0.88196		1.05745	1.23244	1.27452	0.688288	0.651911	0.840397	0.974323	0.723546	0.799682	0.915839		1.04999	1.39447
41	0.989377	0.915073	0.715103	0.448774	0.520581	0.568575	0.737448	0.631571	0.468011	1.59864	1.62286	1.73591	0.91266		1.32049	1.27399	0.986031	0.820646	0.622379	0.654182	0.995302	0.821555	0.825485	0.924451		1.07308	1.13914	1.3508	0.55199	0.650855	0.617303	0.779397	1.29468	0.791963	0.91658		1.0826	1.25905	1.30456	0.712273	0.675829	0.872748	1.00833	0.7531	0.83032	0.944313		1.07582	1.4127
41.5	1.0167	0.944114	0.74081	0.470724	0.544436	0.592484	0.771378	0.659998	0.489232	1.63631	1.66168	1.77364	0.941792		1.35391	1.30261	1.01131	0.847367	0.641884	0.674803	1.02688	0.848631	0.85105	0.950938		1.09886	1.16905	1.37454	0.575502	0.676168	0.642905	0.812317	1.33825	0.820868	0.945384		1.10135	1.27867	1.32679	0.731266	0.695156	0.899258	1.0362	0.777453	0.855689	0.96687		1.09514	1.42441
42	1.03808	0.96709	0.761109	0.488961	0.563626	0.611509	0.800128	0.683482	0.506628	1.66523	1.69156	1.80224	0.96497		1.3796	1.32348	1.03018	0.8687	0.657273	0.690523	1.05255	0.870286	0.870714	0.971478		1.11738	1.19174	1.39123	0.5942	0.696331	0.663498	0.839292	1.3735	0.843984	0.967906		1.11385	1.29138	1.34138	0.745119	0.709638	0.91955	1.05743	0.79627	0.875472	0.983343		1.10789	1.42977
42.5	1.05342	0.983986	0.775929	0.503262	0.57789	0.625497	0.823109	0.701686	0.519893	1.68526	1.71237	1.82166	0.981997		1.39773	1.33667	1.04287	0.884653	0.668438	0.701387	1.0721	0.886389	0.884524	0.986084		1.12878	1.20741	1.40103	0.607907	0.711171	0.678918	0.860159	1.4004	0.861245	0.984113		1.1206	1.29776	1.34892	0.753976	0.719338	0.933654	1.07188	0.809657	0.889701	0.993943		1.11468	1.42924
43	1.06308	0.994963	0.785334	0.513692	0.587416	0.634652	0.840297	0.714694	0.529162	1.69687	1.72448	1.83239	0.993086		1.40886	1.34315	1.04998	0.895689	0.675727	0.707771	1.08579	0.897289	0.892792	0.995227		1.13379	1.2164	1.40455	0.616952	0.720927	0.689422	0.875186	1.41947	0.872886	0.994398		1.12237	1.29855	1.35032	0.75843	0.724702	0.942174	1.07997	0.817817	0.898785	0.999235		1.11603	1.42366
43.5	1.06768	1.00058	0.789957	0.520557	0.592508	0.639437	0.852107	0.723078	0.534797	1.70096	1.72889	1.83537	0.998826		1.41391	1.34399	1.05221	0.902438	0.679528	0.710301	1.09438	0.903528	0.896278	0.999618		1.13336	1.21947	1.40262	0.621736	0.726075	0.695363	0.884937	1.4316	0.879679	0.999427		1.12001	1.29473	1.34666	0.75912	0.726308	0.945885	1.0824	0.821462	0.903429	1		1.11273	1.41405
44	1.06798	1.00156	0.790503	0.524277	0.593623	0.640456	0.859221	0.727561	0.537264	1.69872	1.72688	1.83195	1		1.41376	1.3402	1.05058	0.905339	0.680286	0.709616	1.09854	0.905841	0.895834	1		1.12847	1.21759	1.39607	0.622934	0.727231	0.697421	0.890258	1.43773	0.88229	1		1.11434	1.28724	1.33905	0.756672	0.724831	0.945638	1.08024	0.821322	0.90415	0.997053		1.1057	1.40099
44.5	1.06464	0.998705	0.787613	0.525663	0.591466	0.638524	0.862194	0.728666	0.537047	1.6915	1.71973	1.82355	0.997441		1.4093	1.33279	1.0459	0.905174	0.678613	0.706396	1.09863	0.904718	0.892005	0.997057		1.12016	1.21157	1.38584	0.621149	0.725036	0.696164	0.891882	1.43893	0.881599	0.996926		1.10603	1.27687	1.32839	0.751723	0.720884	0.942221	1.07441	0.81805	0.901718	0.991145		1.09595	1.38524
45	1.05832	0.992687	0.78204	0.525046	0.586671	0.634246	0.861856	0.72719	0.53481	1.68037	1.70854	1.81131	0.991925		1.40132	1.32272	1.03889	0.902477	0.67508	0.701305	1.09563	0.901075	0.885713	0.99158		1.10928	1.20219	1.37282	0.617145	0.720228	0.692335	0.890405	1.43615	0.878222	0.990974		1.0958	1.26433	1.31554	0.74494	0.715161	0.936482	1.06582	0.812286	0.896822	0.98302		1.08389	1.36752
45.5	1.0496	0.984234	0.774552	0.522894	0.579838	0.628202	0.859015	0.723794	0.530995	1.66624	1.69439	1.79622	0.984164		1.3906	1.31066	1.03013	0.897616	0.670037	0.694811	1.09019	0.89556	0.877575	0.984131		1.0965	1.19026	1.35765	0.611396	0.713542	0.686515	0.886437	1.4302	0.872755	0.982806		1.08397	1.25008	1.30097	0.736884	0.708147	0.929106	1.05523	0.804614	0.889906	0.973213		1.0702	1.34847
46	1.03892	0.973963	0.765607	0.519611	0.571525	0.62092	0.854034	0.718775	0.525909	1.64997	1.67818	1.77927	0.974724		1.37764	1.2971	1.02016	0.890826	0.663799	0.68723	1.08253	0.888598	0.868107	0.97511		1.08233	1.17643	1.34095	0.604288	0.705332	0.679185	0.880515	1.42153	0.865495	0.972895		1.07081	1.23456	1.28512	0.727864	0.700142	0.920485	1.04333	0.795636	0.88149	0.96216		1.0554	1.32835
46.5	1.02653	0.962278	0.755504	0.515455	0.562331	0.612842	0.847254	0.712279	0.519767	1.63198	1.66039	1.76085	0.963955		1.36293	1.28258	1.00921	0.882625	0.656693	0.678851	1.07275	0.880454	0.857713	0.964869		1.06706	1.16099	1.32321	0.59621	0.696061	0.670738	0.872795	1.4105	0.856739	0.961589		1.05658	1.21793	1.26829	0.718203	0.691448	0.910912	1.03042	0.785625	0.871963	0.950152		1.03969	1.30764
47	1.0127	0.94956	0.744657	0.510336	0.552582	0.604164	0.839166	0.70483	0.51285	1.61238	1.64133	1.74114	0.952141		1.3469	1.26725	0.997511	0.872975	0.64869	0.669851	1.0617	0.871679	0.847001	0.95373		1.05102	1.14452	1.30481	0.58751	0.686225	0.661711	0.863515	1.3973	0.846621	0.949248		1.04149	1.20047	1.25074	0.708253	0.682332	0.900765	1.01687	0.774991	0.861586	0.937501		1.02327	1.28669
47.5	0.997779	0.936171	0.733221	0.504521	0.542697	0.595155	0.829964	0.696331	0.505156	1.59172	1.62142	1.72056	0.939558		1.32991	1.2514	0.985161	0.862193	0.639917	0.660294	1.04919	0.862117	0.835881	0.941785		1.0344	1.12732	1.2859	0.578354	0.676088	0.652348	0.85299	1.3821	0.835362	0.936096		1.02568	1.18236	1.23255	0.698161	0.67284	0.890173	1.00297	0.763925	0.850529	0.924354		1.00652	1.26565
48	0.982064	0.92231	0.721371	0.498043	0.532795	0.585936	0.8197	0.686817	0.496778	1.57017	1.60097	1.69933	0.926357		1.3122	1.23512	0.972346	0.850439	0.63048	0.65021	1.03546	0.851852	0.824537	0.929182		1.01742	1.10959	1.26676	0.568886	0.665672	0.642815	0.841291	1.36483	0.823044	0.922255		1.00926	1.16368	1.2139	0.687981	0.663047	0.879104	0.988744	0.752714	0.838973	0.910822		0.989506	1.24452
48.5	0.965708	0.908059	0.709245	0.490979	0.522993	0.576635	0.808696	0.676436	0.487817	1.54798	1.58021	1.67757	0.912694		1.29404	1.21861	0.95914	0.838038	0.620461	0.639693	1.02072	0.841021	0.812967	0.916077		1.00016	1.0914	1.24745	0.55933	0.655216	0.633337	0.828596	1.34579	0.809916	0.90791		0.992672	1.14476	1.19508	0.677855	0.653053	0.867628	0.974239	0.741244	0.826982	0.897057		0.972464	1.22351
49	0.949008	0.893589	0.696997	0.483442	0.513278	0.567297	0.797161	0.665438	0.478422	1.52537	1.55914	1.6555	0.89872		1.27566	1.20196	0.945649	0.825022	0.609924	0.628882	1.00555	0.829746	0.801178	0.902618		0.982858	1.07307	1.22798	0.549816	0.64475	0.624038	0.815141	1.32516	0.796186	0.893221		0.975983	1.12576	1.17618	0.667935	0.642903	0.855833	0.959559	0.729638	0.814649	0.883161		0.955506	1.20261
49.5	0.932251	0.879017	0.684647	0.475539	0.50379	0.557983	0.785194	0.653803	0.468667	1.50282	1.5382	1.63349	0.884617		1.25726	1.18533	0.932077	0.811696	0.599084	0.617761	0.989726	0.817972	0.789017	0.888879		0.965532	1.05456	1.20843	0.540377	0.634122	0.614777	0.801145	1.30323	0.781989	0.87824		0.959358	1.10682	1.15729	0.65822	0.632506	0.843674	0.944725	0.71787	0.802041	0.869168		0.938657	1.18182
50	0.915466	0.864332	0.67231	0.467411	0.494356	0.54868	0.773101	0.641904	0.458718	1.48021	1.51745	1.61171	0.87047		1.23898	1.16883	0.918598	0.79814	0.587986	0.606408	0.973698	0.806006	0.776674	0.875036		0.948277	1.03603	1.18888	0.531007	0.623192	0.605351	0.786762	1.28034	0.767528	0.863041		0.942893	1.08801	1.13859	0.64872	0.621903	0.831114	0.929754	0.705998	0.789202	0.855131		0.922059	1.16117
50.5	0.898778	0.849603	0.66001	0.459195	0.48503	0.539496	0.760998	0.62985	0.448668	1.45785	1.497	1.59035	0.856402		1.22099	1.1526	0.905291	0.78456	0.576719	0.594983	0.957539	0.793944	0.764154	0.861198		0.931147	1.01753	1.16936	0.521828	0.611877	0.595684	0.772271	1.25693	0.753081	0.847746		0.926916	1.06971	1.12033	0.639388	0.611074	0.818265	0.914832	0.693951	0.776279	0.841194		0.905717	1.14085
51	0.882348	0.83496	0.64776	0.450951	0.475944	0.530407	0.749147	0.617906	0.438757	1.43578	1.47689	1.56969	0.842545		1.20336	1.13659	0.892212	0.770993	0.565387	0.583558	0.941613	0.781885	0.751693	0.847477		0.914206	0.999139	1.14995	0.512906	0.600175	0.58566	0.75776	1.23326	0.738714	0.832419		0.911124	1.05164	1.1023	0.630282	0.600063	0.805276	0.900094	0.681971	0.763325	0.827341		0.889456	1.12082
51.5	0.866204	0.820454	0.635561	0.442759	0.467147	0.521394	0.737837	0.606225	0.429089	1.41425	1.45748	1.54997	0.829031		1.18611	1.12091	0.87942	0.757511	0.553982	0.572178	0.92592	0.770003	0.739365	0.833933		0.897459	0.980545	1.13072	0.504115	0.588029	0.57506	0.74346	1.20975	0.724589	0.81708		0.895687	1.03395	1.08459	0.621176	0.5888	0.792187	0.8857	0.670107	0.75049	0.813631		0.873464	1.1012
52	0.85047	0.806135	0.623512	0.434792	0.458636	0.512485	0.72701	0.594868	0.4197	1.39332	1.43869	1.53136	0.815915		1.16935	1.10564	0.866945	0.744213	0.542562	0.560892	0.910704	0.758369	0.727334	0.820668		0.881023	0.961871	1.11166	0.495391	0.575506	0.563873	0.729488	1.1866	0.71084	0.801805		0.880512	1.01661	1.06723	0.611892	0.577383	0.779014	0.87182	0.658537	0.737878	0.800098		0.857756	1.08191
52.5	0.835333	0.792136	0.611621	0.426931	0.450498	0.503664	0.716541	0.5838	0.410657	1.37299	1.42053	1.51367	0.803198		1.15313	1.09074	0.854728	0.731038	0.531116	0.549734	0.895889	0.746942	0.715708	0.80767		0.864899	0.943101	1.09277	0.486728	0.562754	0.55228	0.715999	1.16402	0.697567	0.786679		0.865552	0.99969	1.05018	0.602416	0.565835	0.765927	0.858519	0.64725	0.725646	0.78678		0.842239	1.06306
53	0.820822	0.778468	0.599979	0.419189	0.442813	0.494885	0.706713	0.573237	0.4021	1.35324	1.40297	1.49693	0.790945		1.13742	1.0762	0.84278	0.718033	0.519688	0.538715	0.881684	0.735742	0.704526	0.794976		0.849123	0.924392	1.07412	0.477995	0.549916	0.54037	0.70299	1.14222	0.684758	0.771765		0.850789	0.982986	1.03343	0.592672	0.554185	0.752937	0.845861	0.636412	0.713818	0.773676		0.827146	1.04452
53.5	0.806897	0.765084	0.58861	0.411475	0.435434	0.486093	0.697235	0.563159	0.393899	1.33391	1.38592	1.48067	0.779033		1.12218	1.0621	0.831134	0.705143	0.508294	0.527836	0.867849	0.724738	0.693711	0.782554		0.833709	0.905786	1.05571	0.46908	0.537058	0.528309	0.690609	1.12134	0.672469	0.757119		0.836362	0.966759	1.01714	0.58253	0.542481	0.74001	0.833827	0.625973	0.702479	0.76084		0.812575	1.02633
54	0.793579	0.752019	0.577629	0.40368	0.428285	0.477301	0.687933	0.5535	0.386082	1.31497	1.36923	1.46463	0.767403		1.10749	1.04841	0.819797	0.692439	0.497014	0.517015	0.854346	0.713855	0.68332	0.770411		0.818797	0.888046	1.03758	0.4601	0.524296	0.516277	0.678857	1.10147	0.660716	0.742904		0.822238	0.950953	1.0013	0.572185	0.530835	0.727234	0.822395	0.615971	0.691631	0.748304		0.798433	1.00851
54.5	0.78064	0.739272	0.566943	0.395685	0.42124	0.468501	0.679032	0.544426	0.378718	1.29618	1.35266	1.44834	0.75597		1.09308	1.03504	0.808621	0.67984	0.485821	0.506377	0.841172	0.703171	0.673295	0.758491		0.804286	0.871057	1.0198	0.451092	0.511755	0.504454	0.667643	1.08251	0.649486	0.729121		0.808434	0.935595	0.985942	0.561826	0.519285	0.714725	0.811296	0.606338	0.681202	0.736071		0.78469	0.991195
55	0.767922	0.726778	0.556513	0.387607	0.414239	0.459786	0.670655	0.535974	0.371814	1.2777	1.33621	1.43184	0.744753		1.07877	1.02195	0.797645	0.667557	0.474862	0.49593	0.828445	0.692668	0.663615	0.746826		0.790269	0.854769	1.00248	0.442105	0.49943	0.492861	0.656977	1.06461	0.638705	0.715801		0.795037	0.920669	0.971047	0.551451	0.507825	0.702403	0.800633	0.597234	0.671243	0.724171		0.771335	0.974339
55.5	0.755311	0.71453	0.546242	0.379394	0.407132	0.451202	0.662522	0.528128	0.365325	1.25929	1.3195	1.41469	0.733605		1.06453	1.00908	0.786842	0.655524	0.464087	0.485684	0.815997	0.682415	0.65439	0.735394		0.776647	0.839112	0.985487	0.433217	0.487348	0.481506	0.647051	1.04774	0.628488	0.702955		0.781827	0.906081	0.956389	0.541174	0.496473	0.690366	0.79044	0.588636	0.66186	0.712583		0.758164	0.957951
56	0.74286	0.70255	0.536123	0.371165	0.399924	0.442822	0.654805	0.520816	0.359295	1.24094	1.30232	1.39695	0.722548		1.05026	0.99643	0.776085	0.643786	0.453479	0.475669	0.803967	0.672439	0.645639	0.724195		0.763403	0.824047	0.968781	0.424488	0.475481	0.470343	0.637821	1.03181	0.618911	0.690565		0.768767	0.891701	0.94191	0.531091	0.485224	0.678669	0.780783	0.580663	0.65314	0.701328		0.74517	0.941989
56.5	0.730427	0.690782	0.526018	0.362883	0.392632	0.434707	0.647402	0.514007	0.35368	1.22252	1.28462	1.37867	0.711528		1.03587	0.983822	0.765296	0.632295	0.443049	0.465995	0.792327	0.662701	0.63723	0.713176		0.750362	0.809053	0.952373	0.415858	0.463815	0.459406	0.629188	1.01668	0.609904	0.678516		0.755724	0.877415	0.927491	0.521123	0.474063	0.667285	0.771605	0.573312	0.645072	0.690343		0.732261	0.926306
57	0.718087	0.679082	0.515947	0.354659	0.385384	0.426897	0.639983	0.507435	0.348342	1.20406	1.26662	1.36008	0.700548		1.02141	0.971213	0.754526	0.621192	0.432847	0.456543	0.78094	0.652967	0.629149	0.702309		0.73752	0.794234	0.936132	0.407377	0.452339	0.448673	0.621411	1.00257	0.601498	0.666861		0.742789	0.863174	0.913066	0.511226	0.462975	0.656224	0.763284	0.566572	0.63785	0.679685		0.719584	0.910776
57.5	0.705825	0.667381	0.505898	0.346335	0.378201	0.4193	0.632475	0.501175	0.343346	1.18544	1.2486	1.34122	0.689599		1.00697	0.958557	0.74371	0.610268	0.422767	0.447307	0.769821	0.643413	0.621325	0.691571		0.724712	0.779625	0.919893	0.399065	0.441054	0.438154	0.614403	0.989303	0.593805	0.655557		0.729886	0.848909	0.898616	0.501444	0.452048	0.645552	0.755735	0.560421	0.631427	0.669337		0.707141	0.895257
58	0.693673	0.655603	0.495825	0.337978	0.371157	0.411885	0.624899	0.495058	0.338616	1.16676	1.23122	1.32237	0.678754		0.99254	0.945877	0.732763	0.599553	0.4129	0.438286	0.75905	0.633934	0.613603	0.680945		0.711964	0.765028	0.903682	0.390958	0.430035	0.42795	0.607928	0.976751	0.586667	0.644551		0.717043	0.834618	0.884213	0.491858	0.441397	0.635275	0.74877	0.55475	0.625635	0.659284		0.694817	0.879722
58.5	0.68144	0.643754	0.485653	0.329588	0.364275	0.404658	0.617277	0.489087	0.334152	1.1482	1.21524	1.30387	0.668099		0.978099	0.933051	0.721746	0.589169	0.40326	0.429434	0.748533	0.624514	0.605827	0.670404		0.699213	0.750468	0.887518	0.382962	0.419221	0.417975	0.601957	0.964927	0.580044	0.633809		0.704235	0.820273	0.869748	0.482392	0.430952	0.625314	0.742344	0.549429	0.620355	0.649449		0.682586	0.864031
59	0.669252	0.631756	0.475425	0.321316	0.35758	0.397584	0.609671	0.483379	0.329975	1.12972	1.20077	1.28568	0.657676		0.963615	0.920183	0.71068	0.579132	0.393845	0.420689	0.738316	0.615225	0.597991	0.659964		0.686411	0.73602	0.871299	0.37512	0.408653	0.408266	0.596607	0.953951	0.573969	0.623366		0.691557	0.805889	0.855336	0.473068	0.420708	0.615683	0.736537	0.544481	0.615643	0.639878		0.670545	0.848298
59.5	0.657069	0.619695	0.465105	0.313036	0.351036	0.390652	0.60233	0.478104	0.326168	1.11137	1.18771	1.26779	0.647505		0.949096	0.907223	0.699539	0.569307	0.384628	0.412136	0.72852	0.606253	0.590123	0.649647		0.673565	0.721577	0.855115	0.367479	0.398316	0.398821	0.591714	0.943727	0.568384	0.613189		0.678931	0.791485	0.840985	0.463938	0.410751	0.606389	0.731213	0.539991	0.611405	0.630565		0.658477	0.832487
60	0.644895	0.607594	0.454665	0.304952	0.344609	0.38391	0.595175	0.47306	0.322563	1.09331	1.17551	1.25029	0.637544		0.934536	0.894202	0.688329	0.559849	0.375678	0.403801	0.719048	0.597407	0.582096	0.639439		0.660752	0.70705	0.839066	0.359929	0.388233	0.389629	0.587237	0.934219	0.563096	0.603246		0.666304	0.777098	0.826699	0.454955	0.40098	0.59742	0.726318	0.535847	0.607455	0.621453		0.646324	0.81672
60.5	0.63268	0.595534	0.444162	0.296994	0.33834	0.377345	0.588328	0.468368	0.319179	1.07568	1.16337	1.23313	0.627759		0.919876	0.881117	0.677105	0.550766	0.36692	0.395684	0.7098	0.588683	0.573887	0.629315		0.647925	0.692644	0.82315	0.352407	0.378328	0.380627	0.583291	0.925626	0.55833	0.593592		0.653776	0.762794	0.81251	0.446067	0.391337	0.58871	0.721984	0.532118	0.603968	0.612585		0.634342	0.80095
61	0.620571	0.583401	0.433673	0.289137	0.332263	0.370953	0.581808	0.464125	0.31604	1.05862	1.15038	1.21623	0.618099		0.905215	0.867948	0.665903	0.541938	0.35839	0.387815	0.700904	0.58021	0.565694	0.619335		0.635158	0.678307	0.807378	0.345009	0.368759	0.371955	0.580029	0.918059	0.554089	0.584305		0.641351	0.748577	0.798487	0.437438	0.381923	0.580426	0.718348	0.528937	0.601004	0.604054		0.622464	0.785386
61.5	0.60846	0.571299	0.423202	0.281341	0.326346	0.364731	0.575651	0.460226	0.313093	1.0424	1.13616	1.19965	0.608547		0.890613	0.854755	0.654742	0.533337	0.350041	0.38019	0.692364	0.57196	0.55764	0.609516		0.622496	0.664057	0.791776	0.337659	0.359441	0.363533	0.57735	0.911374	0.550336	0.575336		0.628997	0.73447	0.784563	0.42904	0.372763	0.572549	0.715346	0.52626	0.598381	0.595819		0.610659	0.769902
62	0.596403	0.559237	0.412778	0.273719	0.320536	0.358654	0.569691	0.456561	0.31033	1.02726	1.12068	1.18335	0.5991		0.876102	0.841709	0.643691	0.525026	0.341846	0.372805	0.684161	0.563919	0.549665	0.59988		0.609935	0.64992	0.776415	0.33021	0.350377	0.355324	0.575238	0.905629	0.547166	0.566691		0.616722	0.720424	0.770726	0.420854	0.363781	0.565033	0.712916	0.523878	0.596001	0.587815		0.59893	0.754559
62.5	0.584442	0.547254	0.402491	0.266173	0.314936	0.352756	0.564022	0.453299	0.307853	1.01319	1.10407	1.16713	0.589801		0.861687	0.828793	0.632806	0.516937	0.333763	0.365593	0.676332	0.556166	0.541978	0.590451		0.597481	0.635986	0.761323	0.322786	0.341588	0.347395	0.573867	0.900939	0.544753	0.558458		0.604596	0.706442	0.757013	0.412955	0.355085	0.557935	0.711162	0.52188	0.594087	0.580128		0.587338	0.739368
63	0.572616	0.535356	0.392313	0.258702	0.309477	0.347031	0.558571	0.450429	0.30571	1.00013	1.08683	1.15095	0.580677		0.847464	0.815978	0.622083	0.50898	0.32581	0.358536	0.669076	0.548857	0.534713	0.581277		0.585176	0.622233	0.746457	0.315368	0.333097	0.339766	0.573197	0.897101	0.542737	0.55057		0.592502	0.692511	0.743376	0.405351	0.346676	0.551292	0.709939	0.520134	0.592338	0.57268		0.575797	0.72432
63.5	0.560901	0.523637	0.382239	0.251346	0.304132	0.341468	0.553113	0.447825	0.303807	0.987783	1.06935	1.1345	0.571675		0.833401	0.80324	0.611509	0.501236	0.317981	0.351633	0.662336	0.541839	0.527748	0.572325		0.572984	0.608695	0.731873	0.307877	0.324768	0.332319	0.573029	0.893911	0.541048	0.542945		0.580513	0.678738	0.729855	0.397913	0.338469	0.544923	0.708876	0.518441	0.590595	0.565369		0.564372	0.709415
64	0.549389	0.512072	0.372281	0.244136	0.29891	0.336054	0.547619	0.445493	0.302107	0.97585	1.05188	1.11773	0.562793		0.819549	0.790559	0.60114	0.493723	0.310289	0.344905	0.655997	0.535152	0.520984	0.563589		0.560956	0.595371	0.717593	0.300432	0.31668	0.325129	0.573343	0.891402	0.539671	0.53562		0.568554	0.665095	0.716405	0.39074	0.33048	0.538886	0.707833	0.516664	0.588943	0.558178		0.553052	0.694699
64.5	0.538008	0.500649	0.362443	0.23702	0.293838	0.330781	0.542154	0.443547	0.30054	0.963841	1.03442	1.10051	0.553979		0.805881	0.77781	0.590905	0.486378	0.302764	0.338277	0.650133	0.528827	0.514542	0.555057		0.549108	0.582249	0.703491	0.293099	0.308773	0.318222	0.574148	0.889382	0.538503	0.528553		0.556594	0.651666	0.70306	0.383726	0.322679	0.533122	0.706703	0.514881	0.587404	0.551093		0.541931	0.680227
65	0.526792	0.489368	0.352701	0.230019	0.28879	0.325541	0.536673	0.441957	0.299043	0.951412	1.01711	1.0829	0.545192		0.792497	0.765035	0.580792	0.47921	0.295375	0.331856	0.644761	0.522954	0.508423	0.546767		0.537381	0.56936	0.689527	0.285768	0.300993	0.311456	0.575301	0.887717	0.53748	0.521665		0.544658	0.638467	0.68981	0.376822	0.314939	0.52752	0.705302	0.51293	0.585826	0.544031		0.530999	0.665932
65.5	0.515748	0.478183	0.343074	0.223262	0.283782	0.320331	0.531262	0.440569	0.297496	0.938396	0.999839	1.06493	0.536406		0.779383	0.752314	0.570856	0.472321	0.288154	0.325617	0.639706	0.517473	0.502618	0.538716		0.525834	0.556661	0.675882	0.278531	0.293275	0.304773	0.576714	0.886383	0.536693	0.514972		0.532803	0.625424	0.676611	0.36998	0.307253	0.522036	0.703614	0.510743	0.584302	0.536974		0.520113	0.651955
66	0.504912	0.467142	0.333551	0.216651	0.2788	0.31507	0.526025	0.439308	0.295828	0.924906	0.982775	1.04699	0.527663		0.766536	0.739974	0.561078	0.46559	0.281046	0.319483	0.634918	0.512449	0.497209	0.53092		0.514437	0.544179	0.662378	0.271509	0.285706	0.298303	0.578257	0.885215	0.535984	0.508441		0.521	0.612524	0.663486	0.363247	0.299683	0.516741	0.701752	0.508113	0.582852	0.529933		0.509301	0.638144
66.5	0.494239	0.456264	0.324104	0.210099	0.273833	0.309681	0.520944	0.438132	0.294053	0.910845	0.965898	1.02901	0.518925		0.753877	0.728029	0.551404	0.458971	0.274028	0.313474	0.630641	0.508029	0.49239	0.523427		0.503169	0.531916	0.649043	0.26458	0.278254	0.291966	0.579929	0.88416	0.535138	0.502017		0.509313	0.599823	0.650459	0.356531	0.292149	0.511503	0.699847	0.505144	0.581392	0.522907		0.498546	0.624601
67	0.483751	0.445557	0.314754	0.203621	0.268874	0.304108	0.515993	0.436849	0.292118	0.896562	0.949381	1.01133	0.510241		0.741456	0.716546	0.541898	0.452508	0.267105	0.307585	0.626738	0.504308	0.488165	0.516256		0.492051	0.519905	0.635964	0.257771	0.27095	0.285725	0.581548	0.883236	0.533913	0.495674		0.49779	0.587301	0.637431	0.349916	0.284672	0.50641	0.697852	0.501773	0.57977	0.515879		0.487815	0.611195
67.5	0.473443	0.43502	0.305461	0.197247	0.263933	0.29837	0.511094	0.435257	0.289908	0.882251	0.933269	0.994048	0.501609		0.729097	0.705509	0.532572	0.446168	0.260295	0.301746	0.623122	0.501262	0.484446	0.509357		0.481179	0.508116	0.623126	0.251133	0.263741	0.279654	0.582895	0.882243	0.531975	0.48934		0.486363	0.574927	0.62438	0.343363	0.277283	0.501388	0.69574	0.498032	0.577844	0.508813		0.477095	0.597964
68	0.463285	0.424707	0.296274	0.190872	0.258989	0.292426	0.50606	0.433517	0.287411	0.86798	0.917596	0.977223	0.493028		0.716818	0.694843	0.523376	0.439869	0.253536	0.295973	0.619984	0.49894	0.481258	0.502733		0.470429	0.496568	0.610391	0.244575	0.256693	0.273756	0.583828	0.881293	0.52917	0.482967		0.475049	0.562811	0.611382	0.336857	0.269921	0.496416	0.693611	0.494295	0.575493	0.501759		0.466525	0.584873
68.5	0.453217	0.414568	0.287179	0.18458	0.254004	0.286342	0.500833	0.431773	0.284736	0.8536	0.902125	0.960594	0.484463		0.704639	0.684285	0.514325	0.43362	0.246875	0.290297	0.617369	0.497256	0.478588	0.496362		0.459836	0.485201	0.597904	0.238018	0.249724	0.26794	0.584288	0.880618	0.525586	0.476568		0.463754	0.550831	0.598287	0.330334	0.262496	0.491394	0.691513	0.490992	0.572555	0.494684		0.456053	0.571998
69	0.443231	0.404573	0.278212	0.178346	0.248966	0.280194	0.495316	0.430154	0.28189	0.839354	0.88694	0.94434	0.47596		0.692539	0.673838	0.505393	0.427459	0.240309	0.284682	0.615067	0.495867	0.476269	0.490158		0.449396	0.47401	0.585596	0.231536	0.242869	0.262242	0.584139	0.880238	0.521453	0.470164		0.45255	0.539006	0.585183	0.323826	0.255035	0.486357	0.689348	0.488188	0.56891	0.4876		0.445669	0.559188
69.5	0.433358	0.394758	0.269337	0.172204	0.243849	0.274048	0.489433	0.428851	0.278973	0.825014	0.871891	0.928152	0.467489		0.680473	0.663462	0.496536	0.421356	0.233791	0.279124	0.61315	0.494452	0.474288	0.48407		0.439049	0.462999	0.573391	0.225091	0.236076	0.256606	0.583545	0.880199	0.517207	0.463796		0.441318	0.527257	0.572095	0.317249	0.247488	0.481114	0.687216	0.486026	0.564874	0.480515		0.435432	0.546563
70	0.423534	0.385092	0.26058	0.166032	0.238664	0.267881	0.483305	0.42804	0.276071	0.810552	0.856863	0.911985	0.45905		0.668493	0.653186	0.487693	0.415203	0.227282	0.273549	0.611527	0.492773	0.472783	0.478054		0.428701	0.452139	0.561326	0.218667	0.229391	0.250956	0.582671	0.880655	0.513288	0.457533		0.430074	0.515584	0.55897	0.310615	0.239835	0.47574	0.685007	0.48441	0.561033	0.473474		0.425323	0.534132
70.5	0.413747	0.375531	0.251854	0.159821	0.23342	0.261772	0.476945	0.427466	0.273118	0.796025	0.841868	0.895814	0.450615		0.656489	0.642932	0.478853	0.409055	0.22083	0.267935	0.609598	0.490496	0.471571	0.471973		0.418427	0.441388	0.549343	0.212337	0.222764	0.245365	0.581574	0.881079	0.509892	0.451352		0.418768	0.50393	0.545768	0.303925	0.232107	0.470205	0.682222	0.482739	0.557606	0.466363		0.41525	0.521779
71	0.403972	0.366081	0.243187	0.153539	0.228125	0.255682	0.470375	0.426908	0.269985	0.781629	0.82708	0.879812	0.442198		0.644318	0.632736	0.469991	0.402934	0.214375	0.262291	0.607045	0.48774	0.470631	0.465785		0.408233	0.430775	0.537396	0.206052	0.2162	0.239745	0.580504	0.881194	0.507319	0.445269		0.407446	0.492394	0.532604	0.297216	0.22432	0.46449	0.678649	0.480681	0.555114	0.459213		0.405233	0.509451
71.5	0.394164	0.356717	0.234534	0.14724	0.222807	0.249603	0.463639	0.425948	0.266443	0.767251	0.812385	0.863862	0.433716		0.631851	0.622509	0.461121	0.396719	0.207931	0.256524	0.603457	0.484702	0.469816	0.459403		0.398052	0.42025	0.525493	0.199761	0.209587	0.234051	0.579356	0.880448	0.505496	0.439166		0.396	0.480887	0.51936	0.290389	0.216409	0.458511	0.673957	0.477833	0.553751	0.4519		0.395315	0.497275
72	0.384302	0.347427	0.225932	0.140841	0.217483	0.243502	0.456851	0.424273	0.262342	0.753062	0.797914	0.848117	0.42517		0.618795	0.612209	0.452222	0.390423	0.201514	0.250713	0.598503	0.481686	0.469001	0.452785		0.387928	0.409833	0.513673	0.193451	0.202994	0.22835	0.5778	0.8784	0.504027	0.43294		0.384482	0.469485	0.506076	0.283529	0.2084	0.452358	0.667858	0.473951	0.553121	0.444362		0.385399	0.485186
72.5	0.374341	0.338198	0.217357	0.134431	0.212206	0.237455	0.449815	0.421635	0.257609	0.739123	0.783762	0.832652	0.416549		0.604654	0.601744	0.443317	0.384171	0.195186	0.244919	0.592216	0.478873	0.467888	0.445885		0.377879	0.399478	0.501818	0.187158	0.196446	0.222712	0.57568	0.874803	0.502548	0.426503		0.372887	0.458163	0.492824	0.276646	0.200302	0.445911	0.660435	0.469049	0.552323	0.436504		0.375485	0.47316
73	0.364257	0.329086	0.208901	0.128032	0.206925	0.231385	0.442695	0.418141	0.252377	0.725346	0.76987	0.817425	0.40787		0.588923	0.591267	0.434437	0.377857	0.188851	0.239101	0.584964	0.476509	0.466479	0.43871		0.367882	0.389263	0.490069	0.180748	0.189882	0.216967	0.57303	0.869981	0.500989	0.419868		0.361257	0.44697	0.479635	0.269717	0.192051	0.439115	0.652181	0.46354	0.55116	0.428403		0.365664	0.461283
73.5	0.353957	0.320037	0.200496	0.1216	0.201688	0.225327	0.435586	0.413853	0.246709	0.711568	0.756049	0.802279	0.399096		0.571331	0.580719	0.42555	0.371389	0.182535	0.233232	0.577033	0.474362	0.464756	0.431212		0.357878	0.379183	0.478352	0.174272	0.183332	0.211193	0.569593	0.864045	0.498811	0.412962		0.349581	0.435859	0.466459	0.262737	0.183665	0.43192	0.643141	0.45756	0.54909	0.420001		0.355898	0.449602
74	0.343386	0.31108	0.192158	0.115141	0.196456	0.219239	0.428477	0.409041	0.240821	0.697837	0.742365	0.787247	0.390271		0.551888	0.570106	0.416615	0.364928	0.176235	0.227394	0.568745	0.472048	0.462903	0.423429		0.347895	0.369236	0.466621	0.16769	0.176837	0.205338	0.565521	0.857403	0.495909	0.405828		0.337901	0.424818	0.453308	0.255794	0.175168	0.424316	0.633601	0.451368	0.546048	0.411369		0.346135	0.438033
74.5	0.3323	0.302151	0.183846	0.108613	0.191208	0.213079	0.421357	0.403871	0.234786	0.684014	0.728634	0.772245	0.381342		0.531123	0.559392	0.407657	0.358311	0.169879	0.22146	0.560392	0.469109	0.460965	0.415365		0.337858	0.359295	0.454848	0.161015	0.170323	0.199359	0.561017	0.850354	0.49229	0.398484		0.326221	0.413813	0.440176	0.248828	0.166533	0.416202	0.623706	0.445028	0.5421	0.402512		0.336363	0.426563
75	0.320502	0.293272	0.175589	0.10207	0.185918	0.206832	0.414476	0.398549	0.228733	0.670126	0.71484	0.757243	0.372346		0.510101	0.548588	0.398655	0.351496	0.163435	0.215396	0.551958	0.46532	0.4593	0.407139		0.327782	0.349438	0.443056	0.154191	0.163713	0.193183	0.556141	0.843057	0.488098	0.390962		0.314521	0.402831	0.427027	0.24185	0.157769	0.407595	0.613471	0.438674	0.537676	0.39349		0.326609	0.415138
75.5	0.307989	0.284336	0.16728	0.0954551	0.18067	0.200505	0.407653	0.393074	0.222575	0.656236	0.701042	0.74227	0.363257		0.490227	0.537535	0.38949	0.344517	0.156957	0.209263	0.543368	0.460471	0.458055	0.398876		0.317565	0.339577	0.431015	0.147267	0.157059	0.1869	0.550925	0.83555	0.483266	0.383236		0.302741	0.391786	0.413825	0.234884	0.14894	0.398448	0.602762	0.432166	0.532805	0.384262		0.316788	0.403683
76	0.295076	0.275385	0.158979	0.0888208	0.175372	0.194062	0.400744	0.387446	0.216304	0.642395	0.687305	0.727395	0.354107		0.47236	0.526278	0.380184	0.337397	0.150381	0.202987	0.534459	0.454602	0.456945	0.390621		0.307266	0.329675	0.418854	0.140187	0.15027	0.180459	0.545377	0.827612	0.477856	0.375284		0.290935	0.380629	0.400592	0.227877	0.139995	0.388786	0.591519	0.425349	0.527513	0.374799		0.306888	0.392241
76.5	0.282022	0.266446	0.150703	0.0821451	0.17004	0.187555	0.393804	0.381718	0.20997	0.628536	0.673621	0.712624	0.344932		0.456871	0.514846	0.370796	0.329948	0.143659	0.196543	0.525345	0.448003	0.455678	0.38241		0.296898	0.319802	0.406613	0.132994	0.143341	0.173933	0.539574	0.819378	0.472008	0.367171		0.279062	0.369475	0.38738	0.220786	0.130969	0.37865	0.579736	0.418335	0.521757	0.365128		0.296973	0.380838
77	0.269257	0.257556	0.142477	0.0755268	0.164686	0.181068	0.386799	0.375883	0.203587	0.614878	0.660224	0.698114	0.335838		0.443519	0.503307	0.361256	0.322196	0.136901	0.189965	0.515883	0.440932	0.454009	0.374219		0.286501	0.310054	0.394247	0.125624	0.136284	0.167347	0.533477	0.810842	0.465819	0.358911		0.267129	0.358328	0.374209	0.213687	0.121901	0.368159	0.567514	0.411169	0.515662	0.355306		0.287044	0.369478
77.5	0.25725	0.248698	0.134252	0.0688191	0.159279	0.174556	0.379659	0.369979	0.197151	0.601334	0.647	0.683779	0.326813		0.431608	0.491627	0.351541	0.313869	0.130047	0.183285	0.506132	0.433609	0.451458	0.365908		0.276026	0.300382	0.381786	0.118071	0.129121	0.160718	0.527241	0.802169	0.459288	0.350534		0.255188	0.347223	0.361096	0.206587	0.112796	0.357442	0.554915	0.403868	0.5093	0.34538		0.277048	0.358242
78	0.246068	0.239913	0.126101	0.0620837	0.153724	0.16801	0.372449	0.364022	0.19068	0.587819	0.633856	0.669545	0.317856		0.420247	0.479873	0.341708	0.304469	0.123102	0.176408	0.496039	0.426166	0.447703	0.357302		0.265573	0.290815	0.369444	0.110351	0.121856	0.15407	0.520812	0.793221	0.452445	0.342065		0.243301	0.33619	0.34813	0.199537	0.103644	0.346635	0.541952	0.396457	0.502696	0.335394		0.26699	0.347187
78.5	0.235459	0.231177	0.11798	0.0553248	0.148095	0.161461	0.365236	0.358097	0.184215	0.5744	0.620896	0.655452	0.308983		0.409032	0.468018	0.331743	0.293682	0.116123	0.169431	0.485506	0.418619	0.442946	0.348344		0.255089	0.281332	0.357061	0.102526	0.114525	0.147469	0.514292	0.784343	0.445425	0.333562		0.231394	0.325326	0.335306	0.19261	0.0945313	0.335843	0.528806	0.389099	0.496026	0.325438		0.256868	0.336209
79	0.225251	0.222454	0.109847	0.0485155	0.142329	0.154867	0.35807	0.352201	0.177711	0.561133	0.60807	0.641466	0.30016		0.397697	0.455959	0.321558	0.281513	0.109137	0.162343	0.474181	0.411104	0.437468	0.338996		0.244561	0.271846	0.344618	0.0945334	0.107066	0.140854	0.507676	0.775509	0.438146	0.324979		0.21955	0.314481	0.322642	0.185806	0.0854405	0.325079	0.515605	0.381839	0.489404	0.315539		0.246568	0.32528
79.5	0.215217	0.213714	0.101661	0.0416081	0.136443	0.148189	0.351003	0.346353	0.171194	0.547816	0.595201	0.627435	0.291319		0.386151	0.443613	0.311189	0.268077	0.102054	0.155152	0.461757	0.403553	0.431381	0.329214		0.233961	0.262351	0.332104	0.0864358	0.0994838	0.134216	0.500959	0.766703	0.430577	0.31631		0.207833	0.303677	0.31013	0.179124	0.0763793	0.314377	0.502345	0.374676	0.482812	0.305706		0.236149	0.314362
80	0.205058	0.204985	0.0934788	0.034625	0.13039	0.141404	0.343875	0.34045	0.164556	0.53445	0.582383	0.61341	0.282422		0.374513	0.431044	0.300618	0.253911	0.0948701	0.147805	0.447833	0.39589	0.424865	0.319039		0.223317	0.252836	0.319492	0.0782556	0.0917747	0.127638	0.493976	0.757692	0.422685	0.307518		0.196184	0.292849	0.297776	0.172561	0.0673747	0.303722	0.488991	0.367535	0.476169	0.295907		0.225605	0.30341
80.5	0.194619	0.1963	0.0852737	0.0275291	0.124219	0.134585	0.336625	0.334503	0.157853	0.521074	0.569594	0.599393	0.273464		0.3627	0.418264	0.289909	0.239987	0.087563	0.14037	0.432548	0.388081	0.418147	0.308619		0.212654	0.243314	0.306658	0.0700023	0.0838674	0.121067	0.486779	0.748721	0.4146	0.298629		0.184642	0.282024	0.285508	0.166046	0.0584202	0.293075	0.475603	0.360477	0.469596	0.286155		0.214957	0.292388
81	0.183806	0.187651	0.0770803	0.0202914	0.117874	0.127717	0.329336	0.328574	0.151148	0.507653	0.556806	0.585385	0.264443		0.350471	0.405154	0.279031	0.227043	0.0800521	0.132845	0.416471	0.380325	0.411325	0.29808		0.201999	0.233871	0.293672	0.0616083	0.0757659	0.114488	0.479393	0.739718	0.406333	0.28965		0.173221	0.27109	0.2733	0.15956	0.0494838	0.28248	0.462263	0.353592	0.463118	0.276456		0.204248	0.281318
81.5	0.172669	0.179018	0.0689282	0.0129084	0.111387	0.120758	0.321947	0.322588	0.14438	0.494216	0.544066	0.571451	0.25536		0.337936	0.391814	0.268025	0.215258	0.0721669	0.125219	0.400429	0.372377	0.404246	0.287497		0.191372	0.224565	0.280555	0.0531867	0.0675771	0.107996	0.471694	0.730615	0.397943	0.280612		0.161871	0.260112	0.261119	0.153156	0.0405799	0.272096	0.448903	0.346739	0.456714	0.26681		0.19359	0.270212
82	0.161417	0.17043	0.0608481	0.00538849	0.10467	0.113729	0.314337	0.316555	0.137557	0.480778	0.531403	0.557575	0.246224		0.325337	0.378322	0.256914	0.204814	0.0636418	0.117504	0.385196	0.364344	0.397034	0.277012		0.180831	0.215402	0.267351	0.0447423	0.0592852	0.1016	0.463803	0.721506	0.389544	0.271563		0.150492	0.248962	0.248883	0.14674	0.0316659	0.261997	0.435548	0.339956	0.450444	0.257187		0.182939	0.259132
82.5	0.150188	0.161873	0.0527983	-0.00223184	0.0978097	0.10672	0.306579	0.310527	0.130771	0.467383	0.518771	0.543744	0.237078		0.312701	0.364603	0.245748	0.195433	0.0542397	0.10975	0.371338	0.356213	0.389769	0.266644		0.170374	0.206422	0.254035	0.0362727	0.0509171	0.0952215	0.455811	0.712611	0.38124	0.262545		0.139132	0.237652	0.236535	0.140262	0.0226487	0.252271	0.422242	0.333317	0.444394	0.247606		0.172415	0.248019
83	0.13917	0.153345	0.0447897	-0.0099759	0.09076	0.0996449	0.298752	0.304557	0.123981	0.454077	0.506293	0.53003	0.227952		0.3001	0.350587	0.234459	0.186541	0.0438444	0.101969	0.358872	0.348079	0.382494	0.256327		0.159967	0.197617	0.240655	0.0277409	0.0425805	0.088913	0.447745	0.703813	0.372935	0.253552		0.127782	0.226063	0.224016	0.13367	0.0134866	0.243138	0.408955	0.326847	0.438549	0.238056		0.162044	0.236851
83.5	0.128544	0.14485	0.0368194	-0.0179258	0.0835242	0.0924867	0.290602	0.298483	0.117081	0.440792	0.49386	0.516348	0.218789		0.287663	0.336438	0.223087	0.177811	0.0326678	0.0941418	0.347248	0.339681	0.37514	0.245987		0.149588	0.188938	0.227185	0.0192075	0.0342934	0.0826799	0.439605	0.695042	0.364763	0.244589		0.116511	0.214149	0.211257	0.126848	0.0040675	0.234586	0.39549	0.320361	0.432882	0.228461		0.151822	0.225569
84	0.118089	0.136408	0.0288749	-0.0261456	0.0761307	0.0853323	0.282051	0.292373	0.110127	0.427445	0.481386	0.502566	0.209553		0.275288	0.32211	0.211667	0.169205	0.0213032	0.0863134	0.335657	0.331108	0.367738	0.235599		0.139222	0.18035	0.213627	0.0106437	0.0260424	0.0764847	0.431511	0.686254	0.356725	0.235651		0.105377	0.201847	0.198162	0.119711	-0.00563412	0.226572	0.381764	0.31383	0.427361	0.218777		0.141638	0.214109
84.5	0.107461	0.128011	0.0209446	-0.0347698	0.0686318	0.0781402	0.272932	0.286224	0.103115	0.414048	0.46883	0.488721	0.200191		0.262786	0.307538	0.200197	0.160453	0.0105153	0.0784806	0.323734	0.322304	0.360273	0.225142		0.128821	0.171846	0.20001	0.00203167	0.017831	0.0702917	0.423432	0.67733	0.348814	0.226712		0.0944631	0.18915	0.184732	0.11215	-0.0156088	0.219008	0.367646	0.307207	0.421946	0.208966		0.131438	0.202372
85	0.0966222	0.11964	0.0130421	-0.0439169	0.0609917	0.0708095	0.263043	0.28005	0.0959999	0.400501	0.456167	0.474747	0.190641		0.25015	0.292798	0.188652	0.151498	0.000982491	0.0706495	0.31154	0.313211	0.352802	0.214698		0.118349	0.163318	0.186406	-0.00660523	0.00965349	0.0641429	0.415417	0.668153	0.34102	0.217762		0.0837614	0.175988	0.170921	0.104135	-0.0257816	0.211832	0.353087	0.300367	0.416548	0.198984		0.121031	0.190325
85.5	0.0856737	0.111266	0.00517835	-0.0535853	0.0532364	0.0634129	0.252457	0.273834	0.0888762	0.386893	0.44348	0.460743	0.180955		0.237451	0.277886	0.177092	0.142578	-0.00697866	0.0627724	0.299186	0.303644	0.34525	0.20432		0.107789	0.154804	0.172821	-0.0152098	0.00143393	0.0580113	0.407454	0.658631	0.333444	0.208798		0.0732531	0.162419	0.156816	0.0956783	-0.0360221	0.204889	0.338123	0.293217	0.410975	0.188816		0.110379	0.177893
86	0.0746776	0.102937	-0.00263609	-0.0635654	0.0453906	0.0559639	0.241603	0.267683	0.0817593	0.373275	0.430836	0.446769	0.171224		0.224795	0.262714	0.165553	0.133696	-0.0135595	0.0548663	0.286852	0.293554	0.337577	0.194005		0.0971702	0.146286	0.159287	-0.0238425	-0.00686632	0.051838	0.399567	0.648718	0.325954	0.19979		0.0629087	0.148596	0.142576	0.0868426	-0.0461322	0.198153	0.322935	0.285765	0.405087	0.178526		0.099461	0.165111
86.5	0.0639083	0.0946497	-0.0103897	-0.073545	0.0374375	0.0484292	0.230803	0.261555	0.0746585	0.359633	0.418289	0.432888	0.161526		0.212286	0.247186	0.153997	0.124819	-0.0194323	0.0469037	0.274884	0.282621	0.32986	0.18368		0.0864555	0.137777	0.145808	-0.0325245	-0.0152975	0.0456357	0.391717	0.638366	0.318588	0.190725		0.0526388	0.134647	0.128371	0.0777225	-0.0559836	0.191578	0.30773	0.278019	0.39869	0.168157		0.0883772	0.151974
87	0.0536783	0.0864427	-0.0180558	-0.0831551	0.0293957	0.0407929	0.220768	0.255479	0.0675688	0.346079	0.405937	0.419169	0.152008		0.200022	0.231236	0.142418	0.115966	-0.025252	0.0388461	0.263252	0.270578	0.322053	0.173235		0.0756479	0.129227	0.132387	-0.0413147	-0.0238388	0.0394357	0.383933	0.627618	0.311326	0.181602		0.0424191	0.120824	0.114367	0.0685004	-0.06546	0.185159	0.292797	0.269961	0.391603	0.157797		0.0772395	0.138523
87.5	0.0433872	0.0783516	-0.0256565	-0.0920656	0.021262	0.0331171	0.212098	0.24937	0.0604907	0.332747	0.393901	0.405761	0.14273		0.188036	0.21474	0.130858	0.10727	-0.0315688	0.0306111	0.251606	0.257243	0.313943	0.162526		0.0647028	0.120686	0.118913	-0.0503147	-0.032619	0.033109	0.376008	0.616172	0.304018	0.172297		0.0322355	0.107277	0.100733	0.0592666	-0.0745305	0.17877	0.278245	0.261556	0.38353	0.147454		0.0662079	0.124861
88	0.0330136	0.0703745	-0.0332057	-0.100209	0.0130569	0.0253415	0.204659	0.243284	0.0533757	0.319419	0.38191	0.392428	0.133621		0.17637	0.197857	0.119244	0.0986046	-0.0386579	0.0221458	0.239851	0.242776	0.305496	0.151521		0.0535052	0.112024	0.10529	-0.0596576	-0.0416295	0.0265881	0.367985	0.604089	0.296635	0.162759		0.0220434	0.0940311	0.0874626	0.0501798	-0.0832642	0.172335	0.264308	0.252743	0.374487	0.137147		0.0553371	0.111112
88.5	0.0225031	0.0624787	-0.0407523	-0.107748	0.00476917	0.0174463	0.197947	0.237187	0.0462675	0.306055	0.369925	0.379088	0.124597		0.164942	0.180757	0.107488	0.0898874	-0.0464572	0.0133656	0.228114	0.227462	0.296723	0.140254		0.04182	0.103099	0.0914798	-0.0693919	-0.0508986	0.0197807	0.359773	0.591238	0.289187	0.152899		0.0117974	0.0810272	0.0744969	0.0413629	-0.0917215	0.165778	0.251157	0.24352	0.364473	0.126877		0.0446768	0.0973491
89	0.0117474	0.054655	-0.0482827	-0.114987	-0.00358397	0.00942912	0.19156	0.231073	0.0391488	0.292708	0.357943	0.365781	0.115599		0.153672	0.163776	0.0955976	0.0810631	-0.0547838	0.00419545	0.216396	0.212035	0.287443	0.128822		0.0295418	0.0936967	0.0775219	-0.0796349	-0.0604987	0.0124154	0.351265	0.577456	0.281539	0.142589		0.00155664	0.0682589	0.061762	0.0327732	-0.100043	0.158944	0.238891	0.233823	0.353669	0.116626		0.0341856	0.0837826
89.5	0.000546136	0.0468116	-0.0558348	-0.122257	-0.0120098	0.0013497	0.184725	0.224872	0.0319998	0.27932	0.345973	0.352469	0.106497		0.142516	0.147248	0.0834908	0.0722792	-0.0634384	-0.00536242	0.204766	0.197013	0.277563	0.117342		0.0165756	0.0837054	0.0634178	-0.0903398	-0.0704424	0.00430713	0.342168	0.562371	0.273528	0.131699		-0.00866093	0.0556884	0.049127	0.0244684	-0.108304	0.151787	0.22745	0.223666	0.342203	0.106381		0.0238687	0.07057
90	-0.00987583	0.0388604	-0.0633999	-0.129811	-0.0204917	-0.006815	0.176981	0.218734	0.024891	0.265841	0.333897	0.33906	0.0973226		0.131424	0.131403	0.0711069	0.063519	-0.0721571	-0.0152817	0.19351	0.182956	0.267202	0.105965		0.00300602	0.0730662	0.0494277	-0.101423	-0.0804965	-0.00454556	0.332447	0.546095	0.265159	0.120304		-0.0188319	0.0434039	0.0364987	0.0164717	-0.116528	0.144358	0.216925	0.213195	0.330603	0.0962329		0.0137364	0.0578635
90.5	-0.01974	0.0307489	-0.0710241	-0.137656	-0.0290421	-0.0150553	0.168453	0.212457	0.0177427	0.25238	0.321855	0.325658	0.0880648		0.120349	0.116173	0.0584779	0.0548252	-0.080804	-0.025449	0.182486	0.169834	0.256303	0.0946883		-0.0109698	0.0617758	0.0358056	-0.112684	-0.0905215	-0.0141672	0.32171	0.528182	0.256112	0.10836		-0.028876	0.0314676	0.0238835	0.00869278	-0.124709	0.136725	0.206993	0.202622	0.319095	0.0862103		0.00376352	0.0457447
91	-0.029091	0.0223571	-0.0787074	-0.145715	-0.0376451	-0.0233688	0.159475	0.206033	0.0105217	0.239016	0.309893	0.312323	0.0787577		0.109289	0.101449	0.0456932	0.0462713	-0.089428	-0.0357637	0.171598	0.157597	0.244845	0.0835057		-0.0249655	0.0499412	0.0227638	-0.123853	-0.100331	-0.024447	0.309847	0.508619	0.246182	0.0959729		-0.0387747	0.0198475	0.0113472	0.00106996	-0.132867	0.128924	0.197367	0.192133	0.307911	0.0763286		-0.00603752	0.0341799
91.5	-0.0378518	0.0135936	-0.0865451	-0.153911	-0.0463309	-0.0317901	0.150211	0.199409	0.00312137	0.225731	0.297951	0.298952	0.0693783		0.0982727	0.0869368	0.0327981	0.0385892	-0.0978543	-0.0460393	0.160748	0.145684	0.232941	0.072453		-0.0386368	0.0377732	0.010224	-0.134668	-0.109717	-0.0350635	0.29689	0.487513	0.235292	0.0832896		-0.0485454	0.00844014	-0.00108535	-0.00638162	-0.140914	0.121163	0.187698	0.181937	0.296975	0.0665874		-0.015574	0.022912
92	-0.0459189	0.00456705	-0.0945598	-0.162078	-0.0551279	-0.040406	0.141012	0.192527	-0.004496	0.212489	0.285855	0.285463	0.0599439		0.0872485	0.072344	0.0199764	0.0316579	-0.106032	-0.0562035	0.149931	0.133817	0.220726	0.0614962		-0.0517742	0.0253989	-0.00182021	-0.145037	-0.118658	-0.0457605	0.283163	0.465436	0.223579	0.0705029		-0.0581917	-0.00295194	-0.0132992	-0.0137905	-0.14886	0.113559	0.177809	0.172071	0.286331	0.0569641		-0.0248618	0.0117796
92.5	-0.0539734	-0.00468617	-0.102799	-0.170192	-0.0640842	-0.0492911	0.131996	0.185207	-0.012466	0.199263	0.273631	0.271779	0.0503654		0.0761924	0.0574811	0.00739849	0.0254464	-0.114086	-0.0661304	0.139054	0.121559	0.208266	0.0505757		-0.0643503	0.0130406	-0.0136008	-0.154915	-0.127266	-0.0563238	0.26916	0.442981	0.211245	0.0577745		-0.0676885	-0.0144926	-0.0252225	-0.0212558	-0.156722	0.106203	0.167538	0.162508	0.275665	0.0473925		-0.0339026	0.000471796
93	-0.0619669	-0.0141317	-0.111261	-0.178186	-0.0732406	-0.0584473	0.123155	0.177498	-0.0207833	0.185971	0.261127	0.257782	0.0406263		0.0651369	0.042217	-0.00486769	0.0199712	-0.121974	-0.0758193	0.129763	0.108699	0.195793	0.0398799		-0.0764267	0.000950368	-0.0253408	-0.164447	-0.135766	-0.0665385	0.255484	0.421287	0.198784	0.0453318		-0.0770617	-0.0262109	-0.0367905	-0.0288111	-0.164504	0.09902	0.157002	0.153038	0.264926	0.0378453		-0.0426776	-0.0111537
93.5	-0.0698818	-0.0235369	-0.119968	-0.186133	-0.0826176	-0.0678846	0.114349	0.169314	-0.0294851	0.172589	0.248274	0.243477	0.030708		0.0540709	0.0264589	-0.0167918	0.0151999	-0.129667	-0.0852831	0.121534	0.0951066	0.183368	0.0293329		-0.0881617	-0.0108416	-0.0372613	-0.173836	-0.14432	-0.0763124	0.242438	0.400733	0.186506	0.0332162		-0.086302	-0.0379419	-0.0481212	-0.0364841	-0.172172	0.0920903	0.146187	0.143459	0.253874	0.0282877		-0.0512473	-0.0230824
94	-0.0778219	-0.0330309	-0.128869	-0.193895	-0.0923033	-0.0776038	0.105816	0.160688	-0.0384858	0.158982	0.234993	0.228757	0.0206021		0.042965	0.0101819	-0.0283209	0.00996926	-0.137116	-0.0945845	0.118271	0.0803992	0.17128	0.0192272		-0.0998876	-0.0217661	-0.0492931	-0.183391	-0.153115	-0.0854828	0.230528	0.38277	0.17507	0.0217147		-0.0952796	-0.0497219	-0.0590575	-0.0443588	-0.179845	0.0851997	0.135432	0.133687	0.243213	0.0188076		-0.0596856	-0.0352208
94.5	-0.0858085	-0.0424969	-0.137852	-0.201649	-0.102065	-0.0874326	0.0972681	0.151894	-0.0476294	0.145338	0.221614	0.213897	0.0104233		0.031865	-0.00625251	-0.0397027	0.00495855	-0.144556	-0.103792	0.115308	0.0654865	0.159232	0.00917192		-0.111534	-0.0325715	-0.0614479	-0.192909	-0.162005	-0.0945034	0.219025	0.365403	0.163771	0.0103587		-0.104218	-0.0614753	-0.0698992	-0.0522884	-0.187483	0.0783655	0.124628	0.123816	0.232286	0.00930341		-0.0680337	-0.0475361
95	-0.0938578	-0.0522135	-0.147061	-0.209128	-0.112299	-0.0975357	0.0892059	0.142579	-0.0570785	0.131302	0.207606	0.198481	-2.54426e-17		0.0207593	-0.0234423	-0.0506664	-0.00128823	-0.15156	-0.112886	0.122632	0.0485752	0.147876	4.31753e-17		-0.123512	-0.0416988	-0.0737126	-0.203058	-0.171362	-0.102581	0.209219	0.352502	0.154203	1.78869e-16		-0.11272	-0.0730548	-0.0802626	-0.0604713	-0.195168	0.0713618	0.11415	0.113563	0.222602	1.75785e-16		-0.0763415	-0.059863
[truncated: 8 more columns]
