# Supplementary material for: The Panoptes system uses decoy cyclic nucleotides to defend against phage
Source: Nature. 2025 Oct 1;647(8091):988–96. doi: 10.1038/s41586-025-09557-z (PMC12657218; doi:10.1038/s41586-025-09557-z)
Supplement: Supplementary file 13 — Source Data Extended Data Fig. 4 [file 41586_2025_9557_MOESM13_ESM.xlsx]

## Sheet: ED Fig. 4e
	RFU		R1												R2
		Time [min]	100 nM	50 nM	25 nM	12.5 nM	6.25 nM	3.13 nM	1.56 nM	0.78 nM	0.39 nM	0.2 nM	0 nM		100 nM	50 nM	25 nM	12.5 nM	6.25 nM	3.13 nM	1.56 nM	0.78 nM	0.39 nM	0.2 nM	0 nM
		0	7465	7321	7070	7344	7514	7118	6956	7032	6410	6221	6419		6949	7389	6377	7598	6922	6761	6742	6931	6599	6218	6427
		2	8232	9081	8749	8654	8048	8141	8229	7329	6804	6820	6158		8657	9063	8563	8522	8245	7514	7668	7324	6291	6273	6405
		4	11186	11692	10566	10841	9429	10604	9121	7839	7532	6805	6572		10754	10020	10061	9907	9930	8688	8729	7704	7156	6542	5605
		6	13534	13337	12989	12849	13009	12194	10428	9160	7652	6956	6592		12745	13042	12300	11267	11272	10515	9501	8366	7405	7146	6276
		8	15403	15590	15110	15270	13072	13212	11977	9514	8231	7392	6749		14147	15022	14239	13765	13737	12029	11067	8612	8311	7159	6492
		10	15642	16025	16707	15826	14852	14210	12840	9668	8704	7026	7288		15019	16004	15591	15468	15351	12544	10762	9433	8011	7482	7167
		12	15859	15474	16503	16834	15138	15395	13934	10816	9024	8497	7218		15629	17443	16206	16401	16082	14666	12317	10475	8422	7693	6670
		14	17278	17128	17494	17281	16535	15974	13396	11079	8502	8206	6775		17097	17037	16591	16393	16687	14563	11963	10881	8587	7872	7147
		16	17860	16171	17382	17442	15997	16762	13507	11636	8752	8920	7264		16814	17013	16873	16176	17452	14721	13611	10682	9103	7879	6869
		18	16830	17171	16847	19188	16972	16943	13533	11673	9692	8068	7098		16970	17197	16113	17483	17675	14653	13005	10454	8366	8093	6724
		20	17619	17330	17265	17533	15579	16772	14137	10899	9596	8294	7437		17153	18452	17165	17743	17892	15058	13771	11113	8380	7925	6831
		22	18247	17149	17265	18510	16694	16857	14643	11914	9043	8396	7275		17635	17661	17437	17794	17633	15602	14588	11089	8956	7652	7049
		24	18891	17989	18378	17941	17027	17694	14390	12005	9553	8796	7346		19076	18095	17968	17233	18769	16101	13500	11439	8559	7933	6764
		26	18383	18437	17630	18610	16518	17278	13983	11993	9791	8575	7489		19428	18253	16669	18049	18656	15806	13693	11364	9063	8403	7201
		28	18991	17389	16722	18480	16642	17837	14592	11826	9545	8648	7381		20244	18335	17526	17266	17337	15328	13263	11228	9313	8279	7394
		30	19022	17414	17809	18375	16851	17527	15063	11866	10025	8708	7530		19976	18200	17570	18804	17723	16379	13770	11224	9274	8680	6984
		32	18835	17126	18011	17972	16052	17898	14796	12693	10229	8697	7654		19921	18616	17579	17322	17865	16124	14561	11703	9070	8614	6976
		34	19463	17790	18640	18005	16379	17078	15060	12434	9737	8968	8278		20301	18524	16939	18910	18539	16353	13518	11674	9884	7964	6594
		36	18829	17873	18801	17621	15820	17471	14782	12062	10191	9364	7415		19557	18542	17793	18423	18230	16851	14267	11846	10004	8455	7104
		38	19549	17469	17436	18708	16702	17465	14800	12543	9716	8628	8227		20175	18039	16817	18510	19733	16020	14545	11478	9676	8423	6999
		40	18802	16445	17977	17632	16036	17847	14686	12852	9969	8679	7507		19902	17647	17220	17935	19167	16515	14644	11394	9500	8312	7401
		42	19911	17184	18595	17608	16315	17452	14324	11914	10223	9355	7626		20380	18226	17554	18454	18245	16562	14746	11736	9926	8081	7086
		44	19661	17505	17247	18183	16158	18951	14565	12707	9617	8998	7623		20282	18765	17520	17999	18276	16807	14634	11724	9343	8753	7613
		46	19806	17605	17420	17218	16175	18089	14789	13102	10175	8683	7943		21289	17973	17738	17194	18087	16985	15428	11450	9276	8670	7509
		48	20576	17738	16690	18032	16404	17933	15438	12669	10997	9238	8291		21472	17799	17945	17901	18878	16772	14118	11796	10073	8182	6875
		50	19835	17064	16757	17730	16243	17670	14787	12629	10246	9713	8054		21140	17557	17447	17511	18433	16456	14562	11065	9549	8902	7638
		52	19510	17550	17125	17266	15476	17520	14717	12218	10335	9465	7828		21381	18616	17025	17317	18049	15996	14113	11752	9868	8954	7523
		54	19209	16575	17154	17096	15348	17916	15009	12084	9905	8992	8137		20194	17722	17067	18574	18117	16306	14312	11314	9675	8957	7769
		56	19734	16651	16765	16412	16558	17290	15088	12833	10107	8658	7964		21560	17222	17694	17124	17323	16490	15062	11954	9516	8479	7799
		58	20006	16978	16309	17381	15686	17153	15289	13117	9941	8967	7613		22500	19021	17905	17586	17587	15903	14619	11255	9560	8503	7714
		60	19888	17813	17052	15878	15627	18278	14918	13220	10508	9555	8232		21831	17757	17059	18212	17468	16193	14040	11687	10065	8468	7629

## Sheet: ED Fig. 4f
	RFU		R1							R2
		Time [min]	VnOptSE, n=1	VnOptSE, n=2	VnOptSE, n=3	EV, n=1	EV, n=2	EV, n=3		VnOptSE, n=1	VnOptSE, n=2	VnOptSE, n=3	EV, n=1	EV, n=2	EV, n=3
		0	7928	6367	6498	6113	6422	6048		7469	5893	6281	6210	6364	5866
		2	7952	7111	6890	6482	6383	5874		9098	6730	6982	5635	5379	5388
		4	9314	8128	7804	6134	6538	5153		9761	7396	7255	6194	6065	5459
		6	9586	8867	8822	6025	6163	5759		9811	8013	7236	6085	5569	5783
		8	9535	9931	9073	5904	6229	5672		9606	8505	7689	6110	5752	5559
		10	10163	10168	9157	6956	6028	5737		10316	9603	8515	5875	5455	5622
		12	9600	10109	9394	6366	6098	6157		9639	9484	8717	6377	5585	5816
		14	9601	10941	9322	6299	6306	5751		9472	9329	8846	6213	6030	5747
		16	9598	10874	9389	6654	6291	6144		9663	9169	8497	6059	5978	5995
		18	9946	10779	9184	6957	6485	5910		9415	9767	8846	6626	5712	5509
		20	9701	10437	9676	6940	6748	5530		9432	9373	8727	6394	6189	5721
		22	9410	10852	9368	7281	7071	5840		9900	8774	8127	6551	6090	5700
		24	8811	10849	9039	6799	6724	5928		9737	9818	8865	6482	5979	5787
		26	9538	11166	9599	6776	6221	5845		9219	9245	8350	6683	6476	5829
		28	9269	10955	9306	6687	6241	5679		9068	9392	8723	6000	5908	5435
		30	8965	11497	9605	6202	6875	6314		9820	9519	8773	6607	6445	5493
		32	8484	10804	9181	6517	6556	6068		8944	9552	8458	6158	5923	5972
		34	9066	11320	9353	7071	6478	5912		9319	9549	8863	6396	6179	5913
		36	8675	11501	9196	6954	6730	5909		8759	9775	8452	6321	6324	6231
		38	8996	10817	9563	7042	6537	6581		8990	9698	8436	6313	5909	5799
		40	9519	11514	8890	6641	6548	6481		9025	9862	8605	5800	5889	5581
		42	8938	10927	9574	6910	6471	6311		9163	9477	7923	6410	6299	6019
		44	9129	11205	9156	6890	6448	6256		9609	9675	9164	6391	6214	6277
		46	9563	11422	9230	7170	6512	6149		8993	10120	8444	6112	6102	6180
		48	9033	11263	9829	6815	6270	6208		8281	9700	8452	6480	6864	5811
		50	8375	11089	8745	6905	6848	6057		8927	9383	8689	6235	6469	5864
		52	9123	11051	10007	7123	6565	5958		9061	9146	8116	6109	6722	5747
		54	8794	10786	9402	6629	7004	6274		8732	9699	8721	6295	6333	6472
		56	8938	10949	9072	6648	6941	5937		9368	9866	9037	6222	6789	5716
		58	9100	10853	9168	7264	6489	6178		8643	9989	9136	6661	6229	5954
		60	8846	11021	8951	7089	6923	6067		9104	9313	8344	6170	6920	6217

## Sheet: ED Fig. 4g
	[2′3′-c-di-AMP] (nM):	Velocity from 0–8 min (RFU/min):
	100	991.6
	50	1001
	25	994.5
	12.5	878.2
	6.25	818.4
	3.125	744.5
	1.5625	568.1
	0.78125	280
	0.390625	225.7
	0.195313	130.8

## Sheet: ED Fig. 4h
[n.t.] (nM)		VnOptSE	EV
	n=1	0.753974	0.199559
	n=2	0.888713	0.199559
	n=3	0.528195	0.199559
				Statistics (VnOptSE vs EV; p-value):
	Average	0.723628	0.199559	0.0076
