# Supplementary material for: The Panoptes system uses decoy cyclic nucleotides to defend against phage
Source: Nature. 2025 Oct 1;647(8091):988–96. doi: 10.1038/s41586-025-09557-z (PMC12657218; doi:10.1038/s41586-025-09557-z)
Supplement: Supplementary file 14 — Source Data Extended Data Fig. 5 [file 41586_2025_9557_MOESM14_ESM.xlsx]

## Sheet: ED Fig. 5c
Time (min):	ATP	ATP + VnOptS
0.001	0.202179	0.203133
0.00266667	0.201225	0.211716
0.00433333	0.205517	0.219345
0.006	0.208378	0.222206
0.00766667	0.202179	0.222206
0.00933333	0.193596	0.218391
0.011	0.193596	0.212669
0.0126667	0.196457	0.211716
0.0143333	0.199318	0.213146
0.016	0.199795	0.217915
0.0176667	0.202656	0.221252
0.0193333	0.205994	0.225544
0.021	0.203133	0.227928
0.0226667	0.199795	0.225544
0.0243333	0.196934	0.220776
0.026	0.198841	0.213623
0.0276667	0.203609	0.212193
0.0293333	0.211239	0.211716
0.031	0.217915	0.212193
0.0326667	0.219822	0.215054
0.0343333	0.218391	0.222683
0.036	0.215054	0.228405
0.0376667	0.211716	0.231266
0.0393333	0.215054	0.231266
0.041	0.222206	0.230312
0.0426667	0.229836	0.230312
0.0443333	0.236988	0.226021
0.046	0.243664	0.224113
0.0476667	0.248432	0.221252
0.0493333	0.243664	0.221252
0.051	0.235558	0.217915
0.0526667	0.227928	0.213146
0.0543333	0.225067	0.210285
0.056	0.222683	0.207424
0.0576667	0.219345	0.202656
0.0593333	0.214577	0.202179
0.061	0.211716	0.210762
0.0626667	0.211239	0.217438
0.0643333	0.212193	0.2141
0.066	0.214577	0.212669
0.0676667	0.216484	0.218391
0.0693333	0.216007	0.224113
0.071	0.215054	0.221729
0.0726667	0.221252	0.216484
0.0743333	0.222683	0.218868
0.076	0.220299	0.222683
0.0776667	0.218391	0.223637
0.0793333	0.217915	0.217438
0.081	0.218868	0.216484
0.0826667	0.216961	0.220299
0.0843333	0.216484	0.225067
0.086	0.218391	0.226021
0.0876667	0.219822	0.220776
0.0893333	0.219822	0.221729
0.091	0.221729	0.224113
0.0926667	0.221252	0.230789
0.0943333	0.218391	0.236511
0.096	0.213623	0.242233
0.0976667	0.210762	0.247955
0.0993333	0.215054	0.244617
0.101	0.217915	0.240803
0.102667	0.219345	0.231743
0.104333	0.220776	0.221729
0.106	0.226974	0.212669
0.107667	0.233173	0.208378
0.109333	0.236511	0.212193
0.111	0.234604	0.217915
0.112667	0.232697	0.22459
0.114333	0.235081	0.227451
0.116	0.237942	0.229359
0.117667	0.241756	0.235558
0.119333	0.24271	0.239372
0.121	0.244141	0.235081
0.122667	0.243664	0.225067
0.124333	0.240803	0.221252
0.126	0.235558	0.225544
0.127667	0.231743	0.228405
0.129333	0.230789	0.227928
0.131	0.231743	0.225544
0.132667	0.233173	0.227451
0.134333	0.228882	0.231743
0.136	0.222206	0.229836
0.137667	0.215054	0.224113
0.139333	0.208378	0.220299
0.141	0.207424	0.227451
0.142667	0.205994	0.234604
0.144333	0.207424	0.235558
0.146	0.210285	0.234127
0.147667	0.213623	0.236988
0.149333	0.216484	0.238419
0.151	0.220776	0.231266
0.152667	0.224113	0.222683
0.154333	0.228882	0.216961
0.156	0.236034	0.216484
0.157667	0.240803	0.217915
0.159333	0.239849	0.221252
0.161	0.233173	0.225544
0.162667	0.229836	0.229836
0.164333	0.231743	0.230312
0.166	0.234604	0.228405
0.167667	0.236511	0.225067
0.169333	0.236511	0.220776
0.171	0.237942	0.220299
0.172667	0.240326	0.220776
0.174333	0.236511	0.222683
0.176	0.231266	0.226974
0.177667	0.22459	0.229359
0.179333	0.226021	0.229359
0.181	0.228405	0.225544
0.182667	0.227928	0.226498
0.184333	0.226974	0.23222
0.186	0.223637	0.235558
0.187667	0.219345	0.236511
0.189333	0.212669	0.240803
0.191	0.206947	0.244617
0.192667	0.202656	0.246048
0.194333	0.199318	0.238895
0.196	0.201702	0.230312
0.197667	0.208378	0.225067
0.199333	0.215054	0.222683
0.201	0.220299	0.22316
0.202667	0.225544	0.222206
0.204333	0.230789	0.227451
0.206	0.234127	0.234604
0.207667	0.237942	0.24128
0.209333	0.238895	0.243664
0.211	0.234127	0.243187
0.212667	0.229359	0.240326
0.214333	0.229836	0.234604
0.216	0.230312	0.228882
0.217667	0.226498	0.22316
0.219333	0.226021	0.217915
0.221	0.226498	0.214577
0.222667	0.226974	0.215054
0.224333	0.225544	0.220299
0.226	0.222683	0.226498
0.227667	0.219822	0.231743
0.229333	0.217438	0.234127
0.231	0.218868	0.234604
0.232667	0.219345	0.236511
0.234333	0.218391	0.234604
0.236	0.216484	0.229359
0.237667	0.21553	0.223637
0.239333	0.216484	0.220299
0.241	0.220299	0.220776
0.242667	0.222206	0.221729
0.244333	0.222683	0.225544
0.246	0.220776	0.231266
0.247667	0.221252	0.234604
0.249333	0.223637	0.235558
0.251	0.22316	0.236034
0.252667	0.219822	0.236511
0.254333	0.217438	0.233173
0.256	0.223637	0.229836
0.257667	0.230312	0.230312
0.259333	0.229836	0.233173
0.261	0.227451	0.234604
0.262667	0.229359	0.234127
0.264333	0.23365	0.23222
0.266	0.234127	0.227928
0.267667	0.230312	0.22459
0.269333	0.228882	0.226021
0.271	0.233173	0.229359
0.272667	0.239372	0.229836
0.274333	0.242233	0.233173
0.276	0.242233	0.235558
0.277667	0.244141	0.239372
0.279333	0.241756	0.24128
0.281	0.236511	0.242233
0.282667	0.236034	0.241756
0.284333	0.237465	0.24271
0.286	0.236511	0.247002
0.287667	0.234127	0.249386
0.289333	0.235558	0.243664
0.291	0.236988	0.237465
0.292667	0.231743	0.237942
0.294333	0.225544	0.240803
0.296	0.217438	0.236988
0.297667	0.213146	0.226498
0.299333	0.21553	0.224113
0.301	0.223637	0.226021
0.302667	0.228882	0.22459
0.304333	0.226974	0.218391
0.306	0.231266	0.217438
0.307667	0.236511	0.222683
0.309333	0.23365	0.225067
0.311	0.22459	0.22459
0.312667	0.21553	0.225067
0.314333	0.2141	0.225544
0.316	0.214577	0.229359
0.317667	0.214577	0.234604
0.319333	0.213146	0.24128
0.321	0.212193	0.24128
0.322667	0.216007	0.236511
0.324333	0.219822	0.235081
0.326	0.220299	0.235558
0.327667	0.217915	0.235081
0.329333	0.217915	0.231743
0.331	0.218391	0.232697
0.332667	0.220776	0.238419
0.334333	0.222206	0.24128
0.336	0.220776	0.234127
0.337667	0.217438	0.227451
0.339333	0.220299	0.226021
0.341	0.229359	0.222206
0.342667	0.237465	0.216961
0.344333	0.24271	0.213623
0.346	0.248432	0.213623
0.347667	0.254154	0.213623
0.349333	0.255108	0.213623
0.351	0.25034	0.219822
0.352667	0.245094	0.225544
0.354333	0.24128	0.225067
0.356	0.238419	0.225067
0.357667	0.237942	0.225067
0.359333	0.239372	0.226498
0.361	0.235558	0.227451
0.362667	0.229359	0.227451
0.364333	0.227928	0.228405
0.366	0.231266	0.230789
0.367667	0.236511	0.234127
0.369333	0.235081	0.232697
0.371	0.237465	0.230312
0.372667	0.239372	0.230789
0.374333	0.238419	0.234127
0.376	0.234604	0.237942
0.377667	0.230789	0.24128
0.379333	0.231743	0.245094
0.381	0.23365	0.240326
0.382667	0.239372	0.23365
0.384333	0.245094	0.228882
0.386	0.249386	0.226974
0.387667	0.246525	0.22459
0.389333	0.248432	0.217438
0.391	0.25177	0.216961
0.392667	0.252724	0.221729
0.394333	0.249386	0.227451
0.396	0.25034	0.230789
0.397667	0.255108	0.231743
0.399333	0.255585	0.239849
0.401	0.255108	0.247478
0.402667	0.255585	0.251293
0.404333	0.257015	0.247955
0.406	0.255585	0.240803
0.407667	0.255585	0.236511
0.409333	0.258446	0.233173
0.411	0.257015	0.232697
0.412667	0.252724	0.231743
0.414333	0.247002	0.231743
0.416	0.247478	0.236034
0.417667	0.252247	0.239849
0.419333	0.250816	0.24271
0.421	0.248432	0.244141
0.422667	0.246048	0.245571
0.424333	0.249863	0.248432
0.426	0.249863	0.249386
0.427667	0.24128	0.249386
0.429333	0.231266	0.244141
0.431	0.228405	0.236511
0.432667	0.23365	0.229359
0.434333	0.238895	0.226974
0.436	0.239372	0.228405
0.437667	0.237942	0.230312
0.439333	0.240326	0.229836
0.441	0.24128	0.231743
0.442667	0.237942	0.236988
0.444333	0.227928	0.238419
0.446	0.221729	0.235081
0.447667	0.222683	0.229359
0.449333	0.228405	0.228405
0.451	0.232697	0.231266
0.452667	0.235558	0.237942
0.454333	0.239849	0.244617
0.456	0.245571	0.247478
0.457667	0.252247	0.249386
0.459333	0.257015	0.25177
0.461	0.255108	0.255108
0.462667	0.248432	0.249863
0.464333	0.247002	0.240326
0.466	0.248432	0.236988
0.467667	0.247478	0.240803
0.469333	0.239849	0.245571
0.471	0.234127	0.242233
0.472667	0.232697	0.24128
0.474333	0.231266	0.248909
0.476	0.231266	0.254631
0.477667	0.229836	0.250816
0.479333	0.227451	0.24128
0.481	0.225544	0.238419
0.482667	0.23222	0.235081
0.484333	0.234604	0.229359
0.486	0.230312	0.220776
0.487667	0.228405	0.217915
0.489333	0.234604	0.217438
0.491	0.243187	0.21553
0.492667	0.24271	0.218391
0.494333	0.24128	0.221252
0.496	0.239849	0.228882
0.497667	0.240803	0.236034
0.499333	0.239372	0.244141
0.501	0.240326	0.251293
0.502667	0.243664	0.254631
0.504333	0.249863	0.253201
0.506	0.257015	0.25177
0.507667	0.259876	0.248432
0.509333	0.261784	0.246048
0.511	0.257969	0.244141
0.512667	0.252247	0.239849
0.514333	0.249386	0.235558
0.516	0.248432	0.232697
0.517667	0.246048	0.236988
0.519333	0.240326	0.239372
0.521	0.240326	0.24128
0.522667	0.240803	0.243664
0.524333	0.237942	0.245571
0.526	0.231743	0.246525
0.527667	0.230312	0.243664
0.529333	0.231743	0.240326
0.531	0.234127	0.23365
0.532667	0.236511	0.230312
0.534333	0.239849	0.23222
0.536	0.243664	0.229359
0.537667	0.243664	0.226498
0.539333	0.247478	0.227928
0.541	0.252724	0.233173
0.542667	0.258923	0.23365
0.544333	0.259876	0.232697
0.546	0.257492	0.238419
0.547667	0.253201	0.244617
0.549333	0.248432	0.245571
0.551	0.242233	0.245571
0.552667	0.236034	0.245571
0.554333	0.234127	0.243664
0.556	0.237942	0.237942
0.557667	0.246525	0.23222
0.559333	0.252724	0.228882
0.561	0.254631	0.229359
0.562667	0.252247	0.232697
0.564333	0.250816	0.234127
0.566	0.252724	0.231266
0.567667	0.250816	0.235081
0.569333	0.246048	0.237465
0.571	0.243187	0.235558
0.572667	0.243664	0.230312
0.574333	0.244617	0.232697
0.576	0.24128	0.240803
0.577667	0.242233	0.246048
0.579333	0.243664	0.248432
0.581	0.244141	0.248909
0.582667	0.245094	0.248432
0.584333	0.247002	0.247955
0.586	0.243664	0.246525
0.587667	0.234604	0.245571
0.589333	0.231743	0.243664
0.591	0.233173	0.24271
0.592667	0.237465	0.243187
0.594333	0.24128	0.24271
0.596	0.247478	0.24128
0.597667	0.255585	0.235081
0.599333	0.265598	0.233173
0.601	0.273705	0.236034
0.602667	0.274658	0.24128
0.604333	0.270367	0.244617
0.606	0.267506	0.243664
0.607667	0.267982	0.245571
0.609333	0.267982	0.249863
0.611	0.267506	0.250816
0.612667	0.268459	0.247955
0.614333	0.270367	0.245571
0.616	0.273705	0.244141
0.617667	0.272274	0.240803
0.619333	0.267506	0.235558
0.621	0.26083	0.230789
0.622667	0.251293	0.226974
0.624333	0.245571	0.22459
0.626	0.246525	0.227451
0.627667	0.249863	0.232697
0.629333	0.25034	0.23365
0.631	0.252724	0.232697
0.632667	0.259399	0.236988
0.634333	0.262737	0.247002
0.636	0.258446	0.25177
0.637667	0.256062	0.248909
0.639333	0.255108	0.245094
0.641	0.255585	0.246048
0.642667	0.252724	0.247002
0.644333	0.248909	0.243187
0.646	0.247002	0.239372
0.647667	0.24271	0.236034
0.649333	0.242233	0.240326
0.651	0.24271	0.246525
0.652667	0.247002	0.245571
0.654333	0.25034	0.237465
0.656	0.254631	0.234604
0.657667	0.261307	0.238895
0.659333	0.261307	0.242233
0.661	0.251293	0.24271
0.662667	0.242233	0.244617
0.664333	0.24271	0.248432
0.666	0.244141	0.25034
0.667667	0.24271	0.253201
0.669333	0.244141	0.25177
0.671	0.247478	0.25034
0.672667	0.249863	0.249386
0.674333	0.248909	0.253201
0.676	0.247955	0.259399
0.677667	0.246048	0.265598
0.679333	0.245571	0.266552
0.681	0.247478	0.263214
0.682667	0.247955	0.262737
0.684333	0.246048	0.262737
0.686	0.240803	0.256538
0.687667	0.237942	0.247955
0.689333	0.240326	0.24271
0.691	0.246525	0.242233
0.692667	0.255108	0.24271
0.694333	0.258923	0.24271
0.696	0.261307	0.24271
0.697667	0.265121	0.238895
0.699333	0.267506	0.238895
0.701	0.267506	0.24271
0.702667	0.26226	0.240803
0.704333	0.259876	0.237465
0.706	0.260353	0.237942
0.707667	0.264168	0.243664
0.709333	0.269413	0.247478
0.711	0.270367	0.244617
0.712667	0.271797	0.241756
0.714333	0.272751	0.235081
0.716	0.273228	0.231743
0.717667	0.269413	0.23222
0.719333	0.263214	0.231266
0.721	0.259876	0.231266
0.722667	0.259876	0.233173
0.724333	0.263214	0.24128
0.726	0.265121	0.243664
0.727667	0.26226	0.242233
0.729333	0.259876	0.236988
0.731	0.257015	0.23365
0.732667	0.256538	0.234127
0.734333	0.259876	0.235558
0.736	0.262737	0.237942
0.737667	0.265598	0.24271
0.739333	0.263214	0.248432
0.741	0.258923	0.25177
0.742667	0.25034	0.250816
0.744333	0.240326	0.249863
0.746	0.237942	0.247478
0.747667	0.239849	0.24271
0.749333	0.243187	0.240803
0.751	0.246525	0.24128
0.752667	0.253677	0.243664
0.754333	0.257492	0.242233
0.756	0.253201	0.240803
0.757667	0.25034	0.244617
0.759333	0.250816	0.248432
0.761	0.249863	0.250816
0.762667	0.246525	0.250816
0.764333	0.247478	0.251293
0.766	0.249863	0.251293
0.767667	0.248432	0.246048
0.769333	0.241756	0.24271
0.771	0.240803	0.240803
0.772667	0.244141	0.235558
0.774333	0.245571	0.235081
0.776	0.246048	0.24128
0.777667	0.246525	0.251293
0.779333	0.249863	0.252247
0.781	0.254631	0.249386
0.782667	0.257492	0.249386
0.784333	0.258923	0.253677
0.786	0.261307	0.254631
0.787667	0.264645	0.249386
0.789333	0.267982	0.243664
0.791	0.268936	0.243187
0.792667	0.270844	0.248909
0.794333	0.271797	0.249863
0.796	0.26989	0.243187
0.797667	0.267982	0.237465
0.799333	0.268936	0.239372
0.801	0.26989	0.24128
0.802667	0.270367	0.236988
0.804333	0.27132	0.23222
0.806	0.270844	0.234127
0.807667	0.269413	0.238419
0.809333	0.266075	0.24271
0.811	0.261784	0.244617
0.812667	0.253201	0.242233
0.814333	0.249386	0.236511
0.816	0.254154	0.230789
0.817667	0.262737	0.225544
0.819333	0.267029	0.219822
0.821	0.266075	0.217438
0.822667	0.271797	0.220299
0.824333	0.27895	0.225067
0.826	0.282764	0.231743
0.827667	0.274658	0.237465
0.829333	0.267029	0.237942
0.831	0.267029	0.233173
0.832667	0.267506	0.232697
0.834333	0.263691	0.232697
0.836	0.258923	0.22459
0.837667	0.259399	0.21553
0.839333	0.264168	0.213146
0.841	0.269413	0.212669
0.842667	0.268936	0.213146
0.844333	0.261784	0.21553
0.846	0.254631	0.221729
0.847667	0.251293	0.228882
0.849333	0.250816	0.236511
0.851	0.25177	0.247002
0.852667	0.254154	0.249863
0.854333	0.258923	0.248909
0.856	0.263214	0.245571
0.857667	0.265121	0.246048
0.859333	0.264168	0.247955
0.861	0.261307	0.246048
0.862667	0.257015	0.243187
0.864333	0.254154	0.24271
0.866	0.254154	0.248432
0.867667	0.255585	0.255108
0.869333	0.257969	0.258923
0.871	0.260353	0.256538
0.872667	0.26226	0.251293
0.874333	0.263214	0.248432
0.876	0.263214	0.247478
0.877667	0.260353	0.239849
0.879333	0.256062	0.229359
0.881	0.249863	0.225544
0.882667	0.247002	0.230789
0.884333	0.250816	0.235558
0.886	0.253201	0.238419
0.887667	0.253677	0.244141
0.889333	0.250816	0.248432
0.891	0.251293	0.254631
0.892667	0.252724	0.258446
0.894333	0.249863	0.260353
0.896	0.25034	0.257015
0.897667	0.252724	0.25177
0.899333	0.259876	0.25177
0.901	0.269413	0.25034
0.902667	0.276089	0.25177
0.904333	0.279903	0.255585
0.906	0.276089	0.259399
0.907667	0.273705	0.261784
0.909333	0.275135	0.26226
0.911	0.27132	0.263691
0.912667	0.261784	0.26083
0.914333	0.256538	0.255585
0.916	0.26226	0.253201
0.917667	0.269413	0.254154
0.919333	0.270367	0.256062
0.921	0.268936	0.255585
0.922667	0.270844	0.253201
0.924333	0.270844	0.25034
0.926	0.265121	0.251293
0.927667	0.258446	0.252724
0.929333	0.254631	0.249863
0.931	0.254631	0.244617
0.932667	0.258446	0.24271
0.934333	0.26226	0.245571
0.936	0.262737	0.246048
0.937667	0.26083	0.242233
0.939333	0.257492	0.24271
0.941	0.259399	0.247955
0.942667	0.263214	0.255108
0.944333	0.264168	0.256062
0.946	0.264168	0.255108
0.947667	0.266552	0.255108
0.949333	0.271797	0.258446
0.951	0.274181	0.26226
0.952667	0.272274	0.260353
0.954333	0.272274	0.256538
0.956	0.272751	0.255108
0.957667	0.275612	0.253201
0.959333	0.276089	0.247478
0.961	0.275135	0.245571
0.962667	0.270367	0.247478
0.964333	0.265121	0.247002
0.966	0.261784	0.245094
0.967667	0.262737	0.249863
0.969333	0.261784	0.257492
0.971	0.257015	0.258923
0.972667	0.255108	0.257492
0.974333	0.258446	0.261307
0.976	0.262737	0.266075
0.977667	0.261784	0.263214
0.979333	0.26226	0.255585
0.981	0.266552	0.248909
0.982667	0.271797	0.247002
0.984333	0.274658	0.244141
0.986	0.276566	0.243187
0.987667	0.276566	0.238895
0.989333	0.273228	0.235558
0.991	0.26989	0.236511
0.992667	0.267029	0.24271
0.994333	0.262737	0.248432
0.996	0.264168	0.247002
0.997667	0.267982	0.244141
0.999333	0.272274	0.243664
1.001	0.272751	0.245571
1.00267	0.27132	0.242233
1.00433	0.27132	0.239849
1.006	0.267029	0.239372
1.00767	0.263691	0.245571
1.00933	0.264645	0.25177
1.011	0.268936	0.254154
1.01267	0.271797	0.252724
1.01433	0.274181	0.245571
1.016	0.27895	0.243664
1.01767	0.282764	0.244617
1.01933	0.282764	0.245571
1.021	0.277042	0.245094
1.02267	0.273228	0.244141
1.02433	0.274658	0.247002
1.026	0.277519	0.248432
1.02767	0.277996	0.248432
1.02933	0.279427	0.247478
1.031	0.283241	0.243187
1.03267	0.285625	0.243187
1.03433	0.280857	0.248909
1.036	0.274658	0.253677
1.03767	0.268459	0.255108
1.03933	0.26226	0.253201
1.041	0.260353	0.255585
1.04267	0.262737	0.256538
1.04433	0.262737	0.256062
1.046	0.259399	0.254154
1.04767	0.258446	0.253201
1.04933	0.261307	0.255108
1.051	0.261307	0.259399
1.05267	0.259399	0.26226
1.05433	0.26226	0.26083
1.056	0.263691	0.261307
1.05767	0.263691	0.263691
1.05933	0.262737	0.267029
1.061	0.264645	0.266552
1.06267	0.263691	0.265598
1.06433	0.26226	0.264645
1.066	0.263214	0.259399
1.06767	0.265598	0.254631
1.06933	0.264645	0.249863
1.071	0.264168	0.244617
1.07267	0.265598	0.237465
1.07433	0.265121	0.237465
1.076	0.268459	0.245094
1.07767	0.272274	0.25177
1.07933	0.277519	0.255585
1.081	0.279903	0.258446
1.08267	0.281811	0.261784
1.08433	0.284672	0.260353
1.086	0.281334	0.255108
1.08767	0.274658	0.252247
1.08933	0.268459	0.251293
1.091	0.267029	0.253201
1.09267	0.26989	0.256062
1.09433	0.27132	0.261307
1.096	0.273705	0.267029
1.09767	0.277519	0.267506
1.09933	0.279427	0.265598
1.101	0.277519	0.266552
1.10267	0.273228	0.266552
1.10433	0.267982	0.26226
1.106	0.265598	0.259399
1.10767	0.263214	0.263691
1.10933	0.264168	0.270844
1.111	0.267506	0.27132
1.11267	0.267982	0.269413
1.11433	0.268936	0.269413
1.116	0.27132	0.268936
1.11767	0.277996	0.265121
1.11933	0.278473	0.257969
1.121	0.272751	0.249863
1.12267	0.270844	0.25177
1.12433	0.277042	0.255585
1.126	0.281811	0.257969
1.12767	0.283241	0.257969
1.12933	0.284672	0.259399
1.131	0.289917	0.26083
1.13267	0.28944	0.257492
1.13433	0.285149	0.254631
1.136	0.279903	0.254154
1.13767	0.275135	0.254631
1.13933	0.273228	0.252724
1.141	0.271797	0.252247
1.14267	0.275135	0.253677
1.14433	0.27895	0.256062
1.146	0.281334	0.253677
1.14767	0.279903	0.25034
1.14933	0.279903	0.251293
1.151	0.282288	0.258923
1.15267	0.285149	0.264645
1.15433	0.281334	0.264645
1.156	0.277042	0.262737
1.15767	0.272751	0.260353
1.15933	0.269413	0.257492
1.161	0.265121	0.251293
1.16267	0.259876	0.244617
1.16433	0.257969	0.240326
1.166	0.257015	0.239372
1.16767	0.26226	0.237942
1.16933	0.267982	0.239849
1.171	0.267982	0.239849
1.17267	0.261784	0.236988
1.17433	0.255108	0.234604
1.176	0.255108	0.236988
1.17767	0.253677	0.247478
1.17933	0.248909	0.25034
1.181	0.249386	0.251293
1.18267	0.255108	0.259876
1.18433	0.26226	0.27132
1.186	0.267506	0.276566
1.18767	0.268459	0.273228
1.18933	0.269413	0.272751
1.191	0.268936	0.275612
1.19267	0.270367	0.273228
1.19433	0.270844	0.267506
1.196	0.26989	0.263214
1.19767	0.26989	0.261307
1.19933	0.267982	0.258923
1.201	0.266075	0.261784
1.20267	0.268459	0.266075
1.20433	0.270367	0.265598
1.206	0.270367	0.261784
1.20767	0.267506	0.257969
1.20933	0.270367	0.256538
1.211	0.277996	0.252724
1.21267	0.277042	0.249863
1.21433	0.27132	0.249863
1.216	0.26989	0.253201
1.21767	0.275612	0.257015
1.21933	0.279427	0.259876
1.221	0.274658	0.259399
1.22267	0.269413	0.256062
1.22433	0.270367	0.249863
1.226	0.274658	0.247478
1.22767	0.28038	0.248909
1.22933	0.285625	0.25034
1.231	0.290871	0.252247
1.23267	0.298023	0.259399
1.23433	0.300884	0.271797
1.236	0.296593	0.273228
1.23767	0.286579	0.267982
1.23933	0.276089	0.264645
1.241	0.272751	0.265598
1.24267	0.275135	0.265598
1.24433	0.280857	0.263214
1.246	0.285625	0.261307
1.24767	0.286579	0.26083
1.24933	0.280857	0.26083
1.251	0.273705	0.258446
1.25267	0.268459	0.254154
1.25433	0.265121	0.253201
1.256	0.26226	0.257969
1.25767	0.262737	0.267029
1.25933	0.26989	0.274181
1.261	0.28038	0.277996
1.26267	0.285625	0.27895
1.26433	0.283718	0.277996
1.266	0.284195	0.276089
1.26767	0.292778	0.269413
1.26933	0.303268	0.26226
1.271	0.303745	0.256062
1.27267	0.300407	0.251293
1.27433	0.302792	0.25034
1.276	0.304699	0.253677
1.27767	0.299454	0.263214
1.27933	0.294209	0.273705
1.281	0.292301	0.281334
1.28267	0.291347	0.286579
1.28433	0.290871	0.292301
1.286	0.292778	0.292301
1.28767	0.295639	0.288963
1.28933	0.295639	0.28944
1.291	0.296593	0.294685
1.29267	0.299454	0.301361
1.29433	0.301838	0.30899
1.296	0.301838	0.319958
1.29767	0.299454	0.326633
1.29933	0.294685	0.325203
1.301	0.292301	0.323772
1.30267	0.295639	0.324726
1.30433	0.295639	0.32568
1.306	0.293255	0.327587
1.30767	0.295162	0.33474
1.30933	0.303745	0.347614
1.311	0.30899	0.358105
1.31267	0.306606	0.360489
1.31433	0.302315	0.360966
1.316	0.300407	0.361919
1.31767	0.297546	0.363827
1.31933	0.292778	0.362873
1.321	0.28801	0.362396
1.32267	0.285625	0.37241
1.32433	0.284195	0.380039
1.326	0.285625	0.380993
1.32767	0.285625	0.376701
1.32933	0.287533	0.37384
1.331	0.292778	0.367641
1.33267	0.298977	0.359535
1.33433	0.305653	0.354767
1.336	0.310898	0.353813
1.33767	0.314713	0.354767
1.33933	0.313282	0.352859
1.341	0.306129	0.352859
1.34267	0.302315	0.352383
1.34433	0.2985	0.349522
1.346	0.288963	0.341892
1.34767	0.275135	0.329971
1.34933	0.262737	0.321388
1.351	0.259876	0.317574
1.35267	0.258923	0.312805
1.35433	0.26226	0.30756
1.356	0.262737	0.305653
1.35767	0.264645	0.303268
1.35933	0.266552	0.295162
1.361	0.263691	0.283241
1.36267	0.254154	0.27132
1.36433	0.236034	0.259876
1.366	0.220299	0.248909
1.36767	0.20647	0.244141
1.36933	0.19455	0.24128
1.371	0.182152	0.235081
1.37267	0.175476	0.228882
1.37433	0.179291	0.231266
1.376	0.196457	0.240326
1.37767	0.219345	0.249863
1.37933	0.246525	0.263691
1.381	0.28038	0.287533
1.38267	0.319004	0.319004
1.38433	0.360489	0.353813
1.386	0.397682	0.389576
1.38767	0.438213	0.424862
1.38933	0.477791	0.462532
1.391	0.52166	0.50211
1.39267	0.565529	0.546455
1.39433	0.60606	0.58794
1.396	0.644207	0.623226
1.39767	0.675678	0.656128
1.39933	0.699043	0.683784
1.401	0.703812	0.697613
1.40267	0.694275	0.691414
1.40433	0.665188	0.670433
1.406	0.614166	0.637054
1.40767	0.542641	0.591278
1.40933	0.460625	0.534058
1.411	0.370502	0.463486
1.41267	0.267982	0.3829
1.41433	0.160694	0.291347
1.416	0.061512	0.198364
1.41767	-0.020504	0.106335
1.41933	-0.0901222	0.0224114
1.421	-0.144958	-0.0462532
1.42267	-0.187874	-0.0944138
1.42433	-0.209332	-0.123024
1.426	-0.2141	-0.133514
1.42767	-0.211239	-0.127792
1.42933	-0.212669	-0.113487
1.431	-0.225067	-0.100136
1.43267	-0.247002	-0.0944138
1.43433	-0.28801	-0.0987053
1.436	-0.349998	-0.12207
1.43767	-0.43726	-0.16737
1.43933	-0.541687	-0.23365
1.441	-0.641346	-0.304699
1.44267	-0.721931	-0.373364
1.44433	-0.769615	-0.432968
1.446	-0.78392	-0.468254
1.44767	-0.749588	-0.464916
1.44933	-0.66185	-0.413895
1.451	-0.527859	-0.31662
1.45267	-0.352859	-0.181675
1.45433	-0.153065	-0.0171661
1.456	0.0596047	0.169754
1.45767	0.277042	0.367641
1.45933	0.49305	0.563622
1.461	0.691891	0.746727
1.46267	0.863075	0.911713
1.46433	1.00708	1.05762
1.466	1.13153	1.17731
1.46767	1.2331	1.27745
1.46933	1.31083	1.35994
1.471	1.37234	1.42241
1.47267	1.41716	1.46484
1.47433	1.44672	1.49679
1.476	1.46484	1.5254
1.47767	1.47247	1.54591
1.47933	1.47438	1.54829
1.481	1.46818	1.53875
1.48267	1.45626	1.52922
1.48433	1.44243	1.51873
1.486	1.4286	1.50108
1.48767	1.41048	1.47152
1.48933	1.38378	1.44243
1.491	1.35422	1.41859
1.49267	1.33133	1.39427
1.49433	1.31798	1.37138
1.496	1.30415	1.34945
1.49767	1.28889	1.33181
1.49933	1.27649	1.32275
1.501	1.26982	1.31416
1.50267	1.26791	1.30177
1.50433	1.25885	1.28555
1.506	1.24454	1.27077
1.50767	1.23739	1.26028
1.50933	1.24216	1.25408
1.511	1.25217	1.25504
1.51267	1.25647	1.26123
1.51433	1.26457	1.26648
1.516	1.28508	1.27697
1.51767	1.31178	1.29795
1.51933	1.33753	1.3237
1.521	1.36375	1.35231
1.52267	1.39761	1.39046
1.52433	1.43909	1.44291
1.526	1.48869	1.50585
1.52767	1.5502	1.57213
1.52933	1.62029	1.63651
1.531	1.69706	1.7066
1.53267	1.78337	1.78242
1.53433	1.87588	1.86157
1.536	1.9598	1.93787
1.53767	2.02465	2.00844
1.53933	2.06995	2.07376
1.541	2.09188	2.12717
1.54267	2.08187	2.16007
1.54433	2.0318	2.16198
1.546	1.93548	2.12431
1.54767	1.78671	2.04325
1.54933	1.57976	1.9145
1.551	1.31893	1.73521
1.55267	1.01185	1.50728
1.55433	0.665665	1.23692
1.556	0.288486	0.932693
1.55767	-0.104904	0.605106
1.55933	-0.497818	0.269413
1.561	-0.867844	-0.0634193
1.56267	-1.19734	-0.374317
1.56433	-1.4658	-0.644684
1.566	-1.64747	-0.855923
1.56767	-1.72472	-0.990868
1.56933	-1.68133	-1.03283
1.571	-1.52636	-0.978947
1.57267	-1.27077	-0.826836
1.57433	-0.923157	-0.57745
1.576	-0.500202	-0.243187
1.57767	-0.0143051	0.154972
1.57933	0.513077	0.600815
1.581	1.06096	1.08194
1.58267	1.61028	1.57118
1.58433	2.14005	2.04611
1.586	2.63405	2.48814
1.58767	3.07178	2.87914
1.58933	3.43037	3.19862
1.591	3.70598	3.44133
1.59267	3.90577	3.62349
1.59433	4.03738	3.74508
1.596	4.10795	3.81327
1.59767	4.12178	3.83234
1.59933	4.09889	3.81851
1.601	4.04787	3.77369
1.60267	3.9711	3.69358
1.60433	3.86763	3.58486
1.606	3.73602	3.45087
1.60767	3.59249	3.30687
1.60933	3.43943	3.16
1.611	3.27349	3.00789
1.61267	3.09896	2.84958
1.61433	2.92349	2.68745
1.616	2.75469	2.53582
1.61767	2.59161	2.39658
1.61933	2.43187	2.25973
1.621	2.28453	2.13003
1.62267	2.14815	2.00987
1.62433	2.02179	1.90496
1.626	1.90544	1.80292
1.62767	1.79911	1.70565
1.62933	1.70469	1.62077
1.631	1.62268	1.5502
1.63267	1.5502	1.49202
1.63433	1.49202	1.44243
1.636	1.44863	1.40238
1.63767	1.41239	1.36805
1.63933	1.37854	1.33181
1.641	1.34277	1.297
1.64267	1.31607	1.26505
1.64433	1.29271	1.23882
1.646	1.26648	1.21737
1.64767	1.23882	1.19877
1.64933	1.21784	1.18542
1.651	1.20831	1.17683
1.65267	1.19972	1.17064
1.65433	1.1878	1.16014
1.656	1.17588	1.14965
1.65767	1.1692	1.14107
1.65933	1.16158	1.1344
1.661	1.15108	1.12724
1.66267	1.13869	1.11818
1.66433	1.12772	1.11103
1.666	1.11961	1.10388
1.66767	1.11198	1.09577
1.66933	1.11103	1.0891
1.671	1.11246	1.08337
1.67267	1.11151	1.08385
1.67433	1.10912	1.0848
1.676	1.10722	1.08337
1.67767	1.10817	1.07861
1.67933	1.10483	1.07527
1.681	1.09959	1.06859
1.68267	1.09911	1.06525
1.68433	1.10531	1.07145
1.686	1.11008	1.08099
1.68767	1.1096	1.08194
1.68933	1.10674	1.07622
1.691	1.10292	1.07956
1.69267	1.10102	1.07908
1.69433	1.09434	1.07098
1.696	1.09005	1.06096
1.69767	1.08719	1.06382
1.69933	1.08242	1.07241
1.701	1.08004	1.07241
1.70267	1.07813	1.06764
1.70433	1.08051	1.06382
1.706	1.07765	1.06335
1.70767	1.07431	1.05953
1.70933	1.07336	1.05858
1.711	1.07479	1.06144
1.71267	1.07336	1.06096
1.71433	1.06621	1.05667
1.716	1.06239	1.0519
1.71767	1.06478	1.0519
1.71933	1.07288	1.0438
1.721	1.07765	1.0314
1.72267	1.07765	1.02329
1.72433	1.07908	1.02186
1.726	1.08337	1.02282
1.72767	1.0891	1.02186
1.72933	1.091	1.02139
1.731	1.08862	1.02234
1.73267	1.08719	1.02615
1.73433	1.0848	1.02711
1.736	1.08385	1.02282
1.73767	1.07813	1.01805
1.73933	1.06955	1.01614
1.741	1.06668	1.01614
1.74267	1.06764	1.01233
1.74433	1.0705	1.00517
1.746	1.06764	0.99802
1.74767	1.06525	0.988483
1.74933	1.0705	0.983238
1.751	1.08004	0.977993
1.75267	1.08719	0.974178
1.75433	1.09529	0.968933
1.756	1.10531	0.965118
1.75767	1.11389	0.964165
1.75933	1.11866	0.965118
1.761	1.12391	0.964642
1.76267	1.13249	0.962734
1.76433	1.14489	0.967026
1.766	1.16205	0.977516
1.76767	1.18113	0.987053
1.76933	1.20497	0.986576
1.771	1.22595	0.981331
1.77267	1.24502	0.980377
1.77433	1.26171	0.982285
1.776	1.28651	0.986099
1.77767	1.31845	0.986576
1.77933	1.34897	0.983715
1.781	1.38187	0.984669
1.78267	1.42241	0.986576
1.78433	1.472	0.986099
1.786	1.52111	0.97847
1.78767	1.56975	0.969887
1.78933	1.62458	0.965595
1.791	1.68514	0.966072
1.79267	1.75476	0.966072
1.79433	1.83058	0.962734
1.796	1.91307	0.95892
1.79767	2.00653	0.963688
1.79933	2.11525	0.976086
1.801	2.24352	0.984669
1.80267	2.38419	0.988007
1.80433	2.53677	0.990868
1.806	2.70796	0.992775
1.80767	2.90203	0.991344
1.80933	3.12042	0.990868
1.811	3.36552	0.991344
1.81267	3.64971	0.990868
1.81433	3.98016	0.990868
1.816	4.35781	0.995159
1.81767	4.79984	0.998497
1.81933	5.31864	0.990391
1.821	5.92422	0.978947
1.82267	6.62899	0.975132
1.82433	7.46346	0.976086
1.826	8.46004	0.974178
1.82767	9.64546	0.970364
1.82933	11.054	0.967503
1.831	12.7292	0.967503
1.83267	14.719	0.964165
1.83433	17.0732	0.962257
1.836	19.8369	0.959873
1.83767	23.0627	0.959396
1.83933	26.7987	0.958443
1.841	31.0926	0.95892
1.84267	35.9797	0.959396
1.84433	41.4772	0.955582
1.846	47.6069	0.951767
1.84767	54.3671	0.950336
1.84933	61.7499	0.955582
1.851	69.7188	0.96035
1.85267	78.2313	0.970364
1.85433	87.2269	0.981808
1.856	96.6244	0.98896
1.85767	106.329	0.992775
1.85933	116.244	0.999451
1.861	126.279	1.00708
1.86267	136.322	1.00613
1.86433	146.284	0.99802
1.866	156.077	0.992298
1.86767	165.619	0.991821
1.86933	174.831	0.992775
1.871	183.638	0.989914
1.87267	191.989	0.988007
1.87433	199.844	0.998974
1.876	207.164	1.01709
1.87767	213.939	1.03617
1.87933	220.145	1.04475
1.881	225.783	1.04809
1.88267	230.862	1.05619
1.88433	235.373	1.06955
1.886	239.33	1.07956
1.88767	242.729	1.08004
1.88933	245.583	1.08528
1.891	247.91	1.10865
1.89267	249.72	1.13249
1.89433	251.036	1.1425
1.896	251.876	1.15156
1.89767	252.262	1.1692
1.89933	252.217	1.19543
1.901	251.767	1.21784
1.90267	250.94	1.24216
1.90433	249.75	1.27077
1.906	248.207	1.29986
1.90767	246.335	1.33133
1.90933	244.171	1.36328
1.911	241.724	1.39236
1.91267	239.007	1.42097
1.91433	236.044	1.45388
1.916	232.866	1.49584
1.91767	229.51	1.53971
1.91933	225.976	1.5831
1.921	222.284	1.63078
1.92267	218.458	1.68514
1.92433	214.518	1.74618
1.926	210.483	1.81007
1.92767	206.356	1.87349
1.92933	202.159	1.93691
1.931	197.916	2.00367
1.93267	193.634	2.07472
1.93433	189.33	2.14624
1.936	185.018	2.2192
1.93767	180.703	2.29597
1.93933	176.392	2.38132
1.941	172.099	2.46525
1.94267	167.846	2.54583
1.94433	163.634	2.6207
1.946	159.461	2.69222
1.94767	155.337	2.76279
1.94933	151.268	2.83575
1.951	147.258	2.91157
1.95267	143.309	2.98595
1.95433	139.421	3.05939
1.956	135.6	3.12948
1.95767	131.85	3.19719
1.95933	128.178	3.25537
1.961	124.585	3.30973
1.96267	121.06	3.36123
1.96433	117.607	3.40748
1.966	114.238	3.45516
1.96767	110.95	3.50142
1.96933	107.743	3.54671
1.971	104.614	3.58057
1.97267	101.564	3.60775
1.97433	98.5947	3.63779
1.976	95.7003	3.66735
1.97767	92.8826	3.68929
1.97933	90.1423	3.70455
1.981	87.4753	3.71981
1.98267	84.8742	3.73507
1.98433	82.346	3.74651
1.986	79.8955	3.75319
1.98767	77.5151	3.75748
1.98933	75.1996	3.75652
1.991	72.9494	3.75557
1.99267	70.7688	3.757
1.99433	68.6512	3.75319
1.996	66.5903	3.74222
1.99767	64.5781	3.72887
1.99933	62.6159	3.71742
2.001	60.7109	3.70646
2.00267	58.8646	3.69072
2.00433	57.0669	3.66735
2.006	55.3093	3.63922
2.00767	53.6036	3.61013
2.00933	51.9562	3.58009
2.011	50.3516	3.54528
2.01267	48.7852	3.50094
2.01433	47.2617	3.46041
2.016	45.7869	3.42751
2.01767	44.3563	3.39746
2.01933	42.9626	3.36123
2.021	41.6045	3.31926
2.02267	40.2789	3.27635
2.02433	38.9891	3.23582
2.026	37.7307	3.19052
2.02767	36.5043	3.1395
2.02933	35.3107	3.088
2.031	34.152	3.03555
2.03267	33.0286	2.98357
2.03433	31.9452	2.92921
2.036	30.9	2.87342
2.03767	29.8872	2.81572
2.03933	28.9025	2.75612
2.041	27.9474	2.70081
2.04267	27.0352	2.65265
2.04433	26.1569	2.60592
2.046	25.3129	2.55489
2.04767	24.5018	2.50864
2.04933	23.7269	2.47145
2.051	22.9921	2.43616
2.05267	22.2907	2.39897
2.05433	21.6269	2.35748
2.056	20.9966	2.31934
2.05767	20.3953	2.285
2.05933	19.8336	2.25163
2.061	19.3148	2.22206
2.06267	18.8313	2.19679
2.06433	18.3744	2.17676
2.066	17.9501	2.16246
2.06767	17.5724	2.1534
2.06933	17.2305	2.14195
2.071	16.922	2.12574
2.07267	16.6578	2.11191
2.07433	16.4413	2.10524
2.076	16.274	2.09522
2.07767	16.1572	2.07996
2.07933	16.1066	2.06852
2.081	16.1333	2.06566
2.08267	16.243	2.06804
2.08433	16.4647	2.07186
2.086	16.8319	2.0833
2.08767	17.3731	2.10142
2.08933	18.1184	2.13099
2.091	19.1078	2.18201
2.09267	20.3805	2.26688
2.09433	21.9545	2.39611
2.096	23.8342	2.5816
2.09767	25.9981	2.84624
2.09933	28.3952	3.20816
2.101	30.9434	3.67546
2.10267	33.5484	4.23765
2.10433	36.087	4.89044
2.106	38.4293	5.61285
2.10767	40.4582	6.36911
2.10933	42.0771	7.11584
2.111	43.21	7.80964
2.11267	43.807	8.41188
2.11433	43.8542	8.89397
2.116	43.3755	9.24063
2.11767	42.429	9.43756
2.11933	41.0867	9.47857
2.121	39.4325	9.3689
2.12267	37.5543	9.13477
2.12433	35.5458	8.79812
2.126	33.4935	8.38089
2.12767	31.4689	7.90739
2.12933	29.5177	7.40623
2.131	27.6766	6.89793
2.13267	25.9714	6.40202
2.13433	24.4155	5.92709
2.136	23.0126	5.47791
2.13767	21.75	5.06115
2.13933	20.6208	4.68016
2.141	19.6147	4.33922
2.14267	18.7173	4.03595
2.14433	17.9191	3.76606
2.146	17.2043	3.52859
2.14767	16.5629	3.31831
2.14933	15.9812	3.13616
2.151	15.4543	2.97546
2.15267	14.9817	2.83146
2.15433	14.5497	2.69794
2.156	14.1511	2.58112
2.15767	13.7806	2.48766
2.15933	13.4449	2.40183
2.161	13.1369	2.32124
2.16267	12.8484	2.244
2.16433	12.5709	2.17819
2.166	12.3081	2.1143
2.16767	12.0625	2.04849
2.16933	11.8303	1.9908
2.171	11.6091	1.94359
2.17267	11.395	1.89877
2.17433	11.1957	1.85394
2.176	11.0097	1.81341
2.17767	10.8299	1.77717
2.17933	10.6544	1.74236
2.181	10.4866	1.70708
2.18267	10.3273	1.67894
2.18433	10.1738	1.65844
2.186	10.0269	1.63841
2.18767	9.88531	1.61219
2.18933	9.74751	1.58215
2.191	9.60875	1.55592
2.19267	9.47666	1.53542
2.19433	9.35221	1.51396
2.196	9.22871	1.48964
2.19767	9.10711	1.47343
2.19933	8.98981	1.46723
2.201	8.88014	1.46675
2.20267	8.77047	1.46151
2.20433	8.66175	1.45578
2.206	8.55446	1.45912
2.20767	8.44812	1.46675
2.20933	8.34465	1.47295
2.211	8.2469	1.4739
2.21267	8.15535	1.4739
2.21433	8.06284	1.48153
2.216	7.97129	1.49059
2.21767	7.88403	1.50585
2.21933	7.80249	1.52731
2.221	7.72047	1.55544
2.22267	7.63655	1.59168
2.22433	7.55596	1.62888
2.226	7.48348	1.67131
2.22767	7.41434	1.71804
2.22933	7.34091	1.7705
2.231	7.26175	1.83058
2.23267	7.18117	1.89924
2.23433	7.10773	1.97601
2.236	7.03621	2.06041
2.23767	6.96993	2.14434
2.23933	6.90651	2.22826
2.241	6.8469	2.31457
2.24267	6.79159	2.40946
2.24433	6.73342	2.50912
2.246	6.67334	2.60782
2.24767	6.60372	2.71559
2.24933	6.53219	2.83527
2.251	6.46353	2.96211
2.25267	6.40059	3.08418
2.25433	6.3405	3.20959
2.256	6.27995	3.34406
2.25767	6.22606	3.48377
2.25933	6.17981	3.61824
2.261	6.13642	3.75271
2.26267	6.09255	3.88765
2.26433	6.04296	4.02021
2.266	5.99003	4.14658
2.26767	5.93805	4.27055
2.26933	5.88751	4.39405
2.271	5.83982	4.51088
2.27267	5.7888	4.6196
2.27433	5.74207	4.72593
2.276	5.69916	4.82702
2.27767	5.6572	4.91714
2.27933	5.61571	4.99439
2.281	5.56898	5.06449
2.28267	5.52082	5.13172
2.28433	5.47695	5.18894
2.286	5.43737	5.23996
2.28767	5.39494	5.28097
2.28933	5.34439	5.31244
2.291	5.29528	5.33915
2.29267	5.25665	5.36251
2.29433	5.21851	5.37395
2.296	5.18084	5.36823
2.29767	5.14126	5.35345
2.29933	5.10168	5.33915
2.301	5.06639	5.31483
2.30267	5.02968	5.27811
2.30433	4.99201	5.23138
2.306	4.95243	5.1837
2.30767	4.91762	5.13458
2.30933	4.88901	5.07736
2.311	4.85802	5.01347
2.31267	4.82464	4.94432
2.31433	4.79126	4.87709
2.316	4.75836	4.80795
2.31767	4.72641	4.73356
2.31933	4.6978	4.65488
2.321	4.67205	4.57478
2.32267	4.64439	4.49324
2.32433	4.61197	4.40931
2.326	4.58145	4.32491
2.32767	4.55093	4.2367
2.32933	4.51565	4.14705
2.331	4.47464	4.05931
2.33267	4.43649	3.97205
2.33433	4.40073	3.8867
2.336	4.36878	3.79944
2.33767	4.3354	3.71361
2.33933	4.30822	3.62921
2.341	4.28343	3.54433
2.34267	4.2572	3.46136
2.34433	4.23002	3.38125
2.346	4.20523	3.30257
2.34767	4.18139	3.22771
2.34933	4.15277	3.15571
2.351	4.12607	3.088
2.35267	4.10175	3.02362
2.35433	4.07696	2.95544
2.356	4.04787	2.88486
2.35767	4.01497	2.8162
2.35933	3.98731	2.75469
2.361	3.96204	2.69508
2.36267	3.94011	2.63596
2.36433	3.91483	2.57492
2.366	3.88527	2.51865
2.36767	3.86143	2.46429
2.36933	3.84331	2.41089
2.371	3.82662	2.35891
2.37267	3.8023	2.30742
2.37433	3.78275	2.26212
2.376	3.76606	2.22254
2.37767	3.74746	2.1863
2.37933	3.72028	2.14386
2.381	3.6912	2.09808
2.38267	3.66497	2.05183
2.38433	3.63874	2.01464
2.386	3.61538	1.97983
2.38767	3.59678	1.93882
2.38933	3.57962	1.89924
2.391	3.55911	1.86396
2.39267	3.53432	1.83201
2.39433	3.5162	1.79625
2.396	3.50428	1.75667
2.39767	3.4852	1.72138
2.39933	3.46375	1.69468
2.401	3.44563	1.67418
2.40267	3.43657	1.65176
2.40433	3.42274	1.62363
2.406	3.40176	1.5955
2.40767	3.37791	1.56927
2.40933	3.35503	1.54114
2.411	3.33786	1.50776
2.41267	3.31974	1.47581
2.41433	3.29971	1.45531
2.416	3.27921	1.44148
2.41767	3.263	1.42717
2.41933	3.25251	1.41048
2.421	3.23725	1.39332
2.42267	3.21913	1.37663
2.42433	3.20482	1.35708
2.426	3.18909	1.33896
2.42767	3.17669	1.32227
2.42933	3.15905	1.30749
2.431	3.14283	1.297
2.43267	3.12567	1.29175
2.43433	3.10373	1.28603
2.436	3.08657	1.2722
2.43767	3.07083	1.25456
2.43933	3.05843	1.23453
2.441	3.04174	1.21832
2.44267	3.02458	1.20163
2.44433	3.01027	1.18589
2.446	2.9974	1.16968
2.44767	2.98452	1.15681
2.44933	2.96736	1.14965
2.451	2.94971	1.14155
2.45267	2.93446	1.13153
2.45433	2.9211	1.11866
2.456	2.9068	1.11008
2.45767	2.89345	1.10435
2.45933	2.88296	1.09434
2.461	2.87104	1.07861
2.46267	2.86007	1.06335
2.46433	2.84719	1.05333
2.466	2.83194	1.05238
2.46767	2.81906	1.04856
2.46933	2.80809	1.04284
2.471	2.80094	1.03521
2.47267	2.7895	1.02329
2.47433	2.77805	1.00946
2.476	2.76375	0.993729
2.47767	2.74754	0.980377
2.47933	2.73514	0.968456
2.481	2.72703	0.959873
2.48267	2.71511	0.959873
2.48433	2.70128	0.960827
2.486	2.68888	0.957489
2.48767	2.67744	0.949383
2.48933	2.6598	0.941277
2.491	2.63596	0.936031
2.49267	2.62117	0.930309
2.49433	2.60973	0.926018
2.496	2.60496	0.920773
2.49767	2.59829	0.917912
2.49933	2.58732	0.917435
2.501	2.57874	0.915051
2.50267	2.56824	0.905991
2.50433	2.55728	0.893593
2.506	2.5444	0.883579
2.50767	2.52771	0.877857
2.50933	2.52104	0.874996
2.511	2.51913	0.872135
2.51267	2.51818	0.871658
2.51433	2.51102	0.871658
2.516	2.50053	0.873089
2.51767	2.49243	0.871181
2.51933	2.47717	0.865459
2.521	2.46239	0.861645
2.52267	2.44999	0.858784
2.52433	2.44093	0.855446
2.526	2.43282	0.848293
2.52767	2.42805	0.841618
2.52933	2.42519	0.834942
2.531	2.41661	0.82922
2.53267	2.39897	0.826836
2.53433	2.38609	0.830173
2.536	2.37751	0.834465
2.53767	2.36416	0.836372
2.53933	2.34985	0.834942
2.541	2.33555	0.834942
2.54267	2.32792	0.836372
2.54433	2.31695	0.832081
2.546	2.30885	0.823498
2.54767	2.30217	0.814438
2.54933	2.29454	0.812531
2.551	2.29263	0.810146
2.55267	2.29168	0.802517
2.55433	2.29025	0.796795
2.556	2.27642	0.795364
2.55767	2.26164	0.798225
2.55933	2.24876	0.796795
2.561	2.23446	0.791073
2.56267	2.22206	0.785828
2.56433	2.20966	0.782013
2.566	2.20346	0.777721
2.56767	2.20013	0.770569
2.56933	2.19536	0.764847
2.571	2.18964	0.759602
2.57267	2.17724	0.757217
2.57433	2.16532	0.756264
2.576	2.15626	0.757694
2.57767	2.14958	0.760078
2.57933	2.14386	0.759602
2.581	2.13432	0.758648
2.58267	2.12717	0.759602
2.58433	2.12097	0.760078
2.586	2.11287	0.763416
2.58767	2.10333	0.767231
2.58933	2.09284	0.766754
2.591	2.08139	0.765324
2.59267	2.07281	0.761509
2.59433	2.069	0.756741
2.596	2.06661	0.745296
2.59767	2.06232	0.735283
2.59933	2.0566	0.73719
2.601	2.05183	0.746727
2.60267	2.04468	0.753403
2.60433	2.03514	0.75388
2.606	2.02513	0.754833
2.60767	2.01368	0.757217
2.60933	2.00176	0.75388
2.611	1.99175	0.74625
2.61267	1.98746	0.739574
2.61433	1.98412	0.736713
2.616	1.97887	0.739098
2.61767	1.97363	0.746727
2.61933	1.96981	0.75388
2.621	1.966	0.758171
2.62267	1.9598	0.763893
2.62433	1.9536	0.775814
2.626	1.94645	0.784874
2.62767	1.94025	0.785351
2.62933	1.93644	0.784874
2.631	1.93214	0.792503
2.63267	1.92595	0.804901
2.63433	1.91498	0.815392
2.636	1.90878	0.819206
2.63767	1.90639	0.826359
2.63933	1.90401	0.83828
2.641	1.9002	0.849724
2.64267	1.89161	0.859737
2.64433	1.88732	0.874043
2.646	1.88446	0.895023
2.64767	1.88017	0.915527
2.64933	1.87302	0.934124
2.651	1.86539	0.955105
2.65267	1.86539	0.976086
2.65433	1.86396	0.994205
2.656	1.86062	1.0128
2.65767	1.85299	1.0376
2.65933	1.84393	1.06859
2.661	1.83916	1.09434
2.66267	1.83439	1.11723
2.66433	1.82533	1.13964
2.666	1.81341	1.16348
2.66767	1.80387	1.18399
2.66933	1.79863	1.19686
2.671	1.79291	1.20831
2.67267	1.78766	1.21832
2.67433	1.78242	1.22833
2.676	1.7786	1.23692
2.67767	1.77526	1.24168
2.67933	1.77526	1.24454
2.681	1.77431	1.24693
2.68267	1.77002	1.2455
2.68433	1.7643	1.23835
2.686	1.75667	1.22881
2.68767	1.75047	1.21498
2.68933	1.74332	1.20258
2.691	1.73283	1.19162
2.69267	1.72567	1.18399
2.69433	1.72472	1.16968
2.696	1.72758	1.15013
2.69767	1.72806	1.12915
2.69933	1.72663	1.10626
2.701	1.7252	1.07622
2.70267	1.72091	1.04141
2.70433	1.71566	1.01089
2.706	1.71041	0.985146
2.70767	1.70279	0.965118
2.70933	1.69516	0.946999
2.711	1.69086	0.927448
2.71267	1.68991	0.907898
2.71433	1.68085	0.887871
2.716	1.67084	0.869751
2.71767	1.66464	0.849724
2.71933	1.65987	0.828266
2.721	1.65129	0.8111
2.72267	1.63937	0.796318
2.72433	1.6346	0.782013
2.726	1.63031	0.76437
2.72767	1.62506	0.742912
2.72933	1.61743	0.721931
2.731	1.61076	0.701427
2.73267	1.60694	0.686169
2.73433	1.60265	0.678539
2.736	1.60027	0.674725
2.73767	1.6036	0.671387
2.73933	1.60789	0.667572
2.741	1.61028	0.663757
2.74267	1.60933	0.659943
2.74433	1.61314	0.653267
2.746	1.61552	0.641346
2.74767	1.61123	0.628471
2.74933	1.60313	0.621319
2.751	1.59693	0.620842
2.75267	1.59597	0.614166
2.75433	1.59025	0.600338
2.756	1.58358	0.590801
2.75767	1.57356	0.590801
2.75933	1.56307	0.589848
2.761	1.5583	0.580788
2.76267	1.5564	0.570297
2.76433	1.55497	0.567913
2.766	1.55115	0.56982
2.76767	1.55306	0.572205
2.76933	1.55687	0.56982
2.771	1.56355	0.565052
2.77267	1.56593	0.569344
2.77433	1.56355	0.576019
2.776	1.56116	0.576496
2.77767	1.56021	0.56982
2.77933	1.56355	0.564098
2.781	1.56355	0.563145
2.78267	1.55783	0.562191
2.78433	1.55067	0.561237
2.786	1.54686	0.562191
2.78767	1.54686	0.560284
2.78933	1.53923	0.558376
2.791	1.52588	0.555992
2.79267	1.51777	0.554085
2.79433	1.5173	0.553131
2.796	1.5173	0.552654
2.79767	1.51014	0.555992
2.79933	1.50919	0.561237
2.801	1.51443	0.569344
2.80267	1.52302	0.576019
2.80433	1.52397	0.576496
2.806	1.52254	0.575542
2.80767	1.52063	0.578403
2.80933	1.5173	0.579357
2.811	1.51253	0.576973
2.81267	1.50919	0.571728
2.81433	1.5111	0.566959
2.816	1.51253	0.565529
2.81767	1.51396	0.563145
2.81933	1.51443	0.564098
2.821	1.51491	0.563145
2.82267	1.50585	0.563622
2.82433	1.49345	0.566483
2.826	1.48487	0.567913
2.82767	1.48392	0.567436
2.82933	1.4863	0.564098
2.831	1.48249	0.563145
2.83267	1.48201	0.565052
2.83433	1.48392	0.569344
2.836	1.49107	0.571728
2.83767	1.49632	0.56982
2.83933	1.49727	0.569344
2.841	1.49918	0.567913
2.84267	1.50156	0.566006
2.84433	1.50394	0.559807
2.846	1.49965	0.552654
2.84767	1.49345	0.550747
2.84933	1.48821	0.556946
2.851	1.48201	0.566959
2.85267	1.47295	0.574112
2.85433	1.46151	0.576496
2.856	1.45483	0.576973
2.85767	1.44672	0.576019
2.85933	1.43957	0.570774
2.861	1.4329	0.562191
2.86267	1.43385	0.553608
2.86433	1.43719	0.549793
2.866	1.43528	0.552177
2.86767	1.43147	0.554085
2.86933	1.43051	0.546932
2.871	1.43003	0.536442
2.87267	1.42813	0.531197
2.87433	1.42145	0.527382
2.876	1.41144	0.52309
2.87767	1.40238	0.517845
2.87933	1.39618	0.515461
2.881	1.39332	0.515461
2.88267	1.38521	0.516891
2.88433	1.37949	0.522137
2.886	1.37806	0.524521
2.88767	1.38092	0.52309
2.88933	1.37901	0.523567
2.891	1.37329	0.527382
2.89267	1.36805	0.535011
2.89433	1.36757	0.535965
2.896	1.36805	0.534058
2.89767	1.3628	0.535488
2.89933	1.35374	0.537872
2.901	1.34754	0.537872
2.90267	1.34563	0.530243
2.90433	1.34706	0.52166
2.906	1.34516	0.514507
2.90767	1.34182	0.508785
2.90933	1.34325	0.506401
2.911	1.34468	0.505447
2.91267	1.34134	0.504494
2.91433	1.33228	0.506878
2.916	1.32227	0.5126
2.91767	1.31464	0.518322
2.91933	1.3113	0.520706
2.921	1.30749	0.522614
2.92267	1.30415	0.524521
2.92433	1.29938	0.527859
2.926	1.2989	0.529289
2.92767	1.3032	0.531197
2.92933	1.30129	0.528336
2.931	1.29747	0.524044
2.93267	1.29175	0.524044
2.93433	1.28508	0.524521
2.936	1.27745	0.524521
2.93767	1.26839	0.524998
2.93933	1.26362	0.528812
2.941	1.26314	0.535965
2.94267	1.26028	0.540257
2.94433	1.26266	0.540257
2.946	1.26362	0.539303
2.94767	1.26266	0.535011
2.94933	1.25837	0.532627
2.951	1.25074	0.528336
2.95267	1.25074	0.524998
2.95433	1.24693	0.519276
2.956	1.24121	0.513077
2.95767	1.2331	0.516415
2.95933	1.22881	0.524044
2.961	1.22738	0.526905
2.96267	1.22213	0.520229
2.96433	1.22023	0.517845
2.966	1.21737	0.52309
2.96767	1.21069	0.528336
2.96933	1.20115	0.526905
2.971	1.19781	0.526905
2.97267	1.19972	0.536919
2.97433	1.20068	0.55027
2.976	1.19638	0.554085
2.97767	1.19543	0.545502
2.97933	1.19495	0.536442
2.981	1.19257	0.535488
2.98267	1.18399	0.531673
2.98433	1.17016	0.523567
2.986	1.16348	0.515938
2.98767	1.16348	0.514984
2.98933	1.16253	0.516415
2.991	1.15871	0.514984
2.99267	1.15585	0.512123
2.99433	1.15776	0.51403
2.996	1.1611	0.517845
2.99767	1.16062	0.518322
2.99933	1.16014	0.516891
3.001	1.15967	0.517368
3.00267	1.15824	0.52166
3.00433	1.15204	0.524998
3.006	1.14441	0.525951
3.00767	1.13773	0.529289
3.00933	1.13583	0.535965
3.011	1.12915	0.536442
3.01267	1.12581	0.525475
3.01433	1.12724	0.510693
3.016	1.1301	0.505924
3.01767	1.13201	0.505924
3.01933	1.12486	0.507355
3.021	1.12295	0.508785
3.02267	1.11914	0.517368
3.02433	1.11961	0.525951
3.026	1.11723	0.529289
3.02767	1.11485	0.531197
3.02933	1.11866	0.530243
3.031	1.12343	0.524998
3.03267	1.12486	0.516891
3.03433	1.12152	0.514507
3.036	1.11771	0.513554
3.03767	1.1158	0.506401
3.03933	1.11246	0.497818
3.041	1.10722	0.494957
3.04267	1.10292	0.499725
3.04433	1.10102	0.499725
3.046	1.10197	0.495434
3.04767	1.10388	0.492573
3.04933	1.1034	0.494003
3.051	1.09577	0.495434
3.05267	1.09053	0.492096
3.05433	1.08528	0.487804
3.056	1.08099	0.484943
3.05767	1.07002	0.487328
3.05933	1.05953	0.488281
3.061	1.05667	0.486374
3.06267	1.05619	0.477791
3.06433	1.05762	0.472069
3.066	1.05762	0.470161
3.06767	1.05762	0.468731
3.06933	1.05906	0.468254
3.071	1.06573	0.469208
3.07267	1.0705	0.475407
3.07433	1.07098	0.484943
3.076	1.06859	0.490189
3.07767	1.06812	0.488758
3.07933	1.06668	0.481129
3.081	1.05906	0.475407
3.08267	1.04809	0.473976
3.08433	1.03951	0.472546
3.086	1.03807	0.471115
3.08767	1.04046	0.470638
3.08933	1.04332	0.47493
3.091	1.03903	0.483513
3.09267	1.03474	0.488758
3.09433	1.03521	0.486851
3.096	1.03569	0.482559
3.09767	1.0314	0.478268
3.09933	1.02234	0.475407
3.101	1.02282	0.465393
3.10267	1.02854	0.45681
3.10433	1.03045	0.450134
3.106	1.02758	0.448227
3.10767	1.02425	0.44775
3.10933	1.02377	0.447273
3.111	1.02329	0.44775
3.11267	1.02329	0.44632
3.11433	1.02282	0.446796
3.116	1.019	0.44632
3.11767	1.01137	0.44775
3.11933	1.00565	0.449657
3.121	1.00231	0.450134
3.12267	0.995636	0.451088
3.12433	0.98753	0.455379
3.126	0.983238	0.458241
3.12767	0.985146	0.456333
3.12933	0.995159	0.452042
3.131	1.00136	0.451565
3.13267	1.0066	0.454903
3.13433	1.0066	0.457764
3.136	1.00708	0.459671
3.13767	1.00565	0.463009
3.13933	0.999928	0.466347
3.141	0.992298	0.469208
3.14267	0.986576	0.466347
3.14433	0.986099	0.463009
3.146	0.984669	0.461102
3.14767	0.985622	0.464916
3.14933	0.984669	0.468254
3.151	0.980854	0.467777
3.15267	0.976086	0.464916
3.15433	0.975132	0.463009
3.156	0.977516	0.463009
3.15767	0.976562	0.463486
3.15933	0.976562	0.463009
3.161	0.981331	0.461102
3.16267	0.985146	0.461102
3.16433	0.982761	0.458241
3.166	0.978947	0.453949
3.16767	0.974655	0.451088
3.16933	0.972271	0.453472
3.171	0.967026	0.453949
3.17267	0.965595	0.45681
3.17433	0.961781	0.463963
3.176	0.956535	0.471592
3.17767	0.958443	0.467777
3.17933	0.957489	0.458241
3.181	0.957489	0.453949
3.18267	0.952721	0.451088
3.18433	0.953197	0.44632
3.186	0.954151	0.43726
3.18767	0.95129	0.434875
3.18933	0.951767	0.436783
3.191	0.952244	0.436306
3.19267	0.954151	0.432491
3.19433	0.953674	0.42963
3.196	0.956535	0.432968
3.19767	0.958443	0.43726
3.19933	0.952721	0.444412
3.201	0.946045	0.456333
3.20267	0.945091	0.4673
3.20433	0.947475	0.475407
3.206	0.947475	0.478268
3.20767	0.945568	0.473499
3.20933	0.946522	0.463486
3.211	0.945091	0.456333
3.21267	0.939846	0.452042
3.21433	0.935078	0.44775
3.216	0.929356	0.444889
3.21767	0.925541	0.451088
3.21933	0.92411	0.458241
3.221	0.930786	0.459194
3.22267	0.935554	0.457287
3.22433	0.937462	0.453472
3.226	0.936031	0.451088
3.22767	0.933647	0.44632
3.22933	0.93317	0.443935
3.231	0.926018	0.442505
3.23267	0.918865	0.442028
3.23433	0.911713	0.444412
3.236	0.912666	0.44775
3.23767	0.915051	0.440598
3.23933	0.915527	0.430584
3.241	0.916004	0.428677
3.24267	0.916481	0.432491
3.24433	0.921249	0.433445
3.246	0.92268	0.429153
3.24767	0.921726	0.43869
3.24933	0.917435	0.452995
3.251	0.916004	0.458717
3.25267	0.915527	0.453472
3.25433	0.912189	0.447273
3.256	0.911236	0.44632
3.25767	0.907421	0.444412
3.25933	0.905037	0.442028
3.261	0.901222	0.439167
3.26267	0.903606	0.436306
3.26433	0.906944	0.436306
3.266	0.904083	0.441551
3.26767	0.900745	0.444412
3.26933	0.900745	0.442505
3.271	0.903606	0.439644
3.27267	0.898838	0.443459
3.27433	0.893116	0.452518
3.276	0.889778	0.454903
3.27767	0.893116	0.451565
3.27933	0.896454	0.44632
3.281	0.896931	0.442505
3.28267	0.894547	0.436306
3.28433	0.890255	0.429153
3.286	0.885963	0.425339
3.28767	0.881672	0.421047
3.28933	0.876427	0.422001
3.291	0.867844	0.425816
3.29267	0.861645	0.427723
3.29433	0.862122	0.428677
3.296	0.86689	0.42963
3.29767	0.870705	0.433922
3.29933	0.873089	0.435829
3.301	0.878334	0.43869
3.30267	0.88501	0.444412
3.30433	0.885487	0.445366
3.306	0.88501	0.441551
3.30767	0.882149	0.440598
3.30933	0.881195	0.438213
3.311	0.876904	0.432968
3.31267	0.874519	0.4282
3.31433	0.874043	0.424862
3.316	0.869751	0.424862
3.31767	0.865936	0.4282
3.31933	0.860214	0.435352
3.321	0.859737	0.43726
3.32267	0.855923	0.436783
3.32433	0.853539	0.441074
3.326	0.853062	0.449657
3.32767	0.855923	0.455379
3.32933	0.859261	0.455379
3.331	0.861168	0.460625
[truncated: 4,008 more rows]

## Sheet: ED Fig. 5d
Time (min):	GTP	GTP + VnOptS
0.001	0.224113	0.21553
0.00266667	0.226021	0.214577
0.00433333	0.224113	0.21553
0.006	0.218391	0.218391
0.00766667	0.215054	0.218868
0.00933333	0.215054	0.21553
0.011	0.2141	0.213623
0.0126667	0.213623	0.216484
0.0143333	0.212669	0.225544
0.016	0.217915	0.23222
0.0176667	0.22316	0.230312
0.0193333	0.226498	0.227928
0.021	0.226021	0.22459
0.0226667	0.225067	0.221252
0.0243333	0.226498	0.211239
0.026	0.225067	0.202656
0.0276667	0.223637	0.202656
0.0293333	0.218391	0.207424
0.031	0.212669	0.216484
0.0326667	0.208378	0.225544
0.0343333	0.208855	0.236988
0.036	0.210762	0.243187
0.0376667	0.215054	0.244141
0.0393333	0.221729	0.243664
0.041	0.228405	0.239849
0.0426667	0.235558	0.232697
0.0443333	0.240326	0.223637
0.046	0.24128	0.221729
0.0476667	0.236511	0.227928
0.0493333	0.232697	0.235081
0.051	0.231266	0.236988
0.0526667	0.227928	0.239849
0.0543333	0.218868	0.246048
0.056	0.213623	0.248432
0.0576667	0.212193	0.242233
0.0593333	0.212193	0.237465
0.061	0.213623	0.240326
0.0626667	0.212193	0.246048
0.0643333	0.208855	0.250816
0.066	0.201702	0.255108
0.0676667	0.198841	0.255585
0.0693333	0.199318	0.247478
0.071	0.202179	0.237465
0.0726667	0.20647	0.230312
0.0743333	0.217915	0.226021
0.076	0.231266	0.221252
0.0776667	0.236988	0.21553
0.0793333	0.23365	0.216961
0.081	0.225544	0.221729
0.0826667	0.22459	0.228405
0.0843333	0.222683	0.231266
0.086	0.220776	0.226498
0.0876667	0.216007	0.223637
0.0893333	0.2141	0.226498
0.091	0.213623	0.229359
0.0926667	0.214577	0.221729
0.0943333	0.212193	0.2141
0.096	0.205994	0.219822
0.0976667	0.204086	0.23222
0.0993333	0.207901	0.235558
0.101	0.215054	0.234604
0.102667	0.216961	0.240326
0.104333	0.219345	0.247002
0.106	0.224113	0.247478
0.107667	0.232697	0.243664
0.109333	0.24271	0.239849
0.111	0.246525	0.236511
0.112667	0.246048	0.234127
0.114333	0.250816	0.23222
0.116	0.258446	0.230789
0.117667	0.26226	0.231266
0.119333	0.256538	0.229836
0.121	0.252724	0.23222
0.122667	0.253201	0.236511
0.124333	0.250816	0.238895
0.126	0.246048	0.236034
0.127667	0.24128	0.230312
0.129333	0.241756	0.228405
0.131	0.238895	0.227451
0.132667	0.231743	0.225544
0.134333	0.224113	0.22459
0.136	0.216007	0.226974
0.137667	0.207901	0.230312
0.139333	0.200272	0.237942
0.141	0.199318	0.244141
0.142667	0.208378	0.247002
0.144333	0.219345	0.244141
0.146	0.227451	0.241756
0.147667	0.231266	0.239849
0.149333	0.235558	0.235558
0.151	0.234604	0.228405
0.152667	0.229359	0.223637
0.154333	0.22316	0.226974
0.156	0.221252	0.231743
0.157667	0.223637	0.234127
0.159333	0.227928	0.234604
0.161	0.236988	0.233173
0.162667	0.24271	0.228882
0.164333	0.24271	0.223637
0.166	0.238895	0.218868
0.167667	0.237465	0.219345
0.169333	0.233173	0.218391
0.171	0.226498	0.222206
0.172667	0.220299	0.227928
0.174333	0.219345	0.230312
0.176	0.22316	0.230789
0.177667	0.225544	0.230789
0.179333	0.227928	0.235081
0.181	0.228405	0.237465
0.182667	0.228882	0.234604
0.184333	0.228882	0.23222
0.186	0.228882	0.231743
0.187667	0.226021	0.232697
0.189333	0.22316	0.234604
0.191	0.224113	0.233173
0.192667	0.226021	0.227928
0.194333	0.229836	0.225067
0.196	0.23222	0.227451
0.197667	0.235081	0.227928
0.199333	0.236988	0.228405
0.201	0.234604	0.229836
0.202667	0.236034	0.235558
0.204333	0.233173	0.238419
0.206	0.230312	0.239372
0.207667	0.231266	0.240803
0.209333	0.231266	0.24271
0.211	0.229359	0.246048
0.212667	0.22316	0.246048
0.214333	0.220299	0.246525
0.216	0.221729	0.24128
0.217667	0.221729	0.236988
0.219333	0.226021	0.23222
0.221	0.233173	0.231743
0.222667	0.239849	0.236988
0.224333	0.243664	0.240803
0.226	0.247002	0.246525
0.227667	0.250816	0.250816
0.229333	0.247002	0.254154
0.231	0.240803	0.255108
0.232667	0.237465	0.254154
0.234333	0.236511	0.252247
0.236	0.231266	0.251293
0.237667	0.223637	0.25177
0.239333	0.216961	0.249863
0.241	0.2141	0.243187
0.242667	0.216007	0.238895
0.244333	0.219822	0.238895
0.246	0.222206	0.239372
0.247667	0.220776	0.236988
0.249333	0.222206	0.236988
0.251	0.22459	0.24128
0.252667	0.225067	0.241756
0.254333	0.221729	0.242233
0.256	0.218868	0.244141
0.257667	0.220776	0.246525
0.259333	0.229836	0.243664
0.261	0.240326	0.238419
0.262667	0.246525	0.236034
0.264333	0.247478	0.232697
0.266	0.247478	0.228405
0.267667	0.245094	0.219822
0.269333	0.24128	0.216484
0.271	0.236034	0.21553
0.272667	0.230789	0.216007
0.274333	0.230312	0.216007
0.276	0.23365	0.212193
0.277667	0.24271	0.209808
0.279333	0.245094	0.206947
0.281	0.246048	0.207901
0.282667	0.248432	0.2141
0.284333	0.251293	0.221729
0.286	0.251293	0.226498
0.287667	0.249863	0.233173
0.289333	0.247002	0.243664
0.291	0.240326	0.249386
0.292667	0.235558	0.247478
0.294333	0.234604	0.243664
0.296	0.236034	0.245571
0.297667	0.233173	0.249386
0.299333	0.234127	0.247478
0.301	0.240803	0.245094
0.302667	0.244617	0.241756
0.304333	0.241756	0.239372
0.306	0.23365	0.239372
0.307667	0.230312	0.240326
0.309333	0.230789	0.24128
0.311	0.231743	0.239372
0.312667	0.228882	0.238895
0.314333	0.231266	0.24128
0.316	0.236511	0.241756
0.317667	0.239372	0.236034
0.319333	0.236034	0.231743
0.321	0.228405	0.237465
0.322667	0.225544	0.245571
0.324333	0.222683	0.248909
0.326	0.221729	0.249863
0.327667	0.225067	0.251293
0.329333	0.229359	0.253201
0.331	0.231266	0.249386
0.332667	0.234604	0.245094
0.334333	0.240326	0.240326
0.336	0.244617	0.235558
0.337667	0.243187	0.235081
0.339333	0.24128	0.233173
0.341	0.241756	0.23365
0.342667	0.236988	0.23222
0.344333	0.231266	0.23365
0.346	0.226498	0.235558
0.347667	0.22459	0.240803
0.349333	0.227451	0.248909
0.351	0.231266	0.252247
0.352667	0.235081	0.252247
0.354333	0.231743	0.254631
0.356	0.223637	0.259399
0.357667	0.214577	0.26083
0.359333	0.211716	0.253677
0.361	0.212669	0.245094
0.362667	0.21553	0.239372
0.364333	0.218868	0.237942
0.366	0.227451	0.239849
0.367667	0.238895	0.241756
0.369333	0.239372	0.245094
0.371	0.234127	0.247002
0.372667	0.226974	0.248432
0.374333	0.226498	0.247955
0.376	0.228882	0.244617
0.377667	0.229836	0.234604
0.379333	0.234604	0.22316
0.381	0.236988	0.218868
0.382667	0.24128	0.221729
0.384333	0.243664	0.224113
0.386	0.244617	0.228405
0.387667	0.246048	0.235558
0.389333	0.243664	0.247955
0.391	0.24271	0.259876
0.392667	0.244141	0.264168
0.394333	0.246048	0.257969
0.396	0.249863	0.248909
0.397667	0.247478	0.246048
0.399333	0.246525	0.245571
0.401	0.25034	0.236988
0.402667	0.252724	0.229836
0.404333	0.250816	0.234604
0.406	0.243664	0.240326
0.407667	0.240326	0.241756
0.409333	0.241756	0.237465
0.411	0.239372	0.238895
0.412667	0.231743	0.240803
0.414333	0.22316	0.241756
0.416	0.218868	0.242233
0.417667	0.217438	0.242233
0.419333	0.214577	0.243187
0.421	0.207901	0.241756
0.422667	0.20504	0.239849
0.424333	0.209808	0.235558
0.426	0.218391	0.230312
0.427667	0.226974	0.225067
0.429333	0.233173	0.224113
0.431	0.237942	0.226974
0.432667	0.239849	0.229359
0.434333	0.240326	0.231743
0.436	0.23365	0.233173
0.437667	0.222683	0.239849
0.439333	0.213146	0.248909
0.441	0.214577	0.254631
0.442667	0.221252	0.255585
0.444333	0.226974	0.252247
0.446	0.236988	0.248432
0.447667	0.244617	0.244141
0.449333	0.251293	0.240803
0.451	0.254154	0.237942
0.452667	0.259399	0.232697
0.454333	0.259399	0.229359
0.456	0.252724	0.23222
0.457667	0.249386	0.235081
0.459333	0.247478	0.231743
0.461	0.243664	0.228882
0.462667	0.235081	0.233173
0.464333	0.233173	0.241756
0.466	0.239372	0.248909
0.467667	0.246525	0.247955
0.469333	0.256062	0.245094
0.471	0.261784	0.24271
0.472667	0.264645	0.246048
0.474333	0.263691	0.246048
0.476	0.26226	0.24271
0.477667	0.260353	0.238895
0.479333	0.255585	0.242233
0.481	0.252247	0.248432
0.482667	0.253677	0.25034
0.484333	0.255108	0.249386
0.486	0.256062	0.247955
0.487667	0.254154	0.248432
0.489333	0.248909	0.252724
0.491	0.244141	0.255585
0.492667	0.240803	0.257015
0.494333	0.24271	0.254631
0.496	0.240326	0.252247
0.497667	0.234604	0.25177
0.499333	0.231266	0.245094
0.501	0.234127	0.238419
0.502667	0.235558	0.234604
0.504333	0.230312	0.237465
0.506	0.224113	0.24128
0.507667	0.221729	0.245094
0.509333	0.220776	0.246048
0.511	0.220299	0.24128
0.512667	0.218391	0.236511
0.514333	0.220776	0.237942
0.516	0.227928	0.240803
0.517667	0.236511	0.238419
0.519333	0.245094	0.231266
0.521	0.245094	0.227451
0.522667	0.244617	0.231266
0.524333	0.247002	0.23222
0.526	0.25177	0.228882
0.527667	0.254631	0.227928
0.529333	0.25034	0.234127
0.531	0.243664	0.241756
0.532667	0.242233	0.241756
0.534333	0.241756	0.238419
0.536	0.239849	0.234604
0.537667	0.234604	0.235558
0.539333	0.234604	0.238895
0.541	0.241756	0.241756
0.542667	0.247955	0.24128
0.544333	0.25177	0.237465
0.546	0.249386	0.237942
0.547667	0.245571	0.235081
0.549333	0.244141	0.231743
0.551	0.245094	0.226974
0.552667	0.243664	0.222206
0.554333	0.236988	0.219345
0.556	0.231266	0.218391
0.557667	0.23222	0.22316
0.559333	0.23365	0.222683
0.561	0.235558	0.219822
0.562667	0.239372	0.221252
0.564333	0.245571	0.226974
0.566	0.251293	0.23222
0.567667	0.253677	0.230789
0.569333	0.255108	0.226974
0.571	0.255108	0.223637
0.572667	0.252247	0.224113
0.574333	0.248432	0.226021
0.576	0.247002	0.226498
0.577667	0.245571	0.226021
0.579333	0.242233	0.23222
0.581	0.238419	0.245094
0.582667	0.238895	0.252724
0.584333	0.238419	0.255108
0.586	0.242233	0.253201
0.587667	0.246048	0.257015
0.589333	0.249863	0.257492
0.591	0.255108	0.254154
0.592667	0.259399	0.247955
0.594333	0.260353	0.240803
0.596	0.253677	0.238419
0.597667	0.245094	0.236511
0.599333	0.239372	0.235558
0.601	0.235081	0.232697
0.602667	0.234604	0.231266
0.604333	0.236988	0.236511
0.606	0.237942	0.244141
0.607667	0.243187	0.247002
0.609333	0.25177	0.246048
0.611	0.259399	0.245094
0.612667	0.259399	0.247002
0.614333	0.254631	0.245571
0.616	0.255108	0.240803
0.617667	0.26083	0.238895
0.619333	0.264645	0.240326
0.621	0.261307	0.246048
0.622667	0.255585	0.248432
0.624333	0.254154	0.248909
0.626	0.256538	0.246525
0.627667	0.25177	0.243187
0.629333	0.245094	0.240326
0.631	0.239372	0.24128
0.632667	0.238895	0.248909
0.634333	0.239849	0.25177
0.636	0.240803	0.252247
0.637667	0.239372	0.252247
0.639333	0.234127	0.256062
0.641	0.236034	0.257492
0.642667	0.245094	0.251293
0.644333	0.255108	0.247478
0.646	0.257492	0.244617
0.647667	0.259876	0.246048
0.649333	0.269413	0.247478
0.651	0.275135	0.244141
0.652667	0.268459	0.239849
0.654333	0.254631	0.238419
0.656	0.243187	0.245094
0.657667	0.236511	0.248432
0.659333	0.230789	0.24271
0.661	0.224113	0.237942
0.662667	0.221729	0.239849
0.664333	0.222683	0.246048
0.666	0.226498	0.25034
0.667667	0.23222	0.253677
0.669333	0.237942	0.254631
0.671	0.24271	0.253201
0.672667	0.247002	0.248909
0.674333	0.252247	0.24128
0.676	0.257015	0.234127
0.677667	0.256538	0.228405
0.679333	0.254154	0.228405
0.681	0.25034	0.231266
0.682667	0.247002	0.234604
0.684333	0.243187	0.237942
0.686	0.24128	0.239849
0.687667	0.236988	0.242233
0.689333	0.23222	0.245571
0.691	0.230312	0.249386
0.692667	0.23222	0.253201
0.694333	0.237942	0.253677
0.696	0.238895	0.253201
0.697667	0.244141	0.253201
0.699333	0.247955	0.253201
0.701	0.248432	0.249386
0.702667	0.247478	0.243187
0.704333	0.243664	0.240326
0.706	0.237942	0.241756
0.707667	0.233173	0.245571
0.709333	0.233173	0.247955
0.711	0.238895	0.25034
0.712667	0.24128	0.253201
0.714333	0.24128	0.258446
0.716	0.241756	0.259876
0.717667	0.244141	0.254631
0.719333	0.244617	0.247478
0.721	0.239372	0.245094
0.722667	0.231266	0.248432
0.724333	0.229359	0.247955
0.726	0.233173	0.242233
0.727667	0.234604	0.239372
0.729333	0.235558	0.238419
0.731	0.238895	0.237465
0.732667	0.247478	0.234604
0.734333	0.25177	0.234127
0.736	0.254631	0.236034
0.737667	0.253677	0.235558
0.739333	0.249386	0.239372
0.741	0.249863	0.243664
0.742667	0.249386	0.243664
0.744333	0.247478	0.238419
0.746	0.24128	0.232697
0.747667	0.236511	0.235081
0.749333	0.23365	0.238419
0.751	0.230789	0.236988
0.752667	0.227928	0.236034
0.754333	0.22459	0.239372
0.756	0.222206	0.246525
0.757667	0.224113	0.249863
0.759333	0.228882	0.250816
0.761	0.233173	0.252247
0.762667	0.236988	0.258446
0.764333	0.239372	0.265598
0.766	0.24271	0.267029
0.767667	0.245094	0.264645
0.769333	0.246525	0.26226
0.771	0.246048	0.261784
0.772667	0.239849	0.261784
0.774333	0.238419	0.261784
0.776	0.24128	0.261307
0.777667	0.240803	0.258923
0.779333	0.235558	0.252724
0.781	0.234127	0.248909
0.782667	0.24128	0.244141
0.784333	0.25034	0.234127
0.786	0.255585	0.22459
0.787667	0.259399	0.222683
0.789333	0.265121	0.231743
0.791	0.272274	0.243664
0.792667	0.277996	0.251293
0.794333	0.278473	0.256538
0.796	0.273228	0.264168
0.797667	0.268936	0.270367
0.799333	0.267029	0.268936
0.801	0.265121	0.258923
0.802667	0.26083	0.252247
0.804333	0.252247	0.249863
0.806	0.246048	0.255585
0.807667	0.246525	0.263214
0.809333	0.25034	0.264645
0.811	0.252247	0.264645
0.812667	0.252724	0.267029
0.814333	0.255108	0.272751
0.816	0.255585	0.270367
0.817667	0.253201	0.26226
0.819333	0.250816	0.255108
0.821	0.246048	0.252724
0.822667	0.237465	0.253677
0.824333	0.235558	0.255108
0.826	0.243187	0.254154
0.827667	0.248909	0.255585
0.829333	0.248432	0.259399
0.831	0.244617	0.262737
0.832667	0.248909	0.26083
0.834333	0.256538	0.259876
0.836	0.260353	0.262737
0.837667	0.263214	0.264645
0.839333	0.267506	0.265598
0.841	0.272274	0.262737
0.842667	0.275135	0.257015
0.844333	0.279427	0.247002
0.846	0.279903	0.241756
0.847667	0.277042	0.24271
0.849333	0.268936	0.246525
0.851	0.264645	0.254154
0.852667	0.257969	0.261784
0.854333	0.247002	0.267029
0.856	0.238419	0.268459
0.857667	0.234127	0.265121
0.859333	0.238419	0.259399
0.861	0.244617	0.25177
0.862667	0.250816	0.249863
0.864333	0.253201	0.249863
0.866	0.261784	0.247478
0.867667	0.273705	0.246525
0.869333	0.281334	0.244617
0.871	0.279903	0.246525
0.872667	0.276566	0.247002
0.874333	0.277996	0.247478
0.876	0.277519	0.244617
0.877667	0.276089	0.24128
0.879333	0.27132	0.24271
0.881	0.268459	0.241756
0.882667	0.266075	0.236988
0.884333	0.262737	0.233173
0.886	0.258446	0.229836
0.887667	0.253201	0.224113
0.889333	0.25034	0.220776
0.891	0.25034	0.223637
0.892667	0.254631	0.225067
0.894333	0.259876	0.227451
0.896	0.264168	0.238895
0.897667	0.267506	0.252247
0.899333	0.26989	0.260353
0.901	0.275612	0.259876
0.902667	0.276566	0.258923
0.904333	0.274658	0.258923
0.906	0.26989	0.256538
0.907667	0.265598	0.253677
0.909333	0.265121	0.248909
0.911	0.262737	0.248432
0.912667	0.258923	0.254154
0.914333	0.254631	0.259876
0.916	0.252724	0.261307
0.917667	0.255108	0.261307
0.919333	0.256062	0.26226
0.921	0.254631	0.262737
0.922667	0.254631	0.262737
0.924333	0.257492	0.258446
0.926	0.261784	0.254631
0.927667	0.261307	0.252247
0.929333	0.257492	0.25177
0.931	0.254154	0.253677
0.932667	0.252247	0.249863
0.934333	0.25177	0.247955
0.936	0.251293	0.247478
0.937667	0.249863	0.247478
0.939333	0.249386	0.251293
0.941	0.250816	0.253201
0.942667	0.257969	0.256538
0.944333	0.264645	0.252724
0.946	0.268936	0.247955
0.947667	0.26989	0.247478
0.949333	0.26989	0.246525
0.951	0.270367	0.24128
0.952667	0.267029	0.231266
0.954333	0.26083	0.229359
0.956	0.256062	0.234604
0.957667	0.258446	0.236988
0.959333	0.264645	0.231266
0.961	0.271797	0.225544
0.962667	0.274181	0.230789
0.964333	0.271797	0.236511
0.966	0.269413	0.238419
0.967667	0.266552	0.235081
0.969333	0.263214	0.234127
0.971	0.258923	0.236511
0.972667	0.253201	0.238895
0.974333	0.254631	0.240803
0.976	0.257969	0.24271
0.977667	0.263691	0.244141
0.979333	0.267982	0.247478
0.981	0.268459	0.254631
0.982667	0.270844	0.260353
0.984333	0.273228	0.265121
0.986	0.275135	0.265598
0.987667	0.271797	0.265121
0.989333	0.265121	0.263214
0.991	0.260353	0.259876
0.992667	0.26226	0.254154
0.994333	0.264645	0.245571
0.996	0.261307	0.236988
0.997667	0.251293	0.235558
0.999333	0.245094	0.24128
1.001	0.242233	0.247955
1.00267	0.239372	0.251293
1.00433	0.234127	0.254631
1.006	0.230789	0.255108
1.00767	0.238419	0.25177
1.00933	0.252247	0.247002
1.011	0.264168	0.240326
1.01267	0.26989	0.239372
1.01433	0.275612	0.245094
1.016	0.284672	0.254154
1.01767	0.28944	0.26083
1.01933	0.284195	0.261307
1.021	0.277996	0.263691
1.02267	0.276089	0.266552
1.02433	0.274658	0.263691
1.026	0.269413	0.257015
1.02767	0.263691	0.25034
1.02933	0.263691	0.25177
1.031	0.259399	0.252724
1.03267	0.25177	0.251293
1.03433	0.245571	0.247955
1.036	0.248432	0.25177
1.03767	0.251293	0.261307
1.03933	0.250816	0.263214
1.041	0.254631	0.264168
1.04267	0.261307	0.263214
1.04433	0.265598	0.265598
1.046	0.267029	0.264168
1.04767	0.267029	0.259876
1.04933	0.268936	0.257015
1.051	0.26989	0.253677
1.05267	0.267982	0.251293
1.05433	0.266075	0.249386
1.056	0.261307	0.252247
1.05767	0.256538	0.256062
1.05933	0.252724	0.26083
1.061	0.249863	0.261307
1.06267	0.248909	0.26083
1.06433	0.248909	0.263214
1.066	0.248432	0.263691
1.06767	0.247955	0.258446
1.06933	0.249863	0.249863
1.071	0.251293	0.246525
1.07267	0.252724	0.251293
1.07433	0.252724	0.257492
1.076	0.254154	0.259876
1.07767	0.257015	0.26083
1.07933	0.258923	0.263691
1.081	0.258923	0.266552
1.08267	0.256062	0.265121
1.08433	0.253677	0.258446
1.086	0.25034	0.255585
1.08767	0.245571	0.257015
1.08933	0.238419	0.259876
1.091	0.235558	0.257492
1.09267	0.240803	0.252724
1.09433	0.247955	0.252247
1.096	0.254631	0.254631
1.09767	0.256062	0.259399
1.09933	0.258446	0.262737
1.101	0.263691	0.263691
1.10267	0.267029	0.261784
1.10433	0.263214	0.258446
1.106	0.257015	0.257969
1.10767	0.256062	0.256062
1.10933	0.26083	0.252247
1.111	0.261784	0.249863
1.11267	0.258446	0.250816
1.11433	0.254631	0.25177
1.116	0.256538	0.247478
1.11767	0.26083	0.24271
1.11933	0.261307	0.24128
1.121	0.255108	0.24271
1.12267	0.25034	0.245094
1.12433	0.252247	0.245094
1.126	0.254631	0.246525
1.12767	0.257969	0.247955
1.12933	0.256538	0.247955
1.131	0.256062	0.250816
1.13267	0.26083	0.254631
1.13433	0.269413	0.255108
1.136	0.277996	0.253677
1.13767	0.28038	0.250816
1.13933	0.283718	0.254154
1.141	0.28801	0.256538
1.14267	0.288963	0.252247
1.14433	0.286579	0.247478
1.146	0.28038	0.247478
1.14767	0.273705	0.249386
1.14933	0.268459	0.251293
1.151	0.26989	0.249386
1.15267	0.276089	0.25177
1.15433	0.279903	0.261784
1.156	0.27895	0.270844
1.15767	0.276089	0.275135
1.15933	0.275612	0.268936
1.161	0.273705	0.26226
1.16267	0.267029	0.256538
1.16433	0.256538	0.252247
1.166	0.25177	0.248909
1.16767	0.252724	0.246048
1.16933	0.255108	0.247478
1.171	0.254154	0.254154
1.17267	0.252724	0.264168
1.17433	0.254154	0.269413
1.176	0.256538	0.267982
1.17767	0.257492	0.266552
1.17933	0.256062	0.272274
1.181	0.252247	0.275612
1.18267	0.247478	0.273705
1.18433	0.244617	0.268459
1.186	0.24128	0.265121
1.18767	0.243187	0.266075
1.18933	0.247955	0.262737
1.191	0.257015	0.256538
1.19267	0.265121	0.252247
1.19433	0.270844	0.247002
1.196	0.276089	0.242233
1.19767	0.274181	0.237942
1.19933	0.267506	0.238895
1.201	0.26226	0.238895
1.20267	0.259399	0.23365
1.20433	0.255108	0.230312
1.206	0.249863	0.234127
1.20767	0.246048	0.238895
1.20933	0.245571	0.239849
1.211	0.243187	0.238419
1.21267	0.239372	0.238895
1.21433	0.237465	0.246048
1.216	0.238419	0.251293
1.21767	0.243664	0.249386
1.21933	0.246048	0.246048
1.221	0.247955	0.245094
1.22267	0.248432	0.249386
1.22433	0.252724	0.25177
1.226	0.259876	0.245571
1.22767	0.263214	0.240326
1.22933	0.268936	0.238895
1.231	0.26989	0.239372
1.23267	0.27132	0.234127
1.23433	0.273705	0.226974
1.236	0.274658	0.226974
1.23767	0.273705	0.23365
1.23933	0.269413	0.239849
1.241	0.270844	0.246525
1.24267	0.271797	0.249863
1.24433	0.264168	0.251293
1.246	0.247955	0.256062
1.24767	0.236988	0.26226
1.24933	0.234604	0.26226
1.251	0.232697	0.258923
1.25267	0.232697	0.257492
1.25433	0.239372	0.259399
1.256	0.252247	0.257969
1.25767	0.258446	0.251293
1.25933	0.260353	0.243187
1.261	0.262737	0.239849
1.26267	0.267506	0.242233
1.26433	0.270367	0.244617
1.266	0.267506	0.245571
1.26767	0.267982	0.243187
1.26933	0.269413	0.247002
1.271	0.270367	0.250816
1.27267	0.265598	0.255108
1.27433	0.259399	0.257015
1.276	0.258923	0.257969
1.27767	0.259876	0.260353
1.27933	0.261307	0.263691
1.281	0.261307	0.270367
1.28267	0.260353	0.277042
1.28433	0.260353	0.281811
1.286	0.262737	0.285625
1.28767	0.265121	0.289917
1.28933	0.263214	0.295639
1.291	0.259876	0.2985
1.29267	0.26083	0.295639
1.29433	0.267506	0.291347
1.296	0.276566	0.291347
1.29767	0.280857	0.294685
1.29933	0.284195	0.295639
1.301	0.293732	0.292778
1.30267	0.302315	0.295162
1.30433	0.296593	0.302792
1.306	0.286102	0.312805
1.30767	0.281334	0.317574
1.30933	0.281811	0.321388
1.311	0.27895	0.324726
1.31267	0.275135	0.329494
1.31433	0.276566	0.33474
1.316	0.275135	0.33474
1.31767	0.276089	0.335693
1.31933	0.27895	0.335217
1.321	0.284672	0.339508
1.32267	0.287056	0.3438
1.32433	0.28801	0.347137
1.326	0.291824	0.347614
1.32767	0.293732	0.346661
1.32933	0.289917	0.349998
1.331	0.277519	0.351429
1.33267	0.270367	0.353813
1.33433	0.270367	0.355244
1.336	0.270844	0.358582
1.33767	0.265598	0.362873
1.33933	0.263691	0.366688
1.341	0.270844	0.371933
1.34267	0.28038	0.376701
1.34433	0.287056	0.38147
1.346	0.287056	0.387669
1.34767	0.28801	0.396252
1.34933	0.290394	0.406742
1.351	0.291824	0.417233
1.35267	0.288963	0.422001
1.35433	0.282764	0.432014
1.356	0.279427	0.447273
1.35767	0.274658	0.463009
1.35933	0.266075	0.472546
1.361	0.259399	0.481606
1.36267	0.248909	0.501633
1.36433	0.235558	0.527859
1.366	0.224113	0.555992
1.36767	0.218868	0.58794
1.36933	0.214577	0.630379
1.371	0.20504	0.683784
1.37267	0.198841	0.745773
1.37433	0.205994	0.813961
1.376	0.220299	0.890255
1.37767	0.235081	0.983715
1.37933	0.247478	1.09816
1.381	0.259399	1.23596
1.38267	0.277996	1.3895
1.38433	0.300407	1.55401
1.386	0.323296	1.73759
1.38767	0.352383	1.93691
1.38933	0.390053	2.14815
1.391	0.43726	2.3613
1.39267	0.487804	2.58255
1.39433	0.539303	2.81286
1.396	0.584126	3.05462
1.39767	0.619411	3.30353
1.39933	0.647545	3.55673
1.401	0.665665	3.81947
1.40267	0.669956	4.10271
1.40433	0.654221	4.42219
1.406	0.627518	4.78411
1.40767	0.58651	5.20468
1.40933	0.537872	5.70774
1.411	0.477314	6.31285
1.41267	0.406742	7.03478
1.41433	0.330925	7.87401
1.416	0.257492	8.82959
1.41767	0.195026	9.89151
1.41933	0.14019	11.0455
1.421	0.0991821	12.2724
1.42267	0.079155	13.5388
1.42433	0.0867844	14.8153
1.426	0.119209	16.068
1.42767	0.174999	17.2634
1.42933	0.238419	18.3587
1.431	0.305176	19.3114
1.43267	0.366211	20.083
1.43433	0.416279	20.6389
1.436	0.440121	20.9603
1.43767	0.435352	21.0309
1.43933	0.407219	20.8573
1.441	0.361443	20.4573
1.44267	0.308037	19.8569
1.44433	0.254154	19.0954
1.446	0.21553	18.2204
1.44767	0.20504	17.2873
1.44933	0.239372	16.3355
1.451	0.320911	15.3942
1.45267	0.44632	14.4939
1.45433	0.609875	13.659
1.456	0.801563	12.8946
1.45767	1.01042	12.188
1.45933	1.22547	11.5304
1.461	1.43528	10.9253
1.46267	1.63221	10.3669
1.46433	1.81389	9.84669
1.466	1.98174	9.35316
1.46767	2.13194	8.89397
1.46933	2.26259	8.47292
1.471	2.37989	8.08382
1.47267	2.48671	7.72572
1.47433	2.59161	7.39193
1.476	2.69508	7.07817
1.47767	2.80142	6.78205
1.47933	2.90823	6.50644
1.481	3.02029	6.25086
1.48267	3.14474	6.00624
1.48433	3.28875	5.77068
1.486	3.45469	5.55038
1.48767	3.64494	5.34868
1.48933	3.86858	5.15938
1.491	4.13227	4.97913
1.49267	4.44269	4.80795
1.49433	4.79937	4.65202
1.496	5.21183	4.51374
1.49767	5.69534	4.38547
1.49933	6.26326	4.26245
1.501	6.92558	4.14419
1.50267	7.69567	4.04119
1.50433	8.5845	3.94726
1.506	9.60302	3.85952
1.50767	10.7675	3.77369
1.50933	12.0893	3.69644
1.511	13.5794	3.63398
1.51267	15.2373	3.57628
1.51433	17.076	3.5243
1.516	19.1069	3.4833
1.51767	21.3356	3.45707
1.51933	23.7598	3.4461
1.521	26.3753	3.44658
1.52267	29.1853	3.46422
1.52433	32.1932	3.49951
1.526	35.4075	3.54481
1.52767	38.8303	3.60394
1.52933	42.4709	3.67308
1.531	46.36	3.75319
1.53267	50.5481	3.83615
1.53433	55.0976	3.92056
1.536	60.0815	4.00686
1.53767	65.6185	4.08888
1.53933	71.8818	4.16279
1.541	79.083	4.22668
1.54267	87.4805	4.27532
1.54433	97.3825	4.30155
1.546	109.147	4.30155
1.54767	123.177	4.27198
1.54933	139.865	4.20523
1.551	159.566	4.10223
1.55267	182.531	3.97348
1.55433	208.883	3.82996
1.556	238.529	3.67785
1.55767	271.149	3.5243
1.55933	306.176	3.38316
1.561	342.813	3.2773
1.56267	380.057	3.22342
1.56433	416.792	3.23534
1.566	451.903	3.32689
1.56767	484.287	3.51572
1.56933	512.948	3.81851
1.571	537.063	4.23002
1.57267	556.064	4.74834
1.57433	569.608	5.36394
1.576	577.59	6.06203
1.57767	580.118	6.82449
1.57933	577.505	7.63655
1.581	570.201	8.48103
1.58267	558.781	9.32693
1.58433	543.856	10.15
1.586	526.035	10.9344
1.58767	505.918	11.662
1.58933	484.084	12.3158
1.591	461.081	12.8856
1.59267	437.383	13.3719
1.59433	413.394	13.772
1.596	389.456	14.0915
1.59767	365.878	14.3356
1.59933	342.896	14.4987
1.601	320.688	14.585
1.60267	299.36	14.6041
1.60433	279.007	14.5674
1.606	259.696	14.4806
1.60767	241.458	14.3418
1.60933	224.295	14.1587
1.611	208.189	13.9303
1.61267	193.128	13.6604
1.61433	179.098	13.3595
1.616	166.06	13.0286
1.61767	153.96	12.6748
1.61933	142.757	12.3086
1.621	132.409	11.9414
1.62267	122.868	11.5752
1.62433	114.079	11.2114
1.626	105.994	10.8528
1.62767	98.5622	10.5052
1.62933	91.7368	10.1738
1.631	85.4769	9.85765
1.63267	79.7377	9.54866
1.63433	74.4743	9.2473
1.636	69.6402	8.95548
1.63767	65.1994	8.6813
1.63933	61.1205	8.42047
1.641	57.3716	8.16393
1.64267	53.9141	7.91645
1.64433	50.7197	7.68232
1.646	47.7691	7.45678
1.64767	45.0411	7.236
1.64933	42.5177	7.02095
1.651	40.1773	6.81591
1.65267	38.0039	6.61898
1.65433	35.9774	6.42681
1.656	34.09	6.24609
1.65767	32.3329	6.07109
1.65933	30.6954	5.89514
1.661	29.1624	5.72062
1.66267	27.7247	5.55754
1.66433	26.3796	5.40113
1.666	25.1198	5.24235
1.66767	23.9406	5.08165
1.66933	22.8343	4.92573
1.671	21.8	4.78029
1.67267	20.8306	4.64058
1.67433	19.927	4.50659
1.676	19.0845	4.37593
1.67767	18.2981	4.24862
1.67933	17.5562	4.12798
1.681	16.8567	4.00972
1.68267	16.201	3.89194
1.68433	15.5854	3.77417
1.686	15.0046	3.66163
1.68767	14.452	3.55721
1.68933	13.9308	3.46279
1.691	13.4416	3.37839
1.69267	12.9852	3.29876
1.69433	12.5575	3.22294
1.696	12.157	3.15523
1.69767	11.7812	3.09515
1.69933	11.4298	3.03221
1.701	11.0989	2.96307
1.70267	10.7861	2.89154
1.70433	10.4795	2.82574
1.706	10.1852	2.76613
1.70767	9.91011	2.70844
1.70933	9.65595	2.65503
1.711	9.41753	2.61116
1.71267	9.18627	2.57492
1.71433	8.96978	2.5425
1.716	8.76713	2.51102
1.71767	8.57115	2.48146
1.71933	8.37326	2.45571
1.721	8.17633	2.42805
1.72267	7.99131	2.40469
1.72433	7.81775	2.38657
1.726	7.65133	2.37083
1.72767	7.49016	2.35415
1.72933	7.33948	2.34461
1.731	7.19929	2.34222
1.73267	7.0653	2.34413
1.73433	6.93512	2.34604
1.736	6.80637	2.35224
1.73767	6.67953	2.36607
1.73933	6.55317	2.38466
1.741	6.42872	2.40755
1.74267	6.30569	2.42853
1.74433	6.18744	2.45762
1.746	6.07109	2.49481
1.74767	5.95808	2.5363
1.74933	5.85079	2.57874
1.751	5.75209	2.62547
1.75267	5.66006	2.68221
1.75433	5.56946	2.74038
1.756	5.48124	2.79856
1.75767	5.39732	2.85864
1.75933	5.31435	2.92015
1.761	5.22852	2.98023
1.76267	5.14221	3.0427
1.76433	5.06401	3.10993
1.766	4.99105	3.1805
1.76767	4.92239	3.25108
1.76933	4.85754	3.3226
1.771	4.79603	3.39317
1.77267	4.73738	3.46088
1.77433	4.67396	3.5224
1.776	4.61388	3.57485
1.77767	4.55666	3.62396
1.77933	4.49896	3.6726
1.781	4.43935	3.71933
1.78267	4.38356	3.75938
1.78433	4.33683	3.79276
1.786	4.2944	3.8228
1.78767	4.25148	3.85046
1.78933	4.20856	3.87096
1.791	4.17042	3.88336
1.79267	4.13418	3.88861
1.79433	4.09555	3.89004
1.796	4.05169	3.88384
1.79767	4.01163	3.87096
1.79933	3.97444	3.85284
1.801	3.94011	3.83329
1.80267	3.90339	3.81088
1.80433	3.85714	3.78418
1.806	3.80707	3.75414
1.80767	3.75748	3.71647
1.80933	3.71695	3.67594
1.811	3.67498	3.63111
1.81267	3.63636	3.58486
1.81433	3.60727	3.54004
1.816	3.58486	3.49665
1.81767	3.56388	3.45373
1.81933	3.53432	3.40557
1.821	3.50285	3.35598
1.82267	3.47042	3.30734
1.82433	3.4399	3.25823
1.826	3.41034	3.20721
1.82767	3.37982	3.15428
1.82933	3.34883	3.10326
1.831	3.31736	3.05414
1.83267	3.28684	3.00598
1.83433	3.25918	2.95353
1.836	3.23105	2.90346
1.83767	3.20244	2.85673
1.83933	3.17717	2.81286
1.841	3.15762	2.77233
1.84267	3.14188	2.73609
1.84433	3.12233	2.70319
1.846	3.09896	2.66981
1.84767	3.0756	2.64215
1.84933	3.05414	2.6207
1.851	3.03221	2.59924
1.85267	3.00503	2.57444
1.85433	2.97689	2.55537
1.856	2.95496	2.54488
1.85767	2.93589	2.53296
1.85933	2.91872	2.51532
1.861	2.89965	2.50053
1.86267	2.88153	2.49434
1.86433	2.86293	2.49243
1.866	2.84672	2.48718
1.86767	2.83098	2.48575
1.86933	2.81048	2.49767
1.871	2.78997	2.51865
1.87267	2.76804	2.54297
1.87433	2.7504	2.56634
1.876	2.738	2.59495
1.87767	2.72512	2.63357
1.87933	2.71225	2.67696
1.881	2.69938	2.72465
1.88267	2.69222	2.77853
1.88433	2.68555	2.83861
1.886	2.66886	2.91014
1.88767	2.65074	2.99263
1.88933	2.63309	3.08704
1.891	2.6207	3.18956
1.89267	2.61068	3.29876
1.89433	2.6021	3.42131
1.896	2.59161	3.55911
1.89767	2.58112	3.70836
1.89933	2.57254	3.87049
1.901	2.56252	4.04501
1.90267	2.54869	4.23479
1.90433	2.53153	4.44126
1.906	2.5177	4.66061
1.90767	2.50578	4.8914
1.90933	2.50006	5.13029
1.911	2.49481	5.38158
1.91267	2.48241	5.6529
1.91433	2.47002	5.9371
1.916	2.46048	6.23417
1.91767	2.45571	6.5403
1.91933	2.44713	6.85835
1.921	2.43473	7.18546
1.92267	2.42805	7.51543
1.92433	2.42329	7.85112
1.926	2.41375	8.18634
1.92767	2.39992	8.52394
1.92933	2.38752	8.86536
1.931	2.37274	9.20677
1.93267	2.35987	9.54437
1.93433	2.3489	9.87434
1.936	2.33841	10.2043
1.93767	2.32697	10.5319
1.93933	2.31504	10.8552
1.941	2.30742	11.1713
1.94267	2.29931	11.4799
1.94433	2.28977	11.7841
1.946	2.27594	12.0778
1.94767	2.2645	12.3649
1.94933	2.25353	12.6429
1.951	2.2459	12.9142
1.95267	2.23875	13.1779
1.95433	2.22826	13.4382
1.956	2.21777	13.6948
1.95767	2.20537	13.9494
1.95933	2.19679	14.1978
1.961	2.18344	14.4391
1.96267	2.16818	14.679
1.96433	2.15387	14.924
1.966	2.14148	15.1691
1.96767	2.13051	15.4076
1.96933	2.1143	15.6436
1.971	2.09713	15.8882
1.97267	2.07901	16.1395
1.97433	2.0647	16.3822
1.976	2.05564	16.6192
1.97767	2.04754	16.8576
1.97933	2.03753	17.097
1.981	2.02703	17.3354
1.98267	2.0175	17.5719
1.98433	2.0113	17.8123
1.986	2.00319	18.055
1.98767	1.99795	18.2962
1.98933	1.9927	18.5318
1.991	1.98841	18.7531
1.99267	1.98221	18.961
1.99433	1.96981	19.1603
1.996	1.94883	19.3553
1.99767	1.92642	19.5436
1.99933	1.90258	19.7225
2.001	1.88303	19.8879
2.00267	1.86729	20.0415
2.00433	1.8549	20.1802
2.006	1.84917	20.3018
2.00767	1.84393	20.4072
2.00933	1.83916	20.4954
2.011	1.83201	20.5607
2.01267	1.82199	20.6065
2.01433	1.81055	20.6308
2.016	1.79911	20.6308
2.01767	1.78814	20.6037
2.01933	1.77574	20.5536
2.021	1.76573	20.4883
2.02267	1.76001	20.3996
2.02433	1.75714	20.2861
2.026	1.75238	20.1468
2.02767	1.74665	19.9866
2.02933	1.74093	19.803
2.031	1.73235	19.599
2.03267	1.72472	19.3763
2.03433	1.72138	19.1336
2.036	1.72138	18.8665
2.03767	1.72138	18.5804
2.03933	1.72234	18.28
2.041	1.72615	17.9629
2.04267	1.72949	17.6282
2.04433	1.7271	17.2782
2.046	1.72091	16.9215
2.04767	1.71614	16.5553
2.04933	1.71661	16.181
2.051	1.72281	15.801
2.05267	1.73283	15.4176
2.05433	1.74236	15.0342
2.056	1.75476	14.6537
2.05767	1.77002	14.277
2.05933	1.78623	13.9008
2.061	1.79863	13.5241
2.06267	1.80912	13.1588
2.06433	1.82438	12.8102
2.066	1.84155	12.4741
2.06767	1.85966	12.1403
2.06933	1.87969	11.8208
2.071	1.89686	11.5247
2.07267	1.90878	11.2429
2.07433	1.92022	10.9639
2.076	1.92881	10.6888
2.07767	1.93357	10.4375
2.07933	1.93167	10.2067
2.081	1.93357	9.99403
2.08267	1.94645	9.79805
2.08433	1.95837	9.62543
2.086	1.97029	9.48477
2.08767	1.97744	9.37128
2.08933	1.98317	9.28402
2.091	1.98555	9.23347
2.09267	1.97744	9.24206
2.09433	1.96552	9.33409
2.096	1.94502	9.5377
2.09767	1.92022	9.89676
2.09933	1.88923	10.4704
2.101	1.84584	11.3125
2.10267	1.78814	12.4745
2.10433	1.71137	14.0052
2.106	1.62458	15.9359
2.10767	1.52826	18.2576
2.10933	1.42717	20.9408
2.111	1.32418	23.9344
2.11267	1.22166	27.163
2.11433	1.12391	30.519
2.116	1.03521	33.8864
2.11767	0.963211	37.1642
2.11933	0.900269	40.256
2.121	0.845432	43.0856
2.12267	0.808239	45.5842
2.12433	0.795364	47.7118
2.126	0.803947	49.4504
2.12767	0.822544	50.796
2.12933	0.854492	51.7602
2.131	0.899792	52.3577
2.13267	0.95129	52.6209
2.13433	1.00088	52.5937
2.136	1.04332	52.3233
2.13767	1.08337	51.8618
2.13933	1.122	51.2424
2.141	1.16682	50.4994
2.14267	1.20783	49.6645
2.14433	1.24073	48.7633
2.146	1.26314	47.8206
2.14767	1.2846	46.8521
2.14933	1.30129	45.8717
2.151	1.30653	44.8842
2.15267	1.31416	43.9019
2.15433	1.31989	42.9363
2.156	1.3299	41.9855
2.15767	1.33228	41.0414
2.15933	1.33419	40.1082
2.161	1.33371	39.1936
2.16267	1.32513	38.2943
2.16433	1.31845	37.4041
2.166	1.31607	36.5195
2.16767	1.32036	35.6441
2.16933	1.31893	34.7757
2.171	1.31273	33.9222
2.17267	1.30987	33.083
2.17433	1.31369	32.2509
2.176	1.31464	31.4255
2.17767	1.31035	30.6144
2.17933	1.30606	29.8214
2.181	1.30701	29.0365
2.18267	1.30701	28.2569
2.18433	1.30367	27.492
2.186	1.3032	26.752
2.18767	1.30129	26.0291
2.18933	1.29414	25.3263
2.191	1.28174	24.6401
2.19267	1.27172	23.9773
2.19433	1.26123	23.3364
2.196	1.24645	22.7127
2.19767	1.23549	22.1047
2.19933	1.23358	21.5092
2.201	1.2393	20.9346
2.20267	1.24073	20.3838
2.20433	1.23405	19.8565
2.206	1.22643	19.3496
2.20767	1.22213	18.8599
2.20933	1.21975	18.3873
2.211	1.20878	17.9334
2.21267	1.19829	17.4952
2.21433	1.19829	17.0703
2.216	1.20258	16.664
2.21767	1.20258	16.2754
2.21933	1.19781	15.9073
2.221	1.19543	15.5568
2.22267	1.194	15.223
2.22433	1.19019	14.8988
2.226	1.18351	14.5769
2.22767	1.18017	14.2689
2.22933	1.17922	13.9718
2.231	1.17874	13.6847
2.23267	1.1754	13.4039
2.23433	1.17445	13.1335
2.236	1.17397	12.8751
2.23767	1.16682	12.6262
2.23933	1.15156	12.3897
2.241	1.13726	12.1622
2.24267	1.13249	11.9429
2.24433	1.1282	11.7307
2.246	1.12247	11.5223
2.24767	1.11771	11.3192
2.24933	1.12104	11.1184
2.251	1.12534	10.921
2.25267	1.12057	10.7288
2.25433	1.11055	10.5472
2.256	1.10292	10.3765
2.25767	1.09959	10.2134
2.25933	1.10006	10.0541
2.261	1.10245	9.90152
2.26267	1.1034	9.75561
2.26433	1.1096	9.61447
2.266	1.11914	9.47857
2.26767	1.1301	9.34076
2.26933	1.12772	9.2082
2.271	1.11628	9.08232
2.27267	1.10722	8.96311
2.27433	1.10292	8.84151
2.276	1.09577	8.72087
2.27767	1.08194	8.61025
2.27933	1.07288	8.51011
2.281	1.07002	8.41093
2.28267	1.07145	8.30746
2.28433	1.06573	8.20541
2.286	1.05762	8.11434
2.28767	1.04952	8.02994
2.28933	1.04475	7.9422
2.291	1.04332	7.85351
2.29267	1.03903	7.76768
2.29433	1.03426	7.68566
2.296	1.02568	7.60651
2.29767	1.01852	7.5264
2.29933	1.01709	7.44629
2.301	1.01566	7.36332
2.30267	1.01566	7.28369
2.30433	1.01662	7.21264
2.306	1.02472	7.13921
2.30767	1.03331	7.061
2.30933	1.04046	6.9809
2.311	1.04475	6.90413
2.31267	1.0457	6.82783
2.31433	1.04237	6.7482
2.316	1.03617	6.66618
2.31767	1.03188	6.58083
2.31933	1.02711	6.49786
2.321	1.02091	6.41632
2.32267	1.01185	6.33907
2.32433	1.00851	6.26135
2.326	1.00803	6.18362
2.32767	1.00327	6.11019
2.32933	0.990391	6.0401
2.331	0.9799	5.97477
2.33267	0.977993	5.9042
2.33433	0.975609	5.83267
2.336	0.971794	5.76305
2.33767	0.97084	5.69963
2.33933	0.973225	5.63765
2.341	0.972748	5.57756
2.34267	0.968456	5.51891
2.34433	0.966549	5.45883
2.346	0.96035	5.39923
2.34767	0.953197	5.34725
2.34933	0.951767	5.29671
2.351	0.954151	5.24282
2.35267	0.952244	5.19085
2.35433	0.945568	5.14698
2.356	0.942707	5.11122
2.35767	0.939369	5.07259
2.35933	0.9408	5.0354
2.361	0.943184	5.00345
2.36267	0.943661	4.9758
2.36433	0.941753	4.95052
2.366	0.937939	4.92573
2.36767	0.937939	4.89855
2.36933	0.931263	4.87471
2.371	0.921726	4.85373
2.37267	0.916958	4.83751
2.37433	0.921726	4.82273
2.376	0.931263	4.80604
2.37767	0.936031	4.79507
2.37933	0.936508	4.7884
2.381	0.934124	4.79031
2.38267	0.932693	4.79746
2.38433	0.930786	4.81319
2.386	0.927925	4.83751
2.38767	0.927925	4.86612
2.38933	0.928402	4.89807
2.391	0.928879	4.93097
2.39267	0.927448	4.96578
2.39433	0.920773	4.99964
2.396	0.915051	5.03969
2.39767	0.911713	5.08785
2.39933	0.912189	5.13983
2.401	0.910282	5.18799
2.40267	0.906467	5.23806
2.40433	0.902653	5.29718
2.406	0.89407	5.3606
2.40767	0.883102	5.41782
2.40933	0.875473	5.46932
2.411	0.870705	5.52464
2.41267	0.867844	5.58615
2.41433	0.864506	5.64671
2.416	0.866413	5.69868
2.41767	0.869274	5.75066
2.41933	0.867367	5.80072
2.421	0.865459	5.84936
2.42267	0.864506	5.89609
2.42433	0.865459	5.93758
2.426	0.865936	5.97429
2.42767	0.864983	6.00719
2.42933	0.864029	6.0482
2.431	0.861645	6.08969
2.43267	0.861645	6.11782
2.43433	0.864506	6.13117
2.436	0.867367	6.14071
2.43767	0.869274	6.14643
2.43933	0.870705	6.14452
2.441	0.875473	6.12545
2.44267	0.880718	6.10018
2.44433	0.880718	6.07681
2.446	0.874043	6.05488
2.44767	0.865936	6.02579
2.44933	0.862122	5.98907
2.451	0.861645	5.95284
2.45267	0.860214	5.91469
2.45433	0.854969	5.8732
2.456	0.850201	5.83124
2.45767	0.849247	5.78451
2.45933	0.849724	5.73826
2.461	0.84734	5.69201
2.46267	0.83971	5.64718
2.46433	0.835419	5.60188
2.466	0.838757	5.55038
2.46767	0.840664	5.49746
2.46933	0.834942	5.43976
2.471	0.827312	5.38492
2.47267	0.820637	5.33581
2.47433	0.816345	5.29099
2.476	0.807285	5.2433
2.47767	0.801563	5.19657
2.47933	0.800133	5.15509
2.481	0.80204	5.11885
2.48267	0.808239	5.08118
2.48433	0.815868	5.04255
2.486	0.820637	5.01251
2.48767	0.819683	4.99296
2.48933	0.818729	4.97532
2.491	0.822544	4.95672
2.49267	0.825882	4.93383
2.49433	0.824451	4.91333
2.496	0.824451	4.89378
2.49767	0.825882	4.87709
2.49933	0.826359	4.86279
2.501	0.820637	4.848
2.50267	0.813484	4.8399
2.50433	0.805855	4.83227
2.506	0.797749	4.82464
2.50767	0.792027	4.81033
2.50933	0.789642	4.79174
2.511	0.788212	4.77886
2.51267	0.783443	4.76885
2.51433	0.78249	4.75883
2.516	0.784874	4.74548
2.51767	0.787735	4.73404
2.51933	0.781059	4.72355
2.521	0.771046	4.70781
2.52267	0.7658	4.68636
2.52433	0.765324	4.66394
2.526	0.767231	4.6401
2.52767	0.7658	4.61435
2.52933	0.762939	4.59242
2.531	0.762463	4.57335
2.53267	0.766277	4.55189
2.53433	0.764847	4.52518
2.536	0.761986	4.50373
2.53767	0.761032	4.48704
2.53933	0.766754	4.4651
2.541	0.771046	4.43602
2.54267	0.772953	4.40693
2.54433	0.77486	4.37737
2.546	0.77486	4.34065
2.54767	0.771999	4.30202
2.54933	0.764847	4.26626
2.551	0.761509	4.23193
2.55267	0.758648	4.20189
2.55433	0.752449	4.18568
2.556	0.745296	4.18186
2.55767	0.743866	4.18186
2.55933	0.751495	4.17471
2.561	0.756264	4.16851
2.56267	0.751972	4.1666
2.56433	0.750542	4.16517
2.566	0.759125	4.15802
2.56767	0.768185	4.14658
2.56933	0.769615	4.14801
2.571	0.766754	4.15707
2.57267	0.765324	4.17042
2.57433	0.7658	4.18329
2.576	0.761986	4.1976
2.57767	0.750542	4.21476
2.57933	0.739574	4.2305
2.581	0.731945	4.24814
2.58267	0.732422	4.26245
2.58433	0.731945	4.27628
2.586	0.7267	4.29058
2.58767	0.725746	4.30965
2.58933	0.729084	4.3273
2.591	0.735283	4.33445
2.59267	0.739574	4.33779
2.59433	0.739098	4.34351
2.596	0.739574	4.35448
2.59767	0.736237	4.36163
2.59933	0.732422	4.36831
2.601	0.724792	4.37689
2.60267	0.714779	4.3869
2.60433	0.711918	4.38929
2.606	0.709534	4.38404
2.60767	0.710487	4.37355
2.60933	0.709057	4.35829
2.611	0.70858	4.34065
2.61267	0.70715	4.31871
2.61433	0.704765	4.2963
2.616	0.706196	4.27198
2.61767	0.710964	4.24194
2.61933	0.717163	4.20809
2.621	0.720501	4.17566
2.62267	0.724316	4.14467
2.62433	0.7267	4.10175
2.626	0.722885	4.04978
2.62767	0.716686	4.00209
2.62933	0.710487	3.96204
2.631	0.70858	3.91674
2.63267	0.710964	3.86095
2.63433	0.718594	3.8085
2.636	0.725269	3.76701
2.63767	0.7267	3.7303
2.63933	0.722885	3.68357
2.641	0.719547	3.63684
2.64267	0.716209	3.59201
2.64433	0.706673	3.54719
2.646	0.697136	3.49617
2.64767	0.692368	3.44038
2.64933	0.695229	3.38316
2.651	0.69809	3.32689
2.65267	0.697136	3.2773
2.65433	0.695705	3.23677
2.656	0.695705	3.19815
2.65767	0.695705	3.15428
2.65933	0.692844	3.11089
2.661	0.68903	3.06892
2.66267	0.687122	3.02458
2.66433	0.684261	2.97499
2.666	0.682354	2.9254
2.66767	0.683308	2.88391
2.66933	0.684261	2.84529
2.671	0.682354	2.80857
2.67267	0.6814	2.77233
2.67433	0.685692	2.74134
2.676	0.68903	2.70891
2.67767	0.685215	2.67839
2.67933	0.67997	2.65455
2.681	0.679493	2.63262
2.68267	0.678062	2.6083
2.68433	0.675678	2.58064
2.686	0.673294	2.55585
2.68767	0.674248	2.53391
2.68933	0.678539	2.50959
2.691	0.687122	2.4848
2.69267	0.695229	2.46191
2.69433	0.698566	2.44284
2.696	0.69809	2.42662
2.69767	0.698566	2.41041
2.69933	0.695229	2.39038
2.701	0.68903	2.37131
2.70267	0.67997	2.35319
2.70433	0.669956	2.33793
2.706	0.666142	2.32267
2.70767	0.666142	2.30551
2.70933	0.670433	2.29502
2.711	0.674725	2.28357
2.71267	0.677109	2.27737
2.71433	0.676632	2.26736
2.716	0.674725	2.25496
2.71767	0.671864	2.23827
2.71933	0.666618	2.21968
2.721	0.658512	2.20442
2.72267	0.654221	2.19297
2.72433	0.655174	2.18248
2.726	0.658989	2.17295
2.72767	0.660896	2.16722
2.72933	0.658512	2.16389
2.731	0.651836	2.16198
2.73267	0.645161	2.15721
2.73433	0.639915	2.15244
2.736	0.635147	2.14291
2.73767	0.628948	2.13385
2.73933	0.626087	2.12574
2.741	0.63324	2.11525
2.74267	0.645161	2.09999
2.74433	0.648499	2.08569
2.746	0.64373	2.07949
2.74767	0.638962	2.07376
2.74933	0.634193	2.069
2.751	0.628948	2.05851
2.75267	0.620842	2.05088
2.75433	0.620365	2.0442
2.756	0.625134	2.04134
2.75767	0.636101	2.04134
2.75933	0.648022	2.038
2.761	0.653267	2.03848
2.76267	0.649929	2.04372
2.76433	0.641823	2.05088
2.766	0.63467	2.05469
2.76767	0.623703	2.05612
2.76933	0.610828	2.06327
2.771	0.597954	2.07853
2.77267	0.594139	2.09761
2.77433	0.600338	2.11477
2.776	0.606537	2.13242
2.77767	0.607967	2.1534
2.77933	0.605583	2.17915
2.781	0.607967	2.21014
2.78267	0.609875	2.24447
2.78433	0.609398	2.28024
2.786	0.605106	2.32077
2.78767	0.602722	2.37083
2.78933	0.603199	2.42615
2.791	0.60463	2.48337
2.79267	0.608444	2.54488
2.79433	0.613689	2.61402
2.796	0.618935	2.69461
2.79767	0.624657	2.78282
2.79933	0.631332	2.87151
2.801	0.637054	2.96211
2.80267	0.637054	3.05605
2.80433	0.632286	3.15619
2.806	0.630379	3.25727
2.80767	0.633717	3.35693
2.80933	0.638962	3.4585
2.811	0.637531	3.56007
2.81267	0.634193	3.66783
2.81433	0.630856	3.78036
2.816	0.62418	3.89051
2.81767	0.614166	3.99351
2.81933	0.603676	4.0946
2.821	0.600815	4.1976
2.82267	0.600338	4.29487
2.82433	0.602722	4.38213
2.826	0.610352	4.46177
2.82767	0.616074	4.53329
2.82933	0.616074	4.59623
2.831	0.614643	4.64964
2.83267	0.617504	4.69255
2.83433	0.617504	4.7245
2.836	0.613689	4.74977
2.83767	0.611782	4.77362
2.83933	0.611305	4.7884
2.841	0.608444	4.7822
2.84267	0.606537	4.75454
2.84433	0.605106	4.71592
2.846	0.602245	4.66681
2.84767	0.596523	4.60768
2.84933	0.592709	4.53615
2.851	0.597	4.46463
2.85267	0.599861	4.39119
2.85433	0.597477	4.31013
2.856	0.595093	4.22096
2.85767	0.603199	4.11987
2.85933	0.613213	4.01354
2.861	0.614643	3.90577
2.86267	0.611305	3.79944
2.86433	0.612736	3.69167
2.866	0.612259	3.58105
2.86767	0.605583	3.4709
2.86933	0.597954	3.36218
2.871	0.591278	3.25203
2.87267	0.582695	3.14617
2.87433	0.576019	3.03936
2.876	0.573635	2.93255
2.87767	0.570297	2.82574
2.87933	0.565052	2.7256
2.881	0.565529	2.63119
2.88267	0.571251	2.5363
2.88433	0.575542	2.44904
2.886	0.580788	2.37179
2.88767	0.585556	2.30455
2.88933	0.590801	2.24018
2.891	0.596046	2.17628
2.89267	0.601292	2.11668
2.89433	0.603676	2.06137
2.896	0.599861	2.00939
2.89767	0.597954	1.96028
2.89933	0.598907	1.91116
2.901	0.594139	1.86348
2.90267	0.587463	1.81484
2.90433	0.582218	1.77336
2.906	0.581741	1.73616
2.90767	0.581741	1.70088
2.90933	0.580788	1.66702
2.911	0.582695	1.63937
2.91267	0.581741	1.61886
2.91433	0.583649	1.59931
2.916	0.58794	1.57833
2.91767	0.589371	1.5583
2.91933	0.588417	1.54066
2.921	0.583649	1.52397
2.92267	0.583649	1.50442
2.92433	0.582218	1.48153
2.926	0.581264	1.45817
2.92767	0.576973	1.43957
2.92933	0.571251	1.4286
2.931	0.567436	1.41716
2.93267	0.566483	1.40429
2.93433	0.566006	1.38855
2.936	0.563622	1.37615
2.93767	0.564575	1.369
2.93933	0.566006	1.35851
2.941	0.569344	1.34468
2.94267	0.573635	1.33038
2.94433	0.575542	1.32084
2.946	0.572205	1.31464
2.94767	0.566959	1.30749
2.94933	0.566959	1.29986
2.951	0.566483	1.29843
2.95267	0.56076	1.30272
2.95433	0.558853	1.30844
2.956	0.564098	1.31035
2.95767	0.575066	1.30177
2.95933	0.579357	1.28841
2.961	0.577927	1.27602
2.96267	0.575542	1.26791
2.96433	0.571251	1.26123
2.966	0.565529	1.25456
2.96767	0.556469	1.25313
2.96933	0.548363	1.25551
2.971	0.543118	1.26123
2.97267	0.540733	1.26743
2.97433	0.537395	1.27268
2.976	0.535011	1.26982
2.97767	0.533581	1.26457
2.97933	0.536919	1.26648
2.981	0.546455	1.26505
2.98267	0.551701	1.25599
2.98433	0.554562	1.24359
2.986	0.553131	1.24025
2.98767	0.552177	1.24693
2.98933	0.54884	1.25313
2.991	0.544071	1.25408
2.99267	0.545025	1.25122
2.99433	0.550747	1.25456
2.996	0.555515	1.25933
2.99767	0.555038	1.25885
2.99933	0.552654	1.25408
3.001	0.551701	1.25217
3.00267	0.549793	1.2579
3.00433	0.544071	1.2641
3.006	0.537872	1.26982
3.00767	0.537395	1.27029
3.00933	0.541687	1.26648
3.011	0.541687	1.26362
3.01267	0.535011	1.26219
3.01433	0.529289	1.26314
3.016	0.529766	1.26362
3.01767	0.528336	1.266
3.01933	0.524044	1.2722
3.021	0.520706	1.27745
3.02267	0.522614	1.28031
3.02433	0.528812	1.27745
3.026	0.53072	1.26982
3.02767	0.529289	1.26505
3.02933	0.524521	1.26362
3.031	0.519276	1.26171
3.03267	0.511646	1.25742
3.03433	0.501633	1.25313
3.036	0.498295	1.2517
3.03767	0.500679	1.24836
3.03933	0.501156	1.24741
3.041	0.500679	1.24693
3.04267	0.502586	1.24454
3.04433	0.509739	1.24216
3.046	0.506401	1.24454
3.04767	0.498772	1.24598
3.04933	0.499725	1.23978
3.051	0.504017	1.22881
3.05267	0.503063	1.22023
3.05433	0.495434	1.21403
3.056	0.494003	1.20735
3.05767	0.496387	1.20163
3.05933	0.495434	1.2002
3.061	0.491142	1.20449
3.06267	0.488281	1.21117
3.06433	0.488281	1.21737
3.066	0.491619	1.22213
3.06767	0.494957	1.22547
3.06933	0.495911	1.2269
3.071	0.495911	1.22738
3.07267	0.498295	1.23024
3.07433	0.505924	1.2331
3.076	0.5126	1.23358
3.07767	0.516415	1.24025
3.07933	0.517368	1.25408
3.081	0.522137	1.27029
3.08267	0.528812	1.28031
3.08433	0.531673	1.29032
3.086	0.526428	1.30606
3.08767	0.519752	1.32179
3.08933	0.514984	1.33753
3.091	0.510693	1.35279
3.09267	0.500679	1.37281
3.09433	0.490189	1.39427
3.096	0.48542	1.41859
3.09767	0.484943	1.44672
3.09933	0.488281	1.47629
3.101	0.49305	1.51014
3.10267	0.499725	1.54924
3.10433	0.499249	1.59216
3.106	0.497341	1.63841
3.10767	0.501633	1.68037
3.10933	0.505924	1.71614
3.111	0.504971	1.74856
3.11267	0.499725	1.78623
3.11433	0.501156	1.82676
3.116	0.503063	1.86491
3.11767	0.501633	1.90163
3.11933	0.497341	1.94359
3.121	0.492096	1.99413
3.12267	0.491619	2.04182
3.12433	0.491142	2.08759
3.126	0.492096	2.13051
3.12767	0.494003	2.16961
3.12933	0.494003	2.20585
3.131	0.495911	2.24018
3.13267	0.499725	2.26831
3.13433	0.507355	2.2912
3.136	0.514507	2.31218
3.13767	0.51403	2.33603
3.13933	0.514984	2.35653
3.141	0.516415	2.37179
3.14267	0.513554	2.3818
3.14433	0.505447	2.38943
3.146	0.49448	2.39086
3.14767	0.488281	2.38848
3.14933	0.489235	2.38085
3.151	0.496864	2.36845
3.15267	0.504017	2.35319
3.15433	0.507832	2.33841
3.156	0.508785	2.32506
3.15767	0.507832	2.30646
3.15933	0.505447	2.28262
3.161	0.498772	2.25353
3.16267	0.489712	2.22588
3.16433	0.48399	2.19488
3.166	0.484943	2.15912
3.16767	0.488758	2.1224
3.16933	0.487328	2.08616
3.171	0.483513	2.04945
3.17267	0.484467	2.00939
3.17433	0.489235	1.96314
3.176	0.489235	1.91498
3.17767	0.484467	1.86634
3.17933	0.478268	1.82152
3.181	0.477791	1.77622
3.18267	0.482559	1.7314
3.18433	0.487804	1.68657
3.186	0.492096	1.6427
3.18767	0.493526	1.60217
3.18933	0.496387	1.56116
3.191	0.495434	1.51777
3.19267	0.491619	1.47486
3.19433	0.483036	1.44053
3.196	0.473022	1.40524
3.19767	0.472069	1.36757
3.19933	0.478268	1.33085
3.201	0.484467	1.30129
3.20267	0.482082	1.27363
3.20433	0.478745	1.24121
3.206	0.480175	1.20878
3.20767	0.482082	1.17636
3.20933	0.477791	1.14632
3.211	0.473976	1.11628
3.21267	0.476837	1.08862
3.21433	0.487328	1.06764
3.216	0.495911	1.04809
3.21767	0.500679	1.02997
3.21933	0.504494	1.01328
3.221	0.502586	1.0004
3.22267	0.499725	0.988007
3.22433	0.494003	0.971794
3.226	0.487328	0.955582
3.22767	0.478268	0.9408
3.22933	0.472069	0.926495
3.231	0.471115	0.912189
3.23267	0.472069	0.901222
3.23433	0.473499	0.890255
3.236	0.473022	0.880718
3.23767	0.476837	0.880241
3.23933	0.481129	0.882149
3.241	0.484467	0.878334
3.24267	0.486851	0.865936
3.24433	0.484467	0.855446
3.246	0.480175	0.853062
3.24767	0.477314	0.848293
3.24933	0.476837	0.843525
3.251	0.472069	0.841618
3.25267	0.465393	0.842571
3.25433	0.461102	0.845432
3.256	0.458717	0.841141
3.25767	0.454903	0.830173
3.25933	0.448227	0.814438
3.261	0.444412	0.801086
3.26267	0.439167	0.795364
3.26433	0.43869	0.788212
3.266	0.43869	0.782967
3.26767	0.43869	0.785351
3.26933	0.43869	0.791073
3.271	0.438213	0.794888
3.27267	0.442028	0.796318
3.27433	0.442505	0.798225
3.276	0.445366	0.798225
3.27767	0.443935	0.790119
3.27933	0.443935	0.789165
3.281	0.445843	0.795841
3.28267	0.450611	0.800133
3.28433	0.454903	0.794411
3.286	0.458241	0.790596
3.28767	0.460625	0.790596
3.28933	0.459671	0.785351
3.291	0.461578	0.773907
3.29267	0.463486	0.759602
3.29433	0.463963	0.754356
3.296	0.458241	0.749588
3.29767	0.454426	0.748634
3.29933	0.457287	0.748158
3.301	0.460148	0.74625
3.30267	0.457287	0.747681
3.30433	0.448704	0.751972
3.306	0.444889	0.757694
3.30767	0.450134	0.758171
3.30933	0.450134	0.757217
3.311	0.445843	0.756264
3.31267	0.442505	0.758648
3.31433	0.443459	0.759602
3.316	0.448227	0.757217
3.31767	0.450134	0.754833
3.31933	0.451088	0.751019
3.321	0.450611	0.74625
3.32267	0.451565	0.742912
3.32433	0.452995	0.738144
3.326	0.451565	0.734329
3.32767	0.442982	0.732422
3.32933	0.431061	0.73576
3.331	0.424862	0.741959
[truncated: 4,007 more rows]

## Sheet: ED Fig. 5e
Time (min):	UTP	UTP + VnOptS
0.001	0.22459	0.2141
0.00266667	0.221252	0.213623
0.00433333	0.219345	0.211239
0.006	0.221252	0.212669
0.00766667	0.218391	0.2141
0.00933333	0.214577	0.210285
0.011	0.215054	0.200748
0.0126667	0.221252	0.199795
0.0143333	0.223637	0.204563
0.016	0.219345	0.211239
0.0176667	0.216961	0.216007
0.0193333	0.219345	0.219345
0.021	0.221729	0.22316
0.0226667	0.218391	0.220299
0.0243333	0.213146	0.216961
0.026	0.212193	0.210762
0.0276667	0.216007	0.206947
0.0293333	0.220299	0.20504
0.031	0.225067	0.205994
0.0326667	0.227928	0.215054
0.0343333	0.230312	0.225067
0.036	0.23222	0.232697
0.0376667	0.23365	0.236511
0.0393333	0.234604	0.239849
0.041	0.232697	0.241756
0.0426667	0.234127	0.235558
0.0443333	0.237465	0.226021
0.046	0.240326	0.218391
0.0476667	0.240326	0.2141
0.0493333	0.23222	0.215054
0.051	0.221729	0.216007
0.0526667	0.21553	0.21553
0.0543333	0.2141	0.215054
0.056	0.212193	0.216484
0.0576667	0.20647	0.219822
0.0593333	0.207424	0.217915
0.061	0.214577	0.216007
0.0626667	0.222206	0.216961
0.0643333	0.22459	0.219822
0.066	0.223637	0.225544
0.0676667	0.22459	0.228405
0.0693333	0.225544	0.228882
0.071	0.227928	0.227451
0.0726667	0.227928	0.226498
0.0743333	0.226021	0.226498
0.076	0.226498	0.22316
0.0776667	0.231266	0.221729
0.0793333	0.236511	0.222206
0.081	0.236988	0.225544
0.0826667	0.235558	0.23222
0.0843333	0.236988	0.235558
0.086	0.237465	0.238419
0.0876667	0.234127	0.234604
0.0893333	0.226974	0.230789
0.091	0.222206	0.225544
0.0926667	0.219822	0.219822
0.0943333	0.220299	0.213623
0.096	0.222683	0.208855
0.0976667	0.226498	0.210285
0.0993333	0.226974	0.216961
0.101	0.222683	0.22459
0.102667	0.216007	0.225067
0.104333	0.210285	0.226498
0.106	0.203609	0.228882
0.107667	0.198364	0.236511
0.109333	0.200748	0.241756
0.111	0.206947	0.237942
0.112667	0.21553	0.233173
0.114333	0.222206	0.231266
0.116	0.227451	0.23365
0.117667	0.227928	0.23365
0.119333	0.227451	0.227928
0.121	0.233173	0.227928
0.122667	0.236988	0.234127
0.124333	0.231743	0.24271
0.126	0.226498	0.244141
0.127667	0.230312	0.239849
0.129333	0.232697	0.240803
0.131	0.227928	0.247478
0.132667	0.224113	0.253677
0.134333	0.224113	0.251293
0.136	0.223637	0.246525
0.137667	0.224113	0.24271
0.139333	0.22316	0.237942
0.141	0.221729	0.231743
0.142667	0.219822	0.226498
0.144333	0.225544	0.226021
0.146	0.233173	0.226021
0.147667	0.231743	0.227451
0.149333	0.228405	0.227928
0.151	0.227928	0.226021
0.152667	0.228882	0.219345
0.154333	0.226021	0.210285
0.156	0.220776	0.206947
0.157667	0.219822	0.210285
0.159333	0.222683	0.216484
0.161	0.225067	0.219822
0.162667	0.225544	0.222683
0.164333	0.226021	0.231266
0.166	0.228882	0.240326
0.167667	0.232697	0.242233
0.169333	0.236034	0.237942
0.171	0.239849	0.237465
0.172667	0.241756	0.244141
0.174333	0.239372	0.246525
0.176	0.235558	0.243664
0.177667	0.236511	0.238419
0.179333	0.239372	0.236511
0.181	0.237942	0.235081
0.182667	0.23222	0.230312
0.184333	0.230789	0.225067
0.186	0.232697	0.216484
0.187667	0.231266	0.213146
0.189333	0.22459	0.215054
0.191	0.217438	0.214577
0.192667	0.216484	0.2141
0.194333	0.217915	0.21553
0.196	0.216484	0.221252
0.197667	0.21553	0.227928
0.199333	0.216484	0.228882
0.201	0.215054	0.228405
0.202667	0.213146	0.227451
0.204333	0.216484	0.226974
0.206	0.22459	0.225067
0.207667	0.228405	0.221252
0.209333	0.227928	0.219822
0.211	0.23365	0.221252
0.212667	0.241756	0.222206
0.214333	0.241756	0.225067
0.216	0.235558	0.229836
0.217667	0.228882	0.231266
0.219333	0.228405	0.23222
0.221	0.226974	0.233173
0.222667	0.221729	0.236511
0.224333	0.217438	0.238895
0.226	0.214577	0.237465
0.227667	0.216961	0.234604
0.229333	0.221252	0.229359
0.231	0.225067	0.225544
0.232667	0.229836	0.227451
0.234333	0.231743	0.227451
0.236	0.232697	0.226021
0.237667	0.229836	0.227451
0.239333	0.223637	0.234604
0.241	0.21553	0.236988
0.242667	0.210762	0.230312
0.244333	0.213146	0.218391
0.246	0.217915	0.213623
0.247667	0.218868	0.213146
0.249333	0.219345	0.212669
0.251	0.221252	0.213623
0.252667	0.225544	0.214577
0.254333	0.226498	0.220776
0.256	0.227451	0.225544
0.257667	0.23365	0.225067
0.259333	0.24128	0.224113
0.261	0.245094	0.216007
0.262667	0.241756	0.211716
0.264333	0.235558	0.211716
0.266	0.230789	0.211716
0.267667	0.227928	0.211239
0.269333	0.22459	0.20647
0.271	0.225067	0.207424
0.272667	0.226021	0.210762
0.274333	0.225544	0.213623
0.276	0.219822	0.217438
0.277667	0.2141	0.22316
0.279333	0.213146	0.231266
0.281	0.210762	0.236511
0.282667	0.210285	0.239372
0.284333	0.2141	0.239372
0.286	0.222683	0.236034
0.287667	0.228882	0.228405
0.289333	0.231743	0.220299
0.291	0.233173	0.216484
0.292667	0.232697	0.211716
0.294333	0.231743	0.205517
0.296	0.231266	0.204086
0.297667	0.226498	0.210285
0.299333	0.221729	0.217438
0.301	0.224113	0.220776
0.302667	0.229836	0.22459
0.304333	0.231266	0.228882
0.306	0.228882	0.229359
0.307667	0.228405	0.228405
0.309333	0.227928	0.227451
0.311	0.224113	0.225544
0.312667	0.224113	0.222683
0.314333	0.226021	0.22459
0.316	0.229836	0.230789
0.317667	0.231743	0.235081
0.319333	0.233173	0.240803
0.321	0.236034	0.248432
0.322667	0.23222	0.253677
0.324333	0.22459	0.254631
0.326	0.217438	0.249386
0.327667	0.217438	0.236511
0.329333	0.214577	0.221729
0.331	0.211239	0.2141
0.332667	0.206947	0.2141
0.334333	0.206947	0.213623
0.336	0.206947	0.216007
0.337667	0.206947	0.223637
0.339333	0.209332	0.233173
0.341	0.210285	0.236511
0.342667	0.211716	0.236988
0.344333	0.211239	0.237942
0.346	0.214577	0.239849
0.347667	0.216961	0.237942
0.349333	0.219822	0.236988
0.351	0.22316	0.235558
0.352667	0.231743	0.229359
0.354333	0.24271	0.224113
0.356	0.247955	0.220776
0.357667	0.244141	0.222683
0.359333	0.237942	0.218868
0.361	0.236988	0.212669
0.362667	0.236988	0.209808
0.364333	0.229359	0.206947
0.366	0.221729	0.207424
0.367667	0.224113	0.207901
0.369333	0.23222	0.213146
0.371	0.235558	0.222206
0.372667	0.235081	0.232697
0.374333	0.237465	0.240326
0.376	0.241756	0.239849
0.377667	0.243187	0.236988
0.379333	0.243664	0.236034
0.381	0.24271	0.234604
0.382667	0.24128	0.236034
0.384333	0.245571	0.236988
0.386	0.252247	0.237465
0.387667	0.255108	0.236988
0.389333	0.250816	0.23365
0.391	0.245094	0.231743
0.392667	0.243664	0.226498
0.394333	0.244617	0.223637
0.396	0.245571	0.223637
0.397667	0.247478	0.226021
0.399333	0.248909	0.230789
0.401	0.248432	0.235081
0.402667	0.249386	0.235558
0.404333	0.246048	0.230789
0.406	0.240803	0.226021
0.407667	0.235558	0.223637
0.409333	0.23222	0.222206
0.411	0.23365	0.216961
0.412667	0.235081	0.212193
0.414333	0.237465	0.213146
0.416	0.236988	0.216007
0.417667	0.234127	0.219822
0.419333	0.23222	0.220776
0.421	0.231266	0.224113
0.422667	0.227451	0.231743
0.424333	0.219345	0.236988
0.426	0.212193	0.239849
0.427667	0.209808	0.237465
0.429333	0.212669	0.235081
0.431	0.21553	0.229836
0.432667	0.215054	0.227451
0.434333	0.218391	0.228405
0.436	0.227451	0.229836
0.437667	0.238419	0.227451
0.439333	0.243664	0.227451
0.441	0.241756	0.233173
0.442667	0.243664	0.233173
0.444333	0.246048	0.227928
0.446	0.243664	0.222683
0.447667	0.235081	0.225067
0.449333	0.227451	0.226974
0.451	0.22459	0.230312
0.452667	0.225067	0.231743
0.454333	0.22459	0.233173
0.456	0.227451	0.236988
0.457667	0.228882	0.239372
0.459333	0.23365	0.236511
0.461	0.236988	0.226974
0.462667	0.236034	0.22316
0.464333	0.236511	0.226498
0.466	0.234604	0.230312
0.467667	0.236034	0.23222
0.469333	0.236988	0.236034
0.471	0.240326	0.239849
0.472667	0.242233	0.241756
0.474333	0.238895	0.238895
0.476	0.235081	0.234604
0.477667	0.234604	0.231743
0.479333	0.237465	0.231266
0.481	0.239372	0.234127
0.482667	0.237942	0.236511
0.484333	0.238895	0.23222
0.486	0.240326	0.226021
0.487667	0.241756	0.220776
0.489333	0.237465	0.218391
0.491	0.227451	0.219822
0.492667	0.22316	0.222206
0.494333	0.221252	0.227451
0.496	0.222683	0.226498
0.497667	0.226974	0.22459
0.499333	0.232697	0.226498
0.501	0.237942	0.227928
0.502667	0.239372	0.22316
0.504333	0.240803	0.218391
0.506	0.238419	0.22459
0.507667	0.229836	0.233173
0.509333	0.219822	0.234604
0.511	0.2141	0.230789
0.512667	0.213146	0.231266
0.514333	0.213623	0.230312
0.516	0.212193	0.22459
0.517667	0.210285	0.216484
0.519333	0.212669	0.210285
0.521	0.219822	0.207424
0.522667	0.222683	0.208855
0.524333	0.222683	0.215054
0.526	0.223637	0.220776
0.527667	0.228405	0.225067
0.529333	0.231266	0.227928
0.531	0.231743	0.230789
0.532667	0.228882	0.232697
0.534333	0.228882	0.233173
0.536	0.234127	0.231743
0.537667	0.237942	0.233173
0.539333	0.236034	0.238419
0.541	0.229836	0.238419
0.542667	0.226498	0.235081
0.544333	0.225544	0.228882
0.546	0.224113	0.224113
0.547667	0.223637	0.219822
0.549333	0.221729	0.216484
0.551	0.221729	0.217915
0.552667	0.226021	0.219345
0.554333	0.23222	0.221252
0.556	0.236034	0.227451
0.557667	0.237465	0.232697
0.559333	0.240326	0.237465
0.561	0.244617	0.236034
0.562667	0.248432	0.234127
0.564333	0.245094	0.235558
0.566	0.238419	0.238419
0.567667	0.235558	0.237465
0.569333	0.235558	0.231743
0.571	0.238419	0.229359
0.572667	0.236988	0.229836
0.574333	0.230312	0.230789
0.576	0.22316	0.23222
0.577667	0.218391	0.233173
0.579333	0.218391	0.234604
0.581	0.21553	0.235081
0.582667	0.214577	0.235558
0.584333	0.220299	0.230312
0.586	0.231743	0.225067
0.587667	0.24128	0.227451
0.589333	0.248909	0.236511
0.591	0.25177	0.245094
0.592667	0.25034	0.248909
0.594333	0.249386	0.25034
0.596	0.248909	0.25034
0.597667	0.246048	0.25034
0.599333	0.241756	0.246048
0.601	0.24271	0.240803
0.602667	0.246525	0.236034
0.604333	0.250816	0.237465
0.606	0.25177	0.240803
0.607667	0.249386	0.240326
0.609333	0.246525	0.238895
0.611	0.243187	0.238419
0.612667	0.240803	0.243187
0.614333	0.236988	0.25177
0.616	0.230789	0.258446
0.617667	0.229836	0.256062
0.619333	0.234604	0.249863
0.621	0.240803	0.246048
0.622667	0.240326	0.244617
0.624333	0.231266	0.240326
0.626	0.225544	0.237465
0.627667	0.223637	0.238419
0.629333	0.220299	0.242233
0.631	0.217438	0.244141
0.632667	0.218391	0.24128
0.634333	0.224113	0.233173
0.636	0.228405	0.222206
0.637667	0.231743	0.216007
0.639333	0.230312	0.215054
0.641	0.226498	0.216961
0.642667	0.226021	0.218868
0.644333	0.229836	0.223637
0.646	0.235081	0.229359
0.647667	0.236034	0.235558
0.649333	0.234604	0.236988
0.651	0.232697	0.236511
0.652667	0.235558	0.234604
0.654333	0.239849	0.235081
0.656	0.240803	0.237465
0.657667	0.238895	0.237942
0.659333	0.241756	0.236511
0.661	0.246048	0.233173
0.662667	0.244141	0.23222
0.664333	0.236511	0.231743
0.666	0.228405	0.234604
0.667667	0.226021	0.238895
0.669333	0.226974	0.242233
0.671	0.231743	0.244141
0.672667	0.236511	0.245094
0.674333	0.245094	0.244141
0.676	0.257015	0.236034
0.677667	0.266075	0.223637
0.679333	0.267029	0.220299
0.681	0.258446	0.22316
0.682667	0.247478	0.227928
0.684333	0.235081	0.227451
0.686	0.224113	0.228882
0.687667	0.220299	0.23222
0.689333	0.217915	0.236034
0.691	0.217438	0.238895
0.692667	0.220776	0.239372
0.694333	0.226974	0.238419
0.696	0.233173	0.236511
0.697667	0.234127	0.238419
0.699333	0.233173	0.238419
0.701	0.234127	0.236034
0.702667	0.239372	0.235081
0.704333	0.247002	0.239849
0.706	0.249863	0.245571
0.707667	0.243664	0.247955
0.709333	0.24271	0.246048
0.711	0.243187	0.240326
0.712667	0.240803	0.230789
0.714333	0.231266	0.220776
0.716	0.22459	0.219345
0.717667	0.229359	0.222206
0.719333	0.233173	0.221729
0.721	0.235558	0.222683
0.722667	0.231743	0.230789
0.724333	0.229359	0.242233
0.726	0.226498	0.247478
0.727667	0.224113	0.246525
0.729333	0.220299	0.247002
0.731	0.216484	0.252724
0.732667	0.220776	0.254631
0.734333	0.226974	0.252247
0.736	0.236511	0.24271
0.737667	0.247955	0.230789
0.739333	0.255585	0.223637
0.741	0.254631	0.221729
0.742667	0.249386	0.222683
0.744333	0.245571	0.221729
0.746	0.239849	0.222206
0.747667	0.230312	0.228882
0.749333	0.222206	0.234604
0.751	0.220776	0.232697
0.752667	0.225067	0.225067
0.754333	0.231743	0.222683
0.756	0.230312	0.229359
0.757667	0.223637	0.235558
0.759333	0.221729	0.236511
0.761	0.227928	0.233173
0.762667	0.233173	0.235081
0.764333	0.232697	0.238895
0.766	0.235081	0.238419
0.767667	0.244141	0.236034
0.769333	0.251293	0.234127
0.771	0.248909	0.232697
0.772667	0.242233	0.228405
0.774333	0.234127	0.225067
0.776	0.230789	0.220776
0.777667	0.226021	0.216484
0.779333	0.222206	0.21553
0.781	0.218391	0.222206
0.782667	0.213623	0.231743
0.784333	0.213623	0.23365
0.786	0.214577	0.234127
0.787667	0.215054	0.235558
0.789333	0.214577	0.237942
0.791	0.214577	0.237942
0.792667	0.216007	0.237465
0.794333	0.216484	0.235558
0.796	0.221252	0.235081
0.797667	0.225544	0.235081
0.799333	0.228405	0.236511
0.801	0.230789	0.235081
0.802667	0.234604	0.231266
0.804333	0.237942	0.232697
0.806	0.236034	0.236034
0.807667	0.235558	0.235558
0.809333	0.234604	0.234127
0.811	0.236511	0.235081
0.812667	0.24128	0.236034
0.814333	0.244141	0.234604
0.816	0.243187	0.231266
0.817667	0.239372	0.228882
0.819333	0.241756	0.223637
0.821	0.246525	0.216961
0.822667	0.245571	0.212669
0.824333	0.24128	0.212669
0.826	0.242233	0.21553
0.827667	0.243664	0.218868
0.829333	0.243664	0.222206
0.831	0.241756	0.227451
0.832667	0.239372	0.234127
0.834333	0.238419	0.236034
0.836	0.233173	0.238419
0.837667	0.233173	0.240803
0.839333	0.233173	0.242233
0.841	0.231743	0.240803
0.842667	0.230789	0.239849
0.844333	0.232697	0.240803
0.846	0.241756	0.237942
0.847667	0.244617	0.238419
0.849333	0.241756	0.243664
0.851	0.239372	0.247002
0.852667	0.244141	0.243187
0.854333	0.248909	0.237465
0.856	0.247478	0.237465
0.857667	0.24271	0.238419
0.859333	0.24128	0.238895
0.861	0.241756	0.239849
0.862667	0.238419	0.24271
0.864333	0.231743	0.248432
0.866	0.226021	0.252247
0.867667	0.225067	0.248909
0.869333	0.227451	0.240326
0.871	0.231266	0.23365
0.872667	0.236511	0.231266
0.874333	0.238419	0.228405
0.876	0.239372	0.221252
0.877667	0.241756	0.211239
0.879333	0.241756	0.210285
0.881	0.238419	0.216007
0.882667	0.230789	0.221729
0.884333	0.229359	0.22459
0.886	0.232697	0.233173
0.887667	0.236988	0.245571
0.889333	0.236988	0.253201
0.891	0.234604	0.258923
0.892667	0.236034	0.261784
0.894333	0.234604	0.259876
0.896	0.230789	0.252724
0.897667	0.226974	0.251293
0.899333	0.22316	0.252724
0.901	0.218868	0.247955
0.902667	0.218391	0.24128
0.904333	0.222683	0.238419
0.906	0.226021	0.245094
0.907667	0.22316	0.253201
0.909333	0.228405	0.257015
0.911	0.241756	0.255108
0.912667	0.250816	0.25177
0.914333	0.25177	0.249863
0.916	0.25034	0.247955
0.917667	0.252724	0.240803
0.919333	0.253201	0.23365
0.921	0.249386	0.230312
0.922667	0.240326	0.23222
0.924333	0.23222	0.231266
0.926	0.231266	0.226021
0.927667	0.23365	0.223637
0.929333	0.23365	0.226498
0.931	0.228882	0.23365
0.932667	0.225544	0.24128
0.934333	0.228882	0.244617
0.936	0.227928	0.245094
0.937667	0.22316	0.243664
0.939333	0.219345	0.241756
0.941	0.218868	0.238895
0.942667	0.225544	0.235081
0.944333	0.23365	0.23365
0.946	0.240326	0.235558
0.947667	0.244617	0.239372
0.949333	0.242233	0.240803
0.951	0.240803	0.245571
0.952667	0.240326	0.245094
0.954333	0.24128	0.247002
0.956	0.24128	0.248909
0.957667	0.238419	0.251293
0.959333	0.239849	0.253201
0.961	0.240326	0.248432
0.962667	0.238419	0.243664
0.964333	0.231266	0.238419
0.966	0.226498	0.238895
0.967667	0.226974	0.235558
0.969333	0.229836	0.225067
0.971	0.233173	0.218391
0.972667	0.235558	0.219822
0.974333	0.236034	0.227451
0.976	0.235081	0.220299
0.977667	0.234127	0.216007
0.979333	0.232697	0.218868
0.981	0.232697	0.224113
0.982667	0.232697	0.226498
0.984333	0.234604	0.223637
0.986	0.240326	0.226021
0.987667	0.245571	0.227451
0.989333	0.247478	0.229836
0.991	0.247002	0.231266
0.992667	0.249386	0.230312
0.994333	0.25034	0.230789
0.996	0.249386	0.236511
0.997667	0.249863	0.24271
0.999333	0.252247	0.245571
1.001	0.251293	0.247002
1.00267	0.247955	0.249386
1.00433	0.243664	0.25034
1.006	0.235558	0.25034
1.00767	0.224113	0.251293
1.00933	0.213623	0.253201
1.011	0.215054	0.25177
1.01267	0.219822	0.25034
1.01433	0.229836	0.25034
1.016	0.237942	0.247002
1.01767	0.247955	0.239372
1.01933	0.257015	0.230789
1.021	0.261307	0.228882
1.02267	0.256538	0.234127
1.02433	0.243187	0.240803
1.026	0.235558	0.244141
1.02767	0.233173	0.243664
1.02933	0.235558	0.241756
1.031	0.230312	0.240803
1.03267	0.229359	0.235081
1.03433	0.23222	0.23222
1.036	0.238895	0.230312
1.03767	0.241756	0.231743
1.03933	0.238895	0.236034
1.041	0.237465	0.238419
1.04267	0.237942	0.238419
1.04433	0.243664	0.235081
1.046	0.245094	0.23222
1.04767	0.240803	0.230312
1.04933	0.236511	0.228882
1.051	0.239849	0.225067
1.05267	0.242233	0.220776
1.05433	0.241756	0.218391
1.056	0.237942	0.222206
1.05767	0.23365	0.230312
1.05933	0.236511	0.235081
1.061	0.237465	0.237942
1.06267	0.238895	0.238895
1.06433	0.235558	0.239849
1.066	0.236034	0.238895
1.06767	0.240326	0.236511
1.06933	0.239849	0.235081
1.071	0.236511	0.234604
1.07267	0.232697	0.236511
1.07433	0.231743	0.237465
1.076	0.233173	0.236511
1.07767	0.237465	0.231266
1.07933	0.238895	0.228882
1.081	0.235081	0.230312
1.08267	0.228405	0.231743
1.08433	0.22316	0.23365
1.086	0.221729	0.235558
1.08767	0.216484	0.237942
1.08933	0.213623	0.239849
1.091	0.217438	0.243664
1.09267	0.225067	0.248909
1.09433	0.229836	0.247955
1.096	0.228405	0.246525
1.09767	0.227451	0.246048
1.09933	0.227928	0.246525
1.101	0.227451	0.24271
1.10267	0.230789	0.236511
1.10433	0.234604	0.234604
1.106	0.239849	0.236988
1.10767	0.243187	0.243664
1.10933	0.245094	0.247002
1.111	0.247002	0.246048
1.11267	0.25177	0.248432
1.11433	0.257492	0.254631
1.116	0.254154	0.257015
1.11767	0.251293	0.25177
1.11933	0.249386	0.247002
1.121	0.249386	0.248432
1.12267	0.245094	0.249386
1.12433	0.237465	0.246048
1.126	0.237942	0.241756
1.12767	0.243187	0.238419
1.12933	0.249863	0.235558
1.131	0.251293	0.234127
1.13267	0.247002	0.232697
1.13433	0.247478	0.228882
1.136	0.248909	0.22459
1.13767	0.248909	0.226974
1.13933	0.249863	0.234604
1.141	0.252724	0.240326
1.14267	0.257015	0.240326
1.14433	0.257492	0.241756
1.146	0.255108	0.247478
1.14767	0.252724	0.252247
1.14933	0.246525	0.25177
1.151	0.238895	0.250816
1.15267	0.236034	0.249386
1.15433	0.240326	0.245571
1.156	0.246048	0.243187
1.15767	0.246048	0.243187
1.15933	0.243664	0.239372
1.161	0.243187	0.235081
1.16267	0.241756	0.236034
1.16433	0.234604	0.244617
1.166	0.228882	0.25034
1.16767	0.227451	0.250816
1.16933	0.234604	0.252247
1.171	0.244617	0.25177
1.17267	0.250816	0.253677
1.17433	0.254631	0.252247
1.176	0.256062	0.249386
1.17767	0.257015	0.246525
1.17933	0.255108	0.247002
1.181	0.251293	0.253201
1.18267	0.248909	0.253677
1.18433	0.247955	0.25034
1.186	0.250816	0.247955
1.18767	0.25177	0.246525
1.18933	0.248909	0.243187
1.191	0.242233	0.239849
1.19267	0.236511	0.238895
1.19433	0.235558	0.238895
1.196	0.235558	0.236511
1.19767	0.23365	0.235081
1.19933	0.231743	0.239849
1.201	0.233173	0.242233
1.20267	0.236988	0.237942
1.20433	0.237942	0.236511
1.206	0.234604	0.240326
1.20767	0.232697	0.243664
1.20933	0.236034	0.236988
1.211	0.239372	0.230312
1.21267	0.240803	0.236511
1.21433	0.246525	0.243664
1.216	0.253677	0.247955
1.21767	0.256538	0.248432
1.21933	0.253201	0.250816
1.221	0.249863	0.252724
1.22267	0.248909	0.249863
1.22433	0.244617	0.245094
1.226	0.241756	0.236988
1.22767	0.244617	0.230789
1.22933	0.249863	0.231266
1.231	0.253677	0.235081
1.23267	0.249386	0.239849
1.23433	0.241756	0.24271
1.236	0.233173	0.247478
1.23767	0.226974	0.252247
1.23933	0.223637	0.25177
1.241	0.221252	0.247955
1.24267	0.224113	0.240326
1.24433	0.233173	0.236034
1.246	0.245094	0.237465
1.24767	0.248909	0.237942
1.24933	0.248909	0.238419
1.251	0.25177	0.240803
1.25267	0.257015	0.243187
1.25433	0.257015	0.243187
1.256	0.250816	0.240803
1.25767	0.245571	0.242233
1.25933	0.244141	0.246048
1.261	0.242233	0.246048
1.26267	0.240326	0.247955
1.26433	0.238419	0.247955
1.266	0.237942	0.250816
1.26767	0.239849	0.246048
1.26933	0.243664	0.24271
1.271	0.247955	0.24271
1.27267	0.247002	0.244617
1.27433	0.243664	0.247478
1.276	0.241756	0.247955
1.27767	0.242233	0.255108
1.27933	0.240803	0.259399
1.281	0.235558	0.260353
1.28267	0.232697	0.26083
1.28433	0.231743	0.261784
1.286	0.234604	0.26083
1.28767	0.236988	0.259399
1.28933	0.239372	0.262737
1.291	0.243664	0.268936
1.29267	0.248909	0.274181
1.29433	0.255585	0.277042
1.296	0.260353	0.281334
1.29767	0.261307	0.288486
1.29933	0.261784	0.293255
1.301	0.26226	0.295639
1.30267	0.262737	0.294685
1.30433	0.262737	0.297546
1.306	0.261307	0.305176
1.30767	0.259399	0.310421
1.30933	0.259399	0.312805
1.311	0.261307	0.311852
1.31267	0.267029	0.317097
1.31433	0.27132	0.323296
1.316	0.274658	0.322342
1.31767	0.28038	0.314236
1.31933	0.287056	0.312328
1.321	0.293732	0.320435
1.32267	0.290871	0.333309
1.32433	0.283718	0.344276
1.326	0.277042	0.347614
1.32767	0.272274	0.349522
1.32933	0.267029	0.350952
1.331	0.257969	0.352859
1.33267	0.256062	0.353336
1.33433	0.261784	0.35429
1.336	0.275612	0.362873
1.33767	0.290394	0.381947
1.33933	0.304222	0.400543
1.341	0.313759	0.413895
1.34267	0.320911	0.421524
1.34433	0.331402	0.431061
1.346	0.337601	0.441551
1.34767	0.340462	0.452518
1.34933	0.3438	0.462532
1.351	0.353336	0.472069
1.35267	0.366211	0.482559
1.35433	0.379562	0.497341
1.356	0.394821	0.520706
1.35767	0.41151	0.54121
1.35933	0.432014	0.558853
1.361	0.458717	0.572205
1.36267	0.489235	0.587463
1.36433	0.52166	0.599384
1.366	0.558376	0.605106
1.36767	0.607014	0.609398
1.36933	0.664711	0.618935
1.371	0.732899	0.636101
1.37267	0.814438	0.658512
1.37433	0.913143	0.67997
1.376	1.03617	0.707626
1.37767	1.18637	0.748158
1.37933	1.36566	0.800133
1.381	1.5769	0.861645
1.38267	1.82438	0.930786
1.38433	2.11477	1.00899
1.386	2.45476	1.09529
1.38767	2.85101	1.19638
1.38933	3.31211	1.31178
1.391	3.85427	1.43719
1.39267	4.49419	1.5769
1.39433	5.24855	1.74332
1.396	6.13785	1.93977
1.39767	7.20215	2.16055
1.39933	8.49676	2.4085
1.401	10.107	2.70033
1.40267	12.1489	3.04937
1.40433	14.7896	3.47233
1.406	18.2552	3.99733
1.40767	22.8286	4.66967
1.40933	28.8701	5.54705
1.411	36.7804	6.69861
1.41267	46.9904	8.21304
1.41433	59.927	10.1962
1.416	75.9525	12.7635
1.41767	95.3188	16.0303
1.41933	118.094	20.1073
1.421	144.135	25.0921
1.42267	173.038	31.0493
1.42433	204.127	37.9901
1.426	236.489	45.857
1.42767	268.988	54.5144
1.42933	300.338	63.7522
1.431	329.151	73.2665
1.43267	354.064	82.6702
1.43433	373.873	91.5327
1.436	387.632	99.4267
1.43767	394.738	105.962
1.43933	394.978	110.831
1.441	388.619	113.849
1.44267	376.356	114.967
1.44433	359.17	114.272
1.446	338.25	111.969
1.44767	314.891	108.35
1.44933	290.362	103.745
1.451	265.774	98.4888
1.45267	242.028	92.9089
1.45433	219.805	87.2779
1.456	199.531	81.8105
1.45767	181.411	76.6478
1.45933	165.482	71.8784
1.461	151.652	67.543
1.46267	139.749	63.6525
1.46433	129.55	60.195
1.466	120.821	57.1322
1.46767	113.337	54.4295
1.46933	106.891	52.0492
1.471	101.285	49.9573
1.47267	96.3397	48.1033
1.47433	91.9204	46.4444
1.476	87.9164	44.9486
1.47767	84.2257	43.5877
1.47933	80.7586	42.347
1.481	77.4593	41.1973
1.48267	74.2769	40.1168
1.48433	71.1732	39.0921
1.486	68.1243	38.1169
1.48767	65.1059	37.1828
1.48933	62.1047	36.274
1.491	59.113	35.3842
1.49267	56.1471	34.5116
1.49433	53.2093	33.6566
1.496	50.3016	32.8207
1.49767	47.4372	32.0039
1.49933	44.6405	31.2004
1.501	41.9269	30.4117
1.50267	39.3038	29.6454
1.50433	36.7751	28.903
1.506	34.3513	28.1849
1.50767	32.0411	27.4892
1.50933	29.8519	26.8207
1.511	27.7977	26.1846
1.51267	25.8741	25.5809
1.51433	24.0793	25.0134
1.516	22.4166	24.4789
1.51767	20.8907	23.9806
1.51933	19.496	23.5157
1.521	18.2137	23.0899
1.52267	17.046	22.7036
1.52433	15.9945	22.356
1.526	15.0504	22.0547
1.52767	14.2012	21.8005
1.52933	13.4339	21.6007
1.531	12.7454	21.4677
1.53267	12.1312	21.4181
1.53433	11.5843	21.4572
1.536	11.0941	21.5979
1.53767	10.6473	21.8654
1.53933	10.2348	22.294
1.541	9.84573	22.9053
1.54267	9.47142	23.7341
1.54433	9.09853	24.8361
1.546	8.71229	26.2661
1.54767	8.30412	28.0719
1.54933	7.87544	30.2987
1.551	7.42483	33.0033
1.55267	6.94561	36.2349
1.55433	6.43826	40.0209
1.556	5.91087	44.3707
1.55767	5.37395	49.2549
1.55933	4.83179	54.6365
1.561	4.29773	60.4467
1.56267	3.78561	66.5827
1.56433	3.3102	72.9179
1.566	2.89488	79.3056
1.56767	2.56491	85.6099
1.56933	2.33316	91.6739
1.571	2.2068	97.3415
1.57267	2.18582	102.48
1.57433	2.27308	106.962
1.576	2.45619	110.684
1.57767	2.71654	113.577
1.57933	3.03888	115.606
1.581	3.40033	116.75
1.58267	3.7899	117.013
1.58433	4.18758	116.426
1.586	4.57382	115.048
1.58767	4.91858	112.941
1.58933	5.20945	110.186
1.591	5.43833	106.861
1.59267	5.60045	103.061
1.59433	5.69868	98.8936
1.596	5.73444	94.4605
1.59767	5.72681	89.8547
1.59933	5.68199	85.1483
1.601	5.61047	80.4181
1.60267	5.51605	75.7251
1.60433	5.39684	71.1198
1.606	5.25856	66.6385
1.60767	5.10073	62.3121
1.60933	4.9324	58.1589
1.611	4.7555	54.1992
1.61267	4.57144	50.4484
1.61433	4.38452	46.9098
1.616	4.19807	43.5824
1.61767	4.01783	40.462
1.61933	3.84188	37.5581
1.621	3.67022	34.8644
1.62267	3.50618	32.3677
1.62433	3.35598	30.0589
1.626	3.2177	27.9264
1.62767	3.09181	25.9566
1.62933	2.97976	24.1408
1.631	2.88248	22.4733
1.63267	2.79522	20.9432
1.63433	2.71797	19.5298
1.636	2.65074	18.2285
1.63767	2.58827	17.0412
1.63933	2.52914	15.9516
1.641	2.47574	14.9417
1.64267	2.43282	14.01
1.64433	2.39372	13.155
1.646	2.35891	12.3668
1.64767	2.32553	11.6377
1.64933	2.29216	10.9582
1.651	2.26307	10.3288
1.65267	2.2378	9.74035
1.65433	2.21205	9.19628
1.656	2.18105	8.69513
1.65767	2.15483	8.22783
1.65933	2.13718	7.7939
1.661	2.11525	7.39336
1.66267	2.08569	7.02572
1.66433	2.06089	6.67953
1.666	2.0442	6.35433
1.66767	2.0299	6.05392
1.66933	2.01464	5.77736
1.671	2.00319	5.5213
1.67267	1.9908	5.28431
1.67433	1.9722	5.06401
1.676	1.95074	4.85945
1.67767	1.93262	4.66919
1.67933	1.91927	4.49657
1.681	1.90639	4.34017
1.68267	1.89352	4.18997
1.68433	1.88446	4.04406
1.686	1.87922	3.90911
1.68767	1.87206	3.78275
1.68933	1.85728	3.66259
1.691	1.84393	3.54433
1.69267	1.8363	3.43275
1.69433	1.83249	3.33405
1.696	1.82676	3.24631
1.69767	1.8158	3.1662
1.69933	1.80483	3.088
1.701	1.79005	3.01647
1.70267	1.7724	2.95305
1.70433	1.75142	2.89488
1.706	1.7333	2.83384
1.70767	1.71852	2.77042
1.70933	1.71041	2.70891
1.711	1.70517	2.64883
1.71267	1.70374	2.59161
1.71433	1.69897	2.54059
1.716	1.68753	2.49577
1.71767	1.67465	2.45094
1.71933	1.66035	2.4085
1.721	1.64747	2.3737
1.72267	1.63412	2.34413
1.72433	1.6222	2.31123
1.726	1.61886	2.27451
1.72767	1.61982	2.24066
1.72933	1.61839	2.21205
1.731	1.61314	2.18344
1.73267	1.60789	2.15149
1.73433	1.60551	2.1162
1.736	1.6017	2.08521
1.73767	1.58978	2.06375
1.73933	1.57642	2.04182
1.741	1.56355	2.01702
1.74267	1.5521	1.99604
1.74433	1.54114	1.98412
1.746	1.53017	1.97268
1.74767	1.52159	1.95503
1.74933	1.50919	1.93548
1.751	1.4987	1.9145
1.75267	1.48964	1.89018
1.75433	1.48439	1.86682
1.756	1.47676	1.8487
1.75767	1.46675	1.83153
1.75933	1.45817	1.81293
1.761	1.45674	1.79768
1.76267	1.4596	1.791
1.76433	1.45864	1.7848
1.766	1.45245	1.77479
1.76767	1.45388	1.76382
1.76933	1.46008	1.75762
1.771	1.46151	1.75476
1.77267	1.45197	1.74618
1.77433	1.43814	1.73521
1.776	1.43147	1.72377
1.77767	1.42717	1.71614
1.77933	1.42241	1.71185
1.781	1.41668	1.70898
1.78267	1.4143	1.70851
1.78433	1.41478	1.7066
1.786	1.41668	1.70517
1.78767	1.41287	1.70231
1.78933	1.40524	1.69373
1.791	1.39713	1.68324
1.79267	1.38903	1.67131
1.79433	1.38855	1.65987
1.796	1.38521	1.64938
1.79767	1.38187	1.64175
1.79933	1.37424	1.63221
1.801	1.36709	1.62029
1.80267	1.35994	1.60933
1.80433	1.3504	1.60265
1.806	1.34039	1.59788
1.80767	1.33085	1.59025
1.80933	1.33228	1.58453
1.811	1.33801	1.58405
1.81267	1.34087	1.58167
1.81433	1.33848	1.57213
1.816	1.33419	1.55878
1.81767	1.3361	1.54591
1.81933	1.33753	1.53542
1.821	1.33657	1.52588
1.82267	1.33514	1.51968
1.82433	1.33371	1.51491
1.826	1.33562	1.51062
1.82767	1.33228	1.50633
1.82933	1.31941	1.50061
1.831	1.3032	1.48773
1.83267	1.28651	1.47009
1.83433	1.27459	1.45483
1.836	1.26457	1.44291
1.83767	1.25647	1.43433
1.83933	1.25599	1.42717
1.841	1.25647	1.42479
1.84267	1.25885	1.42574
1.84433	1.25742	1.42193
1.846	1.25456	1.41811
1.84767	1.25074	1.41287
1.84933	1.24693	1.40905
1.851	1.24693	1.40381
1.85267	1.24598	1.3938
1.85433	1.24359	1.38569
1.856	1.23644	1.37758
1.85767	1.22929	1.37043
1.85933	1.22452	1.3628
1.861	1.21737	1.35422
1.86267	1.21355	1.35231
1.86433	1.2126	1.35374
1.866	1.21307	1.35231
1.86767	1.21117	1.34706
1.86933	1.21069	1.34039
1.871	1.21307	1.33467
1.87267	1.21164	1.32656
1.87433	1.20687	1.31512
1.876	1.20211	1.30272
1.87767	1.20354	1.28889
1.87933	1.20115	1.28174
1.881	1.19352	1.28078
1.88267	1.18637	1.27697
1.88433	1.18494	1.27029
1.886	1.19066	1.26553
1.88767	1.19495	1.26791
1.88933	1.19734	1.26743
1.891	1.19209	1.26028
1.89267	1.18923	1.25456
1.89433	1.18971	1.25217
1.896	1.18923	1.25217
1.89767	1.18351	1.2536
1.89933	1.17493	1.2517
1.901	1.1754	1.24598
1.90267	1.17874	1.24073
1.90433	1.17636	1.23882
1.906	1.1673	1.23787
1.90767	1.16158	1.2331
1.90933	1.16348	1.22881
1.911	1.16682	1.23167
1.91267	1.16873	1.23739
1.91433	1.16968	1.24216
1.916	1.16968	1.24454
1.91767	1.17016	1.2455
1.91933	1.16825	1.24598
1.921	1.1673	1.24645
1.92267	1.16014	1.24836
1.92433	1.15442	1.24502
1.926	1.15585	1.24025
1.92767	1.16158	1.23644
1.92933	1.16348	1.23835
1.931	1.16014	1.24121
1.93267	1.15919	1.24359
1.93433	1.15442	1.24931
1.936	1.1487	1.26076
1.93767	1.14107	1.28031
1.93933	1.1363	1.29843
1.941	1.13344	1.31321
1.94267	1.13058	1.32942
1.94433	1.13869	1.35374
1.946	1.14441	1.37949
1.94767	1.13916	1.40142
1.94933	1.12772	1.42288
1.951	1.11914	1.4472
1.95267	1.11723	1.47629
1.95433	1.11151	1.50824
1.956	1.10435	1.54257
1.95767	1.10245	1.57785
1.95933	1.10483	1.61552
1.961	1.11008	1.65606
1.96267	1.1096	1.6942
1.96433	1.10531	1.72949
1.966	1.10292	1.76477
1.96767	1.10435	1.80387
1.96933	1.10674	1.84536
1.971	1.10149	1.88494
1.97267	1.09148	1.9269
1.97433	1.08242	1.96934
1.976	1.07718	2.0113
1.97767	1.07288	2.05135
1.97933	1.06812	2.08855
1.981	1.06192	2.1224
1.98267	1.06001	2.1472
1.98433	1.05906	2.16293
1.986	1.05858	2.17104
1.98767	1.05381	2.17485
1.98933	1.04761	2.17295
1.991	1.04094	2.17104
1.99267	1.03664	2.16484
1.99433	1.03092	2.15244
1.996	1.02043	2.13528
1.99767	1.00851	2.11334
1.99933	1.00136	2.08569
2.001	1.00136	2.05183
2.00267	1.00183	2.01654
2.00433	0.999451	1.98698
2.006	0.995636	1.9598
2.00767	0.993729	1.92976
2.00933	0.991344	1.89209
2.011	0.98753	1.85061
2.01267	0.982285	1.80626
2.01433	0.980377	1.76287
2.016	0.982761	1.72043
2.01767	0.985622	1.67561
2.01933	0.986576	1.63651
2.021	0.988483	1.60313
2.02267	0.988483	1.57595
2.02433	0.986576	1.54352
2.026	0.988483	1.50728
2.02767	0.992298	1.47486
2.02933	0.99802	1.44672
2.031	1.00088	1.41907
2.03267	1.00088	1.38807
2.03433	1.00231	1.3628
2.036	1.00279	1.33991
2.03767	1.00565	1.3175
2.03933	1.00422	1.29652
2.041	1.0047	1.28031
2.04267	1.01471	1.27172
2.04433	1.0314	1.26505
2.046	1.0438	1.2641
2.04767	1.04904	1.26982
2.04933	1.06096	1.27316
2.051	1.07622	1.27602
2.05267	1.09386	1.27888
2.05433	1.10626	1.28555
2.056	1.11914	1.29032
2.05767	1.13869	1.29414
2.05933	1.1611	1.29652
2.061	1.18351	1.2989
2.06267	1.20687	1.30844
2.06433	1.23072	1.3175
2.066	1.25504	1.32608
2.06767	1.27554	1.33657
2.06933	1.29175	1.35517
2.071	1.30749	1.37758
2.07267	1.31559	1.39093
2.07433	1.31845	1.40142
2.076	1.32322	1.41287
2.07767	1.33133	1.42527
2.07933	1.33944	1.43528
2.081	1.34754	1.44339
2.08267	1.3566	1.4534
2.08433	1.36518	1.46627
2.086	1.37234	1.47915
2.08767	1.37854	1.4863
2.08933	1.37758	1.49298
2.091	1.37091	1.50347
2.09267	1.3628	1.52016
2.09433	1.35231	1.54877
2.096	1.33228	1.60456
2.09767	1.29843	1.70374
2.09933	1.25599	1.85823
2.101	1.20497	2.07996
2.10267	1.14441	2.38943
2.10433	1.07002	2.78997
2.106	0.984192	3.2773
2.10767	0.890732	3.84331
2.10933	0.794888	4.46701
2.111	0.700951	5.11885
2.11267	0.602722	5.76401
2.11433	0.508785	6.37102
2.116	0.426769	6.9046
2.11767	0.361919	7.3266
2.11933	0.311852	7.62749
2.121	0.272274	7.79819
2.12267	0.248909	7.83348
2.12433	0.246048	7.73382
2.126	0.26226	7.51972
2.12767	0.293255	7.21693
2.12933	0.333786	6.84643
2.131	0.380039	6.42967
2.13267	0.431538	5.99194
2.13433	0.48542	5.55706
2.136	0.540733	5.14269
2.13767	0.587463	4.76408
2.13933	0.626564	4.42505
2.141	0.66328	4.13036
2.14267	0.702858	3.88432
2.14433	0.740528	3.68309
2.146	0.77343	3.52287
2.14767	0.799656	3.39413
2.14933	0.822544	3.29018
2.151	0.843525	3.19958
2.15267	0.857353	3.11947
2.15433	0.863075	3.0508
2.156	0.862598	2.98548
2.15767	0.863552	2.91443
2.15933	0.864029	2.83766
2.161	0.865936	2.76375
2.16267	0.86832	2.68984
2.16433	0.86689	2.60592
2.166	0.861168	2.51055
2.16767	0.862598	2.40898
2.16933	0.870705	2.30408
2.171	0.875473	2.19297
2.17267	0.874043	2.0771
2.17433	0.872612	1.966
2.176	0.87595	1.8611
2.17767	0.878334	1.7643
2.17933	0.87738	1.67227
2.181	0.870705	1.58787
2.18267	0.865459	1.50824
2.18433	0.861168	1.4286
2.186	0.8564	1.35279
2.18767	0.846863	1.28984
2.18933	0.836372	1.23787
2.191	0.832081	1.18732
2.19267	0.833035	1.13821
2.19433	0.835896	1.09673
2.196	0.842094	1.06287
2.19767	0.84877	1.02758
2.19933	0.849724	0.993252
2.201	0.84877	0.963688
2.20267	0.843048	0.944614
2.20433	0.840187	0.93174
2.206	0.833988	0.922203
2.20767	0.828743	0.913143
2.20933	0.825882	0.90313
2.211	0.825405	0.894547
2.21267	0.822544	0.886917
2.21433	0.818253	0.878334
2.216	0.813007	0.863075
2.21767	0.809193	0.844479
2.21933	0.803947	0.829697
2.221	0.802517	0.822067
2.22267	0.802517	0.818253
2.22433	0.802994	0.813961
2.226	0.799179	0.813484
2.22767	0.794888	0.822544
2.22933	0.792027	0.833511
2.231	0.783443	0.837803
2.23267	0.779629	0.832558
2.23433	0.779152	0.824451
2.236	0.784874	0.818253
2.23767	0.787735	0.809193
2.23933	0.790119	0.795841
2.241	0.788212	0.78249
2.24267	0.780582	0.770092
2.24433	0.772476	0.762939
2.246	0.763893	0.760078
2.24767	0.757694	0.759602
2.24933	0.75388	0.757694
2.251	0.758648	0.756741
2.25267	0.762939	0.759602
2.25433	0.765324	0.760555
2.256	0.763893	0.754833
2.25767	0.762939	0.749588
2.25933	0.761509	0.749111
2.261	0.757694	0.751972
2.26267	0.759125	0.757217
2.26433	0.758648	0.761032
2.266	0.757694	0.763416
2.26767	0.752926	0.765324
2.26933	0.750065	0.7658
2.271	0.747204	0.764847
2.27267	0.736713	0.761509
2.27433	0.72813	0.75531
2.276	0.723362	0.751972
2.27767	0.725746	0.747204
2.27933	0.729561	0.745773
2.281	0.723839	0.743866
2.28267	0.721455	0.743389
2.28433	0.725746	0.745296
2.286	0.733376	0.74482
2.28767	0.733852	0.747204
2.28933	0.727177	0.745773
2.291	0.724316	0.743389
2.29267	0.725746	0.738144
2.29433	0.723362	0.732899
2.296	0.713348	0.730515
2.29767	0.703335	0.730038
2.29933	0.69809	0.729084
2.301	0.700474	0.724792
2.30267	0.701427	0.723362
2.30433	0.701904	0.727653
2.306	0.702858	0.730515
2.30767	0.701427	0.724792
2.30933	0.702858	0.718117
2.311	0.701427	0.71764
2.31267	0.702381	0.717163
2.31433	0.701904	0.714302
2.316	0.703335	0.707626
2.31767	0.705242	0.700951
2.31933	0.702858	0.695705
2.321	0.700474	0.693798
2.32267	0.695705	0.693798
2.32433	0.69046	0.688553
2.326	0.689507	0.685692
2.32767	0.694752	0.688553
2.32933	0.698566	0.693321
2.331	0.697136	0.691891
2.33267	0.695705	0.685215
2.33433	0.696182	0.679016
2.336	0.692844	0.674725
2.33767	0.68903	0.675678
2.33933	0.689507	0.675678
2.341	0.691414	0.674725
2.34267	0.690937	0.674725
2.34433	0.686169	0.677586
2.346	0.679016	0.677586
2.34767	0.667095	0.671864
2.34933	0.656128	0.663757
2.351	0.653267	0.658989
2.35267	0.653744	0.657082
2.35433	0.658512	0.658989
2.356	0.662804	0.662804
2.35767	0.668526	0.662804
2.35933	0.671864	0.664711
2.361	0.669479	0.665665
2.36267	0.665665	0.665665
2.36433	0.658989	0.663757
2.366	0.651836	0.66185
2.36767	0.648022	0.66328
2.36933	0.649452	0.66328
2.371	0.652313	0.666142
2.37267	0.649452	0.667572
2.37433	0.647545	0.66328
2.376	0.650883	0.660419
2.37767	0.657082	0.662327
2.37933	0.657558	0.664711
2.381	0.658035	0.659943
2.38267	0.660419	0.656128
2.38433	0.657082	0.655651
2.386	0.650883	0.658512
2.38767	0.641346	0.658512
2.38933	0.631809	0.660896
2.391	0.619888	0.659943
2.39267	0.609875	0.655651
2.39433	0.609875	0.653744
2.396	0.612736	0.650883
2.39767	0.61512	0.645638
2.39933	0.61655	0.638962
2.401	0.619888	0.637054
2.40267	0.62418	0.63467
2.40433	0.62561	0.627995
2.406	0.624657	0.620365
2.40767	0.622272	0.613213
2.40933	0.622272	0.610352
2.411	0.625134	0.609398
2.41267	0.627995	0.615597
2.41433	0.627041	0.626564
2.416	0.627041	0.633717
2.41767	0.627518	0.633717
2.41933	0.627995	0.627518
2.421	0.626564	0.618935
2.42267	0.628471	0.607967
2.42433	0.627995	0.594616
2.426	0.624657	0.584602
2.42767	0.625134	0.583649
2.42933	0.623703	0.58651
2.431	0.619411	0.589848
2.43267	0.607491	0.594616
2.43433	0.605583	0.600815
2.436	0.612736	0.607967
2.43767	0.61512	0.610828
2.43933	0.614166	0.607014
2.441	0.614166	0.602722
2.44267	0.617027	0.601292
2.44433	0.617027	0.602722
2.446	0.613689	0.603199
2.44767	0.608921	0.606537
2.44933	0.603676	0.611305
2.451	0.600815	0.614643
2.45267	0.601292	0.613213
2.45433	0.602245	0.612259
2.456	0.600338	0.608444
2.45767	0.603676	0.600338
2.45933	0.610828	0.594139
2.461	0.617504	0.594616
2.46267	0.619888	0.599384
2.46433	0.614643	0.598907
2.466	0.607491	0.597477
2.46767	0.600815	0.598431
2.46933	0.596523	0.603676
2.471	0.590801	0.605106
2.47267	0.583172	0.599861
2.47433	0.577927	0.595093
2.476	0.576019	0.589371
2.47767	0.576496	0.586987
2.47933	0.57745	0.586987
2.481	0.57888	0.592709
2.48267	0.586033	0.597
2.48433	0.592709	0.598431
2.486	0.597477	0.604153
2.48767	0.594616	0.610828
2.48933	0.589848	0.611305
2.491	0.584602	0.603676
2.49267	0.57888	0.598907
2.49433	0.579357	0.602722
2.496	0.581741	0.609875
2.49767	0.584602	0.610828
2.49933	0.584602	0.613213
2.501	0.589371	0.619411
2.50267	0.598907	0.628948
2.50433	0.602245	0.63467
2.506	0.597477	0.636578
2.50767	0.591278	0.638962
2.50933	0.589848	0.641346
2.511	0.586033	0.645161
2.51267	0.579357	0.65136
2.51433	0.572205	0.656128
2.516	0.567436	0.659943
2.51767	0.56839	0.666142
2.51933	0.570297	0.674248
2.521	0.572681	0.685692
2.52267	0.571728	0.697136
2.52433	0.572205	0.711441
2.526	0.574112	0.728607
2.52767	0.576973	0.751972
2.52933	0.576973	0.780582
2.531	0.570774	0.807285
2.53267	0.565529	0.830173
2.53433	0.561714	0.855446
2.536	0.563145	0.88644
2.53767	0.560284	0.922203
2.53933	0.551224	0.95892
2.541	0.545979	1.0004
2.54267	0.54884	1.05143
2.54433	0.550747	1.10579
2.546	0.547886	1.16348
2.54767	0.545502	1.2269
2.54933	0.549793	1.2989
2.551	0.555515	1.37806
2.55267	0.555038	1.46818
2.55433	0.557423	1.57404
2.556	0.559807	1.69706
2.55767	0.558853	1.83487
2.55933	0.554562	1.98269
2.561	0.550747	2.14624
2.56267	0.547886	2.32983
2.56433	0.542164	2.53391
2.566	0.535488	2.75326
2.56767	0.534534	2.99215
2.56933	0.538826	3.26061
2.571	0.545502	3.55864
2.57267	0.546932	3.87526
2.57433	0.545979	4.21143
2.576	0.549316	4.57239
2.57767	0.554085	4.95529
2.57933	0.552654	5.35679
2.581	0.544071	5.77688
2.58267	0.536919	6.21986
2.58433	0.534058	6.68383
2.586	0.532627	7.16829
2.58767	0.530243	7.66754
2.58933	0.53072	8.17251
2.591	0.53072	8.67796
2.59267	0.534058	9.18007
2.59433	0.535488	9.67932
2.596	0.535488	10.1643
2.59767	0.531197	10.632
2.59933	0.529289	11.0874
2.601	0.530243	11.519
2.60267	0.531197	11.9262
2.60433	0.531197	12.2952
2.606	0.525951	12.6238
2.60767	0.523567	12.9037
2.60933	0.522614	13.1354
2.611	0.525951	13.3233
2.61267	0.530243	13.4616
2.61433	0.528812	13.5469
2.616	0.528812	13.5784
2.61767	0.527859	13.5598
2.61933	0.528336	13.4878
2.621	0.525475	13.3624
2.62267	0.518799	13.1841
2.62433	0.5126	12.9571
2.626	0.509739	12.6853
2.62767	0.509739	12.3739
2.62933	0.510216	12.0263
2.631	0.510693	11.6472
2.63267	0.510216	11.24
2.63433	0.515938	10.8104
2.636	0.524998	10.3579
2.63767	0.531197	9.89819
2.63933	0.53215	9.42755
2.641	0.53072	8.94165
2.64267	0.531673	8.44955
2.64433	0.532627	7.96509
2.646	0.529289	7.49159
2.64767	0.524998	7.01809
2.64933	0.522137	6.55508
2.651	0.524044	6.1121
2.65267	0.527382	5.69201
2.65433	0.525951	5.29003
2.656	0.526428	4.90713
2.65767	0.527382	4.54426
2.65933	0.525475	4.19807
2.661	0.518799	3.87287
2.66267	0.513077	3.57056
2.66433	0.514984	3.28588
2.666	0.518799	3.02505
2.66767	0.52166	2.78616
2.66933	0.52309	2.57254
2.671	0.523567	2.37656
2.67267	0.524044	2.19059
2.67433	0.521183	2.01368
2.676	0.514507	1.85013
2.67767	0.508308	1.70612
2.67933	0.507832	1.57976
2.681	0.511169	1.46627
2.68267	0.5126	1.36232
2.68433	0.515938	1.27554
2.686	0.522614	1.20068
2.68767	0.524998	1.12677
2.68933	0.52309	1.05143
2.691	0.516891	0.984192
2.69267	0.513077	0.928402
2.69433	0.511169	0.879288
2.696	0.508308	0.836372
2.69767	0.505447	0.802994
2.69933	0.502586	0.775814
2.701	0.505447	0.751495
2.70267	0.509739	0.729561
2.70433	0.507355	0.709057
2.706	0.501156	0.686646
2.70767	0.495911	0.664711
2.70933	0.491619	0.639915
2.711	0.489712	0.617027
2.71267	0.489235	0.600338
2.71433	0.489712	0.588417
2.716	0.492096	0.580788
2.71767	0.495911	0.572205
2.71933	0.500202	0.570297
2.721	0.496387	0.572205
2.72267	0.489235	0.572205
2.72433	0.486374	0.564098
2.726	0.485897	0.555038
2.72767	0.488281	0.54884
2.72933	0.496864	0.543118
2.731	0.508308	0.535011
2.73267	0.515461	0.522137
2.73433	0.515461	0.516415
2.736	0.51403	0.517368
2.73767	0.507355	0.521183
2.73933	0.49448	0.519276
2.741	0.482559	0.518322
2.74267	0.478268	0.524521
2.74433	0.478268	0.530243
2.746	0.477314	0.526905
2.74767	0.47636	0.518322
2.74933	0.47636	0.515461
2.751	0.479221	0.511646
2.75267	0.480652	0.506878
2.75433	0.480652	0.50211
2.756	0.479698	0.497341
2.75767	0.480175	0.496387
2.75933	0.480175	0.494957
2.761	0.47493	0.498295
2.76267	0.469208	0.501156
2.76433	0.462532	0.500202
2.766	0.459671	0.500679
2.76767	0.463486	0.501633
2.76933	0.4673	0.504494
2.771	0.4673	0.507832
2.77267	0.46587	0.510693
2.77433	0.466347	0.513554
2.776	0.469208	0.515938
2.77767	0.470161	0.519752
2.77933	0.470161	0.518799
2.781	0.474453	0.51403
2.78267	0.478745	0.504017
2.78433	0.48399	0.498772
2.786	0.487328	0.497818
2.78767	0.487804	0.498295
2.78933	0.484467	0.499249
2.791	0.478745	0.496864
2.79267	0.472546	0.497818
2.79433	0.467777	0.497341
2.796	0.462532	0.493526
2.79767	0.458241	0.487804
2.79933	0.458717	0.480175
2.801	0.463963	0.47636
2.80267	0.469208	0.477791
2.80433	0.470161	0.482559
2.806	0.468254	0.48542
2.80767	0.468254	0.482559
2.80933	0.4673	0.483036
2.811	0.463963	0.486851
2.81267	0.459194	0.487804
2.81433	0.455379	0.482559
2.816	0.453949	0.477314
2.81767	0.452995	0.473976
2.81933	0.457287	0.471115
2.821	0.464916	0.470161
2.82267	0.466347	0.4673
2.82433	0.463486	0.466824
2.826	0.461578	0.466824
2.82767	0.459671	0.470161
2.82933	0.451565	0.47493
2.831	0.441551	0.478268
2.83267	0.443459	0.481606
2.83433	0.452995	0.484943
2.836	0.459194	0.486851
2.83767	0.461102	0.489235
2.83933	0.464916	0.487804
2.841	0.466824	0.478745
2.84267	0.464916	0.469685
2.84433	0.462055	0.464916
2.846	0.462055	0.465393
2.84767	0.463963	0.462532
2.84933	0.463963	0.464439
2.851	0.463963	0.469685
2.85267	0.464916	0.475407
2.85433	0.460148	0.478268
2.856	0.451565	0.479221
2.85767	0.442505	0.479698
2.85933	0.443935	0.477314
2.861	0.451565	0.473499
2.86267	0.452995	0.469685
2.86433	0.452042	0.467777
2.866	0.455379	0.465393
2.86767	0.458241	0.462055
2.86933	0.448704	0.459194
2.871	0.433922	0.459671
2.87267	0.424385	0.460625
2.87433	0.421524	0.457764
2.876	0.41914	0.457287
2.87767	0.421047	0.463009
2.87933	0.426292	0.468254
2.881	0.430584	0.4673
2.88267	0.434399	0.460625
2.88433	0.436306	0.455379
2.886	0.43869	0.450611
2.88767	0.43869	0.445366
2.88933	0.438213	0.440598
2.891	0.441551	0.442028
2.89267	0.449657	0.449657
2.89433	0.45681	0.460625
2.896	0.462055	0.46587
2.89767	0.463009	0.463486
2.89933	0.462532	0.460148
2.901	0.459194	0.458717
2.90267	0.457764	0.458241
2.90433	0.459194	0.45681
2.906	0.459671	0.459194
2.90767	0.460148	0.46587
2.90933	0.461578	0.471592
2.911	0.463963	0.47636
2.91267	0.460148	0.478745
2.91433	0.451565	0.480175
2.916	0.443935	0.480652
2.91767	0.440598	0.483513
2.91933	0.43726	0.485897
2.921	0.433445	0.486374
2.92267	0.426769	0.486851
2.92433	0.421524	0.48399
2.926	0.417709	0.48542
2.92767	0.416279	0.491142
2.92933	0.420094	0.499249
2.931	0.423431	0.504971
2.93267	0.427723	0.505447
2.93433	0.430107	0.507832
2.936	0.435829	0.509262
2.93767	0.437737	0.508308
2.93933	0.433922	0.508785
2.941	0.429153	0.510693
2.94267	0.427723	0.51403
2.94433	0.432491	0.517845
2.946	0.432014	0.524521
2.94767	0.432014	0.528812
2.94933	0.434399	0.526428
2.951	0.440598	0.525951
2.95267	0.448227	0.527859
2.95433	0.451088	0.535011
2.956	0.449657	0.536919
2.95767	0.448227	0.538349
2.95933	0.44632	0.540257
2.961	0.442505	0.545502
2.96267	0.436306	0.551701
2.96433	0.427246	0.551701
2.966	0.421047	0.550747
2.96767	0.414848	0.547886
2.96933	0.413418	0.55027
2.971	0.414371	0.555038
2.97267	0.413418	0.557423
2.97433	0.413895	0.556946
2.976	0.416279	0.555992
2.97767	0.422478	0.561714
2.97933	0.427723	0.56982
2.981	0.427723	0.573158
2.98267	0.424862	0.571728
2.98433	0.422478	0.572205
2.986	0.423431	0.574112
2.98767	0.421047	0.576496
2.98933	0.413895	0.579834
2.991	0.408173	0.581264
2.99267	0.407696	0.581264
2.99433	0.412941	0.587463
2.996	0.417709	0.591278
2.99767	0.419617	0.592709
2.99933	0.420094	0.582218
3.001	0.421047	0.576019
3.00267	0.429153	0.583649
3.00433	0.438213	0.58794
3.006	0.439644	0.586987
3.00767	0.439167	0.585556
3.00933	0.441074	0.592232
3.011	0.44632	0.599384
3.01267	0.441551	0.600338
3.01433	0.430584	0.597
3.016	0.422478	0.596523
3.01767	0.424385	0.594616
3.01933	0.427723	0.592232
3.021	0.427246	0.58794
3.02267	0.426769	0.582695
3.02433	0.426292	0.57745
3.026	0.425816	0.576019
3.02767	0.42057	0.577927
3.02933	0.412941	0.57745
3.031	0.407219	0.573158
3.03267	0.403404	0.562668
3.03433	0.402927	0.558853
3.036	0.405312	0.553131
3.03767	0.402927	0.547886
3.03933	0.39959	0.539303
3.041	0.396729	0.533581
3.04267	0.399113	0.534534
3.04433	0.39959	0.533104
3.046	0.396729	0.530243
3.04767	0.398636	0.52309
3.04933	0.402927	0.517845
3.051	0.408649	0.510216
3.05267	0.408649	0.501633
3.05433	0.404358	0.494003
3.056	0.397205	0.488758
3.05767	0.391483	0.481129
3.05933	0.387669	0.47636
3.061	0.380993	0.475407
3.06267	0.378609	0.477314
3.06433	0.38147	0.474453
3.066	0.387192	0.466824
3.06767	0.389099	0.459194
3.06933	0.394344	0.452518
3.071	0.402927	0.452518
3.07267	0.406742	0.452518
3.07433	0.407219	0.451565
3.076	0.409603	0.451088
3.07767	0.414848	0.455379
3.07933	0.413418	0.458717
3.081	0.404835	0.451088
3.08267	0.398636	0.436783
3.08433	0.399113	0.429153
3.086	0.403404	0.433445
3.08767	0.402927	0.435829
3.08933	0.399113	0.436306
3.091	0.393867	0.437737
3.09267	0.391006	0.443459
3.09433	0.386715	0.445366
3.096	0.381947	0.439167
3.09767	0.377178	0.431538
3.09933	0.375748	0.423908
3.101	0.38147	0.422478
3.10267	0.393391	0.421524
3.10433	0.401497	0.422955
3.106	0.399113	0.421047
3.10767	0.392914	0.42057
3.10933	0.39196	0.427723
3.111	0.392914	0.434875
3.11267	0.383854	0.438213
3.11433	0.371933	0.43869
3.116	0.371933	0.442028
3.11767	0.3829	0.448704
3.11933	0.388145	0.444412
3.121	0.385761	0.435829
3.12267	0.386715	0.429153
3.12433	0.393867	0.424385
3.126	0.394821	0.423431
3.12767	0.392437	0.423431
3.12933	0.388622	0.432014
3.131	0.384331	0.43869
3.13267	0.380516	0.442982
3.13433	0.375748	0.445366
3.136	0.375271	0.44632
3.13767	0.374794	0.445366
3.13933	0.376225	0.440121
3.141	0.380993	0.432491
3.14267	0.386715	0.426769
3.14433	0.39196	0.422955
3.146	0.391483	0.416756
3.14767	0.387669	0.409603
3.14933	0.386238	0.404358
3.151	0.388145	0.406265
3.15267	0.391006	0.410557
3.15433	0.392437	0.415802
3.156	0.389576	0.41914
3.15767	0.389099	0.421524
3.15933	0.391483	0.417709
3.161	0.393391	0.412464
3.16267	0.386715	0.407219
3.16433	0.380516	0.407696
3.166	0.379086	0.405312
3.16767	0.378132	0.404835
3.16933	0.379086	0.41008
3.171	0.379086	0.419617
3.17267	0.379562	0.422955
3.17433	0.38147	0.418186
3.176	0.383854	0.417233
3.17767	0.385761	0.415802
3.17933	0.380039	0.415802
3.181	0.37241	0.407219
3.18267	0.365734	0.40102
3.18433	0.357628	0.397682
3.186	0.353336	0.395298
3.18767	0.350952	0.395298
3.18933	0.350952	0.39196
3.191	0.350475	0.390053
3.19267	0.352859	0.392437
3.19433	0.359535	0.399113
3.196	0.365734	0.404835
3.19767	0.368595	0.407219
3.19933	0.369549	0.406742
3.201	0.369072	0.409603
3.20267	0.370502	0.408173
3.20433	0.369549	0.402451
3.206	0.367641	0.394344
3.20767	0.368595	0.391006
3.20933	0.371933	0.393867
3.211	0.379086	0.395775
3.21267	0.38147	0.398159
3.21433	0.377655	0.400543
3.216	0.370979	0.400543
3.21767	0.368118	0.398159
3.21933	0.367165	0.393391
3.221	0.363827	0.387192
3.22267	0.358105	0.382423
3.22433	0.358105	0.377655
3.226	0.362396	0.376701
3.22767	0.362873	0.374794
3.22933	0.360012	0.377655
3.231	0.357628	0.38147
3.23267	0.359058	0.3829
3.23433	0.359058	0.383377
3.236	0.354767	0.387669
3.23767	0.351906	0.397205
3.23933	0.351429	0.401974
3.241	0.353813	0.404358
3.24267	0.359058	0.403881
3.24433	0.368118	0.404835
3.246	0.375271	0.407219
3.24767	0.378609	0.401974
3.24933	0.378132	0.39196
3.251	0.375748	0.379562
3.25267	0.374317	0.37384
3.25433	0.371456	0.371933
3.256	0.370979	0.369072
3.25767	0.37241	0.36478
3.25933	0.374794	0.364304
3.261	0.378609	0.370979
3.26267	0.380039	0.375271
3.26433	0.379562	0.376701
3.266	0.376225	0.375271
3.26767	0.371933	0.376225
3.26933	0.37241	0.379562
3.271	0.370502	0.380039
3.27267	0.363827	0.383854
3.27433	0.358105	0.386238
3.276	0.358105	0.387669
3.27767	0.359535	0.387669
3.27933	0.357628	0.39053
3.281	0.35429	0.393867
3.28267	0.355721	0.391006
3.28433	0.358105	0.386238
3.286	0.36335	0.383377
3.28767	0.365257	0.383377
3.28933	0.362873	0.378132
3.291	0.361443	0.372887
3.29267	0.362873	0.37241
3.29433	0.36335	0.380993
3.296	0.359535	0.389099
3.29767	0.355244	0.389576
3.29933	0.354767	0.388622
3.301	0.359058	0.39196
3.30267	0.361443	0.393391
3.30433	0.359535	0.384331
3.306	0.35429	0.37241
3.30767	0.352859	0.366688
3.30933	0.351906	0.365257
3.311	0.352383	0.360966
3.31267	0.350952	0.36335
3.31433	0.353336	0.370026
3.316	0.356674	0.375748
3.31767	0.361443	0.38147
3.31933	0.362873	0.388145
3.321	0.362396	0.392914
3.32267	0.357151	0.391483
3.32433	0.351906	0.387192
3.326	0.349522	0.386715
3.32767	0.349045	0.392437
3.32933	0.346661	0.396252
3.331	0.340939	0.401497
[truncated: 4,008 more rows]

## Sheet: ED Fig. 5f
Time (min):	CTP	CTP + VnOptS
0.001	0.216007	0.175476
0.00266667	0.212669	0.173092
0.00433333	0.209332	0.16737
0.006	0.202179	0.170231
0.00766667	0.197887	0.182152
0.00933333	0.203133	0.192165
0.011	0.21553	0.199318
0.0126667	0.222206	0.200748
0.0143333	0.222206	0.20647
0.016	0.225544	0.206947
0.0176667	0.227928	0.205994
0.0193333	0.223637	0.203133
0.021	0.216961	0.198364
0.0226667	0.213623	0.199795
0.0243333	0.216484	0.199318
0.026	0.219345	0.199795
0.0276667	0.222683	0.199318
0.0293333	0.228405	0.19598
0.031	0.229359	0.196457
0.0326667	0.226021	0.197411
0.0343333	0.223637	0.201702
0.036	0.226498	0.20647
0.0376667	0.226498	0.20647
0.0393333	0.221252	0.20504
0.041	0.219822	0.20504
0.0426667	0.227451	0.209332
0.0443333	0.234604	0.208378
0.046	0.235081	0.203133
0.0476667	0.233173	0.201225
0.0493333	0.231266	0.207424
0.051	0.230789	0.212669
0.0526667	0.230789	0.211716
0.0543333	0.230789	0.207424
0.056	0.227451	0.206947
0.0576667	0.225067	0.212669
0.0593333	0.226498	0.217438
0.061	0.227928	0.218868
0.0626667	0.224113	0.215054
0.0643333	0.217915	0.213623
0.066	0.216007	0.216484
0.0676667	0.2141	0.216961
0.0693333	0.213146	0.211716
0.071	0.213623	0.207424
0.0726667	0.214577	0.209808
0.0743333	0.217915	0.214577
0.076	0.220299	0.21553
0.0776667	0.225067	0.212669
0.0793333	0.228405	0.213623
0.081	0.226974	0.21553
0.0826667	0.222683	0.216484
0.0843333	0.218391	0.215054
0.086	0.217438	0.210285
0.0876667	0.217915	0.20504
0.0893333	0.217438	0.199795
0.091	0.220299	0.196934
0.0926667	0.225544	0.19598
0.0943333	0.230312	0.200272
0.096	0.229836	0.205994
0.0976667	0.225067	0.20647
0.0993333	0.222206	0.205517
0.101	0.219822	0.205994
0.102667	0.216484	0.20504
0.104333	0.213623	0.199318
0.106	0.212669	0.193119
0.107667	0.208855	0.19455
0.109333	0.204086	0.198364
0.111	0.204086	0.202179
0.112667	0.204086	0.208378
0.114333	0.202656	0.213623
0.116	0.201225	0.219345
0.117667	0.211239	0.222206
0.119333	0.222206	0.219822
0.121	0.224113	0.212669
0.122667	0.222683	0.206947
0.124333	0.221729	0.205517
0.126	0.222206	0.208855
0.127667	0.221252	0.213623
0.129333	0.221252	0.218391
0.131	0.222206	0.225067
0.132667	0.223637	0.229836
0.134333	0.228405	0.230789
0.136	0.231743	0.225544
0.137667	0.231743	0.217438
0.139333	0.228405	0.211716
0.141	0.225544	0.207424
0.142667	0.220776	0.207424
0.144333	0.217438	0.208855
0.146	0.216961	0.211716
0.147667	0.210762	0.213146
0.149333	0.207424	0.214577
0.151	0.212669	0.215054
0.152667	0.224113	0.210285
0.154333	0.227928	0.20504
0.156	0.227451	0.199318
0.157667	0.230312	0.197887
0.159333	0.236034	0.199318
0.161	0.237942	0.201702
0.162667	0.241756	0.20504
0.164333	0.244617	0.205994
0.166	0.245094	0.207424
0.167667	0.246525	0.209808
0.169333	0.244141	0.211239
0.171	0.238895	0.20647
0.172667	0.229359	0.199795
0.174333	0.224113	0.199318
0.176	0.226498	0.203133
0.177667	0.225544	0.208855
0.179333	0.225067	0.212193
0.181	0.226498	0.215054
0.182667	0.229836	0.218391
0.184333	0.226974	0.22316
0.186	0.219345	0.222683
0.187667	0.21553	0.218391
0.189333	0.211716	0.212193
0.191	0.204563	0.210762
0.192667	0.197411	0.212193
0.194333	0.196934	0.210285
0.196	0.199795	0.208855
0.197667	0.201225	0.207424
0.199333	0.203609	0.209332
0.201	0.206947	0.212669
0.202667	0.211716	0.2141
0.204333	0.219345	0.2141
0.206	0.222206	0.218868
0.207667	0.219822	0.22316
0.209333	0.215054	0.223637
0.211	0.213623	0.221252
0.212667	0.2141	0.218391
0.214333	0.210762	0.21553
0.216	0.20647	0.209808
0.217667	0.207901	0.205994
0.219333	0.211239	0.205994
0.221	0.214577	0.20504
0.222667	0.213623	0.207424
0.224333	0.21553	0.214577
0.226	0.217438	0.222206
0.227667	0.217915	0.226021
0.229333	0.218391	0.226021
0.231	0.217915	0.22459
0.232667	0.216007	0.21553
0.234333	0.214577	0.20647
0.236	0.217438	0.199318
0.237667	0.221252	0.197887
0.239333	0.222683	0.199795
0.241	0.222683	0.20504
0.242667	0.223637	0.210285
0.244333	0.224113	0.212669
0.246	0.219345	0.209808
0.247667	0.216484	0.205517
0.249333	0.21553	0.202179
0.251	0.216007	0.207424
0.252667	0.219345	0.214577
0.254333	0.223637	0.219822
0.256	0.231266	0.223637
0.257667	0.235558	0.227451
0.259333	0.235558	0.227928
0.261	0.235081	0.220299
0.262667	0.233173	0.211239
0.264333	0.226498	0.205517
0.266	0.218391	0.204563
0.267667	0.219822	0.204086
0.269333	0.225544	0.202179
0.271	0.228405	0.201702
0.272667	0.230789	0.202656
0.274333	0.232697	0.205517
0.276	0.228882	0.210285
0.277667	0.221729	0.210285
0.279333	0.217915	0.206947
0.281	0.216961	0.203609
0.282667	0.214577	0.207424
0.284333	0.218391	0.210762
0.286	0.230312	0.20647
0.287667	0.238895	0.203609
0.289333	0.24271	0.20504
0.291	0.24271	0.208855
0.292667	0.243187	0.210285
0.294333	0.242233	0.210285
0.296	0.241756	0.212193
0.297667	0.242233	0.214577
0.299333	0.237465	0.217915
0.301	0.237942	0.220299
0.302667	0.242233	0.224113
0.304333	0.242233	0.223637
0.306	0.237465	0.219345
0.307667	0.230312	0.210285
0.309333	0.227928	0.20504
0.311	0.222206	0.199795
0.312667	0.2141	0.192642
0.314333	0.208378	0.185013
0.316	0.20647	0.18549
0.317667	0.207424	0.193119
0.319333	0.211716	0.198841
0.321	0.219345	0.199795
0.322667	0.22316	0.198841
0.324333	0.224113	0.20647
0.326	0.228405	0.211239
0.327667	0.236511	0.209808
0.329333	0.238895	0.208855
0.331	0.23365	0.210285
0.332667	0.233173	0.213146
0.334333	0.237942	0.211716
0.336	0.24128	0.211716
0.337667	0.236511	0.211716
0.339333	0.233173	0.209808
0.341	0.231266	0.209808
0.342667	0.232697	0.211239
0.344333	0.23365	0.212193
0.346	0.233173	0.209808
0.347667	0.23222	0.213146
0.349333	0.231266	0.219822
0.351	0.234127	0.226974
0.352667	0.236511	0.228405
0.354333	0.234604	0.226498
0.356	0.228882	0.22459
0.357667	0.226974	0.22459
0.359333	0.229836	0.224113
0.361	0.235081	0.223637
0.362667	0.236988	0.220299
0.364333	0.237942	0.215054
0.366	0.237465	0.209332
0.367667	0.240326	0.205994
0.369333	0.244141	0.201702
0.371	0.239372	0.195026
0.372667	0.233173	0.189304
0.374333	0.23222	0.187397
0.376	0.236988	0.191689
0.377667	0.238895	0.192642
0.379333	0.236511	0.194073
0.381	0.240326	0.197887
0.382667	0.24271	0.20647
0.384333	0.246525	0.217438
0.386	0.247478	0.22316
0.387667	0.245571	0.221729
0.389333	0.242233	0.21553
0.391	0.239849	0.213146
0.392667	0.240326	0.209808
0.394333	0.239849	0.205517
0.396	0.240326	0.203133
0.397667	0.237942	0.207901
0.399333	0.230789	0.21553
0.401	0.225067	0.218868
0.402667	0.22316	0.218868
0.404333	0.220776	0.216007
0.406	0.217438	0.212193
0.407667	0.219345	0.212669
0.409333	0.231743	0.215054
0.411	0.242233	0.211716
0.412667	0.241756	0.209332
0.414333	0.236034	0.208378
0.416	0.23222	0.210285
0.417667	0.235081	0.211716
0.419333	0.235558	0.2141
0.421	0.235558	0.216484
0.422667	0.237942	0.220299
0.424333	0.244141	0.225544
0.426	0.246048	0.227451
0.427667	0.24271	0.223637
0.429333	0.239849	0.214577
0.431	0.235081	0.208378
0.432667	0.232697	0.207901
0.434333	0.231266	0.20647
0.436	0.232697	0.206947
0.437667	0.228882	0.20647
0.439333	0.222683	0.208855
0.441	0.221252	0.215054
0.442667	0.222683	0.218868
0.444333	0.225067	0.222206
0.446	0.225067	0.226021
0.447667	0.223637	0.229359
0.449333	0.22316	0.229359
0.451	0.221252	0.22459
0.452667	0.222683	0.221252
0.454333	0.222206	0.218868
0.456	0.221729	0.2141
0.457667	0.219822	0.210762
0.459333	0.220776	0.211239
0.461	0.227451	0.215054
0.462667	0.230312	0.215054
0.464333	0.229359	0.212193
0.466	0.226498	0.210762
0.467667	0.231743	0.213146
0.469333	0.239372	0.211239
0.471	0.240803	0.209808
0.472667	0.235081	0.210285
0.474333	0.231743	0.211716
0.476	0.234604	0.213623
0.477667	0.235558	0.214577
0.479333	0.228882	0.215054
0.481	0.217915	0.2141
0.482667	0.211239	0.211716
0.484333	0.209332	0.209332
0.486	0.207901	0.204563
0.487667	0.203609	0.200748
0.489333	0.203133	0.200272
0.491	0.20647	0.202179
0.492667	0.213623	0.20647
0.494333	0.218868	0.212193
0.496	0.219345	0.215054
0.497667	0.22316	0.215054
0.499333	0.226498	0.213623
0.501	0.229836	0.2141
0.502667	0.231266	0.213146
0.504333	0.229836	0.212193
0.506	0.228405	0.210285
0.507667	0.226974	0.2141
0.509333	0.229836	0.219822
0.511	0.230312	0.217438
0.512667	0.228882	0.212669
0.514333	0.230312	0.210762
0.516	0.238895	0.213146
0.517667	0.246048	0.212669
0.519333	0.248909	0.212193
0.521	0.25034	0.210762
0.522667	0.248909	0.210285
0.524333	0.245094	0.209332
0.526	0.241756	0.212669
0.527667	0.244141	0.212669
0.529333	0.245571	0.210285
0.531	0.24128	0.212669
0.532667	0.24128	0.217915
0.534333	0.243664	0.219822
0.536	0.24271	0.215054
0.537667	0.235081	0.213146
0.539333	0.228882	0.213146
0.541	0.229359	0.21553
0.542667	0.232697	0.220776
0.544333	0.235558	0.229359
0.546	0.237942	0.236511
0.547667	0.236034	0.236034
0.549333	0.234604	0.232697
0.551	0.236034	0.232697
0.552667	0.238419	0.232697
0.554333	0.236511	0.229359
0.556	0.234127	0.224113
0.557667	0.236034	0.227928
0.559333	0.236034	0.23365
0.561	0.236988	0.231266
0.562667	0.236034	0.219822
0.564333	0.235558	0.213623
0.566	0.231266	0.216484
0.567667	0.228405	0.219822
0.569333	0.229359	0.221729
0.571	0.225067	0.225544
0.572667	0.220299	0.23222
0.574333	0.221729	0.234127
0.576	0.229836	0.23365
0.577667	0.234604	0.230312
0.579333	0.231743	0.229359
0.581	0.232697	0.225544
0.582667	0.234604	0.222683
0.584333	0.231743	0.223637
0.586	0.226498	0.221252
0.587667	0.226498	0.217438
0.589333	0.230789	0.208855
0.591	0.228882	0.207424
0.592667	0.225544	0.207901
0.594333	0.227928	0.208378
0.596	0.232697	0.209332
0.597667	0.229359	0.211239
0.599333	0.224113	0.213623
0.601	0.224113	0.213146
0.602667	0.231743	0.211716
0.604333	0.239849	0.207901
0.606	0.242233	0.207424
0.607667	0.247478	0.210285
0.609333	0.254631	0.216961
0.611	0.26083	0.225544
0.612667	0.253677	0.228882
0.614333	0.240803	0.23222
0.616	0.234127	0.234127
0.617667	0.233173	0.236034
0.619333	0.23222	0.232697
0.621	0.230789	0.22459
0.622667	0.231743	0.220776
0.624333	0.231266	0.219822
0.626	0.233173	0.22459
0.627667	0.23365	0.225544
0.629333	0.238895	0.226021
0.631	0.239372	0.229359
0.632667	0.240803	0.234604
0.634333	0.245094	0.240326
0.636	0.244141	0.236511
0.637667	0.244141	0.228882
0.639333	0.239372	0.223637
0.641	0.239849	0.223637
0.642667	0.244617	0.225067
0.644333	0.248432	0.220776
0.646	0.248432	0.216484
0.647667	0.243664	0.216484
0.649333	0.236988	0.22316
0.651	0.230312	0.229359
0.652667	0.225544	0.228405
0.654333	0.220299	0.225544
0.656	0.216484	0.222206
0.657667	0.21553	0.222683
0.659333	0.217438	0.219345
0.661	0.222683	0.218391
0.662667	0.222206	0.214577
0.664333	0.217915	0.210762
0.666	0.217438	0.213146
0.667667	0.218391	0.217915
0.669333	0.225067	0.220776
0.671	0.230789	0.2141
0.672667	0.236988	0.210762
0.674333	0.24271	0.2141
0.676	0.253677	0.21553
0.677667	0.262737	0.212193
0.679333	0.258923	0.207901
0.681	0.245571	0.206947
0.682667	0.238419	0.207901
0.684333	0.240326	0.209332
0.686	0.238419	0.208378
0.687667	0.234604	0.207424
0.689333	0.232697	0.207901
0.691	0.236988	0.210285
0.692667	0.240326	0.213146
0.694333	0.245094	0.213146
0.696	0.246525	0.212193
0.697667	0.245571	0.212193
0.699333	0.248909	0.213146
0.701	0.255585	0.214577
0.702667	0.26083	0.21553
0.704333	0.256062	0.213146
0.706	0.246048	0.210762
0.707667	0.240803	0.213146
0.709333	0.239849	0.216007
0.711	0.238419	0.215054
0.712667	0.235558	0.207901
0.714333	0.232697	0.202179
0.716	0.237942	0.200748
0.717667	0.244617	0.201225
0.719333	0.246525	0.201702
0.721	0.244141	0.201702
0.722667	0.24128	0.205994
0.724333	0.24128	0.207424
0.726	0.238895	0.207424
0.727667	0.23365	0.203133
0.729333	0.229836	0.196934
0.731	0.226021	0.19598
0.732667	0.222206	0.199318
0.734333	0.220299	0.209808
0.736	0.220776	0.216007
0.737667	0.221729	0.218868
0.739333	0.220776	0.222206
0.741	0.222206	0.225067
0.742667	0.228405	0.226498
0.744333	0.234127	0.224113
0.746	0.240803	0.220299
0.747667	0.244617	0.216007
0.749333	0.246525	0.212193
0.751	0.249386	0.212193
0.752667	0.249386	0.209808
0.754333	0.247002	0.208378
0.756	0.241756	0.209332
0.757667	0.238419	0.212193
0.759333	0.237942	0.21553
0.761	0.235558	0.214577
0.762667	0.235558	0.2141
0.764333	0.236988	0.212193
0.766	0.239372	0.216484
0.767667	0.24128	0.225067
0.769333	0.246048	0.230312
0.771	0.247955	0.228405
0.772667	0.244617	0.225544
0.774333	0.239372	0.224113
0.776	0.237465	0.219822
0.777667	0.237465	0.21553
0.779333	0.235081	0.212193
0.781	0.235081	0.2141
0.782667	0.232697	0.221252
0.784333	0.231266	0.226021
0.786	0.227928	0.228405
0.787667	0.227451	0.226021
0.789333	0.227928	0.225067
0.791	0.226498	0.226974
0.792667	0.228882	0.228405
0.794333	0.234127	0.231743
0.796	0.238895	0.228405
0.797667	0.24128	0.22316
0.799333	0.238895	0.221729
0.801	0.234127	0.221252
0.802667	0.232697	0.218868
0.804333	0.230312	0.214577
0.806	0.227451	0.213623
0.807667	0.221729	0.218391
0.809333	0.221252	0.221252
0.811	0.229836	0.221252
0.812667	0.239849	0.217438
0.814333	0.246525	0.210762
0.816	0.25177	0.208855
0.817667	0.254631	0.211716
0.819333	0.255585	0.211239
0.821	0.254154	0.205994
0.822667	0.247478	0.20504
0.824333	0.236988	0.215054
0.826	0.228405	0.227928
0.827667	0.227928	0.230789
0.829333	0.226498	0.226021
0.831	0.222206	0.226974
0.832667	0.219345	0.229836
0.834333	0.22316	0.230789
0.836	0.230789	0.22459
0.837667	0.236988	0.218868
0.839333	0.237465	0.216961
0.841	0.235081	0.219345
0.842667	0.234127	0.221729
0.844333	0.23365	0.219822
0.846	0.230312	0.21553
0.847667	0.226021	0.216007
0.849333	0.228405	0.22316
0.851	0.237465	0.228882
0.852667	0.246525	0.226974
0.854333	0.247002	0.224113
0.856	0.243664	0.223637
0.857667	0.241756	0.22316
0.859333	0.241756	0.218868
0.861	0.236988	0.209808
0.862667	0.229359	0.199795
0.864333	0.227451	0.196457
0.866	0.226974	0.195503
0.867667	0.228405	0.197411
0.869333	0.227928	0.197887
0.871	0.230312	0.200748
0.872667	0.23222	0.207424
0.874333	0.233173	0.212193
0.876	0.235081	0.214577
0.877667	0.235558	0.213146
0.879333	0.231743	0.208855
0.881	0.226974	0.207424
0.882667	0.22316	0.207901
0.884333	0.221252	0.208855
0.886	0.221252	0.211239
0.887667	0.222206	0.211239
0.889333	0.227451	0.217438
0.891	0.227451	0.22316
0.892667	0.229836	0.228882
0.894333	0.236511	0.230789
0.896	0.24271	0.229359
0.897667	0.244617	0.229359
0.899333	0.24271	0.231743
0.901	0.244617	0.231743
0.902667	0.246048	0.229359
0.904333	0.245094	0.226974
0.906	0.240326	0.226498
0.907667	0.237465	0.226498
0.909333	0.242233	0.22316
0.911	0.251293	0.220299
0.912667	0.25177	0.217438
0.914333	0.244141	0.219345
0.916	0.23365	0.226498
0.917667	0.227451	0.237465
0.919333	0.222206	0.243187
0.921	0.216007	0.24271
0.922667	0.213146	0.24128
0.924333	0.213146	0.238419
0.926	0.217438	0.23222
0.927667	0.220299	0.221252
0.929333	0.219345	0.214577
0.931	0.216007	0.213146
0.932667	0.214577	0.213623
0.934333	0.216961	0.216961
0.936	0.221252	0.218391
0.937667	0.220776	0.219822
0.939333	0.219345	0.219345
0.941	0.219822	0.219345
0.942667	0.225067	0.220299
0.944333	0.231266	0.216961
0.946	0.236511	0.216961
0.947667	0.241756	0.221729
0.949333	0.246525	0.231266
0.951	0.248909	0.236034
0.952667	0.247002	0.236034
0.954333	0.240326	0.234127
0.956	0.230789	0.231743
0.957667	0.22316	0.229836
0.959333	0.221729	0.226498
0.961	0.223637	0.226498
0.962667	0.221252	0.226974
0.964333	0.222683	0.228882
0.966	0.223637	0.23222
0.967667	0.228405	0.23365
0.969333	0.229359	0.230789
0.971	0.23222	0.226021
0.972667	0.238419	0.22316
0.974333	0.242233	0.227451
0.976	0.249386	0.235558
0.977667	0.257969	0.239849
0.979333	0.26226	0.240326
0.981	0.260353	0.24271
0.982667	0.262737	0.248432
0.984333	0.267506	0.247478
0.986	0.268936	0.240803
0.987667	0.259399	0.23365
0.989333	0.248432	0.235081
0.991	0.239849	0.239372
0.992667	0.234604	0.243664
0.994333	0.231743	0.244141
0.996	0.23222	0.240326
0.997667	0.235081	0.237465
0.999333	0.240326	0.235558
1.001	0.246048	0.23365
1.00267	0.247478	0.226974
1.00433	0.247002	0.221729
1.006	0.244141	0.222206
1.00767	0.243664	0.225544
1.00933	0.24271	0.225067
1.011	0.243187	0.219345
1.01267	0.241756	0.217438
1.01433	0.236034	0.220299
1.016	0.233173	0.216961
1.01767	0.236034	0.211716
1.01933	0.240326	0.20504
1.021	0.243187	0.201225
1.02267	0.238419	0.197411
1.02433	0.233173	0.197887
1.026	0.225544	0.200748
1.02767	0.221252	0.201225
1.02933	0.220299	0.200748
1.031	0.220299	0.204563
1.03267	0.219345	0.211239
1.03433	0.222206	0.213146
1.036	0.233173	0.211716
1.03767	0.238419	0.211239
1.03933	0.233173	0.213146
1.041	0.227928	0.21553
1.04267	0.236034	0.218868
1.04433	0.248432	0.220776
1.046	0.248432	0.221252
1.04767	0.245094	0.221252
1.04933	0.246525	0.225067
1.051	0.250816	0.226974
1.05267	0.25034	0.226498
1.05433	0.24271	0.224113
1.056	0.236988	0.22316
1.05767	0.231743	0.225544
1.05933	0.23365	0.228405
1.061	0.236034	0.229359
1.06267	0.237942	0.22459
1.06433	0.237942	0.220299
1.066	0.239849	0.218868
1.06767	0.245094	0.219345
1.06933	0.247478	0.216961
1.071	0.243187	0.211716
1.07267	0.234127	0.210285
1.07433	0.230312	0.210285
1.076	0.234127	0.216961
1.07767	0.239849	0.21553
1.07933	0.236034	0.212193
1.081	0.231266	0.210762
1.08267	0.230789	0.209808
1.08433	0.234604	0.208855
1.086	0.233173	0.20504
1.08767	0.226021	0.20504
1.08933	0.222206	0.207424
1.091	0.226498	0.213146
1.09267	0.234127	0.219822
1.09433	0.238895	0.226974
1.096	0.237465	0.231743
1.09767	0.23222	0.234604
1.09933	0.233173	0.237465
1.101	0.235081	0.24128
1.10267	0.234127	0.244141
1.10433	0.227451	0.238419
1.106	0.220776	0.231266
1.10767	0.22316	0.226974
1.10933	0.228882	0.223637
1.111	0.233173	0.21553
1.11267	0.231743	0.208378
1.11433	0.233173	0.209332
1.116	0.244141	0.215054
1.11767	0.256062	0.218868
1.11933	0.257492	0.22459
1.121	0.25034	0.227451
1.12267	0.244617	0.224113
1.12433	0.243664	0.220776
1.126	0.24128	0.220299
1.12767	0.233173	0.223637
1.12933	0.229359	0.223637
1.131	0.230789	0.224113
1.13267	0.237942	0.226974
1.13433	0.243664	0.228405
1.136	0.246525	0.227928
1.13767	0.249863	0.223637
1.13933	0.252247	0.22316
1.141	0.256062	0.228882
1.14267	0.259399	0.236034
1.14433	0.259399	0.238895
1.146	0.252724	0.240803
1.14767	0.243664	0.239372
1.14933	0.237942	0.239849
1.151	0.235081	0.237465
1.15267	0.232697	0.235558
1.15433	0.232697	0.230312
1.156	0.236511	0.225544
1.15767	0.238895	0.226974
1.15933	0.240326	0.226498
1.161	0.239849	0.22316
1.16267	0.236988	0.21553
1.16433	0.228882	0.214577
1.166	0.229359	0.21553
1.16767	0.238419	0.219345
1.16933	0.245571	0.225067
1.171	0.243187	0.231743
1.17267	0.238419	0.236988
1.17433	0.239372	0.239372
1.176	0.240803	0.237465
1.17767	0.237465	0.231266
1.17933	0.233173	0.221729
1.181	0.235558	0.212193
1.18267	0.239372	0.213623
1.18433	0.245094	0.219822
1.186	0.251293	0.226974
1.18767	0.254154	0.229836
1.18933	0.250816	0.229836
1.191	0.244617	0.229359
1.19267	0.241756	0.228405
1.19433	0.236034	0.226021
1.196	0.228405	0.222206
1.19767	0.22316	0.22316
1.19933	0.222206	0.229836
1.201	0.22459	0.238895
1.20267	0.230789	0.238895
1.20433	0.234604	0.235558
1.206	0.235081	0.234604
1.20767	0.233173	0.234604
1.20933	0.238419	0.231266
1.211	0.242233	0.228882
1.21267	0.242233	0.227451
1.21433	0.243664	0.226974
1.216	0.245094	0.229359
1.21767	0.249386	0.235081
1.21933	0.247478	0.238419
1.221	0.245571	0.237465
1.22267	0.241756	0.237465
1.22433	0.237942	0.242233
1.226	0.232697	0.246048
1.22767	0.231266	0.244617
1.22933	0.232697	0.243664
1.231	0.233173	0.243664
1.23267	0.235081	0.244617
1.23433	0.237465	0.244617
1.236	0.244141	0.244141
1.23767	0.249863	0.24271
1.23933	0.251293	0.239372
1.241	0.247955	0.238895
1.24267	0.247478	0.240326
1.24433	0.251293	0.237942
1.246	0.250816	0.233173
1.24767	0.245094	0.228882
1.24933	0.245094	0.226974
1.251	0.250816	0.226498
1.25267	0.25177	0.226498
1.25433	0.247002	0.226498
1.256	0.24271	0.224113
1.25767	0.236034	0.223637
1.25933	0.230789	0.226498
1.261	0.230312	0.229359
1.26267	0.238419	0.229359
1.26433	0.243664	0.230312
1.266	0.248909	0.233173
1.26767	0.257969	0.236511
1.26933	0.263214	0.237465
1.271	0.258923	0.234127
1.27267	0.248432	0.231743
1.27433	0.24128	0.229836
1.276	0.24271	0.23222
1.27767	0.243664	0.234604
1.27933	0.244617	0.233173
1.281	0.248432	0.231743
1.28267	0.252247	0.232697
1.28433	0.254631	0.238895
1.286	0.250816	0.243664
1.28767	0.248909	0.244141
1.28933	0.249386	0.245094
1.291	0.254154	0.25177
1.29267	0.259399	0.26226
1.29433	0.264168	0.265598
1.296	0.266552	0.26083
1.29767	0.264645	0.263214
1.29933	0.260353	0.270844
1.301	0.255108	0.273228
1.30267	0.252724	0.266075
1.30433	0.25034	0.267029
1.306	0.250816	0.274658
1.30767	0.257015	0.279903
1.30933	0.267506	0.283241
1.311	0.276566	0.290394
1.31267	0.281334	0.302315
1.31433	0.287056	0.312328
1.316	0.299931	0.324249
1.31767	0.316143	0.335217
1.31933	0.336647	0.34523
1.321	0.360012	0.357151
1.32267	0.39053	0.374794
1.32433	0.424862	0.39959
1.326	0.463009	0.430584
1.32767	0.506401	0.466824
1.32933	0.553608	0.509262
1.331	0.607967	0.553131
1.33267	0.671864	0.599861
1.33433	0.751495	0.649452
1.336	0.847816	0.707626
1.33767	0.957012	0.779152
1.33933	1.08433	0.864506
1.341	1.23692	0.968933
1.34267	1.41907	1.09148
1.34433	1.63126	1.23262
1.346	1.87778	1.39093
1.34767	2.16866	1.57547
1.34933	2.50959	1.79625
1.351	2.91252	2.05517
1.35267	3.3946	2.36511
1.35433	3.97062	2.73418
1.356	4.66585	3.18241
1.35767	5.52177	3.71838
1.35933	6.57988	4.36401
1.361	7.88069	5.15175
1.36267	9.48572	6.10971
1.36433	11.4765	7.28512
1.366	13.9461	8.72374
1.36767	16.995	10.4923
1.36933	20.7486	12.6562
1.371	25.3472	15.2822
1.37267	30.9243	18.4541
1.37433	37.6139	22.2502
1.376	45.5341	26.7386
1.37767	54.7662	31.9619
1.37933	65.3448	37.9424
1.381	77.239	44.6815
1.38267	90.3625	52.1321
1.38433	104.54	60.2102
1.386	119.527	68.7947
1.38767	135.013	77.7359
1.38933	150.665	86.8673
1.391	166.13	96.0054
1.39267	181.057	104.973
1.39433	195.147	113.61
1.396	208.158	121.794
1.39767	219.931	129.446
1.39933	230.374	136.536
1.401	239.473	143.068
1.40267	247.269	149.076
1.40433	253.815	154.608
1.406	259.164	159.708
1.40767	263.367	164.392
1.40933	266.432	168.633
1.411	268.306	172.379
1.41267	268.882	175.541
1.41433	268.062	178.008
1.416	265.746	179.643
1.41767	261.838	180.332
1.41933	256.292	179.976
1.421	249.138	178.499
1.42267	240.486	175.883
1.42433	230.501	172.153
1.426	219.396	167.366
1.42767	207.415	161.602
1.42933	194.819	154.96
1.431	181.858	147.554
1.43267	168.767	139.509
1.43433	155.759	130.951
1.436	143.029	122.03
1.43767	130.736	112.9
1.43933	119.01	103.743
1.441	107.975	94.7409
1.44267	97.7325	86.0543
1.44433	88.3403	77.8337
1.446	79.814	70.2019
1.44767	72.1598	63.2448
1.44933	65.3667	57.0045
1.451	59.3805	51.486
1.45267	54.1248	46.6642
1.45433	49.5172	42.4743
1.456	45.4803	38.8474
1.45767	41.9374	35.7094
1.45933	38.8031	32.9866
1.461	36.006	30.6025
1.46267	33.4883	28.4944
1.46433	31.2128	26.6232
1.466	29.1371	24.9543
1.46767	27.2326	23.4551
1.46933	25.4841	22.0942
1.471	23.8786	20.8592
1.47267	22.3985	19.7425
1.47433	21.0271	18.7287
1.476	19.7635	17.8037
1.47767	18.5952	16.9592
1.47933	17.5099	16.1934
1.481	16.499	15.5029
1.48267	15.5625	14.8807
1.48433	14.7009	14.3228
1.486	13.8969	13.823
1.48767	13.1483	13.3753
1.48933	12.4574	12.9805
1.491	11.8232	12.6367
1.49267	11.2391	12.332
1.49433	10.6955	12.0616
1.496	10.1943	11.8208
1.49767	9.72795	11.6076
1.49933	9.29117	11.4179
1.501	8.88348	11.2438
1.50267	8.50058	11.0822
1.50433	8.14486	10.9324
1.506	7.81631	10.7937
1.50767	7.51209	10.6587
1.50933	7.23362	10.5243
1.511	6.9766	10.385
1.51267	6.74105	10.2501
1.51433	6.52075	10.1175
1.516	6.31809	9.99117
1.51767	6.13976	9.8691
1.51933	5.98288	9.75037
1.521	5.84412	9.63449
1.52267	5.72538	9.52148
1.52433	5.62906	9.4142
1.526	5.55468	9.30738
1.52767	5.49269	9.20343
1.52933	5.44024	9.09758
1.531	5.39923	8.99649
1.53267	5.3668	8.8954
1.53433	5.34296	8.77905
1.536	5.32055	8.64744
1.53767	5.29289	8.50201
1.53933	5.26047	8.34703
1.541	5.21421	8.16584
1.54267	5.14984	7.95269
1.54433	5.05161	7.70903
1.546	4.91095	7.43103
1.54767	4.72593	7.10917
1.54933	4.49324	6.73962
1.551	4.21619	6.32572
1.55267	3.88575	5.8732
1.55433	3.50952	5.38921
1.556	3.09706	4.87804
1.55767	2.65646	4.35638
1.55933	2.19917	3.83377
1.561	1.74665	3.32308
1.56267	1.3237	2.83861
1.56433	0.949383	2.40517
1.566	0.647545	2.04515
1.56767	0.449181	1.7705
1.56933	0.365257	1.59311
1.571	0.388622	1.52683
1.57267	0.513077	1.57499
1.57433	0.734806	1.72234
1.576	1.04523	1.95026
1.57767	1.41478	2.2459
1.57933	1.82724	2.59781
1.581	2.27213	2.98023
1.58267	2.73705	3.37744
1.58433	3.20292	3.76654
1.586	3.64399	4.13132
1.58767	4.04119	4.44746
1.58933	4.38166	4.70161
1.591	4.66013	4.89664
1.59267	4.87423	5.02634
1.59433	5.01919	5.09739
1.596	5.10454	5.11646
1.59767	5.1403	5.10168
1.59933	5.13983	5.0602
1.601	5.10025	4.98962
1.60267	5.02872	4.88997
1.60433	4.92859	4.76646
1.606	4.79794	4.62437
1.60767	4.65059	4.46892
1.60933	4.4899	4.30393
1.611	4.31967	4.1275
1.61267	4.1337	3.94249
1.61433	3.94201	3.76081
1.616	3.75891	3.59058
1.61767	3.58677	3.42846
1.61933	3.42035	3.26395
1.621	3.25966	3.10755
1.62267	3.11041	2.96545
1.62433	2.97213	2.83766
1.626	2.84815	2.71749
1.62767	2.72799	2.60592
1.62933	2.61593	2.51055
1.631	2.5177	2.42901
1.63267	2.43616	2.35796
1.63433	2.36797	2.29645
1.636	2.30837	2.24161
1.63767	2.25782	2.18916
1.63933	2.20919	2.14243
1.641	2.16293	2.10476
1.64267	2.12526	2.07186
1.64433	2.09522	2.03705
1.646	2.06041	2.00129
1.64767	2.0237	1.9722
1.64933	1.99318	1.94979
1.651	1.96886	1.92928
1.65267	1.94263	1.90926
1.65433	1.91593	1.89352
1.656	1.89352	1.88351
1.65767	1.87635	1.87302
1.65933	1.86539	1.85585
1.661	1.85537	1.83725
1.66267	1.84155	1.82199
1.66433	1.8239	1.81293
1.666	1.81293	1.80483
1.66767	1.80626	1.79768
1.66933	1.79338	1.79005
1.671	1.77574	1.78432
1.67267	1.76096	1.7786
1.67433	1.74952	1.76859
1.676	1.7395	1.75714
1.67767	1.72853	1.74475
1.67933	1.72091	1.73378
1.681	1.71518	1.72138
1.68267	1.70898	1.70946
1.68433	1.7066	1.69945
1.686	1.69849	1.68848
1.68767	1.69182	1.67751
1.68933	1.68324	1.67036
1.691	1.67942	1.66082
1.69267	1.67847	1.65033
1.69433	1.6737	1.63555
1.696	1.66035	1.62411
1.69767	1.6427	1.61505
1.69933	1.63078	1.60646
1.701	1.62363	1.59502
1.70267	1.61171	1.57976
1.70433	1.59645	1.56498
1.706	1.59121	1.55067
1.70767	1.59073	1.53685
1.70933	1.5831	1.52445
1.711	1.56879	1.51396
1.71267	1.56021	1.50251
1.71433	1.5583	1.49298
1.716	1.55306	1.48535
1.71767	1.54257	1.4782
1.71933	1.53732	1.46723
1.721	1.53208	1.45864
1.72267	1.52683	1.45388
1.72433	1.52063	1.45006
1.726	1.51873	1.44148
1.72767	1.5173	1.43003
1.72933	1.50871	1.42002
1.731	1.49584	1.41048
1.73267	1.48201	1.40142
1.73433	1.47009	1.39523
1.736	1.45769	1.39189
1.73767	1.44768	1.38521
1.73933	1.43862	1.37758
1.741	1.43242	1.37043
1.74267	1.43051	1.3628
1.74433	1.42813	1.34802
1.746	1.41954	1.3299
1.74767	1.40858	1.31893
1.74933	1.40142	1.31512
1.751	1.39761	1.31273
1.75267	1.39284	1.30796
1.75433	1.38617	1.30701
1.756	1.38283	1.30796
1.75767	1.37997	1.30701
1.75933	1.37806	1.30224
1.761	1.37329	1.29557
1.76267	1.36375	1.29223
1.76433	1.35326	1.28746
1.766	1.34754	1.2846
1.76767	1.3485	1.2784
1.76933	1.34802	1.27125
1.771	1.35088	1.26553
1.77267	1.35136	1.26505
1.77433	1.35136	1.26648
1.776	1.35183	1.26553
1.77767	1.34706	1.26457
1.77933	1.34277	1.26314
1.781	1.33467	1.2641
1.78267	1.33038	1.2641
1.78433	1.33514	1.26362
1.786	1.33848	1.2598
1.78767	1.33419	1.25456
1.78933	1.32465	1.25313
1.791	1.32275	1.2517
1.79267	1.33038	1.24979
1.79433	1.32751	1.24741
1.796	1.31845	1.24502
1.79767	1.31321	1.2455
1.79933	1.31321	1.24502
1.801	1.30844	1.24645
1.80267	1.29747	1.23882
1.80433	1.2908	1.23024
1.806	1.28698	1.22261
1.80767	1.28412	1.22023
1.80933	1.28365	1.21737
1.811	1.28317	1.21069
1.81267	1.27697	1.20687
1.81433	1.26505	1.20831
1.816	1.25837	1.21307
1.81767	1.2579	1.21164
1.81933	1.24979	1.20783
1.821	1.23978	1.20306
1.82267	1.23405	1.20306
1.82433	1.2331	1.19781
1.826	1.23262	1.19019
1.82767	1.22881	1.18065
1.82933	1.22738	1.17254
1.831	1.22452	1.16348
1.83267	1.22404	1.15728
1.83433	1.22595	1.15347
1.836	1.22213	1.15156
1.83767	1.21927	1.15252
1.83933	1.21498	1.15585
1.841	1.2126	1.15919
1.84267	1.20783	1.15871
1.84433	1.20211	1.1611
1.846	1.194	1.16348
1.84767	1.18637	1.16158
1.84933	1.18685	1.16062
1.851	1.18876	1.16158
1.85267	1.19066	1.16491
1.85433	1.18876	1.16587
1.856	1.1878	1.1692
1.85767	1.18828	1.17588
1.85933	1.18971	1.18446
1.861	1.19162	1.19305
1.86267	1.18732	1.19972
1.86433	1.18256	1.20544
1.866	1.1816	1.21307
1.86767	1.18017	1.22786
1.86933	1.17302	1.24073
1.871	1.16253	1.25408
1.87267	1.15347	1.26934
1.87433	1.15204	1.28984
1.876	1.15538	1.30892
1.87767	1.15776	1.32227
1.87933	1.15681	1.34182
1.881	1.15585	1.36042
1.88267	1.15871	1.38235
1.88433	1.1549	1.40524
1.886	1.14346	1.43099
1.88767	1.13392	1.45435
1.88933	1.13153	1.472
1.891	1.13153	1.48821
1.89267	1.1301	1.4987
1.89433	1.1301	1.50347
1.896	1.12963	1.49918
1.89767	1.12438	1.49488
1.89933	1.12057	1.49584
1.901	1.12009	1.50013
1.90267	1.12057	1.50013
1.90433	1.12057	1.49632
1.906	1.12152	1.49488
1.90767	1.12343	1.49393
1.90933	1.12438	1.48582
1.911	1.12486	1.47009
1.91267	1.12486	1.45769
1.91433	1.12057	1.44768
1.916	1.11389	1.43099
1.91767	1.11055	1.41191
1.91933	1.10769	1.39046
1.921	1.09768	1.36948
1.92267	1.08385	1.34754
1.92433	1.07479	1.32608
1.926	1.07479	1.30606
1.92767	1.07002	1.28365
1.92933	1.05906	1.26362
1.931	1.05333	1.24264
1.93267	1.05715	1.22499
1.93433	1.06382	1.2064
1.936	1.06573	1.1878
1.93767	1.07145	1.16873
1.93933	1.07861	1.15299
1.941	1.08385	1.1425
1.94267	1.08433	1.13344
1.94433	1.08051	1.12391
1.946	1.07336	1.11437
1.94767	1.06382	1.10531
1.94933	1.05667	1.09243
1.951	1.05	1.0767
1.95267	1.04618	1.05715
1.95433	1.04475	1.03903
1.956	1.04618	1.02568
1.95767	1.04523	1.02091
1.95933	1.04713	1.01376
1.961	1.04713	1.00422
1.96267	1.03951	0.993252
1.96433	1.02711	0.983715
1.966	1.01757	0.975609
1.96767	1.01757	0.966072
1.96933	1.01662	0.957966
1.971	1.01328	0.952244
1.97267	1.01471	0.948906
1.97433	1.02186	0.950813
1.976	1.02806	0.951767
1.97767	1.02472	0.953674
1.97933	1.01519	0.953197
1.981	1.00899	0.953197
1.98267	1.00946	0.955105
1.98433	1.0128	0.953197
1.986	1.01423	0.946999
1.98767	1.01328	0.933647
1.98933	1.01757	0.923634
1.991	1.02234	0.918388
1.99267	1.02186	0.916004
1.99433	1.01185	0.911236
1.996	0.99659	0.905991
1.99767	0.987053	0.905991
1.99933	0.983715	0.910282
2.001	0.978947	0.913143
2.00267	0.96941	0.906944
2.00433	0.962257	0.900269
2.006	0.963688	0.902176
2.00767	0.968933	0.906944
2.00933	0.970364	0.906467
2.011	0.968933	0.901699
2.01267	0.967026	0.898838
2.01433	0.967026	0.896931
2.016	0.967503	0.891209
2.01767	0.962734	0.882626
2.01933	0.959396	0.875473
2.021	0.957489	0.869274
2.02267	0.96035	0.864983
2.02433	0.967026	0.864983
2.026	0.975132	0.872612
2.02767	0.986099	0.880718
2.02933	0.988007	0.883579
2.031	0.988483	0.889778
2.03267	0.990868	0.901222
2.03433	0.996113	0.911236
2.036	0.998497	0.914574
2.03767	0.99802	0.919819
2.03933	1.00327	0.929356
2.041	1.0128	0.939846
2.04267	1.02043	0.94986
2.04433	1.02186	0.958443
2.046	1.02663	0.962734
2.04767	1.04094	0.967979
2.04933	1.05762	0.9799
2.051	1.07145	0.994682
2.05267	1.08337	1.01042
2.05433	1.09625	1.02901
2.056	1.10483	1.05047
2.05767	1.11485	1.07479
2.05933	1.13153	1.09482
2.061	1.15299	1.1096
2.06267	1.1735	1.11818
2.06433	1.19638	1.12629
2.066	1.21975	1.14012
2.06767	1.23787	1.15395
2.06933	1.25217	1.1692
2.071	1.26648	1.18494
2.07267	1.28269	1.20878
2.07433	1.29557	1.23501
2.076	1.30415	1.25551
2.07767	1.31464	1.27029
2.07933	1.32322	1.28174
2.081	1.32656	1.29509
2.08267	1.33467	1.29938
2.08433	1.34706	1.29938
2.086	1.35946	1.297
2.08767	1.36423	1.297
2.08933	1.36518	1.29652
2.091	1.36471	1.29366
2.09267	1.3566	1.28841
2.09433	1.34277	1.27316
2.096	1.31893	1.24979
2.09767	1.28508	1.2145
2.09933	1.24121	1.16968
2.101	1.18589	1.10912
2.10267	1.11485	1.03617
2.10433	1.02472	0.95129
2.106	0.927925	0.863075
2.10767	0.831127	0.772953
2.10933	0.728607	0.678539
2.111	0.625134	0.578403
2.11267	0.528812	0.483513
2.11433	0.443459	0.397682
2.116	0.367165	0.322342
2.11767	0.305653	0.257015
2.11933	0.26083	0.207424
2.121	0.232697	0.184059
2.12267	0.221729	0.185013
2.12433	0.23365	0.209332
2.126	0.260353	0.246048
2.12767	0.294209	0.296593
2.12933	0.341415	0.355721
2.131	0.394344	0.424862
2.13267	0.452042	0.497818
2.13433	0.507832	0.570297
2.136	0.562668	0.643253
2.13767	0.613213	0.717163
2.13933	0.65279	0.796318
2.141	0.689983	0.872612
2.14267	0.723839	0.939846
2.14433	0.751019	0.999451
2.146	0.77343	1.05333
2.14767	0.795364	1.10006
2.14933	0.82016	1.13964
2.151	0.841141	1.17111
2.15267	0.853539	1.19877
2.15433	0.856876	1.22452
2.156	0.860691	1.25027
2.15767	0.867367	1.27316
2.15933	0.873089	1.28841
2.161	0.874996	1.29509
2.16267	0.878811	1.29795
2.16433	0.890255	1.30177
2.166	0.90456	1.30224
2.16767	0.91362	1.29604
2.16933	0.915527	1.28508
2.171	0.911713	1.27745
2.17267	0.901699	1.26934
2.17433	0.890732	1.25837
2.176	0.883102	1.24693
2.17767	0.881195	1.2393
2.17933	0.880718	1.24073
2.181	0.878811	1.25217
2.18267	0.883102	1.27077
2.18433	0.891685	1.29318
2.186	0.893116	1.32036
2.18767	0.88501	1.36042
2.18933	0.876904	1.41048
2.191	0.874043	1.46532
2.19267	0.871658	1.5316
2.19433	0.86689	1.61219
2.196	0.859261	1.71041
2.19767	0.851631	1.82486
2.19933	0.848293	1.9598
2.201	0.853062	2.11954
2.20267	0.854492	2.29836
2.20433	0.84877	2.49958
2.206	0.843525	2.72703
2.20767	0.841618	2.98262
2.20933	0.838757	3.26347
2.211	0.832558	3.56627
2.21267	0.829697	3.89719
2.21433	0.82922	4.25482
2.216	0.830173	4.63676
2.21767	0.83065	5.03492
2.21933	0.826836	5.44357
2.221	0.818729	5.86843
2.22267	0.807285	6.30426
2.22433	0.798702	6.74582
2.226	0.797272	7.17974
2.22767	0.798702	7.60412
2.22933	0.799656	8.01373
2.231	0.800133	8.40521
2.23267	0.803947	8.76713
2.23433	0.806332	9.09185
2.236	0.805378	9.37414
2.23767	0.798225	9.61065
2.23933	0.792503	9.80043
2.241	0.79155	9.9349
2.24267	0.794888	10.0145
2.24433	0.795364	10.0379
2.246	0.789642	10.0117
2.24767	0.787258	9.93156
2.24933	0.788689	9.80091
2.251	0.787735	9.62114
2.25267	0.781536	9.3956
2.25433	0.780106	9.12952
2.256	0.783443	8.8253
2.25767	0.780582	8.49819
2.25933	0.77486	8.14342
2.261	0.771046	7.76339
2.26267	0.766754	7.36666
2.26433	0.759602	6.96278
2.266	0.75388	6.55842
2.26767	0.752926	6.15311
2.26933	0.751495	5.75399
2.271	0.747204	5.36346
2.27267	0.745773	4.98724
2.27433	0.748634	4.6277
2.276	0.752926	4.28391
2.27767	0.757217	3.95346
2.27933	0.758648	3.6397
2.281	0.761032	3.35121
2.28267	0.762939	3.08847
2.28433	0.762463	2.8491
2.286	0.756741	2.62737
2.28767	0.750065	2.42376
2.28933	0.74482	2.24018
2.291	0.741005	2.07758
2.29267	0.739098	1.93071
2.29433	0.741005	1.79243
2.296	0.743389	1.66368
2.29767	0.740528	1.55067
2.29933	0.739098	1.45626
2.301	0.743866	1.37138
2.30267	0.745773	1.29318
2.30433	0.742912	1.22118
2.306	0.739574	1.16158
2.30767	0.741005	1.10912
2.30933	0.746727	1.06049
2.311	0.744343	1.00899
2.31267	0.737667	0.962257
2.31433	0.731468	0.925541
2.316	0.727177	0.898838
2.31767	0.725269	0.876904
2.31933	0.718594	0.853539
2.321	0.712872	0.835419
2.32267	0.706673	0.82159
2.32433	0.708103	0.810146
2.326	0.711441	0.798225
2.32767	0.710964	0.786781
2.32933	0.709057	0.779629
2.331	0.706196	0.772953
2.33267	0.705719	0.763416
2.33433	0.706196	0.753403
2.336	0.707626	0.742912
2.33767	0.706673	0.729084
2.33933	0.702858	0.716209
2.341	0.703812	0.710011
2.34267	0.706673	0.710011
2.34433	0.700474	0.708103
2.346	0.688553	0.705242
2.34767	0.679493	0.706196
2.34933	0.681877	0.709534
2.351	0.685215	0.705719
2.35267	0.685215	0.693798
2.35433	0.686169	0.6814
2.356	0.692368	0.675201
2.35767	0.699997	0.669003
2.35933	0.701427	0.662327
2.361	0.696659	0.658035
2.36267	0.691891	0.66185
2.36433	0.691891	0.671864
2.366	0.687122	0.676155
2.36767	0.680923	0.674725
2.36933	0.668526	0.667095
2.371	0.657558	0.66185
2.37267	0.65136	0.654697
2.37433	0.647545	0.646591
2.376	0.647545	0.643253
2.37767	0.648499	0.648499
2.37933	0.656128	0.65279
2.381	0.663757	0.655651
2.38267	0.665665	0.656128
2.38433	0.665665	0.652313
2.386	0.665188	0.643253
2.38767	0.661373	0.630379
2.38933	0.654697	0.620842
2.391	0.652313	0.61655
2.39267	0.65136	0.617504
2.39433	0.647545	0.619411
2.396	0.64373	0.618935
2.39767	0.641346	0.621796
2.39933	0.6423	0.628471
2.401	0.645638	0.630379
2.40267	0.649452	0.624657
2.40433	0.646591	0.616074
2.406	0.643253	0.613689
2.40767	0.643253	0.616074
2.40933	0.643253	0.616074
2.411	0.635624	0.612736
2.41267	0.627518	0.614643
2.41433	0.627041	0.624657
2.416	0.630856	0.632286
2.41767	0.635624	0.627518
2.41933	0.637531	0.620842
2.421	0.638008	0.621319
2.42267	0.637531	0.618935
2.42433	0.639439	0.612736
2.426	0.64373	0.607014
2.42767	0.639439	0.606537
2.42933	0.634193	0.603199
2.431	0.631809	0.59557
2.43267	0.633717	0.594139
2.43433	0.63467	0.59557
2.436	0.631809	0.597477
2.43767	0.630379	0.593662
2.43933	0.629425	0.591278
2.441	0.632286	0.595093
2.44267	0.640392	0.596523
2.44433	0.644684	0.592232
2.446	0.641823	0.586987
2.44767	0.638008	0.589371
2.44933	0.638962	0.597
2.451	0.6423	0.597477
2.45267	0.636578	0.592232
2.45433	0.628471	0.588417
2.456	0.623226	0.589371
2.45767	0.626564	0.590324
2.45933	0.629425	0.589848
2.461	0.62418	0.588417
2.46267	0.617504	0.587463
2.46433	0.613689	0.593662
2.466	0.611782	0.596046
2.46767	0.608444	0.594139
2.46933	0.605106	0.589848
2.471	0.606537	0.590324
2.47267	0.607967	0.590801
2.47433	0.608444	0.586987
2.476	0.608921	0.584126
2.47767	0.608921	0.581264
2.47933	0.608444	0.579834
2.481	0.60463	0.578403
2.48267	0.603676	0.578403
2.48433	0.607014	0.575066
2.486	0.611782	0.56839
2.48767	0.610828	0.565052
2.48933	0.60463	0.566959
2.491	0.603199	0.573635
2.49267	0.604153	0.57888
2.49433	0.600338	0.582695
2.496	0.592709	0.586033
2.49767	0.589371	0.587463
2.49933	0.592232	0.58651
2.501	0.593185	0.581264
2.50267	0.593662	0.57888
2.50433	0.596046	0.582218
2.506	0.601292	0.592709
2.50767	0.607491	0.603676
2.50933	0.610352	0.610352
2.511	0.607967	0.616074
2.51267	0.602722	0.620365
2.51433	0.598431	0.625134
2.516	0.596523	0.629425
2.51767	0.592709	0.629902
2.51933	0.589371	0.627518
2.521	0.581264	0.624657
2.52267	0.574112	0.62418
2.52433	0.56982	0.626564
2.526	0.566483	0.630379
2.52767	0.567436	0.636578
2.52933	0.568867	0.647068
2.531	0.571728	0.660896
2.53267	0.575066	0.678062
2.53433	0.576973	0.693798
2.536	0.575542	0.70858
2.53767	0.570774	0.725269
2.53933	0.565052	0.749111
2.541	0.568867	0.776291
2.54267	0.575542	0.798702
2.54433	0.578403	0.814438
2.546	0.578403	0.828743
2.54767	0.57745	0.854492
2.54933	0.578403	0.882626
2.551	0.574589	0.912666
2.55267	0.56839	0.948429
2.55433	0.562191	0.997066
2.556	0.560284	1.05429
2.55767	0.562191	1.10912
2.55933	0.566006	1.1673
2.561	0.56839	1.23405
2.56267	0.567913	1.30749
2.56433	0.565529	1.38998
2.566	0.564575	1.48296
2.56767	0.563622	1.59121
2.56933	0.56076	1.71137
2.571	0.558376	1.8425
2.57267	0.557423	1.98984
2.57433	0.560284	2.15149
2.576	0.562668	2.32506
2.57767	0.564575	2.51055
2.57933	0.562191	2.707
2.581	0.558853	2.9192
2.58267	0.561237	3.14093
2.58433	0.566006	3.37172
2.586	0.568867	3.61109
2.58767	0.566483	3.86095
2.58933	0.565052	4.12321
2.591	0.567436	4.39167
2.59267	0.570297	4.66442
2.59433	0.566959	4.93336
2.596	0.559807	5.19848
2.59767	0.555515	5.45883
2.59933	0.552654	5.71299
2.601	0.549793	5.95284
2.60267	0.545979	6.18219
2.60433	0.544548	6.40678
2.606	0.545979	6.62518
2.60767	0.54884	6.82688
2.60933	0.54884	7.00426
2.611	0.543118	7.15923
2.61267	0.535965	7.29561
2.61433	0.536919	7.40576
2.616	0.540257	7.48396
2.61767	0.543594	7.53069
2.61933	0.54884	7.54786
2.621	0.55933	7.53736
2.62267	0.561714	7.49111
2.62433	0.554085	7.42006
2.626	0.548363	7.32183
2.62767	0.549316	7.20024
2.62933	0.545502	7.05385
2.631	0.540257	6.8903
2.63267	0.545979	6.71196
2.63433	0.558853	6.51169
2.636	0.55933	6.29139
2.63767	0.548363	6.05583
2.63933	0.544548	5.81408
2.641	0.545025	5.56612
2.64267	0.544071	5.31387
2.64433	0.54121	5.05447
2.646	0.54121	4.7965
2.64767	0.542641	4.54044
2.64933	0.542641	4.29296
2.651	0.542164	4.04263
2.65267	0.537395	3.79181
2.65433	0.529766	3.54958
2.656	0.526428	3.32403
2.65767	0.524998	3.11136
2.65933	0.525475	2.90346
2.661	0.524521	2.70367
2.66267	0.523567	2.51389
2.66433	0.517845	2.3365
2.666	0.511646	2.16484
2.66767	0.510693	2.00224
2.66933	0.511169	1.85442
2.671	0.511169	1.72377
2.67267	0.513554	1.6098
2.67433	0.521183	1.50204
2.676	0.527382	1.40381
2.67767	0.526905	1.30987
2.67933	0.519752	1.22261
2.681	0.517368	1.14107
2.68267	0.522614	1.06668
2.68433	0.525951	1.00327
2.686	0.525475	0.945091
2.68767	0.527382	0.897884
2.68933	0.533581	0.855923
2.691	0.536919	0.823975
2.69267	0.532627	0.792503
2.69433	0.529766	0.759125
2.696	0.529289	0.730515
2.69767	0.528812	0.70715
2.69933	0.528812	0.684738
2.701	0.527382	0.658035
2.70267	0.520229	0.63467
2.70433	0.510216	0.618935
2.706	0.505447	0.608921
2.70767	0.504017	0.598431
2.70933	0.505447	0.587463
2.711	0.506878	0.576973
2.71267	0.511646	0.566483
2.71433	0.513077	0.557899
2.716	0.5126	0.551701
2.71767	0.5126	0.544548
2.71933	0.506878	0.534058
2.721	0.495434	0.526428
2.72267	0.485897	0.521183
2.72433	0.488758	0.515938
2.726	0.495911	0.507355
2.72767	0.495911	0.501633
2.72933	0.494957	0.501633
2.731	0.500679	0.506401
2.73267	0.513554	0.509739
2.73433	0.520706	0.508308
2.736	0.52166	0.504971
2.73767	0.524521	0.502586
2.73933	0.528812	0.501633
2.741	0.529289	0.498772
2.74267	0.52166	0.494957
2.74433	0.515461	0.490665
2.746	0.508785	0.490665
2.74767	0.500679	0.495434
2.74933	0.496387	0.500202
2.751	0.497818	0.498295
2.75267	0.500202	0.495434
2.75433	0.501156	0.495911
2.756	0.505447	0.496387
2.75767	0.5126	0.489712
2.75933	0.514984	0.480652
2.761	0.5126	0.476837
2.76267	0.510216	0.478745
2.76433	0.509262	0.483036
2.766	0.507355	0.484467
2.76767	0.506401	0.486851
2.76933	0.508785	0.490189
2.771	0.510693	0.491619
2.77267	0.509262	0.488758
2.77433	0.508785	0.482559
2.776	0.506878	0.476837
2.77767	0.498772	0.470161
2.77933	0.487804	0.463009
2.781	0.487804	0.461578
2.78267	0.49448	0.463009
2.78433	0.496387	0.463009
2.786	0.492573	0.463009
2.78767	0.489235	0.466347
2.78933	0.492096	0.472546
2.791	0.490665	0.475407
2.79267	0.48399	0.475407
2.79433	0.475407	0.475883
2.796	0.472069	0.470161
2.79767	0.475883	0.461102
2.79933	0.47636	0.45681
2.801	0.468254	0.454903
2.80267	0.463486	0.453472
2.80433	0.461578	0.455379
2.806	0.464439	0.463009
2.80767	0.468731	0.469208
2.80933	0.471592	0.468731
2.811	0.477314	0.46587
2.81267	0.480175	0.463009
2.81433	0.486374	0.461578
2.816	0.489235	0.461102
2.81767	0.489712	0.461578
2.81933	0.489712	0.462055
2.821	0.487328	0.464439
2.82267	0.483513	0.470638
2.82433	0.482082	0.47636
2.826	0.483513	0.47493
2.82767	0.481606	0.473976
2.82933	0.475883	0.473499
2.831	0.473976	0.472546
2.83267	0.477314	0.472546
2.83433	0.475407	0.470638
2.836	0.472546	0.469208
2.83767	0.472069	0.467777
2.83933	0.480652	0.469208
2.841	0.484943	0.467777
2.84267	0.484943	0.464439
2.84433	0.48399	0.463009
2.846	0.480175	0.464916
2.84767	0.477791	0.469208
2.84933	0.475407	0.4673
2.851	0.477791	0.46587
2.85267	0.480175	0.464916
2.85433	0.482559	0.463486
2.856	0.484467	0.462532
2.85767	0.487328	0.459194
2.85933	0.487804	0.459671
2.861	0.487804	0.461102
2.86267	0.487804	0.460148
2.86433	0.490665	0.459194
2.866	0.49448	0.461578
2.86767	0.49305	0.461102
2.86933	0.48542	0.456333
2.871	0.475883	0.450134
2.87267	0.473022	0.44632
2.87433	0.470638	0.440121
2.876	0.468254	0.432014
2.87767	0.466824	0.425816
2.87933	0.466347	0.425339
2.881	0.468254	0.427246
2.88267	0.467777	0.430584
2.88433	0.468254	0.435829
2.886	0.469208	0.435352
2.88767	0.470638	0.432968
2.88933	0.470161	0.430107
2.891	0.468731	0.42963
2.89267	0.46587	0.425816
2.89433	0.459194	0.419617
2.896	0.453949	0.415802
2.89767	0.454903	0.419617
2.89933	0.462055	0.430107
2.901	0.467777	0.437737
2.90267	0.469208	0.440121
2.90433	0.469208	0.442982
2.906	0.468254	0.454426
2.90767	0.466347	0.462532
2.90933	0.463009	0.457287
2.911	0.460148	0.445843
2.91267	0.457287	0.442028
2.91433	0.460625	0.444412
2.916	0.464916	0.444889
2.91767	0.466824	0.442028
2.91933	0.464439	0.442982
2.921	0.459671	0.448704
2.92267	0.458241	0.454426
2.92433	0.458241	0.456333
2.926	0.461578	0.452995
2.92767	0.463009	0.446796
2.92933	0.466824	0.439167
2.931	0.472069	0.435829
2.93267	0.481606	0.435352
2.93433	0.485897	0.433922
2.936	0.481606	0.42963
2.93767	0.472069	0.427246
2.93933	0.467777	0.432491
2.941	0.472069	0.440598
2.94267	0.472069	0.443459
2.94433	0.465393	0.443935
2.946	0.460625	0.448227
2.94767	0.464439	0.455856
2.94933	0.466824	0.460625
2.951	0.462055	0.458241
2.95267	0.460148	0.452042
2.95433	0.464439	0.445366
2.956	0.466347	0.444889
2.95767	0.465393	0.448704
2.95933	0.463009	0.450134
2.961	0.457764	0.44632
2.96267	0.449657	0.445843
2.96433	0.444412	0.44632
2.966	0.445843	0.442505
2.96767	0.451088	0.435352
2.96933	0.452042	0.431061
2.971	0.455856	0.429153
2.97267	0.462055	0.42963
2.97433	0.467777	0.431538
2.976	0.468254	0.432014
2.97767	0.463963	0.42963
2.97933	0.45681	0.428677
2.981	0.452995	0.432968
2.98267	0.452995	0.43869
2.98433	0.449181	0.442505
2.986	0.443459	0.440121
2.98767	0.43869	0.431538
2.98933	0.443459	0.423908
2.991	0.448704	0.417709
2.99267	0.44775	0.409603
2.99433	0.445366	0.400066
2.996	0.444889	0.394344
2.99767	0.446796	0.397682
2.99933	0.444889	0.401497
3.001	0.441551	0.40102
3.00267	0.439644	0.398159
3.00433	0.439644	0.400066
3.006	0.441551	0.41008
3.00767	0.445366	0.418663
3.00933	0.451565	0.421047
3.011	0.452518	0.419617
3.01267	0.454903	0.422478
3.01433	0.45681	0.426769
3.016	0.461578	0.430107
3.01767	0.462532	0.431538
3.01933	0.457287	0.431061
3.021	0.450134	0.432014
3.02267	0.442505	0.434875
3.02433	0.439167	0.438213
3.026	0.435352	0.436306
3.02767	0.436783	0.432968
3.02933	0.439167	0.433445
3.031	0.439644	0.434399
3.03267	0.438213	0.429153
3.03433	0.434399	0.421524
3.036	0.431538	0.414848
3.03767	0.42963	0.413418
3.03933	0.431538	0.414848
3.041	0.441551	0.420094
3.04267	0.451565	0.423431
3.04433	0.455856	0.425339
3.046	0.453949	0.424385
3.04767	0.452518	0.422478
3.04933	0.451088	0.418186
3.051	0.448704	0.412464
3.05267	0.443935	0.404358
3.05433	0.439167	0.39959
3.056	0.437737	0.403881
3.05767	0.433922	0.411034
3.05933	0.432491	0.417233
3.061	0.430107	0.421524
3.06267	0.4282	0.430107
3.06433	0.429153	0.440121
3.066	0.432491	0.442982
3.06767	0.431538	0.437737
3.06933	0.425816	0.429153
3.071	0.421524	0.421047
3.07267	0.422955	0.41151
3.07433	0.426292	0.402927
3.076	0.424385	0.393867
3.07767	0.417709	0.387192
3.07933	0.411034	0.385761
3.081	0.405788	0.392437
3.08267	0.404835	0.398159
3.08433	0.404358	0.401497
3.086	0.404835	0.403881
3.08767	0.41151	0.405312
3.08933	0.421047	0.408649
3.091	0.431061	0.409603
3.09267	0.435352	0.411034
3.09433	0.441551	0.408649
3.096	0.44775	0.404835
3.09767	0.451565	0.402927
3.09933	0.449657	0.401974
3.101	0.442982	0.398636
3.10267	0.436306	0.394821
3.10433	0.426292	0.391006
3.106	0.418186	0.391006
3.10767	0.413418	0.39196
3.10933	0.411987	0.39196
3.111	0.412464	0.389099
3.11267	0.410557	0.390053
3.11433	0.406265	0.395775
3.116	0.404835	0.40102
3.11767	0.403404	0.403881
3.11933	0.402451	0.400543
3.121	0.39959	0.398159
3.12267	0.403404	0.396729
3.12433	0.415325	0.396252
3.126	0.425339	0.395298
3.12767	0.433445	0.396252
3.12933	0.43869	0.397682
3.131	0.443935	0.397682
3.13267	0.445843	0.39959
3.13433	0.442505	0.402451
3.136	0.439167	0.402451
3.13767	0.432968	0.399113
3.13933	0.427723	0.401497
3.141	0.429153	0.407219
3.14267	0.431538	0.407696
3.14433	0.430107	0.405788
3.146	0.422001	0.403881
3.14767	0.419617	0.404358
3.14933	0.421047	0.403881
3.151	0.421047	0.400543
3.15267	0.415325	0.394821
3.15433	0.41151	0.389576
3.156	0.415325	0.386715
3.15767	0.418186	0.389099
3.15933	0.418186	0.389576
3.161	0.41151	0.389099
3.16267	0.411034	0.390053
3.16433	0.411987	0.388145
3.166	0.411034	0.391006
3.16767	0.407219	0.393867
3.16933	0.404358	0.396252
3.171	0.404358	0.399113
3.17267	0.406742	0.403404
3.17433	0.41151	0.407696
3.176	0.414848	0.406265
3.17767	0.417233	0.401497
3.17933	0.419617	0.399113
3.181	0.422955	0.39959
3.18267	0.424385	0.39959
3.18433	0.422001	0.395775
3.186	0.418186	0.392914
3.18767	0.415802	0.389576
3.18933	0.416756	0.387192
3.191	0.420094	0.384808
3.19267	0.417709	0.381947
3.19433	0.41151	0.383854
3.196	0.408173	0.382423
3.19767	0.413418	0.381947
3.19933	0.419617	0.38147
3.201	0.422001	0.38147
3.20267	0.424385	0.3829
3.20433	0.431061	0.383854
3.206	0.43869	0.389099
3.20767	0.437737	0.393867
3.20933	0.432491	0.39196
3.211	0.429153	0.386715
3.21267	0.429153	0.382423
3.21433	0.429153	0.384808
3.216	0.426769	0.385761
3.21767	0.426769	0.383377
3.21933	0.422955	0.3829
3.221	0.416756	0.385761
3.22267	0.412941	0.385284
3.22433	0.41008	0.381947
3.226	0.408173	0.382423
3.22767	0.406265	0.386238
3.22933	0.41151	0.388145
3.231	0.418186	0.384808
3.23267	0.424862	0.386715
3.23433	0.427246	0.389099
3.236	0.421524	0.386715
3.23767	0.413418	0.38147
3.23933	0.404835	0.3829
3.241	0.401497	0.389099
3.24267	0.393391	0.39196
3.24433	0.388622	0.39053
3.246	0.389576	0.384808
3.24767	0.396252	0.383854
3.24933	0.401974	0.385284
3.251	0.40102	0.385761
3.25267	0.399113	0.3829
3.25433	0.396252	0.380993
3.256	0.398159	0.385761
3.25767	0.400543	0.388145
3.25933	0.39959	0.388145
3.261	0.395298	0.383377
3.26267	0.39196	0.380993
3.26433	0.39196	0.38147
3.266	0.392437	0.385284
3.26767	0.39196	0.388622
3.26933	0.391006	0.386238
3.271	0.393391	0.389576
3.27267	0.394821	0.394344
3.27433	0.394821	0.398159
3.276	0.395298	0.394344
3.27767	0.394344	0.389099
3.27933	0.392437	0.388145
3.281	0.390053	0.389099
3.28267	0.392437	0.391483
3.28433	0.394821	0.387669
3.286	0.393391	0.379086
3.28767	0.391483	0.372887
3.28933	0.392914	0.372887
3.291	0.397205	0.374317
3.29267	0.397682	0.370502
3.29433	0.395298	0.366688
3.296	0.391006	0.373364
3.29767	0.387192	0.38147
3.29933	0.386238	0.3829
3.301	0.386715	0.378609
3.30267	0.385284	0.372887
3.30433	0.384331	0.371456
3.306	0.385284	0.366211
3.30767	0.386238	0.360012
3.30933	0.377655	0.357151
3.311	0.370026	0.356674
3.31267	0.367165	0.358582
3.31433	0.37241	0.361919
3.316	0.380039	0.367165
3.31767	0.383377	0.37241
3.31933	0.389576	0.376701
3.321	0.391006	0.377655
3.32267	0.394821	0.378132
3.32433	0.395775	0.383377
3.326	0.390053	0.385761
3.32767	0.382423	0.380039
3.32933	0.376701	0.374794
3.331	0.379086	0.376225
[truncated: 4,007 more rows]

## Sheet: ED Fig. 5g
Time (min):	ATP + GTP	ATP + GTP + VnOptS
0.001	0.220776	0.207901
0.00266667	0.222683	0.2141
0.00433333	0.216961	0.218868
0.006	0.210285	0.220299
0.00766667	0.206947	0.21553
0.00933333	0.209808	0.211716
0.011	0.208855	0.208855
0.0126667	0.204563	0.200748
0.0143333	0.203133	0.193119
0.016	0.210285	0.191212
0.0176667	0.220776	0.194073
0.0193333	0.226498	0.192642
0.021	0.229359	0.189304
0.0226667	0.228882	0.192165
0.0243333	0.229359	0.199795
0.026	0.226498	0.200748
0.0276667	0.220299	0.198364
0.0293333	0.215054	0.204086
0.031	0.209808	0.213623
0.0326667	0.209808	0.2141
0.0343333	0.212193	0.209332
0.036	0.216007	0.210285
0.0376667	0.218868	0.213623
0.0393333	0.219822	0.213623
0.041	0.22316	0.206947
0.0426667	0.229359	0.202179
0.0443333	0.235558	0.202656
0.046	0.236988	0.202656
0.0476667	0.230312	0.201225
0.0493333	0.220299	0.198841
0.051	0.213623	0.197887
0.0526667	0.210285	0.203609
0.0543333	0.206947	0.210285
0.056	0.209332	0.213623
0.0576667	0.21553	0.212193
0.0593333	0.227451	0.20647
0.061	0.234127	0.20504
0.0626667	0.234127	0.205517
0.0643333	0.229359	0.203133
0.066	0.221729	0.200748
0.0676667	0.215054	0.20504
0.0693333	0.203133	0.214577
0.071	0.197887	0.224113
0.0726667	0.196457	0.226021
0.0743333	0.196457	0.225067
0.076	0.199318	0.218868
0.0776667	0.208378	0.210762
0.0793333	0.220299	0.208855
0.081	0.225544	0.210285
0.0826667	0.22459	0.213146
0.0843333	0.226021	0.212669
0.086	0.225067	0.213623
0.0876667	0.216484	0.217915
0.0893333	0.209808	0.218868
0.091	0.210285	0.212669
0.0926667	0.216961	0.202656
0.0943333	0.222683	0.200748
0.096	0.225067	0.206947
0.0976667	0.228405	0.211239
0.0993333	0.226974	0.209808
0.101	0.218391	0.210285
0.102667	0.210762	0.214577
0.104333	0.205994	0.218391
0.106	0.204563	0.216961
0.107667	0.205517	0.215054
0.109333	0.2141	0.216484
0.111	0.222683	0.216007
0.112667	0.222683	0.215054
0.114333	0.217915	0.2141
0.116	0.2141	0.215054
0.117667	0.210762	0.209808
0.119333	0.202179	0.205517
0.121	0.197887	0.205517
0.122667	0.199318	0.20504
0.124333	0.201225	0.199318
0.126	0.20504	0.190735
0.127667	0.210285	0.192165
0.129333	0.214577	0.19455
0.131	0.210285	0.193596
0.132667	0.207901	0.191212
0.134333	0.208855	0.195026
0.136	0.210285	0.205517
0.137667	0.207901	0.213623
0.139333	0.204086	0.217915
0.141	0.204086	0.221729
0.142667	0.205517	0.225067
0.144333	0.203609	0.225544
0.146	0.198841	0.22459
0.147667	0.197411	0.226498
0.149333	0.198841	0.225544
0.151	0.200272	0.22316
0.152667	0.202179	0.222683
0.154333	0.206947	0.22316
0.156	0.209808	0.220299
0.157667	0.209332	0.213623
0.159333	0.213146	0.209808
0.161	0.219822	0.209808
0.162667	0.220776	0.209808
0.164333	0.218868	0.209808
0.166	0.215054	0.209332
0.167667	0.216007	0.205994
0.169333	0.214577	0.204563
0.171	0.2141	0.20647
0.172667	0.214577	0.210762
0.174333	0.216484	0.215054
0.176	0.216961	0.216007
0.177667	0.21553	0.216007
0.179333	0.212193	0.2141
0.181	0.207424	0.2141
0.182667	0.204563	0.213623
0.184333	0.203609	0.212193
0.186	0.203609	0.212193
0.187667	0.202179	0.214577
0.189333	0.197411	0.21553
0.191	0.19455	0.213623
0.192667	0.193596	0.209808
0.194333	0.19455	0.204086
0.196	0.197887	0.202656
0.197667	0.201702	0.204086
0.199333	0.208855	0.207901
0.201	0.2141	0.206947
0.202667	0.2141	0.201225
0.204333	0.211239	0.198841
0.206	0.203133	0.200272
0.207667	0.191689	0.203609
0.209333	0.182629	0.202179
0.211	0.175476	0.200272
0.212667	0.176907	0.207901
0.214333	0.17643	0.215054
0.216	0.179291	0.21553
0.217667	0.189304	0.209808
0.219333	0.202179	0.205994
0.221	0.211716	0.206947
0.222667	0.213146	0.210285
0.224333	0.216484	0.216007
0.226	0.224113	0.216961
0.227667	0.23222	0.218868
0.229333	0.229836	0.223637
0.231	0.226021	0.225067
0.232667	0.223637	0.216484
0.234333	0.22316	0.201702
0.236	0.220776	0.195026
0.237667	0.2141	0.19598
0.239333	0.207901	0.195503
0.241	0.20647	0.19455
0.242667	0.207901	0.199795
0.244333	0.209332	0.210285
0.246	0.207901	0.216961
0.247667	0.204563	0.221252
0.249333	0.204086	0.224113
0.251	0.201225	0.226974
0.252667	0.200748	0.226498
0.254333	0.198841	0.225067
0.256	0.197887	0.220776
0.257667	0.199795	0.211716
0.259333	0.205517	0.205517
0.261	0.209332	0.203133
0.262667	0.215054	0.204086
0.264333	0.220299	0.202656
0.266	0.219822	0.201702
0.267667	0.219822	0.203133
0.269333	0.222683	0.207424
0.271	0.226974	0.212193
0.272667	0.220776	0.212193
0.274333	0.212669	0.209332
0.276	0.214577	0.20647
0.277667	0.216007	0.20647
0.279333	0.211716	0.20647
0.281	0.209808	0.209332
0.282667	0.212669	0.215054
0.284333	0.220299	0.216484
0.286	0.225544	0.219345
0.287667	0.229836	0.224113
0.289333	0.230312	0.230789
0.291	0.22459	0.227451
0.292667	0.220776	0.220299
0.294333	0.218391	0.219822
0.296	0.215054	0.222206
0.297667	0.211716	0.220299
0.299333	0.209808	0.211716
0.301	0.212669	0.205517
0.302667	0.2141	0.202656
0.304333	0.212669	0.204563
0.306	0.209808	0.20504
0.307667	0.208855	0.203609
0.309333	0.214577	0.203133
0.311	0.224113	0.206947
0.312667	0.231266	0.212669
0.314333	0.233173	0.212193
0.316	0.232697	0.211716
0.317667	0.235558	0.211716
0.319333	0.238895	0.211239
0.321	0.235081	0.211239
0.322667	0.227928	0.213623
0.324333	0.22316	0.216007
0.326	0.22316	0.217915
0.327667	0.217915	0.217915
0.329333	0.211239	0.220299
0.331	0.208855	0.219822
0.332667	0.212193	0.216961
0.334333	0.217915	0.215054
0.336	0.22316	0.216961
0.337667	0.226498	0.221252
0.339333	0.225544	0.221252
0.341	0.221252	0.218391
0.342667	0.217438	0.213146
0.344333	0.213146	0.210285
0.346	0.210762	0.212193
0.347667	0.212669	0.216007
0.349333	0.216484	0.216484
0.351	0.22459	0.2141
0.352667	0.23222	0.216484
0.354333	0.235558	0.222683
0.356	0.233173	0.22316
0.357667	0.231743	0.217438
0.359333	0.233173	0.215054
0.361	0.232697	0.217438
0.362667	0.226021	0.220776
0.364333	0.21553	0.217438
0.366	0.210285	0.211716
0.367667	0.207901	0.208378
0.369333	0.20647	0.211239
0.371	0.201225	0.215054
0.372667	0.198364	0.210762
0.374333	0.202179	0.204086
0.376	0.211239	0.202656
0.377667	0.217438	0.207424
0.379333	0.215054	0.211239
0.381	0.209332	0.214577
0.382667	0.20504	0.222683
0.384333	0.20504	0.23365
0.386	0.201225	0.240803
0.387667	0.195503	0.243664
0.389333	0.191212	0.243187
0.391	0.188351	0.243187
0.392667	0.189304	0.24271
0.394333	0.188351	0.24271
0.396	0.187397	0.244617
0.397667	0.18549	0.245571
0.399333	0.190735	0.242233
0.401	0.202656	0.238895
0.402667	0.212669	0.237465
0.404333	0.219345	0.236034
0.406	0.219822	0.23222
0.407667	0.217438	0.228882
0.409333	0.213623	0.229359
0.411	0.211239	0.227451
0.412667	0.207424	0.226498
0.414333	0.202179	0.22316
0.416	0.202656	0.214577
0.417667	0.210285	0.208378
0.419333	0.216484	0.209808
0.421	0.21553	0.216484
0.422667	0.209808	0.218391
0.424333	0.203609	0.220299
0.426	0.204563	0.22459
0.427667	0.205517	0.229359
0.429333	0.202656	0.230789
0.431	0.199318	0.225067
0.432667	0.203133	0.218391
0.434333	0.212669	0.213146
0.436	0.221729	0.213623
0.437667	0.22459	0.213146
0.439333	0.226021	0.209808
0.441	0.230789	0.205994
0.442667	0.235558	0.205994
0.444333	0.236988	0.210285
0.446	0.227451	0.216484
0.447667	0.216484	0.216961
0.449333	0.212669	0.213146
0.451	0.218391	0.211716
0.452667	0.225544	0.2141
0.454333	0.226974	0.216961
0.456	0.226974	0.213146
0.457667	0.23222	0.209808
0.459333	0.236511	0.208378
0.461	0.231266	0.209332
0.462667	0.220299	0.207424
0.464333	0.211716	0.204563
0.466	0.209332	0.204086
0.467667	0.210762	0.208855
0.469333	0.213623	0.215054
0.471	0.216961	0.222206
0.472667	0.222206	0.226498
0.474333	0.226974	0.228882
0.476	0.229836	0.231743
0.477667	0.231266	0.236034
0.479333	0.230789	0.238895
0.481	0.226498	0.236988
0.482667	0.224113	0.236988
0.484333	0.227451	0.237465
0.486	0.229836	0.238419
0.487667	0.229359	0.236988
0.489333	0.223637	0.232697
0.491	0.219345	0.228882
0.492667	0.212669	0.225067
0.494333	0.207424	0.226021
0.496	0.202179	0.228405
0.497667	0.199795	0.23222
0.499333	0.202656	0.237465
0.501	0.208855	0.24128
0.502667	0.213146	0.24128
0.504333	0.212669	0.237942
0.506	0.209808	0.23222
0.507667	0.207901	0.225067
0.509333	0.209332	0.220299
0.511	0.213623	0.221252
0.512667	0.218868	0.226021
0.514333	0.223637	0.228882
0.516	0.227928	0.229359
0.517667	0.229359	0.230789
0.519333	0.227451	0.234604
0.521	0.221252	0.236511
0.522667	0.212193	0.236511
0.524333	0.206947	0.235081
0.526	0.209332	0.23365
0.527667	0.2141	0.229359
0.529333	0.216007	0.225544
0.531	0.215054	0.221252
0.532667	0.217438	0.216961
0.534333	0.219345	0.212193
0.536	0.221729	0.214577
0.537667	0.220776	0.223637
0.539333	0.223637	0.227928
0.541	0.229359	0.227928
0.542667	0.236988	0.229836
0.544333	0.24128	0.238419
0.546	0.236988	0.240803
0.547667	0.230789	0.235558
0.549333	0.227451	0.227451
0.551	0.229836	0.223637
0.552667	0.230312	0.223637
0.554333	0.228405	0.223637
0.556	0.226021	0.223637
0.557667	0.228882	0.225544
0.559333	0.232697	0.229359
0.561	0.232697	0.233173
0.562667	0.231743	0.235558
0.564333	0.234127	0.234127
0.566	0.239372	0.226974
0.567667	0.241756	0.218391
0.569333	0.240326	0.21553
0.571	0.237942	0.214577
0.572667	0.235558	0.2141
0.574333	0.23365	0.211239
0.576	0.234127	0.213623
0.577667	0.236988	0.218391
0.579333	0.236511	0.221252
0.581	0.233173	0.223637
0.582667	0.230312	0.223637
0.584333	0.230312	0.221252
0.586	0.230789	0.219822
0.587667	0.228882	0.218868
0.589333	0.227928	0.217438
0.591	0.232697	0.214577
0.592667	0.235558	0.213623
0.594333	0.237465	0.218868
0.596	0.238895	0.225067
0.597667	0.242233	0.23222
0.599333	0.244617	0.236988
0.601	0.242233	0.239372
0.602667	0.241756	0.236511
0.604333	0.238419	0.231266
0.606	0.235081	0.226974
0.607667	0.228405	0.221729
0.609333	0.227928	0.217438
0.611	0.230789	0.218391
0.612667	0.228882	0.223637
0.614333	0.225544	0.227451
0.616	0.223637	0.226021
0.617667	0.226974	0.225544
0.619333	0.230312	0.225067
0.621	0.231743	0.226498
0.622667	0.232697	0.226021
0.624333	0.236988	0.22459
0.626	0.245094	0.226021
0.627667	0.248909	0.226974
0.629333	0.246525	0.226021
0.631	0.24271	0.225544
0.632667	0.243187	0.222683
0.634333	0.244141	0.224113
0.636	0.236988	0.228405
0.637667	0.229359	0.231266
0.639333	0.225067	0.229836
0.641	0.222206	0.220299
0.642667	0.219822	0.217438
0.644333	0.222206	0.217915
0.646	0.231743	0.217915
0.647667	0.236511	0.216961
0.649333	0.238419	0.219345
0.651	0.239849	0.224113
0.652667	0.242233	0.22316
0.654333	0.236988	0.220299
0.656	0.227928	0.213146
0.657667	0.224113	0.208855
0.659333	0.227451	0.209808
0.661	0.228882	0.2141
0.662667	0.225544	0.221729
0.664333	0.222683	0.226974
0.666	0.226021	0.229359
0.667667	0.232697	0.228405
0.669333	0.232697	0.227928
0.671	0.229836	0.228882
0.672667	0.229836	0.227928
0.674333	0.234604	0.222683
0.676	0.238419	0.220776
0.677667	0.240803	0.221729
0.679333	0.239849	0.221252
0.681	0.237465	0.218868
0.682667	0.236511	0.217438
0.684333	0.238895	0.218868
0.686	0.238419	0.220776
0.687667	0.227928	0.218391
0.689333	0.224113	0.213146
0.691	0.228405	0.209332
0.692667	0.234604	0.207424
0.694333	0.234127	0.207424
0.696	0.231743	0.207901
0.697667	0.231266	0.213146
0.699333	0.227451	0.21553
0.701	0.223637	0.213623
0.702667	0.222206	0.207901
0.704333	0.222683	0.203609
0.706	0.22316	0.201702
0.707667	0.228405	0.202656
0.709333	0.238419	0.202656
0.711	0.247478	0.205994
0.712667	0.248432	0.210285
0.714333	0.244141	0.212669
0.716	0.238895	0.211239
0.717667	0.237942	0.211239
0.719333	0.238419	0.216007
0.721	0.23365	0.221729
0.722667	0.223637	0.226021
0.724333	0.218391	0.231266
0.726	0.221252	0.236034
0.727667	0.222206	0.235558
0.729333	0.216961	0.237465
0.731	0.213623	0.236034
0.732667	0.222683	0.234127
0.734333	0.23222	0.231266
0.736	0.23222	0.231743
0.737667	0.22459	0.232697
0.739333	0.217438	0.229359
0.741	0.213146	0.22459
0.742667	0.209808	0.221729
0.744333	0.208855	0.219822
0.746	0.211239	0.219822
0.747667	0.217915	0.220776
0.749333	0.227928	0.220299
0.751	0.239372	0.22459
0.752667	0.247955	0.229359
0.754333	0.247955	0.23222
0.756	0.241756	0.230312
0.757667	0.235558	0.228405
0.759333	0.236511	0.226974
0.761	0.234604	0.22459
0.762667	0.230312	0.223637
0.764333	0.227451	0.22459
0.766	0.232697	0.222683
0.767667	0.240803	0.218868
0.769333	0.246048	0.221729
0.771	0.248909	0.224113
0.772667	0.248909	0.219345
0.774333	0.252247	0.212669
0.776	0.253201	0.212669
0.777667	0.249386	0.216484
0.779333	0.239849	0.216961
0.781	0.231743	0.217438
0.782667	0.228405	0.222683
0.784333	0.230312	0.222683
0.786	0.235558	0.220299
0.787667	0.239849	0.22316
0.789333	0.243664	0.225544
0.791	0.246525	0.221252
0.792667	0.247002	0.216007
0.794333	0.240326	0.219822
0.796	0.23365	0.229836
0.797667	0.226498	0.229359
0.799333	0.221729	0.221729
0.801	0.219345	0.217438
0.802667	0.218868	0.219822
0.804333	0.221729	0.221252
0.806	0.222206	0.216007
0.807667	0.22459	0.210762
0.809333	0.228405	0.213146
0.811	0.233173	0.217915
0.812667	0.234127	0.217915
0.814333	0.228405	0.212193
0.816	0.226498	0.205517
0.817667	0.230789	0.201225
0.819333	0.23365	0.201225
0.821	0.230789	0.206947
0.822667	0.231743	0.213623
0.824333	0.240326	0.220299
0.826	0.246525	0.226974
0.827667	0.244141	0.237942
0.829333	0.235081	0.244617
0.831	0.228882	0.241756
0.832667	0.226021	0.234604
0.834333	0.224113	0.229836
0.836	0.22316	0.226498
0.837667	0.225067	0.22316
0.839333	0.230312	0.218391
0.841	0.234604	0.212669
0.842667	0.234127	0.2141
0.844333	0.23365	0.217915
0.846	0.229359	0.223637
0.847667	0.22459	0.22316
0.849333	0.218868	0.219822
0.851	0.217915	0.220776
0.852667	0.220776	0.224113
0.854333	0.218868	0.228405
0.856	0.2141	0.229359
0.857667	0.214577	0.226021
0.859333	0.223637	0.221729
0.861	0.230312	0.22459
0.862667	0.229359	0.226498
0.864333	0.226974	0.223637
0.866	0.230789	0.219822
0.867667	0.238419	0.222683
0.869333	0.24128	0.229836
0.871	0.240803	0.236511
0.872667	0.241756	0.238895
0.874333	0.246048	0.238419
0.876	0.249386	0.238419
0.877667	0.245094	0.24271
0.879333	0.23365	0.247478
0.881	0.225544	0.244141
0.882667	0.220776	0.239849
0.884333	0.22316	0.239372
0.886	0.226974	0.239372
0.887667	0.229359	0.234127
0.889333	0.236034	0.224113
0.891	0.239849	0.217915
0.892667	0.243664	0.212193
0.894333	0.239849	0.207424
0.896	0.230789	0.205517
0.897667	0.221252	0.20647
0.899333	0.218391	0.209808
0.901	0.225067	0.214577
0.902667	0.230789	0.221729
0.904333	0.234604	0.229836
0.906	0.237465	0.235558
0.907667	0.24271	0.235558
0.909333	0.244617	0.234127
0.911	0.239372	0.23222
0.912667	0.233173	0.229359
0.914333	0.231743	0.225067
0.916	0.236988	0.222206
0.917667	0.244617	0.22459
0.919333	0.251293	0.228882
0.921	0.253677	0.228405
0.922667	0.254154	0.22459
0.924333	0.257015	0.218391
0.926	0.256538	0.2141
0.927667	0.252724	0.209332
0.929333	0.24271	0.207424
0.931	0.232697	0.209808
0.932667	0.230312	0.213146
0.934333	0.230312	0.221729
0.936	0.231266	0.230312
0.937667	0.229836	0.236034
0.939333	0.230312	0.235081
0.941	0.236988	0.23222
0.942667	0.245094	0.229836
0.944333	0.246048	0.223637
0.946	0.238895	0.217438
0.947667	0.228882	0.2141
0.949333	0.22316	0.215054
0.951	0.222683	0.216961
0.952667	0.217438	0.221729
0.954333	0.210762	0.230312
0.956	0.208378	0.236034
0.957667	0.209808	0.238419
0.959333	0.212669	0.239372
0.961	0.2141	0.243187
0.962667	0.217438	0.246525
0.964333	0.224113	0.24128
0.966	0.233173	0.23365
0.967667	0.244141	0.230312
0.969333	0.249863	0.230312
0.971	0.244617	0.227928
0.972667	0.230312	0.221252
0.974333	0.2141	0.217438
0.976	0.20504	0.217438
0.977667	0.199318	0.221252
0.979333	0.198364	0.222683
0.981	0.203133	0.22316
0.982667	0.21553	0.225067
0.984333	0.233173	0.23365
0.986	0.242233	0.242233
0.987667	0.243664	0.244141
0.989333	0.24271	0.241756
0.991	0.246048	0.240326
0.992667	0.248909	0.24128
0.994333	0.246048	0.240326
0.996	0.239372	0.234127
0.997667	0.236511	0.226498
0.999333	0.235558	0.220776
1.001	0.234127	0.219345
1.00267	0.232697	0.217438
1.00433	0.228882	0.213623
1.006	0.227928	0.213146
1.00767	0.230312	0.213623
1.00933	0.235558	0.216007
1.011	0.234604	0.216961
1.01267	0.226021	0.221729
1.01433	0.217438	0.22459
1.016	0.213623	0.226498
1.01767	0.212193	0.230312
1.01933	0.208378	0.235558
1.021	0.205517	0.237465
1.02267	0.206947	0.235081
1.02433	0.213146	0.233173
1.026	0.221252	0.231266
1.02767	0.227451	0.231266
1.02933	0.228405	0.230312
1.031	0.231743	0.227928
1.03267	0.242233	0.22316
1.03433	0.254631	0.222683
1.036	0.258923	0.228405
1.03767	0.254631	0.228882
1.03933	0.247955	0.223637
1.041	0.241756	0.218391
1.04267	0.234127	0.216484
1.04433	0.225544	0.215054
1.046	0.217915	0.214577
1.04767	0.214577	0.214577
1.04933	0.218868	0.214577
1.051	0.226974	0.217438
1.05267	0.23222	0.22316
1.05433	0.232697	0.223637
1.056	0.231743	0.216484
1.05767	0.23365	0.212193
1.05933	0.235558	0.215054
1.061	0.234604	0.220776
1.06267	0.232697	0.225544
1.06433	0.227451	0.228405
1.066	0.222683	0.230312
1.06767	0.222206	0.232697
1.06933	0.217915	0.235558
1.071	0.211716	0.236034
1.07267	0.209332	0.235081
1.07433	0.215054	0.233173
1.076	0.227928	0.234604
1.07767	0.235558	0.240326
1.07933	0.241756	0.243664
1.081	0.246525	0.240326
1.08267	0.246525	0.235081
1.08433	0.247478	0.236988
1.086	0.24128	0.239849
1.08767	0.232697	0.236511
1.08933	0.222683	0.227451
1.091	0.221729	0.221729
1.09267	0.228405	0.222683
1.09433	0.232697	0.224113
1.096	0.238895	0.225067
1.09767	0.245571	0.226498
1.09933	0.255585	0.230789
1.101	0.257492	0.234604
1.10267	0.252247	0.237942
1.10433	0.246525	0.238895
1.106	0.24128	0.236988
1.10767	0.239849	0.235081
1.10933	0.240803	0.234604
1.111	0.244617	0.236034
1.11267	0.249863	0.234604
1.11433	0.252724	0.228882
1.116	0.249863	0.221252
1.11767	0.244141	0.21553
1.11933	0.237465	0.211716
1.121	0.227451	0.212669
1.12267	0.216007	0.212193
1.12433	0.211716	0.211239
1.126	0.216961	0.211716
1.12767	0.225544	0.214577
1.12933	0.227928	0.216007
1.131	0.228882	0.209808
1.13267	0.229359	0.209332
1.13433	0.230312	0.213623
1.136	0.226974	0.220776
1.13767	0.220299	0.224113
1.13933	0.218391	0.226974
1.141	0.220776	0.230789
1.14267	0.221729	0.231266
1.14433	0.217438	0.230789
1.146	0.2141	0.228882
1.14767	0.216484	0.230312
1.14933	0.219822	0.234127
1.151	0.224113	0.237465
1.15267	0.229359	0.24128
1.15433	0.234127	0.246048
1.156	0.236511	0.248909
1.15767	0.23222	0.247002
1.15933	0.230789	0.246525
1.161	0.231743	0.246048
1.16267	0.231266	0.238895
1.16433	0.226498	0.231266
1.166	0.225544	0.22459
1.16767	0.228405	0.222206
1.16933	0.226974	0.216484
1.171	0.219822	0.213623
1.17267	0.216961	0.216484
1.17433	0.221252	0.218868
1.176	0.222683	0.224113
1.17767	0.221252	0.230312
1.17933	0.220299	0.232697
1.181	0.221729	0.230789
1.18267	0.22316	0.227451
1.18433	0.222683	0.222206
1.186	0.219345	0.214577
1.18767	0.214577	0.209332
1.18933	0.215054	0.211239
1.191	0.218391	0.208378
1.19267	0.219345	0.20647
1.19433	0.219822	0.210285
1.196	0.217915	0.220776
1.19767	0.215054	0.222683
1.19933	0.208855	0.220299
1.201	0.202656	0.227928
1.20267	0.199318	0.238419
1.20433	0.196457	0.243664
1.206	0.199318	0.238895
1.20767	0.209332	0.235558
1.20933	0.221252	0.236034
1.211	0.229836	0.235081
1.21267	0.229836	0.229836
1.21433	0.228882	0.220299
1.216	0.230312	0.216007
1.21767	0.232697	0.216961
1.21933	0.229836	0.219822
1.221	0.222683	0.221252
1.22267	0.220776	0.225544
1.22433	0.222206	0.232697
1.226	0.218391	0.239372
1.22767	0.210285	0.247478
1.22933	0.204563	0.25034
1.231	0.20504	0.249386
1.23267	0.207424	0.244141
1.23433	0.212669	0.239849
1.236	0.218868	0.236988
1.23767	0.220299	0.23365
1.23933	0.222206	0.225067
1.241	0.225067	0.220776
1.24267	0.228405	0.222683
1.24433	0.226974	0.228882
1.246	0.226021	0.232697
1.24767	0.227451	0.231743
1.24933	0.231266	0.234127
1.251	0.229359	0.236511
1.25267	0.226021	0.242233
1.25433	0.220299	0.243187
1.256	0.220299	0.245571
1.25767	0.220776	0.245094
1.25933	0.216007	0.246048
1.261	0.212669	0.246525
1.26267	0.211239	0.24271
1.26433	0.211716	0.239372
1.266	0.2141	0.236511
1.26767	0.221729	0.236511
1.26933	0.229836	0.236988
1.271	0.23365	0.238419
1.27267	0.234127	0.235081
1.27433	0.235558	0.232697
1.276	0.234604	0.233173
1.27767	0.230789	0.237465
1.27933	0.225544	0.242233
1.281	0.225544	0.245571
1.28267	0.231266	0.248432
1.28433	0.236988	0.252724
1.286	0.237465	0.256538
1.28767	0.236511	0.257969
1.28933	0.241756	0.253677
1.291	0.254631	0.25034
1.29267	0.26226	0.254631
1.29433	0.262737	0.258446
1.296	0.264645	0.259399
1.29767	0.267506	0.258446
1.29933	0.26989	0.266552
1.301	0.263691	0.277996
1.30267	0.257492	0.28944
1.30433	0.256062	0.298023
1.306	0.255585	0.305653
1.30767	0.258446	0.311852
1.30933	0.255108	0.320435
1.311	0.25177	0.326157
1.31267	0.246525	0.323772
1.31433	0.245094	0.320435
1.316	0.243664	0.319004
1.31767	0.24271	0.322342
1.31933	0.245571	0.317574
1.321	0.244617	0.310898
1.32267	0.243187	0.306129
1.32433	0.242233	0.305176
1.326	0.244617	0.306129
1.32767	0.245571	0.308514
1.32933	0.239849	0.310898
1.331	0.236511	0.311375
1.33267	0.240326	0.311852
1.33433	0.244617	0.309944
1.336	0.244617	0.306129
1.33767	0.239849	0.298977
1.33933	0.239849	0.294209
1.341	0.240326	0.292778
1.34267	0.237942	0.295162
1.34433	0.232697	0.297546
1.346	0.230789	0.300884
1.34767	0.23222	0.303745
1.34933	0.23222	0.304222
1.351	0.235558	0.301838
1.35267	0.237942	0.298977
1.35433	0.238419	0.296593
1.356	0.232697	0.291347
1.35767	0.228405	0.281811
1.35933	0.228882	0.26989
1.361	0.226974	0.259876
1.36267	0.218868	0.250816
1.36433	0.207424	0.239372
1.366	0.196457	0.227928
1.36767	0.186443	0.221729
1.36933	0.172138	0.221729
1.371	0.155449	0.219822
1.37267	0.150681	0.214577
1.37433	0.155449	0.216484
1.376	0.163555	0.227928
1.37767	0.172138	0.245571
1.37933	0.187397	0.265598
1.381	0.213623	0.291347
1.38267	0.241756	0.32711
1.38433	0.276566	0.366211
1.386	0.314236	0.404358
1.38767	0.353336	0.442982
1.38933	0.388145	0.482082
1.391	0.42057	0.525475
1.39267	0.453472	0.569344
1.39433	0.486374	0.613689
1.396	0.517845	0.656128
1.39767	0.549793	0.695705
1.39933	0.587463	0.731468
1.401	0.622272	0.760078
1.40267	0.645161	0.780106
1.40433	0.645161	0.782013
1.406	0.63467	0.767708
1.40767	0.611782	0.740051
1.40933	0.570297	0.706673
1.411	0.509739	0.666618
1.41267	0.436783	0.617981
1.41433	0.363827	0.568867
1.416	0.291824	0.527859
1.41767	0.226021	0.500202
1.41933	0.171185	0.479698
1.421	0.130177	0.473976
1.42267	0.11158	0.482082
1.42433	0.114918	0.511169
1.426	0.139236	0.557423
1.42767	0.175953	0.614643
1.42933	0.222683	0.674725
1.431	0.286579	0.725746
1.43267	0.351429	0.768185
1.43433	0.39959	0.789642
1.436	0.422955	0.781536
1.43767	0.422478	0.73576
1.43933	0.39959	0.658512
1.441	0.350475	0.565529
1.44267	0.287056	0.465393
1.44433	0.226974	0.369549
1.446	0.182629	0.2985
1.44767	0.165939	0.26226
1.44933	0.188351	0.270844
1.451	0.253201	0.322819
1.45267	0.360489	0.419617
1.45433	0.504971	0.551701
1.456	0.6814	0.699043
1.45767	0.879288	0.862122
1.45933	1.08671	1.03617
1.461	1.29032	1.20592
1.46267	1.47963	1.35708
1.46433	1.65272	1.48487
1.466	1.80531	1.59216
1.46767	1.93596	1.6818
1.46933	2.04182	1.74522
1.471	2.12717	1.78337
1.47267	2.20203	1.80387
1.47433	2.26593	1.8177
1.476	2.32124	1.82676
1.47767	2.37226	1.82724
1.47933	2.42567	1.81818
1.481	2.47669	1.80054
1.48267	2.52485	1.77908
1.48433	2.58112	1.75333
1.486	2.65026	1.7271
1.48767	2.73132	1.69611
1.48933	2.82717	1.65844
1.491	2.94495	1.62745
1.49267	3.09086	1.6017
1.49433	3.26014	1.5769
1.496	3.45516	1.54924
1.49767	3.6912	1.52349
1.49933	3.97444	1.50776
1.501	4.30918	1.49488
1.50267	4.70018	1.48344
1.50433	5.15461	1.47247
1.506	5.68008	1.46484
1.50767	6.27518	1.45817
1.50933	6.95276	1.4534
1.511	7.71952	1.45388
1.51267	8.57115	1.45912
1.51433	9.51242	1.46866
1.516	10.5505	1.48487
1.51767	11.6906	1.51443
1.51933	12.9218	1.55497
1.521	14.246	1.60122
1.52267	15.6746	1.65081
1.52433	17.2167	1.7066
1.526	18.8618	1.76859
1.52767	20.6108	1.83678
1.52933	22.4819	1.90973
1.531	24.4951	1.98841
1.53267	26.6705	2.07281
1.53433	29.0313	2.16293
1.536	31.62	2.25306
1.53767	34.4987	2.34127
1.53933	37.744	2.42233
1.541	41.4467	2.49147
1.54267	45.7215	2.54297
1.54433	50.7007	2.56491
1.546	56.5453	2.55346
1.54767	63.4265	2.50196
1.54933	71.5122	2.40517
1.551	80.9493	2.26641
1.55267	91.8455	2.08902
1.55433	104.265	1.87731
1.556	118.184	1.63555
1.55767	133.471	1.37043
1.55933	149.903	1.1034
1.561	167.167	0.844479
1.56267	184.852	0.605583
1.56433	202.485	0.408173
1.566	219.574	0.268459
1.56767	235.631	0.204086
1.56933	250.178	0.221729
1.571	262.815	0.329018
1.57267	273.256	0.525951
1.57433	281.283	0.813007
1.576	286.765	1.18542
1.57767	289.675	1.62649
1.57933	290.102	2.11477
1.581	288.195	2.63453
1.58267	284.144	3.17001
1.58433	278.198	3.68929
1.586	270.622	4.16899
1.58767	261.693	4.59671
1.58933	251.686	4.96626
1.591	240.872	5.27573
1.59267	229.496	5.52607
1.59433	217.773	5.7292
1.596	205.909	5.89275
1.59767	194.085	6.01387
1.59933	182.438	6.09541
1.601	171.063	6.13499
1.60267	160.044	6.13785
1.60433	149.446	6.10352
1.606	139.32	6.03342
1.60767	129.687	5.9371
1.60933	120.559	5.82314
1.611	111.946	5.68962
1.61267	103.851	5.53226
1.61433	96.2787	5.35917
1.616	89.221	5.18227
1.61767	82.6659	5.00631
1.61933	76.591	4.82893
1.621	70.9705	4.65155
1.62267	65.7892	4.48465
1.62433	61.0242	4.33111
1.626	56.6435	4.18425
1.62767	52.619	4.04501
1.62933	48.9244	3.91054
1.631	45.5475	3.7837
1.63267	42.4609	3.66211
1.63433	39.6361	3.54338
1.636	37.045	3.43037
1.63767	34.6699	3.32165
1.63933	32.4998	3.21436
1.641	30.5109	3.11708
1.64267	28.6813	3.03411
1.64433	26.9952	2.95448
1.646	25.4393	2.87199
1.64767	23.9983	2.79284
1.64933	22.6636	2.72608
1.651	21.4272	2.66123
1.65267	20.2789	2.59304
1.65433	19.207	2.52962
1.656	18.2099	2.47049
1.65767	17.2892	2.41327
1.65933	16.4351	2.3551
1.661	15.6374	2.30408
1.66267	14.8902	2.25592
1.66433	14.1969	2.20823
1.666	13.5517	2.16198
1.66767	12.9519	2.1162
1.66933	12.3849	2.069
1.671	11.8494	2.01654
1.67267	11.3463	1.96505
1.67433	10.8786	1.91641
1.676	10.4423	1.87111
1.67767	10.0288	1.8301
1.67933	9.64355	1.79577
1.681	9.28688	1.7643
1.68267	8.95548	1.73187
1.68433	8.64077	1.70279
1.686	8.3437	1.67704
1.68767	8.06332	1.65462
1.68933	7.79819	1.62649
1.691	7.54929	1.5974
1.69267	7.3204	1.57499
1.69433	7.10726	1.55497
1.696	6.90508	1.53732
1.69767	6.71148	1.51539
1.69933	6.53124	1.49679
1.701	6.36148	1.4801
1.70267	6.19602	1.46008
1.70433	6.03628	1.43957
1.706	5.87988	1.41382
1.70767	5.73492	1.39236
1.70933	5.60093	1.37901
1.711	5.47552	1.37138
1.71267	5.3544	1.36328
1.71433	5.23853	1.35279
1.716	5.13506	1.34659
1.71767	5.03826	1.33896
1.71933	4.94146	1.32895
1.721	4.84514	1.31655
1.72267	4.75168	1.30796
1.72433	4.66061	1.30558
1.726	4.57382	1.30653
1.72767	4.48942	1.31035
1.72933	4.40645	1.30939
1.731	4.32777	1.30606
1.73267	4.25625	1.30701
1.73433	4.18758	1.30796
1.736	4.11415	1.31083
1.73767	4.03929	1.31369
1.73933	3.96585	1.32036
1.741	3.89957	1.33085
1.74267	3.83663	1.34659
1.74433	3.78275	1.36232
1.746	3.72934	1.37377
1.74767	3.67928	1.38855
1.74933	3.62968	1.40429
1.751	3.57819	1.42336
1.75267	3.52573	1.43671
1.75433	3.47281	1.44815
1.756	3.42751	1.45769
1.75767	3.38459	1.46818
1.75933	3.34311	1.48678
1.761	3.30114	1.50394
1.76267	3.26061	1.51777
1.76433	3.22151	1.53065
1.766	3.1867	1.55163
1.76767	3.15475	1.57261
1.76933	3.12519	1.59121
1.771	3.09372	1.61028
1.77267	3.06702	1.63412
1.77433	3.04317	1.66082
1.776	3.01838	1.68419
1.77767	2.9912	1.70612
1.77933	2.96688	1.719
1.781	2.9521	1.72806
1.78267	2.94113	1.73664
1.78433	2.9335	1.74379
1.786	2.92683	1.74427
1.78767	2.92015	1.73903
1.78933	2.91967	1.73855
1.791	2.92349	1.73807
1.79267	2.92587	1.73473
1.79433	2.92253	1.73092
1.796	2.92349	1.72901
1.79767	2.93684	1.72234
1.79933	2.95591	1.71185
1.801	2.97785	1.70565
1.80267	3.00741	1.69802
1.80433	3.04794	1.68467
1.806	3.0961	1.66941
1.80767	3.15189	1.65987
1.80933	3.21388	1.65224
1.811	3.28255	1.64032
1.81267	3.35979	1.6222
1.81433	3.4523	1.60265
1.816	3.56388	1.58739
1.81767	3.69501	1.57738
1.81933	3.84331	1.56355
1.821	4.01735	1.54352
1.82267	4.22144	1.52302
1.82433	4.45795	1.50871
1.826	4.72975	1.49298
1.82767	5.04112	1.47438
1.82933	5.40686	1.45435
1.831	5.8403	1.44196
1.83267	6.35052	1.43242
1.83433	6.95276	1.42193
1.836	7.65848	1.40953
1.83767	8.48293	1.39284
1.83933	9.44567	1.37663
1.841	10.5591	1.35994
1.84267	11.8375	1.3485
1.84433	13.2971	1.33467
1.846	14.9579	1.31845
1.84767	16.8457	1.30653
1.84933	18.9672	1.29652
1.851	21.3313	1.28269
1.85267	23.9482	1.26457
1.85433	26.8202	1.24884
1.856	29.9459	1.23596
1.85767	33.3133	1.22738
1.85933	36.9081	1.22738
1.861	40.7062	1.23119
1.86267	44.6858	1.2331
1.86433	48.8281	1.22929
1.866	53.1044	1.22595
1.86767	57.4746	1.22213
1.86933	61.9059	1.21641
1.871	66.3705	1.20449
1.87267	70.8346	1.19305
1.87433	75.2583	1.19019
1.876	79.5989	1.18971
1.87767	83.8194	1.18637
1.87933	87.8973	1.17779
1.881	91.8121	1.17064
1.88267	95.5439	1.16777
1.88433	99.0677	1.16634
1.886	102.371	1.16444
1.88767	105.453	1.16014
1.88933	108.3	1.15442
1.891	110.905	1.15395
1.89267	113.256	1.1549
1.89433	115.357	1.15633
1.896	117.212	1.16158
1.89767	118.827	1.17111
1.89933	120.208	1.18256
1.901	121.35	1.19877
1.90267	122.261	1.2145
1.90433	122.942	1.22595
1.906	123.408	1.23739
1.90767	123.663	1.2517
1.90933	123.713	1.26791
1.911	123.57	1.28222
1.91267	123.247	1.297
1.91433	122.755	1.31655
1.916	122.1	1.33705
1.91767	121.289	1.36042
1.91933	120.323	1.38378
1.921	119.215	1.40333
1.92267	117.985	1.42384
1.92433	116.642	1.44339
1.926	115.196	1.46294
1.92767	113.656	1.48296
1.92933	112.033	1.5049
1.931	110.333	1.52874
1.93267	108.561	1.55306
1.93433	106.724	1.57642
1.936	104.826	1.59836
1.93767	102.879	1.61219
1.93933	100.898	1.62506
1.941	98.8908	1.64461
1.94267	96.8542	1.66988
1.94433	94.7948	1.69325
1.946	92.7234	1.70898
1.94767	90.6477	1.72472
1.94933	88.5739	1.7395
1.951	86.504	1.74952
1.95267	84.4488	1.74904
1.95433	82.4084	1.74856
1.956	80.3828	1.75524
1.95767	78.3753	1.7643
1.95933	76.3898	1.77383
1.961	74.4276	1.78194
1.96267	72.485	1.79195
1.96433	70.5686	1.7972
1.966	68.6922	1.79815
1.96767	66.8497	1.79768
1.96933	65.0368	1.79482
1.971	63.262	1.79148
1.97267	61.5296	1.78862
1.97433	59.8388	1.79005
1.976	58.176	1.79625
1.97767	56.5438	1.80149
1.97933	54.9464	1.80292
1.981	53.39	1.80435
1.98267	51.8699	1.80578
1.98433	50.3821	1.80817
1.986	48.9306	1.80531
1.98767	47.5197	1.79911
1.98933	46.1483	1.79195
1.991	44.8098	1.78337
1.99267	43.5061	1.77717
1.99433	42.2344	1.77193
1.996	40.9913	1.76716
1.99767	39.7806	1.7662
1.99933	38.6028	1.7662
2.001	37.4551	1.7662
2.00267	36.3359	1.76096
2.00433	35.2502	1.74856
2.006	34.2054	1.73855
2.00767	33.1926	1.72949
2.00933	32.2051	1.72281
2.011	31.2371	1.71375
2.01267	30.2978	1.70612
2.01433	29.3851	1.69802
2.016	28.4901	1.68657
2.01767	27.6127	1.67322
2.01933	26.7549	1.65987
2.021	25.9204	1.64557
2.02267	25.105	1.62935
2.02433	24.3111	1.61552
2.026	23.5405	1.60694
2.02767	22.7923	1.60027
2.02933	22.0647	1.58739
2.031	21.3614	1.57118
2.03267	20.6809	1.55973
2.03433	20.0186	1.55449
2.036	19.3701	1.54448
2.03767	18.7402	1.53351
2.03933	18.1327	1.52826
2.041	17.5452	1.52588
2.04267	16.9797	1.5173
2.04433	16.4356	1.50824
2.046	15.9106	1.50299
2.04767	15.4033	1.49822
2.04933	14.9169	1.49536
2.051	14.4539	1.49536
2.05267	14.0071	1.50251
2.05433	13.5803	1.50537
2.056	13.1783	1.50728
2.05767	12.8007	1.50633
2.05933	12.4435	1.50919
2.061	12.1017	1.51682
2.06267	11.775	1.52302
2.06433	11.467	1.52636
2.066	11.1856	1.53255
2.06767	10.931	1.54686
2.06933	10.6983	1.56307
2.071	10.4866	1.58024
2.07267	10.303	1.5955
2.07433	10.1447	1.616
2.076	10.005	1.63698
2.07767	9.88483	1.65176
2.07933	9.79376	1.66082
2.081	9.73272	1.66655
2.08267	9.70936	1.68037
2.08433	9.73606	1.69706
2.086	9.83	1.719
2.08767	10.005	1.73903
2.08933	10.2768	1.76382
2.091	10.6769	1.79243
2.09267	11.2247	1.82295
2.09433	11.9324	1.86062
2.096	12.8021	1.90258
2.09767	13.8392	1.9598
2.09933	15.0294	2.02656
2.101	16.3288	2.10285
2.10267	17.6811	2.18344
2.10433	19.0248	2.25973
2.106	20.3032	2.33221
2.10767	21.451	2.39897
2.10933	22.4032	2.45762
2.111	23.1147	2.50196
2.11267	23.5639	2.5239
2.11433	23.7474	2.52247
2.116	23.6678	2.50053
2.11767	23.3307	2.45953
2.11933	22.7718	2.39658
2.121	22.0351	2.31695
2.12267	21.1658	2.23684
2.12433	20.1993	2.16436
2.126	19.1736	2.09188
2.12767	18.1303	2.01845
2.12933	17.1041	1.95169
2.131	16.1228	1.89304
2.13267	15.2059	1.83868
2.13433	14.3595	1.79005
2.136	13.5846	1.74809
2.13767	12.8841	1.71137
2.13933	12.2571	1.67561
2.141	11.6925	1.64557
2.14267	11.1804	1.61839
2.14433	10.7174	1.59025
2.146	10.3016	1.56355
2.14767	9.93347	1.54114
2.14933	9.60112	1.52826
2.151	9.2988	1.52159
2.15267	9.02176	1.513
2.15433	8.76713	1.4987
2.156	8.53539	1.48392
2.15767	8.32319	1.47581
2.15933	8.1296	1.46437
2.161	7.94458	1.44529
2.16267	7.76863	1.42765
2.16433	7.60555	1.41335
2.166	7.45773	1.40285
2.16767	7.31754	1.39141
2.16933	7.17735	1.37806
2.171	7.04622	1.36042
2.17267	6.92797	1.33944
2.17433	6.8202	1.32751
2.176	6.7091	1.3175
2.17767	6.5999	1.29747
2.17933	6.50024	1.2722
2.181	6.4044	1.25408
2.18267	6.3076	1.24645
2.18433	6.20985	1.23358
2.186	6.12211	1.21307
2.18767	6.03867	1.19066
2.18933	5.95903	1.17826
2.191	5.88751	1.1673
2.19267	5.81694	1.15252
2.19433	5.74541	1.13535
2.196	5.67102	1.11771
2.19767	5.59855	1.10722
2.19933	5.5294	1.09625
2.201	5.46169	1.08624
2.20267	5.39589	1.07336
2.20433	5.33438	1.06096
2.206	5.27287	1.05
2.20767	5.21469	1.04141
2.20933	5.15223	1.03521
2.211	5.08451	1.02854
2.21267	5.01776	1.019
2.21433	4.95911	1.00565
2.216	4.91095	0.999451
2.21767	4.86183	0.99659
2.21933	4.81224	0.992775
2.221	4.76789	0.98753
2.22267	4.73118	0.989437
2.22433	4.68922	0.998974
2.226	4.63963	1.00756
2.22767	4.5867	1.00708
2.22933	4.54187	1.00374
2.231	4.50134	1.0004
2.23267	4.46177	1.00088
2.23433	4.42362	1.0066
2.236	4.38833	1.01089
2.23767	4.35162	1.01566
2.23933	4.30918	1.02234
2.241	4.26769	1.03521
2.24267	4.22955	1.04427
2.24433	4.19283	1.04904
2.246	4.15039	1.05476
2.24767	4.10938	1.06668
2.24933	4.07505	1.07908
2.251	4.0431	1.08814
2.25267	4.00639	1.09434
2.25433	3.96633	1.09863
2.256	3.93152	1.1034
2.25767	3.901	1.10912
2.25933	3.86906	1.11675
2.261	3.83615	1.1282
2.26267	3.80135	1.1425
2.26433	3.76701	1.15538
2.266	3.73888	1.16825
2.26767	3.71504	1.17683
2.26933	3.68404	1.17922
2.271	3.6478	1.17683
2.27267	3.61919	1.17683
2.27433	3.60107	1.18685
2.276	3.57914	1.19686
2.27767	3.55339	1.20258
2.27933	3.52573	1.20497
2.281	3.50142	1.21117
2.28267	3.47614	1.21689
2.28433	3.4461	1.21689
2.286	3.41272	1.21403
2.28767	3.37934	1.2145
2.28933	3.3555	1.22118
2.291	3.33261	1.22213
2.29267	3.30925	1.21832
2.29433	3.28159	1.21164
2.296	3.25489	1.20401
2.29767	3.23439	1.19352
2.29933	3.21722	1.18828
2.301	3.1991	1.18971
2.30267	3.17526	1.18828
2.30433	3.15523	1.1754
2.306	3.1395	1.16348
2.30767	3.11947	1.15871
2.30933	3.09563	1.15108
2.311	3.07369	1.1363
2.31267	3.05128	1.11675
2.31433	3.0241	1.10435
2.316	2.99835	1.09148
2.31767	2.97594	1.07908
2.31933	2.95496	1.06478
2.321	2.93398	1.04618
2.32267	2.9192	1.0314
2.32433	2.90585	1.01709
2.326	2.88963	1.01137
2.32767	2.8677	1.0047
2.32933	2.84672	0.992775
2.331	2.82669	0.980377
2.33267	2.80905	0.971317
2.33433	2.79522	0.967026
2.336	2.78187	0.954151
2.33767	2.76423	0.936031
2.33933	2.74611	0.918865
2.341	2.73037	0.91362
2.34267	2.7132	0.912666
2.34433	2.69413	0.910759
2.346	2.67315	0.903606
2.34767	2.65884	0.895023
2.34933	2.64549	0.891685
2.351	2.63023	0.882149
2.35267	2.61164	0.864983
2.35433	2.59304	0.844479
2.356	2.57969	0.834942
2.35767	2.57111	0.832558
2.35933	2.563	0.830173
2.361	2.54774	0.823975
2.36267	2.53105	0.816822
2.36433	2.51627	0.813484
2.366	2.50244	0.807285
2.36767	2.48528	0.803471
2.36933	2.46668	0.800133
2.371	2.4538	0.801086
2.37267	2.44236	0.802994
2.37433	2.43664	0.807285
2.376	2.43235	0.812054
2.37767	2.42281	0.80967
2.37933	2.41041	0.799656
2.381	2.39706	0.789642
2.38267	2.38323	0.786304
2.38433	2.36273	0.784397
2.386	2.33984	0.780582
2.38767	2.32124	0.779152
2.38933	2.30742	0.778675
2.391	2.30074	0.78249
2.39267	2.29549	0.789165
2.39433	2.28739	0.793934
2.396	2.27737	0.794411
2.39767	2.27165	0.789165
2.39933	2.26688	0.79298
2.401	2.25973	0.795841
2.40267	2.24829	0.790596
2.40433	2.23637	0.780582
2.406	2.22588	0.781536
2.40767	2.21682	0.792503
2.40933	2.20633	0.796795
2.411	2.18916	0.792503
2.41267	2.17247	0.791073
2.41433	2.16293	0.794411
2.416	2.15673	0.793934
2.41767	2.14624	0.787258
2.41933	2.13194	0.779152
2.421	2.11954	0.781059
2.42267	2.11096	0.784874
2.42433	2.10142	0.781536
2.426	2.09045	0.776768
2.42767	2.07567	0.771999
2.42933	2.06327	0.769138
2.431	2.05851	0.761509
2.43267	2.05326	0.752926
2.43433	2.04182	0.751495
2.436	2.02703	0.750542
2.43767	2.01416	0.751019
2.43933	1.9989	0.748634
2.441	1.98507	0.748158
2.44267	1.97744	0.74482
2.44433	1.97458	0.736237
2.446	1.97077	0.724792
2.44767	1.96934	0.716209
2.44933	1.97268	0.710964
2.451	1.97268	0.705719
2.45267	1.96457	0.702381
2.45433	1.95026	0.699043
2.456	1.93739	0.697613
2.45767	1.92404	0.697613
2.45933	1.91355	0.69952
2.461	1.90067	0.700951
2.46267	1.89066	0.697136
2.46433	1.88351	0.694275
2.466	1.88017	0.689507
2.46767	1.87206	0.686169
2.46933	1.85633	0.679016
2.471	1.84059	0.668526
2.47267	1.8301	0.661373
2.47433	1.82295	0.659943
2.476	1.8158	0.66328
2.47767	1.80769	0.660896
2.47933	1.80244	0.656128
2.481	1.79625	0.650883
2.48267	1.79148	0.650883
2.48433	1.78766	0.651836
2.486	1.78099	0.648975
2.48767	1.77431	0.646114
2.48933	1.76907	0.646591
2.491	1.76859	0.649452
2.49267	1.76096	0.644207
2.49433	1.74475	0.632763
2.496	1.73092	0.623703
2.49767	1.72567	0.614166
2.49933	1.72234	0.608921
2.501	1.71757	0.607967
2.50267	1.71232	0.613689
2.50433	1.71137	0.617027
2.506	1.71137	0.621319
2.50767	1.70994	0.628948
2.50933	1.70517	0.636578
2.511	1.69516	0.637054
2.51267	1.6861	0.630379
2.51433	1.6799	0.627041
2.516	1.67418	0.625134
2.51767	1.66416	0.628471
2.51933	1.65176	0.629425
2.521	1.64127	0.634193
2.52267	1.64032	0.639439
2.52433	1.63984	0.645638
2.526	1.63603	0.648499
2.52767	1.62745	0.643253
2.52933	1.61982	0.632286
2.531	1.61362	0.622272
2.53267	1.60313	0.617027
2.53433	1.59311	0.614166
2.536	1.58405	0.609398
2.53767	1.5831	0.60463
2.53933	1.57833	0.605106
2.541	1.57309	0.614643
2.54267	1.56546	0.627995
2.54433	1.5564	0.636101
2.546	1.54352	0.640869
2.54767	1.53351	0.646114
2.54933	1.53112	0.654697
2.551	1.52731	0.656605
2.55267	1.52063	0.653744
2.55433	1.51443	0.654697
2.556	1.51443	0.660896
2.55767	1.51348	0.67091
2.55933	1.50919	0.675201
2.561	1.50585	0.677109
2.56267	1.50108	0.676155
2.56433	1.49584	0.678539
2.566	1.49155	0.685215
2.56767	1.48726	0.692368
2.56933	1.4801	0.699997
2.571	1.46961	0.706196
2.57267	1.46389	0.71764
2.57433	1.46198	0.727177
2.576	1.45864	0.732899
2.57767	1.45149	0.734329
2.57933	1.44625	0.739098
2.581	1.44529	0.74482
2.58267	1.44434	0.752449
2.58433	1.43766	0.760078
2.586	1.43147	0.763416
2.58767	1.42574	0.763893
2.58933	1.4205	0.767231
2.591	1.41954	0.775337
2.59267	1.41954	0.781059
2.59433	1.41859	0.781536
2.596	1.41001	0.784397
2.59767	1.40381	0.790596
2.59933	1.40429	0.798225
2.601	1.40333	0.801086
2.60267	1.39666	0.802994
2.60433	1.38903	0.804424
2.606	1.38855	0.807285
2.60767	1.38521	0.812054
2.60933	1.37329	0.813007
2.611	1.36042	0.812054
2.61267	1.34754	0.806808
2.61433	1.34087	0.802517
2.616	1.33991	0.80061
2.61767	1.34277	0.799179
2.61933	1.34516	0.800133
2.621	1.34373	0.801563
2.62267	1.34754	0.802994
2.62433	1.35326	0.805855
2.626	1.3485	0.806808
2.62767	1.33801	0.800133
2.62933	1.3299	0.786781
2.631	1.32799	0.777721
2.63267	1.3175	0.775814
2.63433	1.2989	0.773907
2.636	1.28746	0.771523
2.63767	1.28412	0.771999
2.63933	1.28317	0.776291
2.641	1.28078	0.778675
2.64267	1.28031	0.781536
2.64433	1.27935	0.784874
2.646	1.27554	0.785828
2.64767	1.27363	0.787258
2.64933	1.27411	0.788212
2.651	1.26839	0.790596
2.65267	1.2598	0.785828
2.65433	1.25456	0.780582
2.656	1.25265	0.782013
2.65767	1.2517	0.789165
2.65933	1.24502	0.794888
2.661	1.24264	0.797749
2.66267	1.24264	0.80204
2.66433	1.24168	0.808716
2.666	1.23644	0.812531
2.66767	1.22786	0.811577
2.66933	1.22499	0.810146
2.671	1.22213	0.806808
2.67267	1.22452	0.806808
2.67433	1.2269	0.809193
2.676	1.2269	0.811577
2.67767	1.22309	0.811577
2.67933	1.21546	0.812531
2.681	1.20687	0.814915
2.68267	1.19829	0.814915
2.68433	1.19114	0.806332
2.686	1.18399	0.793457
2.68767	1.18017	0.784397
2.68933	1.18113	0.776291
2.691	1.18303	0.768661
2.69267	1.1816	0.761032
2.69433	1.17397	0.760555
2.696	1.1673	0.759125
2.69767	1.16348	0.754356
2.69933	1.15919	0.748634
2.701	1.15776	0.741482
2.70267	1.15776	0.734329
2.70433	1.16062	0.721455
2.706	1.16348	0.711441
2.70767	1.16682	0.706673
2.70933	1.1692	0.702858
2.711	1.1673	0.697613
2.71267	1.16158	0.692368
2.71433	1.15442	0.691414
2.716	1.14632	0.695705
2.71767	1.14012	0.693321
2.71933	1.13153	0.687122
2.721	1.12391	0.67997
2.72267	1.11961	0.675678
2.72433	1.122	0.668526
2.726	1.12772	0.656605
2.72767	1.12581	0.648499
2.72933	1.12152	0.641823
2.731	1.11628	0.637054
2.73267	1.11437	0.636101
2.73433	1.11437	0.638485
2.736	1.11198	0.638008
2.73767	1.11008	0.636578
2.73933	1.11103	0.637531
2.741	1.11485	0.638962
2.74267	1.11675	0.637054
2.74433	1.11532	0.628471
2.746	1.11532	0.621319
2.74767	1.11628	0.620842
2.74933	1.11294	0.622272
2.751	1.10769	0.620842
2.75267	1.10054	0.61512
2.75433	1.09053	0.618935
2.756	1.08242	0.626087
2.75767	1.0767	0.631809
2.75933	1.07241	0.639915
2.761	1.06573	0.645161
2.76267	1.06001	0.648022
2.76433	1.06096	0.65136
2.766	1.06478	0.658035
2.76767	1.06859	0.667572
2.76933	1.07431	0.671864
2.771	1.07956	0.678062
2.77267	1.08433	0.69046
2.77433	1.08528	0.703812
2.776	1.07956	0.718594
2.77767	1.0705	0.727653
2.77933	1.05762	0.734806
2.781	1.04904	0.753403
2.78267	1.0438	0.777245
2.78433	1.04046	0.80061
2.786	1.03378	0.816345
2.78767	1.02806	0.836372
2.78933	1.02949	0.863552
2.791	1.03283	0.891685
2.79267	1.03283	0.916481
2.79433	1.02758	0.938892
2.796	1.02568	0.963688
2.79767	1.02711	0.990868
2.79933	1.0314	1.02234
2.801	1.03521	1.04856
2.80267	1.03664	1.07431
2.80433	1.03807	1.09863
2.806	1.04046	1.12963
2.80767	1.0438	1.16014
2.80933	1.04141	1.18446
2.811	1.0376	1.20592
2.81267	1.03664	1.23072
2.81433	1.03807	1.25933
2.816	1.04094	1.2846
2.81767	1.03569	1.30653
2.81933	1.02615	1.32418
2.821	1.0128	1.33944
2.82267	1.00231	1.35088
2.82433	0.997543	1.36089
2.826	0.993252	1.36662
2.82767	0.993252	1.36757
2.82933	0.995159	1.369
2.831	1.00231	1.37472
2.83267	1.00803	1.37854
2.83433	1.00613	1.3752
2.836	0.997066	1.36805
2.83767	0.990391	1.35946
2.83933	0.989914	1.34993
2.841	0.988483	1.33514
2.84267	0.986576	1.31607
2.84433	0.982761	1.29271
2.846	0.984192	1.266
2.84767	0.983715	1.24168
2.84933	0.9799	1.2145
2.851	0.974655	1.18446
2.85267	0.968456	1.14918
2.85433	0.965118	1.11818
2.856	0.963688	1.09482
2.85767	0.964642	1.06478
2.85933	0.965595	1.03331
2.861	0.966549	1.00231
2.86267	0.965595	0.977993
2.86433	0.964642	0.94986
2.866	0.964165	0.915527
2.86767	0.959396	0.883579
2.86933	0.948906	0.852108
2.871	0.935554	0.822544
2.87267	0.927925	0.794888
2.87433	0.924587	0.777721
2.876	0.918865	0.758171
2.87767	0.914097	0.738144
2.87933	0.91362	0.722885
2.881	0.918388	0.710487
2.88267	0.921726	0.698566
2.88433	0.92268	0.680923
2.886	0.918388	0.668526
2.88767	0.91362	0.659466
2.88933	0.909805	0.649452
2.891	0.910759	0.637054
2.89267	0.910759	0.620842
2.89433	0.907898	0.603199
2.896	0.911713	0.586987
2.89767	0.922203	0.575542
2.89933	0.931263	0.570297
2.901	0.934601	0.566483
2.90267	0.93174	0.564098
2.90433	0.927925	0.559807
2.906	0.920296	0.557899
2.90767	0.912189	0.555038
2.90933	0.905991	0.54884
2.911	0.898361	0.53978
2.91267	0.895977	0.528336
2.91433	0.895977	0.525951
2.916	0.899315	0.526428
2.91767	0.896931	0.52309
2.91933	0.893116	0.520229
2.921	0.891209	0.519752
2.92267	0.893593	0.522137
2.92433	0.893116	0.522137
2.926	0.890255	0.515938
2.92767	0.88644	0.508308
2.92933	0.882626	0.499249
2.931	0.879288	0.490189
2.93267	0.877857	0.48399
2.93433	0.879288	0.479698
2.936	0.875473	0.477791
2.93767	0.871181	0.473022
2.93933	0.870228	0.468731
2.941	0.871658	0.469685
2.94267	0.86689	0.473976
2.94433	0.862598	0.470638
2.946	0.864506	0.463963
2.94767	0.871658	0.464916
2.94933	0.872612	0.469208
2.951	0.864506	0.4673
2.95267	0.857353	0.459671
2.95433	0.852108	0.458717
2.956	0.845432	0.461102
2.95767	0.837803	0.464439
2.95933	0.832558	0.463009
2.961	0.833035	0.458241
2.96267	0.833511	0.453472
2.96433	0.832558	0.450134
2.966	0.831604	0.452995
2.96767	0.82922	0.453472
2.96933	0.823975	0.451088
2.971	0.816345	0.451565
2.97267	0.80967	0.45681
2.97433	0.808239	0.458717
2.976	0.810146	0.456333
2.97767	0.8111	0.454426
2.97933	0.80967	0.457764
2.981	0.805855	0.460625
2.98267	0.806808	0.458241
2.98433	0.808716	0.459194
2.986	0.807762	0.459194
2.98767	0.804901	0.452995
2.98933	0.805855	0.447273
2.991	0.812054	0.445843
2.99267	0.813007	0.44775
2.99433	0.80967	0.441074
2.996	0.804901	0.438213
2.99767	0.80204	0.440121
2.99933	0.801563	0.439644
3.001	0.798702	0.434399
3.00267	0.795364	0.427723
3.00433	0.791073	0.431538
3.006	0.788212	0.433445
3.00767	0.790596	0.43869
3.00933	0.787735	0.441074
3.011	0.779152	0.44775
3.01267	0.771046	0.454426
3.01433	0.767708	0.452995
3.016	0.766754	0.450134
3.01767	0.763893	0.443459
3.01933	0.76437	0.442505
3.021	0.769138	0.443935
3.02267	0.77486	0.442028
3.02433	0.779629	0.439167
3.026	0.78392	0.436306
3.02767	0.781536	0.434875
3.02933	0.777245	0.430107
3.031	0.776291	0.421524
3.03267	0.778198	0.418186
3.03433	0.773907	0.417709
3.036	0.7658	0.416756
3.03767	0.758171	0.414848
3.03933	0.756741	0.417233
3.041	0.755787	0.425816
3.04267	0.751972	0.432014
3.04433	0.748158	0.43726
3.046	0.74625	0.43869
3.04767	0.751019	0.443459
3.04933	0.756264	0.447273
3.051	0.759125	0.445366
3.05267	0.757217	0.437737
3.05433	0.757694	0.432014
3.056	0.761032	0.432014
3.05767	0.762463	0.430107
3.05933	0.758648	0.425816
3.061	0.751495	0.423908
3.06267	0.747681	0.424862
3.06433	0.742912	0.426292
3.066	0.73576	0.427723
3.06767	0.728607	0.430107
3.06933	0.723362	0.42963
3.071	0.720978	0.426769
3.07267	0.718117	0.431061
3.07433	0.721455	0.43869
3.076	0.725269	0.447273
3.07767	0.728607	0.453472
3.07933	0.725746	0.457287
3.081	0.724792	0.459671
3.08267	0.730038	0.463009
3.08433	0.732899	0.462532
3.086	0.733852	0.457764
3.08767	0.733852	0.457287
3.08933	0.741005	0.466347
3.091	0.747204	0.475883
3.09267	0.743389	0.479698
3.09433	0.736713	0.480175
3.096	0.732422	0.484467
3.09767	0.732422	0.487804
3.09933	0.726223	0.487328
3.101	0.713825	0.489235
3.10267	0.705242	0.49305
3.10433	0.700951	0.498772
3.106	0.696182	0.505447
3.10767	0.691414	0.515938
3.10933	0.695229	0.523567
3.111	0.703812	0.527859
3.11267	0.710487	0.531673
3.11433	0.714302	0.53978
3.116	0.718594	0.545025
3.11767	0.716209	0.546455
3.11933	0.70715	0.551224
3.121	0.699043	0.556946
3.12267	0.697613	0.566483
3.12433	0.696659	0.574112
3.126	0.691414	0.577927
3.12767	0.688553	0.576019
3.12933	0.690937	0.569344
3.131	0.695705	0.567913
3.13267	0.700474	0.566959
3.13433	0.703335	0.567913
3.136	0.704288	0.568867
3.13767	0.707626	0.571728
3.13933	0.709534	0.576019
3.141	0.709057	0.578403
3.14267	0.701904	0.57888
3.14433	0.697613	0.573158
3.146	0.693798	0.567913
3.14767	0.691891	0.566006
3.14933	0.690937	0.565529
3.151	0.688553	0.561237
3.15267	0.685692	0.552654
3.15433	0.681877	0.542164
3.156	0.680923	0.538349
3.15767	0.678539	0.540733
3.15933	0.674725	0.540257
3.161	0.669003	0.535488
3.16267	0.666142	0.529766
3.16433	0.665665	0.524521
3.166	0.667095	0.513077
3.16767	0.664234	0.494957
3.16933	0.661373	0.476837
3.171	0.66328	0.466347
3.17267	0.671864	0.464439
3.17433	0.675678	0.463963
3.176	0.671864	0.463486
3.17767	0.664234	0.460625
3.17933	0.661373	0.459671
3.181	0.659943	0.455379
3.18267	0.654221	0.450611
3.18433	0.651836	0.443459
3.186	0.654221	0.434399
3.18767	0.660419	0.425816
3.18933	0.664234	0.41914
3.191	0.669956	0.412941
3.19267	0.671864	0.403881
3.19433	0.666618	0.398636
3.196	0.66185	0.403404
3.19767	0.662327	0.413895
3.19933	0.665188	0.422955
3.201	0.660896	0.425816
3.20267	0.656128	0.426769
3.20433	0.658989	0.424385
3.206	0.666142	0.419617
3.20767	0.669956	0.415802
3.20933	0.668526	0.412941
3.211	0.668049	0.409126
3.21267	0.668526	0.404358
3.21433	0.668049	0.40102
3.216	0.666142	0.396252
3.21767	0.66328	0.391006
3.21933	0.659943	0.382423
3.221	0.655174	0.380993
3.22267	0.650883	0.383854
3.22433	0.647545	0.386238
3.226	0.640392	0.390053
3.22767	0.633717	0.389099
3.22933	0.629902	0.390053
3.231	0.632286	0.39196
3.23267	0.636101	0.392914
3.23433	0.63324	0.391483
3.236	0.627041	0.385761
3.23767	0.623703	0.379086
3.23933	0.625134	0.37384
3.241	0.62561	0.370502
3.24267	0.624657	0.370979
3.24433	0.628948	0.369549
3.246	0.639439	0.369549
3.24767	0.650406	0.376701
3.24933	0.649929	0.386238
3.251	0.642776	0.391006
3.25267	0.638008	0.389099
3.25433	0.63324	0.387192
3.256	0.629425	0.389576
3.25767	0.624657	0.385761
3.25933	0.624657	0.378609
3.261	0.62418	0.371456
3.26267	0.623703	0.367641
3.26433	0.626564	0.37241
3.266	0.627995	0.380039
3.26767	0.630379	0.385284
3.26933	0.627995	0.388622
3.271	0.630856	0.392437
3.27267	0.635624	0.397682
3.27433	0.637531	0.398636
3.276	0.636578	0.394821
3.27767	0.631332	0.39053
3.27933	0.628471	0.387669
3.281	0.628948	0.386238
3.28267	0.632286	0.383854
3.28433	0.632763	0.3829
3.286	0.634193	0.38147
3.28767	0.639439	0.383854
3.28933	0.646591	0.385761
3.291	0.644207	0.387192
3.29267	0.633717	0.386238
3.29433	0.62418	0.380516
3.296	0.614643	0.372887
3.29767	0.60606	0.366688
3.29933	0.601292	0.365257
3.301	0.599861	0.367165
3.30267	0.601768	0.370979
3.30433	0.602722	0.378132
3.306	0.607014	0.39053
3.30767	0.608444	0.401497
3.30933	0.612259	0.408649
3.311	0.617027	0.411987
3.31267	0.617027	0.416756
3.31433	0.617981	0.422001
3.316	0.618935	0.422955
3.31767	0.621319	0.421524
3.31933	0.617027	0.417233
3.321	0.609875	0.417233
3.32267	0.608921	0.416756
3.32433	0.609875	0.414371
3.326	0.607491	0.411034
3.32767	0.599384	0.408649
3.32933	0.594616	0.409603
3.331	0.599384	0.41008
[truncated: 4,007 more rows]

## Sheet: ED Fig. 5h
Time (min):	ATP + UTP + VnOptS	UTP	ATP
0.0015	0.251293	0.22459	0.202179
0.00316667	0.248909	0.221252	0.201225
0.00483333	0.25034	0.219345	0.205517
0.0065	0.249386	0.221252	0.208378
0.00816667	0.243664	0.218391	0.202179
0.00983333	0.236511	0.214577	0.193596
0.0115	0.240326	0.215054	0.193596
0.0131667	0.245571	0.221252	0.196457
0.0148333	0.247002	0.223637	0.199318
0.0165	0.247002	0.219345	0.199795
0.0181667	0.248432	0.216961	0.202656
0.0198333	0.253677	0.219345	0.205994
0.0215	0.257969	0.221729	0.203133
0.0231667	0.260353	0.218391	0.199795
0.0248333	0.259876	0.213146	0.196934
0.0265	0.258446	0.212193	0.198841
0.0281667	0.255585	0.216007	0.203609
0.0298333	0.255585	0.220299	0.211239
0.0315	0.260353	0.225067	0.217915
0.0331667	0.261784	0.227928	0.219822
0.0348333	0.263214	0.230312	0.218391
0.0365	0.261784	0.23222	0.215054
0.0381667	0.267982	0.23365	0.211716
0.0398333	0.274658	0.234604	0.215054
0.0415	0.273705	0.232697	0.222206
0.0431667	0.267506	0.234127	0.229836
0.0448333	0.262737	0.237465	0.236988
0.0465	0.261307	0.240326	0.243664
0.0481667	0.26083	0.240326	0.248432
0.0498333	0.255108	0.23222	0.243664
0.0515	0.249863	0.221729	0.235558
0.0531667	0.249863	0.21553	0.227928
0.0548333	0.254631	0.2141	0.225067
0.0565	0.259876	0.212193	0.222683
0.0581667	0.259399	0.20647	0.219345
0.0598333	0.255585	0.207424	0.214577
0.0615	0.253677	0.214577	0.211716
0.0631667	0.258923	0.222206	0.211239
0.0648333	0.263214	0.22459	0.212193
0.0665	0.259876	0.223637	0.214577
0.0681667	0.25177	0.22459	0.216484
0.0698333	0.248432	0.225544	0.216007
0.0715	0.25034	0.227928	0.215054
0.0731667	0.250816	0.227928	0.221252
0.0748333	0.249863	0.226021	0.222683
0.0765	0.253677	0.226498	0.220299
0.0781667	0.265598	0.231266	0.218391
0.0798333	0.277519	0.236511	0.217915
0.0815	0.285149	0.236988	0.218868
0.0831667	0.286579	0.235558	0.216961
0.0848333	0.284195	0.236988	0.216484
0.0865	0.277519	0.237465	0.218391
0.0881667	0.270367	0.234127	0.219822
0.0898333	0.264645	0.226974	0.219822
0.0915	0.259399	0.222206	0.221729
0.0931667	0.251293	0.219822	0.221252
0.0948333	0.245571	0.220299	0.218391
0.0965	0.249386	0.222683	0.213623
0.0981667	0.255585	0.226498	0.210762
0.0998333	0.257492	0.226974	0.215054
0.1015	0.253677	0.222683	0.217915
0.103167	0.252724	0.216007	0.219345
0.104833	0.257015	0.210285	0.220776
0.1065	0.259876	0.203609	0.226974
0.108167	0.257969	0.198364	0.233173
0.109833	0.255585	0.200748	0.236511
0.1115	0.257969	0.206947	0.234604
0.113167	0.264645	0.21553	0.232697
0.114833	0.265121	0.222206	0.235081
0.1165	0.261307	0.227451	0.237942
0.118167	0.254154	0.227928	0.241756
0.119833	0.254154	0.227451	0.24271
0.1215	0.260353	0.233173	0.244141
0.123167	0.265598	0.236988	0.243664
0.124833	0.267982	0.231743	0.240803
0.1265	0.27132	0.226498	0.235558
0.128167	0.277519	0.230312	0.231743
0.129833	0.27895	0.232697	0.230789
0.1315	0.275612	0.227928	0.231743
0.133167	0.270367	0.224113	0.233173
0.134833	0.264168	0.224113	0.228882
0.1365	0.259399	0.223637	0.222206
0.138167	0.259876	0.224113	0.215054
0.139833	0.263691	0.22316	0.208378
0.1415	0.264645	0.221729	0.207424
0.143167	0.262737	0.219822	0.205994
0.144833	0.26226	0.225544	0.207424
0.1465	0.259399	0.233173	0.210285
0.148167	0.255108	0.231743	0.213623
0.149833	0.254631	0.228405	0.216484
0.1515	0.256062	0.227928	0.220776
0.153167	0.257492	0.228882	0.224113
0.154833	0.264645	0.226021	0.228882
0.1565	0.275612	0.220776	0.236034
0.158167	0.281811	0.219822	0.240803
0.159833	0.279427	0.222683	0.239849
0.1615	0.274181	0.225067	0.233173
0.163167	0.271797	0.225544	0.229836
0.164833	0.272274	0.226021	0.231743
0.1665	0.273228	0.228882	0.234604
0.168167	0.267982	0.232697	0.236511
0.169833	0.267029	0.236034	0.236511
0.1715	0.26989	0.239849	0.237942
0.173167	0.273705	0.241756	0.240326
0.174833	0.271797	0.239372	0.236511
0.1765	0.266075	0.235558	0.231266
0.178167	0.268459	0.236511	0.22459
0.179833	0.265598	0.239372	0.226021
0.1815	0.262737	0.237942	0.228405
0.183167	0.257492	0.23222	0.227928
0.184833	0.254631	0.230789	0.226974
0.1865	0.25034	0.232697	0.223637
0.188167	0.246048	0.231266	0.219345
0.189833	0.248909	0.22459	0.212669
0.1915	0.249863	0.217438	0.206947
0.193167	0.247955	0.216484	0.202656
0.194833	0.24271	0.217915	0.199318
0.1965	0.24271	0.216484	0.201702
0.198167	0.249386	0.21553	0.208378
0.199833	0.259399	0.216484	0.215054
0.2015	0.267982	0.215054	0.220299
0.203167	0.275612	0.213146	0.225544
0.204833	0.287533	0.216484	0.230789
0.2065	0.295162	0.22459	0.234127
0.208167	0.292778	0.228405	0.237942
0.209833	0.281334	0.227928	0.238895
0.2115	0.270367	0.23365	0.234127
0.213167	0.263691	0.241756	0.229359
0.214833	0.258923	0.241756	0.229836
0.2165	0.254154	0.235558	0.230312
0.218167	0.25177	0.228882	0.226498
0.219833	0.252724	0.228405	0.226021
0.2215	0.255585	0.226974	0.226498
0.223167	0.259876	0.221729	0.226974
0.224833	0.258923	0.217438	0.225544
0.2265	0.259876	0.214577	0.222683
0.228167	0.26226	0.216961	0.219822
0.229833	0.265598	0.221252	0.217438
0.2315	0.266075	0.225067	0.218868
0.233167	0.268936	0.229836	0.219345
0.234833	0.270844	0.231743	0.218391
0.2365	0.272274	0.232697	0.216484
0.238167	0.275135	0.229836	0.21553
0.239833	0.283241	0.223637	0.216484
0.2415	0.290871	0.21553	0.220299
0.243167	0.292778	0.210762	0.222206
0.244833	0.291347	0.213146	0.222683
0.2465	0.291347	0.217915	0.220776
0.248167	0.290871	0.218868	0.221252
0.249833	0.283718	0.219345	0.223637
0.2515	0.272751	0.221252	0.22316
0.253167	0.265121	0.225544	0.219822
0.254833	0.264168	0.226498	0.217438
0.2565	0.264645	0.227451	0.223637
0.258167	0.264645	0.23365	0.230312
0.259833	0.267029	0.24128	0.229836
0.2615	0.274658	0.245094	0.227451
0.263167	0.282288	0.241756	0.229359
0.264833	0.285149	0.235558	0.23365
0.2665	0.285149	0.230789	0.234127
0.268167	0.282764	0.227928	0.230312
0.269833	0.277996	0.22459	0.228882
0.2715	0.268459	0.225067	0.233173
0.273167	0.259399	0.226021	0.239372
0.274833	0.256062	0.225544	0.242233
0.2765	0.255108	0.219822	0.242233
0.278167	0.252247	0.2141	0.244141
0.279833	0.253201	0.213146	0.241756
0.2815	0.257969	0.210762	0.236511
0.283167	0.261784	0.210285	0.236034
0.284833	0.258446	0.2141	0.237465
0.2865	0.252724	0.222683	0.236511
0.288167	0.252247	0.228882	0.234127
0.289833	0.253677	0.231743	0.235558
0.2915	0.256062	0.233173	0.236988
0.293167	0.257969	0.232697	0.231743
0.294833	0.26226	0.231743	0.225544
0.2965	0.274658	0.231266	0.217438
0.298167	0.282288	0.226498	0.213146
0.299833	0.286102	0.221729	0.21553
0.3015	0.28038	0.224113	0.223637
0.303167	0.277519	0.229836	0.228882
0.304833	0.276566	0.231266	0.226974
0.3065	0.272751	0.228882	0.231266
0.308167	0.267506	0.228405	0.236511
0.309833	0.261307	0.227928	0.23365
0.3115	0.261784	0.224113	0.22459
0.313167	0.261307	0.224113	0.21553
0.314833	0.264168	0.226021	0.2141
0.3165	0.265598	0.229836	0.214577
0.318167	0.269413	0.231743	0.214577
0.319833	0.272751	0.233173	0.213146
0.3215	0.276566	0.236034	0.212193
0.323167	0.279903	0.23222	0.216007
0.324833	0.28038	0.22459	0.219822
0.3265	0.274181	0.217438	0.220299
0.328167	0.265121	0.217438	0.217915
0.329833	0.262737	0.214577	0.217915
0.3315	0.266552	0.211239	0.218391
0.333167	0.267029	0.206947	0.220776
0.334833	0.264168	0.206947	0.222206
0.3365	0.266075	0.206947	0.220776
0.338167	0.27895	0.206947	0.217438
0.339833	0.290871	0.209332	0.220299
0.3415	0.293255	0.210285	0.229359
0.343167	0.289917	0.211716	0.237465
0.344833	0.286579	0.211239	0.24271
0.3465	0.287056	0.214577	0.248432
0.348167	0.282288	0.216961	0.254154
0.349833	0.273705	0.219822	0.255108
0.3515	0.266075	0.22316	0.25034
0.353167	0.263214	0.231743	0.245094
0.354833	0.263214	0.24271	0.24128
0.3565	0.26226	0.247955	0.238419
0.358167	0.258446	0.244141	0.237942
0.359833	0.254154	0.237942	0.239372
0.3615	0.25034	0.236988	0.235558
0.363167	0.250816	0.236988	0.229359
0.364833	0.253677	0.229359	0.227928
0.3665	0.260353	0.221729	0.231266
0.368167	0.264168	0.224113	0.236511
0.369833	0.267506	0.23222	0.235081
0.3715	0.274181	0.235558	0.237465
0.373167	0.283241	0.235081	0.239372
0.374833	0.288486	0.237465	0.238419
0.3765	0.285625	0.241756	0.234604
0.378167	0.285149	0.243187	0.230789
0.379833	0.288963	0.243664	0.231743
0.3815	0.288963	0.24271	0.23365
0.383167	0.282764	0.24128	0.239372
0.384833	0.271797	0.245571	0.245094
0.3865	0.267506	0.252247	0.249386
0.388167	0.263691	0.255108	0.246525
0.389833	0.257492	0.250816	0.248432
0.3915	0.254154	0.245094	0.25177
0.393167	0.257015	0.243664	0.252724
0.394833	0.265121	0.244617	0.249386
0.3965	0.269413	0.245571	0.25034
0.398167	0.271797	0.247478	0.255108
0.399833	0.274181	0.248909	0.255585
0.4015	0.272274	0.248432	0.255108
0.403167	0.267982	0.249386	0.255585
0.404833	0.264645	0.246048	0.257015
0.4065	0.266075	0.240803	0.255585
0.408167	0.266552	0.235558	0.255585
0.409833	0.264645	0.23222	0.258446
0.4115	0.267029	0.23365	0.257015
0.413167	0.273705	0.235081	0.252724
0.414833	0.277519	0.237465	0.247002
0.4165	0.272751	0.236988	0.247478
0.418167	0.267029	0.234127	0.252247
0.419833	0.263691	0.23222	0.250816
0.4215	0.262737	0.231266	0.248432
0.423167	0.262737	0.227451	0.246048
0.424833	0.259876	0.219345	0.249863
0.4265	0.256062	0.212193	0.249863
0.428167	0.253201	0.209808	0.24128
0.429833	0.257015	0.212669	0.231266
0.4315	0.259876	0.21553	0.228405
0.433167	0.258923	0.215054	0.23365
0.434833	0.256538	0.218391	0.238895
0.4365	0.265121	0.227451	0.239372
0.438167	0.280857	0.238419	0.237942
0.439833	0.287533	0.243664	0.240326
0.4415	0.284195	0.241756	0.24128
0.443167	0.277996	0.243664	0.237942
0.444833	0.277996	0.246048	0.227928
0.4465	0.274658	0.243664	0.221729
0.448167	0.270367	0.235081	0.222683
0.449833	0.26989	0.227451	0.228405
0.4515	0.271797	0.22459	0.232697
0.453167	0.274658	0.225067	0.235558
0.454833	0.277996	0.22459	0.239849
0.4565	0.283241	0.227451	0.245571
0.458167	0.275135	0.228882	0.252247
0.459833	0.264645	0.23365	0.257015
0.4615	0.261784	0.236988	0.255108
0.463167	0.267982	0.236034	0.248432
0.464833	0.274181	0.236511	0.247002
0.4665	0.272751	0.234604	0.248432
0.468167	0.272751	0.236034	0.247478
0.469833	0.274658	0.236988	0.239849
0.4715	0.274181	0.240326	0.234127
0.473167	0.266075	0.242233	0.232697
0.474833	0.256062	0.238895	0.231266
0.4765	0.248909	0.235081	0.231266
0.478167	0.251293	0.234604	0.229836
0.479833	0.257015	0.237465	0.227451
0.4815	0.266075	0.239372	0.225544
0.483167	0.270367	0.237942	0.23222
0.484833	0.269413	0.238895	0.234604
0.4865	0.266552	0.240326	0.230312
0.488167	0.266552	0.241756	0.228405
0.489833	0.266552	0.237465	0.234604
0.4915	0.264645	0.227451	0.243187
0.493167	0.26226	0.22316	0.24271
0.494833	0.261307	0.221252	0.24128
0.4965	0.267029	0.222683	0.239849
0.498167	0.272751	0.226974	0.240803
0.499833	0.273705	0.232697	0.239372
0.5015	0.270844	0.237942	0.240326
0.503167	0.273228	0.239372	0.243664
0.504833	0.280857	0.240803	0.249863
0.5065	0.286579	0.238419	0.257015
0.508167	0.282288	0.229836	0.259876
0.509833	0.275135	0.219822	0.261784
0.5115	0.273228	0.2141	0.257969
0.513167	0.272751	0.213146	0.252247
0.514833	0.27132	0.213623	0.249386
0.5165	0.267029	0.212193	0.248432
0.518167	0.267029	0.210285	0.246048
0.519833	0.27132	0.212669	0.240326
0.5215	0.277519	0.219822	0.240326
0.523167	0.282288	0.222683	0.240803
0.524833	0.283241	0.222683	0.237942
0.5265	0.282764	0.223637	0.231743
0.528167	0.282764	0.228405	0.230312
0.529833	0.283718	0.231266	0.231743
0.5315	0.282288	0.231743	0.234127
0.533167	0.277519	0.228882	0.236511
0.534833	0.271797	0.228882	0.239849
0.5365	0.269413	0.234127	0.243664
0.538167	0.267029	0.237942	0.243664
0.539833	0.263691	0.236034	0.247478
0.5415	0.259876	0.229836	0.252724
0.543167	0.259399	0.226498	0.258923
0.544833	0.259399	0.225544	0.259876
0.5465	0.261784	0.224113	0.257492
0.548167	0.264645	0.223637	0.253201
0.549833	0.262737	0.221729	0.248432
0.5515	0.259876	0.221729	0.242233
0.553167	0.259399	0.226021	0.236034
0.554833	0.26083	0.23222	0.234127
0.5565	0.260353	0.236034	0.237942
0.558167	0.261307	0.237465	0.246525
0.559833	0.261784	0.240326	0.252724
0.5615	0.263214	0.244617	0.254631
0.563167	0.264168	0.248432	0.252247
0.564833	0.265121	0.245094	0.250816
0.5665	0.261307	0.238419	0.252724
0.568167	0.256062	0.235558	0.250816
0.569833	0.253201	0.235558	0.246048
0.5715	0.254154	0.238419	0.243187
0.573167	0.257015	0.236988	0.243664
0.574833	0.257015	0.230312	0.244617
0.5765	0.26083	0.22316	0.24128
0.578167	0.262737	0.218391	0.242233
0.579833	0.265121	0.218391	0.243664
0.5815	0.261784	0.21553	0.244141
0.583167	0.256062	0.214577	0.245094
0.584833	0.255108	0.220299	0.247002
0.5865	0.255108	0.231743	0.243664
0.588167	0.257492	0.24128	0.234604
0.589833	0.263214	0.248909	0.231743
0.5915	0.267982	0.25177	0.233173
0.593167	0.269413	0.25034	0.237465
0.594833	0.267982	0.249386	0.24128
0.5965	0.273705	0.248909	0.247478
0.598167	0.282288	0.246048	0.255585
0.599833	0.281334	0.241756	0.265598
0.6015	0.276089	0.24271	0.273705
0.603167	0.272274	0.246525	0.274658
0.604833	0.274181	0.250816	0.270367
0.6065	0.273228	0.25177	0.267506
0.608167	0.267982	0.249386	0.267982
0.609833	0.267029	0.246525	0.267982
0.6115	0.27132	0.243187	0.267506
0.613167	0.277519	0.240803	0.268459
0.614833	0.279427	0.236988	0.270367
0.6165	0.274658	0.230789	0.273705
0.618167	0.266075	0.229836	0.272274
0.619833	0.261307	0.234604	0.267506
0.6215	0.256062	0.240803	0.26083
0.623167	0.248432	0.240326	0.251293
0.624833	0.238895	0.231266	0.245571
0.6265	0.234127	0.225544	0.246525
0.628167	0.23365	0.223637	0.249863
0.629833	0.236988	0.220299	0.25034
0.6315	0.243187	0.217438	0.252724
0.633167	0.25177	0.218391	0.259399
0.634833	0.257969	0.224113	0.262737
0.6365	0.264645	0.228405	0.258446
0.638167	0.274658	0.231743	0.256062
0.639833	0.280857	0.230312	0.255108
0.6415	0.27895	0.226498	0.255585
0.643167	0.274181	0.226021	0.252724
0.644833	0.276566	0.229836	0.248909
0.6465	0.277996	0.235081	0.247002
0.648167	0.275135	0.236034	0.24271
0.649833	0.267506	0.234604	0.242233
0.6515	0.260353	0.232697	0.24271
0.653167	0.256538	0.235558	0.247002
0.654833	0.252247	0.239849	0.25034
0.6565	0.25034	0.240803	0.254631
0.658167	0.25034	0.238895	0.261307
0.659833	0.250816	0.241756	0.261307
0.6615	0.252724	0.246048	0.251293
0.663167	0.254631	0.244141	0.242233
0.664833	0.258446	0.236511	0.24271
0.6665	0.26083	0.228405	0.244141
0.668167	0.258446	0.226021	0.24271
0.669833	0.257492	0.226974	0.244141
0.6715	0.263691	0.231743	0.247478
0.673167	0.271797	0.236511	0.249863
0.674833	0.273705	0.245094	0.248909
0.6765	0.26989	0.257015	0.247955
0.678167	0.267982	0.266075	0.246048
0.679833	0.27132	0.267029	0.245571
0.6815	0.274658	0.258446	0.247478
0.683167	0.272274	0.247478	0.247955
0.684833	0.26989	0.235081	0.246048
0.6865	0.271797	0.224113	0.240803
0.688167	0.272751	0.220299	0.237942
0.689833	0.270367	0.217915	0.240326
0.6915	0.265598	0.217438	0.246525
0.693167	0.263691	0.220776	0.255108
0.694833	0.258923	0.226974	0.258923
0.6965	0.253677	0.233173	0.261307
0.698167	0.255108	0.234127	0.265121
0.699833	0.258923	0.233173	0.267506
0.7015	0.264645	0.234127	0.267506
0.703167	0.267506	0.239372	0.26226
0.704833	0.273705	0.247002	0.259876
0.7065	0.280857	0.249863	0.260353
0.708167	0.285149	0.243664	0.264168
0.709833	0.282764	0.24271	0.269413
0.7115	0.27132	0.243187	0.270367
0.713167	0.261784	0.240803	0.271797
0.714833	0.258446	0.231266	0.272751
0.7165	0.259399	0.22459	0.273228
0.718167	0.260353	0.229359	0.269413
0.719833	0.270367	0.233173	0.263214
0.7215	0.286579	0.235558	0.259876
0.723167	0.297546	0.231743	0.259876
0.724833	0.2985	0.229359	0.263214
0.7265	0.291824	0.226498	0.265121
0.728167	0.287056	0.224113	0.26226
0.729833	0.285149	0.220299	0.259876
0.7315	0.284195	0.216484	0.257015
0.733167	0.286579	0.220776	0.256538
0.734833	0.286102	0.226974	0.259876
0.7365	0.28801	0.236511	0.262737
0.738167	0.292778	0.247955	0.265598
0.739833	0.292301	0.255585	0.263214
0.7415	0.288963	0.254631	0.258923
0.743167	0.284672	0.249386	0.25034
0.744833	0.283241	0.245571	0.240326
0.7465	0.279903	0.239849	0.237942
0.748167	0.268936	0.230312	0.239849
0.749833	0.254631	0.222206	0.243187
0.7515	0.244141	0.220776	0.246525
0.753167	0.242233	0.225067	0.253677
0.754833	0.247478	0.231743	0.257492
0.7565	0.255585	0.230312	0.253201
0.758167	0.263214	0.223637	0.25034
0.759833	0.27132	0.221729	0.250816
0.7615	0.275612	0.227928	0.249863
0.763167	0.276566	0.233173	0.246525
0.764833	0.276566	0.232697	0.247478
0.7665	0.274658	0.235081	0.249863
0.768167	0.272274	0.244141	0.248432
0.769833	0.271797	0.251293	0.241756
0.7715	0.273705	0.248909	0.240803
0.773167	0.278473	0.242233	0.244141
0.774833	0.279427	0.234127	0.245571
0.7765	0.279427	0.230789	0.246048
0.778167	0.280857	0.226021	0.246525
0.779833	0.284195	0.222206	0.249863
0.7815	0.284672	0.218391	0.254631
0.783167	0.280857	0.213623	0.257492
0.784833	0.27895	0.213623	0.258923
0.7865	0.284195	0.214577	0.261307
0.788167	0.291824	0.215054	0.264645
0.789833	0.295162	0.214577	0.267982
0.7915	0.295639	0.214577	0.268936
0.793167	0.294209	0.216007	0.270844
0.794833	0.293732	0.216484	0.271797
0.7965	0.286579	0.221252	0.26989
0.798167	0.278473	0.225544	0.267982
0.799833	0.267982	0.228405	0.268936
0.8015	0.266075	0.230789	0.26989
0.803167	0.266552	0.234604	0.270367
0.804833	0.268459	0.237942	0.27132
0.8065	0.275612	0.236034	0.270844
0.808167	0.27895	0.235558	0.269413
0.809833	0.281811	0.234604	0.266075
0.8115	0.282288	0.236511	0.261784
0.813167	0.285625	0.24128	0.253201
0.814833	0.284195	0.244141	0.249386
0.8165	0.280857	0.243187	0.254154
0.818167	0.277996	0.239372	0.262737
0.819833	0.277519	0.241756	0.267029
0.8215	0.273705	0.246525	0.266075
0.823167	0.270367	0.245571	0.271797
0.824833	0.266075	0.24128	0.27895
0.8265	0.260353	0.242233	0.282764
0.828167	0.256062	0.243664	0.274658
0.829833	0.260353	0.243664	0.267029
0.8315	0.266075	0.241756	0.267029
0.833167	0.262737	0.239372	0.267506
0.834833	0.259399	0.238419	0.263691
0.8365	0.260353	0.233173	0.258923
0.838167	0.267506	0.233173	0.259399
0.839833	0.267029	0.233173	0.264168
0.8415	0.265598	0.231743	0.269413
0.843167	0.270844	0.230789	0.268936
0.844833	0.277042	0.232697	0.261784
0.8465	0.277996	0.241756	0.254631
0.848167	0.277042	0.244617	0.251293
0.849833	0.279903	0.241756	0.250816
0.8515	0.28038	0.239372	0.25177
0.853167	0.28038	0.244141	0.254154
0.854833	0.27895	0.248909	0.258923
0.8565	0.280857	0.247478	0.263214
0.858167	0.281334	0.24271	0.265121
0.859833	0.283241	0.24128	0.264168
0.8615	0.287533	0.241756	0.261307
0.863167	0.291824	0.238419	0.257015
0.864833	0.293732	0.231743	0.254154
0.8665	0.295639	0.226021	0.254154
0.868167	0.294685	0.225067	0.255585
0.869833	0.291824	0.227451	0.257969
0.8715	0.285149	0.231266	0.260353
0.873167	0.279427	0.236511	0.26226
0.874833	0.277996	0.238419	0.263214
0.8765	0.276566	0.239372	0.263214
0.878167	0.275135	0.241756	0.260353
0.879833	0.275612	0.241756	0.256062
0.8815	0.282288	0.238419	0.249863
0.883167	0.290394	0.230789	0.247002
0.884833	0.293255	0.229359	0.250816
0.8865	0.291347	0.232697	0.253201
0.888167	0.287056	0.236988	0.253677
0.889833	0.283241	0.236988	0.250816
0.8915	0.277996	0.234604	0.251293
0.893167	0.270844	0.236034	0.252724
0.894833	0.266075	0.234604	0.249863
0.8965	0.265598	0.230789	0.25034
0.898167	0.271797	0.226974	0.252724
0.899833	0.276566	0.22316	0.259876
0.9015	0.270844	0.218868	0.269413
0.903167	0.263691	0.218391	0.276089
0.904833	0.262737	0.222683	0.279903
0.9065	0.263214	0.226021	0.276089
0.908167	0.259399	0.22316	0.273705
0.909833	0.255108	0.228405	0.275135
0.9115	0.254154	0.241756	0.27132
0.913167	0.26083	0.250816	0.261784
0.914833	0.270844	0.25177	0.256538
0.9165	0.279903	0.25034	0.26226
0.918167	0.281334	0.252724	0.269413
0.919833	0.28038	0.253201	0.270367
0.9215	0.284672	0.249386	0.268936
0.923167	0.288963	0.240326	0.270844
0.924833	0.286102	0.23222	0.270844
0.9265	0.274658	0.231266	0.265121
0.928167	0.268459	0.23365	0.258446
0.929833	0.270367	0.23365	0.254631
0.9315	0.276089	0.228882	0.254631
0.933167	0.273705	0.225544	0.258446
0.934833	0.272274	0.228882	0.26226
0.9365	0.27895	0.227928	0.262737
0.938167	0.28801	0.22316	0.26083
0.939833	0.292301	0.219345	0.257492
0.9415	0.292301	0.218868	0.259399
0.943167	0.289917	0.225544	0.263214
0.944833	0.287056	0.23365	0.264168
0.9465	0.284195	0.240326	0.264168
0.948167	0.284195	0.244617	0.266552
0.949833	0.282288	0.242233	0.271797
0.9515	0.277996	0.240803	0.274181
0.953167	0.277996	0.240326	0.272274
0.954833	0.283718	0.24128	0.272274
0.9565	0.287533	0.24128	0.272751
0.958167	0.284672	0.238419	0.275612
0.959833	0.28038	0.239849	0.276089
0.9615	0.281811	0.240326	0.275135
0.963167	0.287056	0.238419	0.270367
0.964833	0.290394	0.231266	0.265121
0.9665	0.291824	0.226498	0.261784
0.968167	0.288486	0.226974	0.262737
0.969833	0.285625	0.229836	0.261784
0.9715	0.281334	0.233173	0.257015
0.973167	0.279427	0.235558	0.255108
0.974833	0.273705	0.236034	0.258446
0.9765	0.26989	0.235081	0.262737
0.978167	0.271797	0.234127	0.261784
0.979833	0.275135	0.232697	0.26226
0.9815	0.281811	0.232697	0.266552
0.983167	0.285625	0.232697	0.271797
0.984833	0.289917	0.234604	0.274658
0.9865	0.292778	0.240326	0.276566
0.988167	0.299454	0.245571	0.276566
0.989833	0.307083	0.247478	0.273228
0.9915	0.308037	0.247002	0.26989
0.993167	0.300884	0.249386	0.267029
0.994833	0.292778	0.25034	0.262737
0.9965	0.291824	0.249386	0.264168
0.998167	0.291824	0.249863	0.267982
0.999833	0.290394	0.252247	0.272274
1.0015	0.28801	0.251293	0.272751
1.00317	0.286579	0.247955	0.27132
1.00483	0.286579	0.243664	0.27132
1.0065	0.28801	0.235558	0.267029
1.00817	0.292301	0.224113	0.263691
1.00983	0.293732	0.213623	0.264645
1.0115	0.295162	0.215054	0.268936
1.01317	0.301361	0.219822	0.271797
1.01483	0.306606	0.229836	0.274181
1.0165	0.304699	0.237942	0.27895
1.01817	0.296593	0.247955	0.282764
1.01983	0.291824	0.257015	0.282764
1.0215	0.28801	0.261307	0.277042
1.02317	0.282764	0.256538	0.273228
1.02483	0.281334	0.243187	0.274658
1.0265	0.282288	0.235558	0.277519
1.02817	0.281334	0.233173	0.277996
1.02983	0.28038	0.235558	0.279427
1.0315	0.283718	0.230312	0.283241
1.03317	0.288963	0.229359	0.285625
1.03483	0.289917	0.23222	0.280857
1.0365	0.288486	0.238895	0.274658
1.03817	0.287533	0.241756	0.268459
1.03983	0.290394	0.238895	0.26226
1.0415	0.290394	0.237465	0.260353
1.04317	0.289917	0.237942	0.262737
1.04483	0.28944	0.243664	0.262737
1.0465	0.290394	0.245094	0.259399
1.04817	0.288963	0.240803	0.258446
1.04983	0.287056	0.236511	0.261307
1.0515	0.286102	0.239849	0.261307
1.05317	0.281334	0.242233	0.259399
1.05483	0.277042	0.241756	0.26226
1.0565	0.28038	0.237942	0.263691
1.05817	0.28944	0.23365	0.263691
1.05983	0.292301	0.236511	0.262737
1.0615	0.28944	0.237465	0.264645
1.06317	0.288486	0.238895	0.263691
1.06483	0.293732	0.235558	0.26226
1.0665	0.289917	0.236034	0.263214
1.06817	0.278473	0.240326	0.265598
1.06983	0.270844	0.239849	0.264645
1.0715	0.273705	0.236511	0.264168
1.07317	0.274658	0.232697	0.265598
1.07483	0.269413	0.231743	0.265121
1.0765	0.266075	0.233173	0.268459
1.07817	0.268936	0.237465	0.272274
1.07983	0.276566	0.238895	0.277519
1.0815	0.281334	0.235081	0.279903
1.08317	0.287056	0.228405	0.281811
1.08483	0.288963	0.22316	0.284672
1.0865	0.287533	0.221729	0.281334
1.08817	0.284672	0.216484	0.274658
1.08983	0.280857	0.213623	0.268459
1.0915	0.275612	0.217438	0.267029
1.09317	0.270844	0.225067	0.26989
1.09483	0.268936	0.229836	0.27132
1.0965	0.272274	0.228405	0.273705
1.09817	0.277996	0.227451	0.277519
1.09983	0.279427	0.227928	0.279427
1.1015	0.274658	0.227451	0.277519
1.10317	0.267029	0.230789	0.273228
1.10483	0.267506	0.234604	0.267982
1.1065	0.274181	0.239849	0.265598
1.10817	0.275612	0.243187	0.263214
1.10983	0.270367	0.245094	0.264168
1.1115	0.267029	0.247002	0.267506
1.11317	0.269413	0.25177	0.267982
1.11483	0.272274	0.257492	0.268936
1.1165	0.268459	0.254154	0.27132
1.11817	0.261784	0.251293	0.277996
1.11983	0.259399	0.249386	0.278473
1.1215	0.263691	0.249386	0.272751
1.12317	0.268459	0.245094	0.270844
1.12483	0.267506	0.237465	0.277042
1.1265	0.265121	0.237942	0.281811
1.12817	0.264645	0.243187	0.283241
1.12983	0.269413	0.249863	0.284672
1.1315	0.278473	0.251293	0.289917
1.13317	0.281811	0.247002	0.28944
1.13483	0.279427	0.247478	0.285149
1.1365	0.277042	0.248909	0.279903
1.13817	0.27895	0.248909	0.275135
1.13983	0.279427	0.249863	0.273228
1.1415	0.276089	0.252724	0.271797
1.14317	0.270367	0.257015	0.275135
1.14483	0.270367	0.257492	0.27895
1.1465	0.273705	0.255108	0.281334
1.14817	0.277042	0.252724	0.279903
1.14983	0.278473	0.246525	0.279903
1.1515	0.276566	0.238895	0.282288
1.15317	0.276089	0.236034	0.285149
1.15483	0.277996	0.240326	0.281334
1.1565	0.279427	0.246048	0.277042
1.15817	0.277996	0.246048	0.272751
1.15983	0.274181	0.243664	0.269413
1.1615	0.274181	0.243187	0.265121
1.16317	0.278473	0.241756	0.259876
1.16483	0.280857	0.234604	0.257969
1.1665	0.279903	0.228882	0.257015
1.16817	0.275612	0.227451	0.26226
1.16983	0.273228	0.234604	0.267982
1.1715	0.276566	0.244617	0.267982
1.17317	0.281334	0.250816	0.261784
1.17483	0.280857	0.254631	0.255108
1.1765	0.279427	0.256062	0.255108
1.17817	0.284672	0.257015	0.253677
1.17983	0.292301	0.255108	0.248909
1.1815	0.290871	0.251293	0.249386
1.18317	0.287533	0.248909	0.255108
1.18483	0.28944	0.247955	0.26226
1.1865	0.294209	0.250816	0.267506
1.18817	0.294685	0.25177	0.268459
1.18983	0.296116	0.248909	0.269413
1.1915	0.29707	0.242233	0.268936
1.19317	0.295639	0.236511	0.270367
1.19483	0.287533	0.235558	0.270844
1.1965	0.283718	0.235558	0.26989
1.19817	0.285149	0.23365	0.26989
1.19983	0.286102	0.231743	0.267982
1.2015	0.285149	0.233173	0.266075
1.20317	0.284195	0.236988	0.268459
1.20483	0.286579	0.237942	0.270367
1.2065	0.291347	0.234604	0.270367
1.20817	0.294209	0.232697	0.267506
1.20983	0.291824	0.236034	0.270367
1.2115	0.288963	0.239372	0.277996
1.21317	0.288486	0.240803	0.277042
1.21483	0.289917	0.246525	0.27132
1.2165	0.283241	0.253677	0.26989
1.21817	0.270367	0.256538	0.275612
1.21983	0.26226	0.253201	0.279427
1.2215	0.261784	0.249863	0.274658
1.22317	0.265598	0.248909	0.269413
1.22483	0.266075	0.244617	0.270367
1.2265	0.266552	0.241756	0.274658
1.22817	0.26989	0.244617	0.28038
1.22983	0.273705	0.249863	0.285625
1.2315	0.276089	0.253677	0.290871
1.23317	0.27132	0.249386	0.298023
1.23483	0.264645	0.241756	0.300884
1.2365	0.261307	0.233173	0.296593
1.23817	0.259876	0.226974	0.286579
1.23983	0.261784	0.223637	0.276089
1.2415	0.263214	0.221252	0.272751
1.24317	0.268459	0.224113	0.275135
1.24483	0.277042	0.233173	0.280857
1.2465	0.284195	0.245094	0.285625
1.24817	0.292301	0.248909	0.286579
1.24983	0.293255	0.248909	0.280857
1.2515	0.28944	0.25177	0.273705
1.25317	0.287056	0.257015	0.268459
1.25483	0.289917	0.257015	0.265121
1.2565	0.292301	0.250816	0.26226
1.25817	0.288963	0.245571	0.262737
1.25983	0.287533	0.244141	0.26989
1.2615	0.28801	0.242233	0.28038
1.26317	0.286102	0.240326	0.285625
1.26483	0.283241	0.238419	0.283718
1.2665	0.284195	0.237942	0.284195
1.26817	0.287533	0.239849	0.292778
1.26983	0.287533	0.243664	0.303268
1.2715	0.286102	0.247955	0.303745
1.27317	0.287056	0.247002	0.300407
1.27483	0.287056	0.243664	0.302792
1.2765	0.283718	0.241756	0.304699
1.27817	0.279903	0.242233	0.299454
1.27983	0.282764	0.240803	0.294209
1.2815	0.289917	0.235558	0.292301
1.28317	0.292778	0.232697	0.291347
1.28483	0.291347	0.231743	0.290871
1.2865	0.28944	0.234604	0.292778
1.28817	0.292778	0.236988	0.295639
1.28983	0.298023	0.239372	0.295639
1.2915	0.300407	0.243664	0.296593
1.29317	0.300884	0.248909	0.299454
1.29483	0.299454	0.255585	0.301838
1.2965	0.300884	0.260353	0.301838
1.29817	0.301361	0.261307	0.299454
1.29983	0.301361	0.261784	0.294685
1.3015	0.299931	0.26226	0.292301
1.30317	0.299454	0.262737	0.295639
1.30483	0.30756	0.262737	0.295639
1.3065	0.31662	0.261307	0.293255
1.30817	0.322342	0.259399	0.295162
1.30983	0.317097	0.259399	0.303745
1.3115	0.315666	0.261307	0.30899
1.31317	0.319004	0.267029	0.306606
1.31483	0.323296	0.27132	0.302315
1.3165	0.328541	0.274658	0.300407
1.31817	0.329494	0.28038	0.297546
1.31983	0.329494	0.287056	0.292778
1.3215	0.329018	0.293732	0.28801
1.32317	0.330448	0.290871	0.285625
1.32483	0.331402	0.283718	0.284195
1.3265	0.329494	0.277042	0.285625
1.32817	0.329971	0.272274	0.285625
1.32983	0.337601	0.267029	0.287533
1.3315	0.350475	0.257969	0.292778
1.33317	0.356674	0.256062	0.298977
1.33483	0.353336	0.261784	0.305653
1.3365	0.347137	0.275612	0.310898
1.33817	0.349045	0.290394	0.314713
1.33983	0.353813	0.304222	0.313282
1.3415	0.356197	0.313759	0.306129
1.34317	0.359058	0.320911	0.302315
1.34483	0.366688	0.331402	0.2985
1.3465	0.375748	0.337601	0.288963
1.34817	0.3829	0.340462	0.275135
1.34983	0.387192	0.3438	0.262737
1.3515	0.39053	0.353336	0.259876
1.35317	0.393391	0.366211	0.258923
1.35483	0.397205	0.379562	0.26226
1.3565	0.408649	0.394821	0.262737
1.35817	0.421524	0.41151	0.264645
1.35983	0.432968	0.432014	0.266552
1.3615	0.442505	0.458717	0.263691
1.36317	0.460625	0.489235	0.254154
1.36483	0.479698	0.52166	0.236034
1.3665	0.49448	0.558376	0.220299
1.36817	0.512123	0.607014	0.20647
1.36983	0.535965	0.664711	0.19455
1.3715	0.564098	0.732899	0.182152
1.37317	0.596046	0.814438	0.175476
1.37483	0.636101	0.913143	0.179291
1.3765	0.680447	1.03617	0.196457
1.37817	0.727177	1.18637	0.219345
1.37983	0.781059	1.36566	0.246525
1.3815	0.845432	1.5769	0.28038
1.38317	0.916004	1.82438	0.319004
1.38483	0.995636	2.11477	0.360489
1.3865	1.0829	2.45476	0.397682
1.38817	1.18208	2.85101	0.438213
1.38983	1.29128	3.31211	0.477791
1.3915	1.40715	3.85427	0.52166
1.39317	1.53065	4.49419	0.565529
1.39483	1.66368	5.24855	0.60606
1.3965	1.8177	6.13785	0.644207
1.39817	1.98603	7.20215	0.675678
1.39983	2.16484	8.49676	0.699043
1.4015	2.36273	10.107	0.703812
1.40317	2.58684	12.1489	0.694275
1.40483	2.83957	14.7896	0.665188
1.4065	3.11804	18.2552	0.614166
1.40817	3.42655	22.8286	0.542641
1.40983	3.76844	28.8701	0.460625
1.4115	4.14896	36.7804	0.370502
1.41317	4.56619	46.9904	0.267982
1.41483	5.01156	59.927	0.160694
1.4165	5.48744	75.9525	0.061512
1.41817	5.9948	95.3188	-0.020504
1.41983	6.53934	118.094	-0.0901222
1.4215	7.1044	144.135	-0.144958
1.42317	7.68089	173.038	-0.187874
1.42483	8.255	204.127	-0.209332
1.4265	8.81577	236.489	-0.2141
1.42817	9.35602	268.988	-0.211239
1.42983	9.86481	300.338	-0.212669
1.4315	10.3402	329.151	-0.225067
1.43317	10.7741	354.064	-0.247002
1.43483	11.1699	373.873	-0.28801
1.4365	11.5261	387.632	-0.349998
1.43817	11.8427	394.738	-0.43726
1.43983	12.1226	394.978	-0.541687
1.4415	12.3606	388.619	-0.641346
1.44317	12.5561	376.356	-0.721931
1.44483	12.7206	359.17	-0.769615
1.4465	12.8608	338.25	-0.78392
1.44817	12.9743	314.891	-0.749588
1.44983	13.0539	290.362	-0.66185
1.4515	13.1001	265.774	-0.527859
1.45317	13.1197	242.028	-0.352859
1.45483	13.1102	219.805	-0.153065
1.4565	13.0711	199.531	0.0596047
1.45817	13.0019	181.411	0.277042
1.45983	12.9056	165.482	0.49305
1.4615	12.7883	151.652	0.691891
1.46317	12.6529	139.749	0.863075
1.46483	12.4969	129.55	1.00708
1.4665	12.3196	120.821	1.13153
1.46817	12.1279	113.337	1.2331
1.46983	11.9205	106.891	1.31083
1.4715	11.7044	101.285	1.37234
1.47317	11.477	96.3397	1.41716
1.47483	11.2405	91.9204	1.44672
1.4765	10.9916	87.9164	1.46484
1.47817	10.7317	84.2257	1.47247
1.47983	10.4694	80.7586	1.47438
1.4815	10.2005	77.4593	1.46818
1.48317	9.92632	74.2769	1.45626
1.48483	9.64785	71.1732	1.44243
1.4865	9.36794	68.1243	1.4286
1.48817	9.08852	65.1059	1.41048
1.48983	8.80289	62.1047	1.38378
1.4915	8.51583	59.113	1.35422
1.49317	8.22783	56.1471	1.33133
1.49483	7.94029	53.2093	1.31798
1.4965	7.65705	50.3016	1.30415
1.49817	7.37906	47.4372	1.28889
1.49983	7.10964	44.6405	1.27649
1.5015	6.84977	41.9269	1.26982
1.50317	6.59847	39.3038	1.26791
1.50483	6.35195	36.7751	1.25885
1.5065	6.11401	34.3513	1.24454
1.50817	5.88131	32.0411	1.23739
1.50983	5.65624	29.8519	1.24216
1.5115	5.43785	27.7977	1.25217
1.51317	5.23138	25.8741	1.25647
1.51483	5.03922	24.0793	1.26457
1.5165	4.85992	22.4166	1.28508
1.51817	4.69542	20.8907	1.31178
1.51983	4.54617	19.496	1.33753
1.5215	4.4179	18.2137	1.36375
1.52317	4.30393	17.046	1.39761
1.52483	4.20618	15.9945	1.43909
1.5265	4.1213	15.0504	1.48869
1.52817	4.05693	14.2012	1.5502
1.52983	4.01402	13.4339	1.62029
1.5315	3.97968	12.7454	1.69706
1.53317	3.95918	12.1312	1.78337
1.53483	3.95727	11.5843	1.87588
1.5365	3.97348	11.0941	1.9598
1.53817	3.99685	10.6473	2.02465
1.53983	4.0288	10.2348	2.06995
1.5415	4.07362	9.84573	2.09188
1.54317	4.12321	9.47142	2.08187
1.54483	4.17137	9.09853	2.0318
1.5465	4.21715	8.71229	1.93548
1.54817	4.2572	8.30412	1.78671
1.54983	4.28247	7.87544	1.57976
1.5515	4.2901	7.42483	1.31893
1.55317	4.28057	6.94561	1.01185
1.55483	4.25482	6.43826	0.665665
1.5565	4.20761	5.91087	0.288486
1.55817	4.14324	5.37395	-0.104904
1.55983	4.06456	4.83179	-0.497818
1.5615	3.97348	4.29773	-0.867844
1.56317	3.88432	3.78561	-1.19734
1.56483	3.80087	3.3102	-1.4658
1.5665	3.72648	2.89488	-1.64747
1.56817	3.66211	2.56491	-1.72472
1.56983	3.61586	2.33316	-1.68133
1.5715	3.6025	2.2068	-1.52636
1.57317	3.61156	2.18582	-1.27077
1.57483	3.64017	2.27308	-0.923157
1.5765	3.68643	2.45619	-0.500202
1.57817	3.75032	2.71654	-0.0143051
1.57983	3.82996	3.03888	0.513077
1.5815	3.89957	3.40033	1.06096
1.58317	3.95823	3.7899	1.61028
1.58483	4.00162	4.18758	2.14005
1.5865	4.03452	4.57382	2.63405
1.58817	4.05359	4.91858	3.07178
1.58983	4.05216	5.20945	3.43037
1.5915	4.03643	5.43833	3.70598
1.59317	4.00686	5.60045	3.90577
1.59483	3.9711	5.69868	4.03738
1.5965	3.92771	5.73444	4.10795
1.59817	3.88002	5.72681	4.12178
1.59983	3.82376	5.68199	4.09889
1.6015	3.76129	5.61047	4.04787
1.60317	3.69692	5.51605	3.9711
1.60483	3.63255	5.39684	3.86763
1.6065	3.56627	5.25856	3.73602
1.60817	3.4976	5.10073	3.59249
1.60983	3.43084	4.9324	3.43943
1.6115	3.36742	4.7555	3.27349
1.61317	3.30639	4.57144	3.09896
1.61483	3.24774	4.38452	2.92349
1.6165	3.19004	4.19807	2.75469
1.61817	3.12614	4.01783	2.59161
1.61983	3.06225	3.84188	2.43187
1.6215	3.00264	3.67022	2.28453
1.62317	2.94781	3.50618	2.14815
1.62483	2.89011	3.35598	2.02179
1.6265	2.82621	3.2177	1.90544
1.62817	2.76661	3.09181	1.79911
1.62983	2.7113	2.97976	1.70469
1.6315	2.65408	2.88248	1.62268
1.63317	2.5878	2.79522	1.5502
1.63483	2.51198	2.71797	1.49202
1.6365	2.43711	2.65074	1.44863
1.63817	2.36988	2.58827	1.41239
1.63983	2.30408	2.52914	1.37854
1.6415	2.23923	2.47574	1.34277
1.64317	2.17915	2.43282	1.31607
1.64483	2.12574	2.39372	1.29271
1.6465	2.07567	2.35891	1.26648
1.64817	2.02608	2.32553	1.23882
1.64983	1.97315	2.29216	1.21784
1.6515	1.91975	2.26307	1.20831
1.65317	1.86682	2.2378	1.19972
1.65483	1.8239	2.21205	1.1878
1.6565	1.78862	2.18105	1.17588
1.65817	1.75524	2.15483	1.1692
1.65983	1.72377	2.13718	1.16158
1.6615	1.69516	2.11525	1.15108
1.66317	1.6737	2.08569	1.13869
1.66483	1.65606	2.06089	1.12772
1.6665	1.63603	2.0442	1.11961
1.66817	1.61409	2.0299	1.11198
1.66983	1.59645	2.01464	1.11103
1.6715	1.58024	2.00319	1.11246
1.67317	1.56832	1.9908	1.11151
1.67483	1.55306	1.9722	1.10912
1.6765	1.53255	1.95074	1.10722
1.67817	1.50728	1.93262	1.10817
1.67983	1.48392	1.91927	1.10483
1.6815	1.46294	1.90639	1.09959
1.68317	1.441	1.89352	1.09911
1.68483	1.41668	1.88446	1.10531
1.6865	1.3957	1.87922	1.11008
1.68817	1.38235	1.87206	1.1096
1.68983	1.36995	1.85728	1.10674
1.6915	1.35517	1.84393	1.10292
1.69317	1.33419	1.8363	1.10102
1.69483	1.31321	1.83249	1.09434
1.6965	1.29509	1.82676	1.09005
1.69817	1.27602	1.8158	1.08719
1.69983	1.25885	1.80483	1.08242
1.7015	1.24359	1.79005	1.08004
1.70317	1.22976	1.7724	1.07813
1.70483	1.22023	1.75142	1.08051
1.7065	1.2145	1.7333	1.07765
1.70817	1.20783	1.71852	1.07431
1.70983	1.19209	1.71041	1.07336
1.7115	1.17779	1.70517	1.07479
1.71317	1.17064	1.70374	1.07336
1.71483	1.16205	1.69897	1.06621
1.7165	1.15061	1.68753	1.06239
1.71817	1.14012	1.67465	1.06478
1.71983	1.13201	1.66035	1.07288
1.7215	1.122	1.64747	1.07765
1.72317	1.11294	1.63412	1.07765
1.72483	1.10626	1.6222	1.07908
1.7265	1.10149	1.61886	1.08337
1.72817	1.09625	1.61982	1.0891
1.72983	1.09053	1.61839	1.091
1.7315	1.09005	1.61314	1.08862
1.73317	1.08957	1.60789	1.08719
1.73483	1.08576	1.60551	1.0848
1.7365	1.07813	1.6017	1.08385
1.73817	1.0705	1.58978	1.07813
1.73983	1.06812	1.57642	1.06955
1.7415	1.06478	1.56355	1.06668
1.74317	1.0581	1.5521	1.06764
1.74483	1.05333	1.54114	1.0705
1.7465	1.04904	1.53017	1.06764
1.74817	1.05	1.52159	1.06525
1.74983	1.04809	1.50919	1.0705
1.7515	1.04332	1.4987	1.08004
1.75317	1.03474	1.48964	1.08719
1.75483	1.02806	1.48439	1.09529
1.7565	1.02663	1.47676	1.10531
1.75817	1.02329	1.46675	1.11389
1.75983	1.01519	1.45817	1.11866
1.7615	1.00565	1.45674	1.12391
1.76317	1.00136	1.4596	1.13249
1.76483	1.00136	1.45864	1.14489
1.7665	0.997543	1.45245	1.16205
1.76817	0.993252	1.45388	1.18113
1.76983	0.992298	1.46008	1.20497
1.7715	0.99802	1.46151	1.22595
1.77317	1.00422	1.45197	1.24502
1.77483	1.00517	1.43814	1.26171
1.7765	1.00422	1.43147	1.28651
1.77817	1.00374	1.42717	1.31845
1.77983	1.0066	1.42241	1.34897
1.7815	1.00851	1.41668	1.38187
1.78317	1.00708	1.4143	1.42241
1.78483	1.00136	1.41478	1.472
1.7865	0.997543	1.41668	1.52111
1.78817	0.994682	1.41287	1.56975
1.78983	0.990391	1.40524	1.62458
1.7915	0.983715	1.39713	1.68514
1.79317	0.976562	1.38903	1.75476
1.79483	0.971317	1.38855	1.83058
1.7965	0.968933	1.38521	1.91307
1.79817	0.96941	1.38187	2.00653
1.79983	0.969887	1.37424	2.11525
1.8015	0.972748	1.36709	2.24352
1.80317	0.977516	1.35994	2.38419
1.80483	0.982761	1.3504	2.53677
1.8065	0.986576	1.34039	2.70796
1.80817	0.988483	1.33085	2.90203
1.80983	0.990868	1.33228	3.12042
1.8115	0.987053	1.33801	3.36552
1.81317	0.981808	1.34087	3.64971
1.81483	0.9799	1.33848	3.98016
1.8165	0.977039	1.33419	4.35781
1.81817	0.968933	1.3361	4.79984
1.81983	0.96035	1.33753	5.31864
1.8215	0.959873	1.33657	5.92422
1.82317	0.961304	1.33514	6.62899
1.82483	0.96035	1.33371	7.46346
1.8265	0.957012	1.33562	8.46004
1.82817	0.961304	1.33228	9.64546
1.82983	0.965118	1.31941	11.054
1.8315	0.967026	1.3032	12.7292
1.83317	0.967979	1.28651	14.719
1.83483	0.973701	1.27459	17.0732
1.8365	0.983238	1.26457	19.8369
1.83817	0.990868	1.25647	23.0627
1.83983	1.00327	1.25599	26.7987
1.8415	1.0128	1.25647	31.0926
1.84317	1.02091	1.25885	35.9797
1.84483	1.02377	1.25742	41.4772
1.8465	1.02806	1.25456	47.6069
1.84817	1.02901	1.25074	54.3671
1.84983	1.02949	1.24693	61.7499
1.8515	1.03235	1.24693	69.7188
1.85317	1.03569	1.24598	78.2313
1.85483	1.03998	1.24359	87.2269
1.8565	1.04713	1.23644	96.6244
1.85817	1.05906	1.22929	106.329
1.85983	1.06621	1.22452	116.244
1.8615	1.07098	1.21737	126.279
1.86317	1.07718	1.21355	136.322
1.86483	1.08767	1.2126	146.284
1.8665	1.09577	1.21307	156.077
1.86817	1.10292	1.21117	165.619
1.86983	1.11246	1.21069	174.831
1.8715	1.12534	1.21307	183.638
1.87317	1.1425	1.21164	191.989
1.87483	1.16014	1.20687	199.844
1.8765	1.17922	1.20211	207.164
1.87817	1.19686	1.20354	213.939
1.87983	1.21307	1.20115	220.145
1.8815	1.23072	1.19352	225.783
1.88317	1.24359	1.18637	230.862
1.88483	1.24979	1.18494	235.373
1.8865	1.25647	1.19066	239.33
1.88817	1.26791	1.19495	242.729
1.88983	1.28746	1.19734	245.583
1.8915	1.30606	1.19209	247.91
1.89317	1.3237	1.18923	249.72
1.89483	1.34516	1.18971	251.036
1.8965	1.36662	1.18923	251.876
1.89817	1.38474	1.18351	252.262
1.89983	1.39761	1.17493	252.217
1.9015	1.41144	1.1754	251.767
1.90317	1.42908	1.17874	250.94
1.90483	1.44815	1.17636	249.75
1.9065	1.46866	1.1673	248.207
1.90817	1.48487	1.16158	246.335
1.90983	1.49727	1.16348	244.171
1.9115	1.50728	1.16682	241.724
1.91317	1.51777	1.16873	239.007
1.91483	1.53303	1.16968	236.044
1.9165	1.54066	1.16968	232.866
1.91817	1.54829	1.17016	229.51
1.91983	1.55783	1.16825	225.976
1.9215	1.57595	1.1673	222.284
1.92317	1.58882	1.16014	218.458
1.92483	1.59454	1.15442	214.518
1.9265	1.60074	1.15585	210.483
1.92817	1.60885	1.16158	206.356
1.92983	1.6222	1.16348	202.159
1.9315	1.63078	1.16014	197.916
1.93317	1.63794	1.15919	193.634
1.93483	1.64223	1.15442	189.33
1.9365	1.64795	1.1487	185.018
1.93817	1.65701	1.14107	180.703
1.93983	1.66416	1.1363	176.392
1.9415	1.66655	1.13344	172.099
1.94317	1.66988	1.13058	167.846
1.94483	1.67418	1.13869	163.634
1.9465	1.68324	1.14441	159.461
1.94817	1.69182	1.13916	155.337
1.94983	1.69325	1.12772	151.268
1.9515	1.6923	1.11914	147.258
1.95317	1.6861	1.11723	143.309
1.95483	1.6799	1.11151	139.421
1.9565	1.6737	1.10435	135.6
1.95817	1.66321	1.10245	131.85
1.95983	1.65033	1.10483	128.178
1.9615	1.64223	1.11008	124.585
1.96317	1.64032	1.1096	121.06
1.96483	1.63889	1.10531	117.607
1.9665	1.62935	1.10292	114.238
1.96817	1.61934	1.10435	110.95
1.96983	1.60789	1.10674	107.743
1.9715	1.59121	1.10149	104.614
1.97317	1.57261	1.09148	101.564
1.97483	1.55592	1.08242	98.5947
1.9765	1.54161	1.07718	95.7003
1.97817	1.52683	1.07288	92.8826
1.97983	1.51634	1.06812	90.1423
1.9815	1.5111	1.06192	87.4753
1.98317	1.50776	1.06001	84.8742
1.98483	1.50061	1.05906	82.346
1.9865	1.48296	1.05858	79.8955
1.98817	1.46437	1.05381	77.5151
1.98983	1.44958	1.04761	75.1996
1.9915	1.43337	1.04094	72.9494
1.99317	1.40905	1.03664	70.7688
1.99483	1.38521	1.03092	68.6512
1.9965	1.37281	1.02043	66.5903
1.99817	1.36471	1.00851	64.5781
1.99983	1.34993	1.00136	62.6159
2.0015	1.33324	1.00136	60.7109
2.00317	1.31989	1.00183	58.8646
2.00483	1.3113	0.999451	57.0669
2.0065	1.30081	0.995636	55.3093
2.00817	1.28698	0.993729	53.6036
2.00983	1.27316	0.991344	51.9562
2.0115	1.26314	0.98753	50.3516
2.01317	1.26076	0.982285	48.7852
2.01483	1.25313	0.980377	47.2617
2.0165	1.24168	0.982761	45.7869
2.01817	1.22833	0.985622	44.3563
2.01983	1.21689	0.986576	42.9626
2.0215	1.20783	0.988483	41.6045
2.02317	1.20163	0.988483	40.2789
2.02483	1.19686	0.986576	38.9891
2.0265	1.19305	0.988483	37.7307
2.02817	1.19162	0.992298	36.5043
2.02983	1.19209	0.99802	35.3107
2.0315	1.19209	1.00088	34.152
2.03317	1.18351	1.00088	33.0286
2.03483	1.17207	1.00231	31.9452
2.0365	1.1611	1.00279	30.9
2.03817	1.15538	1.00565	29.8872
2.03983	1.15824	1.00422	28.9025
2.0415	1.16014	1.0047	27.9474
2.04317	1.16062	1.01471	27.0352
2.04483	1.16062	1.0314	26.1569
2.0465	1.16444	1.0438	25.3129
2.04817	1.16825	1.04904	24.5018
2.04983	1.16968	1.06096	23.7269
2.0515	1.17111	1.07622	22.9921
2.05317	1.1754	1.09386	22.2907
2.05483	1.18542	1.10626	21.6269
2.0565	1.19495	1.11914	20.9966
2.05817	1.20354	1.13869	20.3953
2.05983	1.20735	1.1611	19.8336
2.0615	1.2145	1.18351	19.3148
2.06317	1.22166	1.20687	18.8313
2.06483	1.2269	1.23072	18.3744
2.0665	1.23167	1.25504	17.9501
2.06817	1.23453	1.27554	17.5724
2.06983	1.23787	1.29175	17.2305
2.0715	1.24216	1.30749	16.922
2.07317	1.24788	1.31559	16.6578
2.07483	1.25456	1.31845	16.4413
2.0765	1.25885	1.32322	16.274
2.07817	1.26505	1.33133	16.1572
2.07983	1.27411	1.33944	16.1066
2.0815	1.2846	1.34754	16.1333
2.08317	1.29366	1.3566	16.243
2.08483	1.30177	1.36518	16.4647
2.0865	1.31369	1.37234	16.8319
2.08817	1.32895	1.37854	17.3731
2.08983	1.34277	1.37758	18.1184
2.0915	1.3485	1.37091	19.1078
2.09317	1.35374	1.3628	20.3805
2.09483	1.36089	1.35231	21.9545
2.0965	1.3752	1.33228	23.8342
2.09817	1.3957	1.29843	25.9981
2.09983	1.42479	1.25599	28.3952
2.1015	1.46389	1.20497	30.9434
2.10317	1.52349	1.14441	33.5484
2.10483	1.60408	1.07002	36.087
2.1065	1.69754	0.984192	38.4293
2.10817	1.79672	0.890732	40.4582
2.10983	1.90926	0.794888	42.0771
2.1115	2.04706	0.700951	43.21
2.11317	2.20299	0.602722	43.807
2.11483	2.3694	0.508785	43.8542
2.1165	2.54965	0.426769	43.3755
2.11817	2.7504	0.361919	42.429
2.11983	2.9664	0.311852	41.0867
2.1215	3.19195	0.272274	39.4325
2.12317	3.42894	0.248909	37.5543
2.12483	3.67165	0.246048	35.5458
2.1265	3.91722	0.26226	33.4935
2.12817	4.15611	0.293255	31.4689
2.12983	4.38643	0.333786	29.5177
2.1315	4.60052	0.380039	27.6766
2.13317	4.78983	0.431538	25.9714
2.13483	4.95625	0.48542	24.4155
2.1365	5.09596	0.540733	23.0126
2.13817	5.2166	0.587463	21.75
2.13983	5.31578	0.626564	20.6208
2.1415	5.39017	0.66328	19.6147
2.14317	5.43833	0.702858	18.7173
2.14483	5.46455	0.740528	17.9191
2.1465	5.46932	0.77343	17.2043
2.14817	5.45216	0.799656	16.5629
2.14983	5.40876	0.822544	15.9812
2.1515	5.34582	0.843525	15.4543
2.15317	5.27096	0.857353	14.9817
2.15483	5.18942	0.863075	14.5497
2.1565	5.09977	0.862598	14.1511
2.15817	4.99916	0.863552	13.7806
2.15983	4.89378	0.864029	13.4449
2.1615	4.78554	0.865936	13.1369
2.16317	4.67443	0.86832	12.8484
2.16483	4.55713	0.86689	12.5709
2.1665	4.4384	0.861168	12.3081
2.16817	4.32158	0.862598	12.0625
2.16983	4.20761	0.870705	11.8303
2.1715	4.09555	0.875473	11.6091
2.17317	3.98493	0.874043	11.395
2.17483	3.87764	0.872612	11.1957
2.1765	3.77131	0.87595	11.0097
2.17817	3.66449	0.878334	10.8299
2.17983	3.55816	0.87738	10.6544
2.1815	3.45898	0.870705	10.4866
2.18317	3.35979	0.865459	10.3273
2.18483	3.26014	0.861168	10.1738
2.1865	3.16095	0.8564	10.0269
2.18817	3.06463	0.846863	9.88531
2.18983	2.97213	0.836372	9.74751
2.1915	2.88296	0.832081	9.60875
2.19317	2.7914	0.833035	9.47666
2.19483	2.69938	0.835896	9.35221
2.1965	2.61402	0.842094	9.22871
2.19817	2.53534	0.84877	9.10711
2.19983	2.4581	0.849724	8.98981
2.2015	2.37513	0.84877	8.88014
2.20317	2.29979	0.843048	8.77047
2.20483	2.23637	0.840187	8.66175
2.2065	2.17819	0.833988	8.55446
2.20817	2.1224	0.828743	8.44812
2.20983	2.06709	0.825882	8.34465
2.2115	2.01988	0.825405	8.2469
2.21317	1.97554	0.822544	8.15535
2.21483	1.93357	0.818253	8.06284
2.2165	1.89018	0.813007	7.97129
2.21817	1.84345	0.809193	7.88403
2.21983	1.79911	0.803947	7.80249
2.2215	1.75953	0.802517	7.72047
2.22317	1.72615	0.802517	7.63655
2.22483	1.69134	0.802994	7.55596
2.2265	1.66082	0.799179	7.48348
2.22817	1.63603	0.794888	7.41434
2.22983	1.61791	0.792027	7.34091
2.2315	1.60217	0.783443	7.26175
2.23317	1.58596	0.779629	7.18117
2.23483	1.56212	0.779152	7.10773
2.2365	1.53875	0.784874	7.03621
2.23817	1.51968	0.787735	6.96993
2.23983	1.49965	0.790119	6.90651
2.2415	1.46914	0.788212	6.8469
2.24317	1.43623	0.780582	6.79159
2.24483	1.41048	0.772476	6.73342
2.2465	1.3833	0.763893	6.67334
2.24817	1.35183	0.757694	6.60372
2.24983	1.32132	0.75388	6.53219
2.2515	1.29271	0.758648	6.46353
2.25317	1.26696	0.762939	6.40059
2.25483	1.24311	0.765324	6.3405
2.2565	1.22452	0.763893	6.27995
2.25817	1.20878	0.762939	6.22606
2.25983	1.18971	0.761509	6.17981
2.2615	1.17159	0.757694	6.13642
2.26317	1.15633	0.759125	6.09255
2.26483	1.13964	0.758648	6.04296
2.2665	1.11532	0.757694	5.99003
2.26817	1.0891	0.752926	5.93805
2.26983	1.06812	0.750065	5.88751
2.2715	1.05381	0.747204	5.83982
2.27317	1.03712	0.736713	5.7888
2.27483	1.02234	0.72813	5.74207
2.2765	1.00851	0.723362	5.69916
2.27817	0.998497	0.725746	5.6572
2.27983	0.990868	0.729561	5.61571
2.2815	0.983715	0.723839	5.56898
2.28317	0.971794	0.721455	5.52082
2.28483	0.954628	0.725746	5.47695
2.2865	0.9408	0.733376	5.43737
2.28817	0.929356	0.733852	5.39494
2.28983	0.917912	0.727177	5.34439
2.2915	0.899792	0.724316	5.29528
2.29317	0.88644	0.725746	5.25665
2.29483	0.879288	0.723362	5.21851
2.2965	0.87738	0.713348	5.18084
2.29817	0.876904	0.703335	5.14126
2.29983	0.872612	0.69809	5.10168
2.3015	0.86689	0.700474	5.06639
2.30317	0.863075	0.701427	5.02968
2.30483	0.859737	0.701904	4.99201
2.3065	0.851631	0.702858	4.95243
2.30817	0.838757	0.701427	4.91762
2.30983	0.822544	0.702858	4.88901
2.3115	0.812531	0.701427	4.85802
2.31317	0.805378	0.702381	4.82464
2.31483	0.80204	0.701904	4.79126
2.3165	0.793934	0.703335	4.75836
2.31817	0.78249	0.705242	4.72641
2.31983	0.781536	0.702858	4.6978
2.3215	0.782013	0.700474	4.67205
2.32317	0.781059	0.695705	4.64439
2.32483	0.772953	0.69046	4.61197
2.3265	0.768661	0.689507	4.58145
2.32817	0.767231	0.694752	4.55093
2.32983	0.763893	0.698566	4.51565
2.3315	0.759125	0.697136	4.47464
2.33317	0.750542	0.695705	4.43649
2.33483	0.743866	0.696182	4.40073
2.3365	0.734806	0.692844	4.36878
2.33817	0.727177	0.68903	4.3354
2.33983	0.718594	0.689507	4.30822
2.3415	0.711918	0.691414	4.28343
2.34317	0.70858	0.690937	4.2572
2.34483	0.704288	0.686169	4.23002
2.3465	0.700951	0.679016	4.20523
2.34817	0.701427	0.667095	4.18139
2.34983	0.701427	0.656128	4.15277
2.3515	0.697136	0.653267	4.12607
2.35317	0.694275	0.653744	4.10175
2.35483	0.696182	0.658512	4.07696
2.3565	0.69809	0.662804	4.04787
2.35817	0.693321	0.668526	4.01497
2.35983	0.687599	0.671864	3.98731
2.3615	0.683308	0.669479	3.96204
2.36317	0.682831	0.665665	3.94011
2.36483	0.679016	0.658989	3.91483
2.3665	0.675201	0.651836	3.88527
2.36817	0.671387	0.648022	3.86143
2.36983	0.669479	0.649452	3.84331
2.3715	0.668049	0.652313	3.82662
2.37317	0.661373	0.649452	3.8023
2.37483	0.653744	0.647545	3.78275
2.3765	0.647068	0.650883	3.76606
2.37817	0.6423	0.657082	3.74746
2.37983	0.638008	0.657558	3.72028
2.3815	0.635147	0.658035	3.6912
2.38317	0.630379	0.660419	3.66497
2.38483	0.626564	0.657082	3.63874
2.3865	0.623703	0.650883	3.61538
2.38817	0.630379	0.641346	3.59678
2.38983	0.637054	0.631809	3.57962
2.3915	0.638008	0.619888	3.55911
2.39317	0.632763	0.609875	3.53432
2.39483	0.628471	0.609875	3.5162
2.3965	0.627518	0.612736	3.50428
2.39817	0.62418	0.61512	3.4852
2.39983	0.617027	0.61655	3.46375
2.4015	0.612259	0.619888	3.44563
2.40317	0.611782	0.62418	3.43657
2.40483	0.61512	0.62561	3.42274
2.4065	0.618458	0.624657	3.40176
2.40817	0.618458	0.622272	3.37791
2.40983	0.616074	0.622272	3.35503
2.4115	0.617027	0.625134	3.33786
2.41317	0.624657	0.627995	3.31974
2.41483	0.629425	0.627041	3.29971
2.4165	0.627041	0.627041	3.27921
2.41817	0.623226	0.627518	3.263
2.41983	0.626564	0.627995	3.25251
2.4215	0.63324	0.626564	3.23725
2.42317	0.640869	0.628471	3.21913
2.42483	0.645161	0.627995	3.20482
2.4265	0.648975	0.624657	3.18909
2.42817	0.653744	0.625134	3.17669
2.42983	0.658512	0.623703	3.15905
2.4315	0.660419	0.619411	3.14283
2.43317	0.659466	0.607491	3.12567
2.43483	0.658989	0.605583	3.10373
2.4365	0.662804	0.612736	3.08657
2.43817	0.669956	0.61512	3.07083
2.43983	0.680447	0.614166	3.05843
2.4415	0.686646	0.614166	3.04174
2.44317	0.688076	0.617027	3.02458
2.44483	0.695229	0.617027	3.01027
2.4465	0.710487	0.613689	2.9974
2.44817	0.72813	0.608921	2.98452
2.44983	0.73719	0.603676	2.96736
2.4515	0.743866	0.600815	2.94971
2.45317	0.757217	0.601292	2.93446
2.45483	0.771523	0.602245	2.9211
2.4565	0.781536	0.600338	2.9068
2.45817	0.789642	0.603676	2.89345
2.45983	0.799656	0.610828	2.88296
2.4615	0.813484	0.617504	2.87104
2.46317	0.832081	0.619888	2.86007
2.46483	0.855923	0.614643	2.84719
2.4665	0.878334	0.607491	2.83194
2.46817	0.896454	0.600815	2.81906
2.46983	0.914574	0.596523	2.80809
2.4715	0.936031	0.590801	2.80094
2.47317	0.962257	0.583172	2.7895
2.47483	0.9799	0.577927	2.77805
2.4765	0.994205	0.576019	2.76375
2.47817	1.01662	0.576496	2.74754
2.47983	1.04809	0.57745	2.73514
2.4815	1.08337	0.57888	2.72703
2.48317	1.11246	0.586033	2.71511
2.48483	1.1425	0.592709	2.70128
2.4865	1.17826	0.597477	2.68888
2.48817	1.22118	0.594616	2.67744
2.48983	1.26934	0.589848	2.6598
2.4915	1.31464	0.584602	2.63596
2.49317	1.36375	0.57888	2.62117
2.49483	1.42479	0.579357	2.60973
2.4965	1.49155	0.581741	2.60496
2.49817	1.56069	0.584602	2.59829
2.49983	1.62745	0.584602	2.58732
2.5015	1.70135	0.589371	2.57874
2.50317	1.78385	0.598907	2.56824
2.50483	1.87922	0.602245	2.55728
2.5065	1.9908	0.597477	2.5444
2.50817	2.10857	0.591278	2.52771
2.50983	2.23446	0.589848	2.52104
2.5115	2.36893	0.586033	2.51913
2.51317	2.51293	0.579357	2.51818
2.51483	2.66552	0.572205	2.51102
2.5165	2.82431	0.567436	2.50053
2.51817	2.9912	0.56839	2.49243
2.51983	3.17383	0.570297	2.47717
2.5215	3.37458	0.572681	2.46239
2.52317	3.58963	0.571728	2.44999
2.52483	3.81279	0.572205	2.44093
2.5265	4.03833	0.574112	2.43282
2.52817	4.27055	0.576973	2.42805
2.52983	4.5085	0.576973	2.42519
2.5315	4.75359	0.570774	2.41661
2.53317	4.99868	0.565529	2.39897
2.53483	5.24187	0.561714	2.38609
2.5365	5.48601	0.563145	2.37751
2.53817	5.73635	0.560284	2.36416
2.53983	5.98669	0.551224	2.34985
2.5415	6.23369	0.545979	2.33555
2.54317	6.47068	0.54884	2.32792
2.54483	6.69765	0.550747	2.31695
2.5465	6.92034	0.547886	2.30885
2.54817	7.13921	0.545502	2.30217
2.54983	7.3452	0.549793	2.29454
2.5515	7.52831	0.555515	2.29263
2.55317	7.69472	0.555038	2.29168
2.55483	7.84922	0.557423	2.29025
2.5565	7.98798	0.559807	2.27642
2.55817	8.10432	0.558853	2.26164
2.55983	8.19826	0.554562	2.24876
2.5615	8.27742	0.550747	2.23446
2.56317	8.33941	0.547886	2.22206
2.56483	8.38709	0.542164	2.20966
2.5665	8.41618	0.535488	2.20346
2.56817	8.42047	0.534534	2.20013
2.56983	8.40902	0.538826	2.19536
2.5715	8.38709	0.545502	2.18964
2.57317	8.35323	0.546932	2.17724
2.57483	8.29411	0.545979	2.16532
2.5765	8.21352	0.549316	2.15626
2.57817	8.1234	0.554085	2.14958
2.57983	8.02374	0.552654	2.14386
2.5815	7.90787	0.544071	2.13432
2.58317	7.78008	0.536919	2.12717
2.58483	7.64799	0.534058	2.12097
2.5865	7.50971	0.532627	2.11287
2.58817	7.36427	0.530243	2.10333
2.58983	7.21264	0.53072	2.09284
2.5915	7.05957	0.53072	2.08139
2.59317	6.90031	0.534058	2.07281
2.59483	6.74009	0.535488	2.069
2.5965	6.58035	0.535488	2.06661
2.59817	6.42347	0.531197	2.06232
2.59983	6.26564	0.529289	2.0566
2.6015	6.10352	0.530243	2.05183
2.60317	5.94282	0.531197	2.04468
2.60483	5.7826	0.531197	2.03514
2.6065	5.62763	0.525951	2.02513
2.60817	5.4698	0.523567	2.01368
2.60983	5.31101	0.522614	2.00176
2.6115	5.15175	0.525951	1.99175
2.61317	4.99821	0.530243	1.98746
2.61483	4.85086	0.528812	1.98412
2.6165	4.70448	0.528812	1.97887
2.61817	4.55999	0.527859	1.97363
2.61983	4.42123	0.528336	1.96981
2.6215	4.29392	0.525475	1.966
2.62317	4.16851	0.518799	1.9598
2.62483	4.04119	0.5126	1.9536
2.6265	3.9134	0.509739	1.94645
2.62817	3.79086	0.509739	1.94025
2.62983	3.66879	0.510216	1.93644
2.6315	3.55005	0.510693	1.93214
2.63317	3.438	0.510216	1.92595
2.63483	3.33071	0.515938	1.91498
2.6365	3.23248	0.524998	1.90878
2.63817	3.14331	0.531197	1.90639
2.63983	3.06606	0.53215	1.90401
2.6415	2.98929	0.53072	1.9002
2.64317	2.913	0.531673	1.89161
2.64483	2.841	0.532627	1.88732
2.6465	2.77233	0.529289	1.88446
2.64817	2.70891	0.524998	1.88017
2.64983	2.64359	0.522137	1.87302
2.6515	2.58112	0.524044	1.86539
2.65317	2.52151	0.527382	1.86539
2.65483	2.47383	0.525951	1.86396
2.6565	2.42805	0.526428	1.86062
2.65817	2.37846	0.527382	1.85299
2.65983	2.33603	0.525475	1.84393
2.6615	2.30408	0.518799	1.83916
2.66317	2.28024	0.513077	1.83439
2.66483	2.25687	0.514984	1.82533
2.6665	2.23637	0.518799	1.81341
2.66817	2.21872	0.52166	1.80387
2.66983	2.20251	0.52309	1.79863
2.6715	2.18678	0.523567	1.79291
2.67317	2.17533	0.524044	1.78766
2.67483	2.1615	0.521183	1.78242
2.6765	2.14672	0.514507	1.7786
2.67817	2.13385	0.508308	1.77526
2.67983	2.12908	0.507832	1.77526
2.6815	2.12669	0.511169	1.77431
2.68317	2.12383	0.5126	1.77002
2.68483	2.12193	0.515938	1.7643
2.6865	2.12717	0.522614	1.75667
2.68817	2.13861	0.524998	1.75047
2.68983	2.14863	0.52309	1.74332
2.6915	2.1596	0.516891	1.73283
2.69317	2.17152	0.513077	1.72567
2.69483	2.18821	0.511169	1.72472
2.6965	2.20966	0.508308	1.72758
2.69817	2.23255	0.505447	1.72806
2.69983	2.25639	0.502586	1.72663
2.7015	2.27547	0.505447	1.7252
2.70317	2.29692	0.509739	1.72091
2.70483	2.32649	0.507355	1.71566
2.7065	2.3613	0.501156	1.71041
2.70817	2.39801	0.495911	1.70279
2.70983	2.43568	0.491619	1.69516
2.7115	2.48003	0.489712	1.69086
2.71317	2.53153	0.489235	1.68991
2.71483	2.5878	0.489712	1.68085
2.7165	2.64406	0.492096	1.67084
2.71817	2.70367	0.495911	1.66464
2.71983	2.77185	0.500202	1.65987
2.7215	2.85053	0.496387	1.65129
2.72317	2.9335	0.489235	1.63937
2.72483	3.01695	0.486374	1.6346
2.7265	3.10707	0.485897	1.63031
2.72817	3.20768	0.488281	1.62506
2.72983	3.31783	0.496864	1.61743
2.7315	3.4318	0.508308	1.61076
2.73317	3.55101	0.515461	1.60694
2.73483	3.67117	0.515461	1.60265
2.7365	3.79658	0.51403	1.60027
2.73817	3.92818	0.507355	1.6036
2.73983	4.06313	0.49448	1.60789
2.7415	4.20094	0.482559	1.61028
2.74317	4.34351	0.478268	1.60933
2.74483	4.50516	0.478268	1.61314
2.7465	4.67873	0.477314	1.61552
2.74817	4.85945	0.47636	1.61123
2.74983	5.05304	0.47636	1.60313
2.7515	5.26142	0.479221	1.59693
2.75317	5.48506	0.480652	1.59597
2.75483	5.71823	0.480652	1.59025
2.7565	5.96952	0.479698	1.58358
2.75817	6.23322	0.480175	1.57356
2.75983	6.50978	0.480175	1.56307
2.7615	6.80447	0.47493	1.5583
2.76317	7.12156	0.469208	1.5564
2.76483	7.46107	0.462532	1.55497
2.7665	7.81918	0.459671	1.55115
2.76817	8.20446	0.463486	1.55306
2.76983	8.61931	0.4673	1.55687
2.7715	9.06515	0.4673	1.56355
2.77317	9.54199	0.46587	1.56593
2.77483	10.0489	0.466347	1.56355
2.7765	10.5867	0.469208	1.56116
2.77817	11.1618	0.470161	1.56021
2.77983	11.7769	0.470161	1.56355
2.7815	12.435	0.474453	1.56355
2.78317	13.1335	0.478745	1.55783
2.78483	13.8803	0.48399	1.55067
2.7865	14.677	0.487328	1.54686
2.78817	15.5253	0.487804	1.54686
2.78983	16.4285	0.484467	1.53923
2.7915	17.386	0.478745	1.52588
2.79317	18.3988	0.472546	1.51777
2.79483	19.4707	0.467777	1.5173
2.7965	20.6099	0.462532	1.5173
2.79817	21.8167	0.458241	1.51014
2.79983	23.0846	0.458717	1.50919
2.8015	24.4107	0.463963	1.51443
2.80317	25.8021	0.469208	1.52302
2.80483	27.2603	0.470161	1.52397
2.8065	28.7762	0.468254	1.52254
2.80817	30.3488	0.468254	1.52063
2.80983	31.9834	0.4673	1.5173
2.8115	33.6881	0.463963	1.51253
2.81317	35.4595	0.459194	1.50919
2.81483	37.2853	0.455379	1.5111
2.8165	39.1669	0.453949	1.51253
2.81817	41.0938	0.452995	1.51396
2.81983	43.0632	0.457287	1.51443
2.8215	45.0721	0.464916	1.51491
2.82317	47.1067	0.466347	1.50585
2.82483	49.1624	0.463486	1.49345
2.8265	51.2357	0.461578	1.48487
2.82817	53.3261	0.459671	1.48392
2.82983	55.4247	0.451565	1.4863
2.8315	57.5171	0.441551	1.48249
2.83317	59.5961	0.443459	1.48201
2.83483	61.6598	0.452995	1.48392
2.8365	63.7007	0.459194	1.49107
2.83817	65.7125	0.461102	1.49632
2.83983	67.6775	0.464916	1.49727
2.8415	69.5868	0.466824	1.49918
2.84317	71.4345	0.464916	1.50156
2.84483	73.2198	0.462055	1.50394
2.8465	74.9359	0.462055	1.49965
2.84817	76.5753	0.463963	1.49345
2.84983	78.1331	0.463963	1.48821
2.8515	79.6022	0.463963	1.48201
2.85317	80.9827	0.464916	1.47295
2.85483	82.2568	0.460148	1.46151
2.8565	83.4236	0.451565	1.45483
2.85817	84.4779	0.442505	1.44672
2.85983	85.4244	0.443935	1.43957
2.8615	86.2546	0.451565	1.4329
2.86317	86.9694	0.452995	1.43385
2.86483	87.575	0.452042	1.43719
2.8665	88.0566	0.455379	1.43528
2.86817	88.4132	0.458241	1.43147
2.86983	88.6421	0.448704	1.43051
2.8715	88.7599	0.433922	1.43003
2.87317	88.7623	0.424385	1.42813
2.87483	88.6517	0.421524	1.42145
2.8765	88.4271	0.41914	1.41144
2.87817	88.0928	0.421047	1.40238
2.87983	87.6589	0.426292	1.39618
2.8815	87.1267	0.430584	1.39332
2.88317	86.4921	0.434399	1.38521
2.88483	85.7544	0.436306	1.37949
2.8865	84.9304	0.43869	1.37806
2.88817	84.0287	0.43869	1.38092
2.88983	83.0483	0.438213	1.37901
2.8915	81.986	0.441551	1.37329
2.89317	80.853	0.449657	1.36805
2.89483	79.6599	0.45681	1.36757
2.8965	78.4106	0.462055	1.36805
2.89817	77.1055	0.463009	1.3628
2.89983	75.7461	0.462532	1.35374
2.9015	74.3451	0.459194	1.34754
2.90317	72.9136	0.457764	1.34563
2.90483	71.4521	0.459194	1.34706
2.9065	69.9649	0.459671	1.34516
2.90817	68.4533	0.460148	1.34182
2.90983	66.9227	0.461578	1.34325
2.9115	65.3729	0.463963	1.34468
2.91317	63.8103	0.460148	1.34134
2.91483	62.2358	0.451565	1.33228
2.9165	60.6542	0.443935	1.32227
2.91817	59.0739	0.440598	1.31464
2.91983	57.5027	0.43726	1.3113
2.9215	55.9497	0.433445	1.30749
2.92317	54.4062	0.426769	1.30415
2.92483	52.8736	0.421524	1.29938
2.9265	51.3544	0.417709	1.2989
2.92817	49.8586	0.416279	1.3032
2.92983	48.3856	0.420094	1.30129
2.9315	46.926	0.423431	1.29747
2.93317	45.4826	0.427723	1.29175
2.93483	44.0679	0.430107	1.28508
2.9365	42.6888	0.435829	1.27745
2.93817	41.337	0.437737	1.26839
2.93983	40.0167	0.433922	1.26362
2.9415	38.733	0.429153	1.26314
2.94317	37.4856	0.427723	1.26028
2.94483	36.2701	0.432491	1.26266
2.9465	35.0881	0.432014	1.26362
2.94817	33.9403	0.432014	1.26266
2.94983	32.814	0.434399	1.25837
2.9515	31.7197	0.440598	1.25074
2.95317	30.6611	0.448227	1.25074
2.95483	29.6407	0.451088	1.24693
2.9565	28.645	0.449657	1.24121
2.95817	27.6766	0.448227	1.2331
2.95983	26.7415	0.44632	1.22881
2.9615	25.8384	0.442505	1.22738
2.96317	24.9686	0.436306	1.22213
2.96483	24.1246	0.427246	1.22023
2.9665	23.3064	0.421047	1.21737
2.96817	22.5124	0.414848	1.21069
2.96983	21.7481	0.413418	1.20115
2.9715	21.0118	0.414371	1.19781
2.97317	20.2971	0.413418	1.19972
2.97483	19.6061	0.413895	1.20068
2.9765	18.9381	0.416279	1.19638
2.97817	18.2939	0.422478	1.19543
2.97983	17.6735	0.427723	1.19495
2.9815	17.0736	0.427723	1.19257
2.98317	16.4919	0.424862	1.18399
2.98483	15.9235	0.422478	1.17016
2.9865	15.3775	0.423431	1.16348
2.98817	14.8549	0.421047	1.16348
2.98983	14.348	0.413895	1.16253
2.9915	13.844	0.408173	1.15871
2.99317	13.3514	0.407696	1.15585
2.99483	12.8765	0.412941	1.15776
2.9965	12.4183	0.417709	1.1611
2.99817	11.9705	0.419617	1.16062
2.99983	11.5271	0.420094	1.16014
3.0015	11.0998	0.421047	1.15967
3.00317	10.6883	0.429153	1.15824
3.00483	10.2944	0.438213	1.15204
3.0065	9.90725	0.439644	1.14441
3.00817	9.52578	0.439167	1.13773
3.00983	9.1567	0.441074	1.13583
3.0115	8.80289	0.44632	1.12915
3.01317	8.46148	0.441551	1.12581
3.01483	8.12531	0.430584	1.12724
3.0165	7.79343	0.422478	1.1301
3.01817	7.46727	0.424385	1.13201
3.01983	7.1516	0.427723	1.12486
3.0215	6.84309	0.427246	1.12295
3.02317	6.54411	0.426769	1.11914
3.02483	6.25658	0.426292	1.11961
3.0265	5.98288	0.425816	1.11723
3.02817	5.72348	0.42057	1.11485
3.02983	5.47647	0.412941	1.11866
3.0315	5.23567	0.407219	1.12343
3.03317	4.99821	0.403404	1.12486
3.03483	4.76885	0.402927	1.12152
3.0365	4.55093	0.405312	1.11771
3.03817	4.34351	0.402927	1.1158
3.03983	4.14228	0.39959	1.11246
3.0415	3.9506	0.396729	1.10722
3.04317	3.76654	0.399113	1.10292
3.04483	3.58582	0.39959	1.10102
3.0465	3.41606	0.396729	1.10197
3.04817	3.25441	0.398636	1.10388
3.04983	3.10278	0.402927	1.1034
3.0515	2.95687	0.408649	1.09577
3.05317	2.81811	0.408649	1.09053
3.05483	2.68936	0.404358	1.08528
3.0565	2.56729	0.397205	1.08099
3.05817	2.44808	0.391483	1.07002
3.05983	2.33173	0.387669	1.05953
3.0615	2.22731	0.380993	1.05667
3.06317	2.13289	0.378609	1.05619
3.06483	2.04468	0.38147	1.05762
3.0665	1.95599	0.387192	1.05762
3.06817	1.86729	0.389099	1.05762
3.06983	1.78337	0.394344	1.05906
3.0715	1.70612	0.402927	1.06573
3.07317	1.63555	0.406742	1.0705
3.07483	1.56975	0.407219	1.07098
3.0765	1.50728	0.409603	1.06859
3.07817	1.45626	0.414848	1.06812
3.07983	1.41048	0.413418	1.06668
3.0815	1.36423	0.404835	1.05906
3.08317	1.31416	0.398636	1.04809
3.08483	1.26171	0.399113	1.03951
3.0865	1.21641	0.403404	1.03807
3.08817	1.17826	0.402927	1.04046
3.08983	1.14346	0.399113	1.04332
3.0915	1.10435	0.393867	1.03903
3.09317	1.06955	0.391006	1.03474
3.09483	1.04141	0.386715	1.03521
3.0965	1.02139	0.381947	1.03569
3.09817	1.00327	0.377178	1.0314
3.09983	0.985622	0.375748	1.02234
3.1015	0.970364	0.38147	1.02282
3.10317	0.956535	0.393391	1.02854
3.10483	0.945568	0.401497	1.03045
3.1065	0.926495	0.399113	1.02758
3.10817	0.903606	0.392914	1.02425
3.10983	0.882149	0.39196	1.02377
3.1115	0.866413	0.392914	1.02329
3.11317	0.858784	0.383854	1.02329
3.11483	0.84877	0.371933	1.02282
3.1165	0.835896	0.371933	1.019
3.11817	0.817299	0.3829	1.01137
3.11983	0.80204	0.388145	1.00565
3.1215	0.789642	0.385761	1.00231
3.12317	0.775814	0.386715	0.995636
3.12483	0.760078	0.393867	0.98753
3.1265	0.749588	0.394821	0.983238
3.12817	0.743866	0.392437	0.985146
3.12983	0.739574	0.388622	0.995159
3.1315	0.737667	0.384331	1.00136
3.13317	0.733376	0.380516	1.0066
3.13483	0.72813	0.375748	1.0066
3.1365	0.723362	0.375271	1.00708
3.13817	0.723839	0.374794	1.00565
3.13983	0.725746	0.376225	0.999928
3.1415	0.722408	0.380993	0.992298
3.14317	0.713348	0.386715	0.986576
3.14483	0.70715	0.39196	0.986099
3.1465	0.707626	0.391483	0.984669
3.14817	0.707626	0.387669	0.985622
3.14983	0.701427	0.386238	0.984669
3.1515	0.694752	0.388145	0.980854
3.15317	0.692844	0.391006	0.976086
3.15483	0.693321	0.392437	0.975132
3.1565	0.688553	0.389576	0.977516
3.15817	0.679493	0.389099	0.976562
3.15983	0.674725	0.391483	0.976562
3.1615	0.669003	0.393391	0.981331
3.16317	0.667095	0.386715	0.985146
3.16483	0.666142	0.380516	0.982761
3.1665	0.666142	0.379086	0.978947
3.16817	0.662327	0.378132	0.974655
3.16983	0.655651	0.379086	0.972271
3.1715	0.653744	0.379086	0.967026
3.17317	0.65136	0.379562	0.965595
3.17483	0.6423	0.38147	0.961781
3.1765	0.629425	0.383854	0.956535
3.17817	0.622272	0.385761	0.958443
3.17983	0.618935	0.380039	0.957489
3.1815	0.61655	0.37241	0.957489
3.18317	0.611305	0.365734	0.952721
3.18483	0.606537	0.357628	0.953197
3.1865	0.607491	0.353336	0.954151
3.18817	0.611782	0.350952	0.95129
3.18983	0.614643	0.350952	0.951767
3.1915	0.613213	0.350475	0.952244
3.19317	0.609875	0.352859	0.954151
3.19483	0.609875	0.359535	0.953674
3.1965	0.608444	0.365734	0.956535
3.19817	0.60606	0.368595	0.958443
3.19983	0.601768	0.369549	0.952721
3.2015	0.593662	0.369072	0.946045
3.20317	0.586033	0.370502	0.945091
3.20483	0.582218	0.369549	0.947475
3.2065	0.581741	0.367641	0.947475
3.20817	0.573158	0.368595	0.945568
3.20983	0.562191	0.371933	0.946522
3.2115	0.556469	0.379086	0.945091
3.21317	0.561714	0.38147	0.939846
3.21483	0.563622	0.377655	0.935078
3.2165	0.564098	0.370979	0.929356
3.21817	0.565529	0.368118	0.925541
3.21983	0.570774	0.367165	0.92411
3.2215	0.57745	0.363827	0.930786
3.22317	0.57745	0.358105	0.935554
3.22483	0.57745	0.358105	0.937462
3.2265	0.572205	0.362396	0.936031
3.22817	0.56982	0.362873	0.933647
3.22983	0.571251	0.360012	0.93317
3.2315	0.576019	0.357628	0.926018
3.23317	0.575542	0.359058	0.918865
3.23483	0.573635	0.359058	0.911713
3.2365	0.571251	0.354767	0.912666
3.23817	0.572681	0.351906	0.915051
3.23983	0.573158	0.351429	0.915527
3.2415	0.567436	0.353813	0.916004
3.24317	0.562191	0.359058	0.916481
3.24483	0.558853	0.368118	0.921249
3.2465	0.557899	0.375271	0.92268
3.24817	0.562191	0.378609	0.921726
3.24983	0.56839	0.378132	0.917435
3.2515	0.574112	0.375748	0.916004
3.25317	0.578403	0.374317	0.915527
3.25483	0.581741	0.371456	0.912189
3.2565	0.588417	0.370979	0.911236
3.25817	0.587463	0.37241	0.907421
3.25983	0.583649	0.374794	0.905037
3.2615	0.584602	0.378609	0.901222
3.26317	0.596046	0.380039	0.903606
3.26483	0.607967	0.379562	0.906944
3.2665	0.612736	0.376225	0.904083
3.26817	0.618458	0.371933	0.900745
3.26983	0.627041	0.37241	0.900745
3.2715	0.636578	0.370502	0.903606
3.27317	0.643253	0.363827	0.898838
3.27483	0.649452	0.358105	0.893116
3.2765	0.655651	0.358105	0.889778
3.27817	0.658989	0.359535	0.893116
3.27983	0.664234	0.357628	0.896454
3.2815	0.674725	0.35429	0.896931
3.28317	0.685215	0.355721	0.894547
3.28483	0.695229	0.358105	0.890255
3.2865	0.70858	0.36335	0.885963
3.28817	0.72813	0.365257	0.881672
3.28983	0.74482	0.362873	0.876427
3.2915	0.756741	0.361443	0.867844
3.29317	0.766277	0.362873	0.861645
3.29483	0.778198	0.36335	0.862122
3.2965	0.795364	0.359535	0.86689
3.29817	0.813484	0.355244	0.870705
3.29983	0.830173	0.354767	0.873089
3.3015	0.841618	0.359058	0.878334
3.30317	0.858307	0.361443	0.88501
3.30483	0.878334	0.359535	0.885487
3.3065	0.895977	0.35429	0.88501
3.30817	0.912666	0.352859	0.882149
3.30983	0.929356	0.351906	0.881195
3.3115	0.952721	0.352383	0.876904
3.31317	0.975132	0.350952	0.874519
3.31483	0.999928	0.353336	0.874043
3.3165	1.02329	0.356674	0.869751
3.31817	1.04237	0.361443	0.865936
3.31983	1.06049	0.362873	0.860214
3.3215	1.07908	0.362396	0.859737
3.32317	1.10149	0.357151	0.855923
3.32483	1.12104	0.351906	0.853539
3.3265	1.13583	0.349522	0.853062
3.32817	1.15156	0.349045	0.855923
3.32983	1.17207	0.346661	0.859261
3.3315	1.19019	0.340939	0.861168
[truncated: 4,008 more rows]

## Sheet: ED Fig. 5i
Time (min):	ATP + UTP + VnOptS		Time (min):	2',3'-cUAMP		Time (min):	3',3'-cUAMP		Time (min):	3',2'-cUAMP
0.0015	0.0199291		0.001	0.151799		0.000333	0.126207		0.000667	0.170863
0.00316667	0.017236		0.002667	0.152772		0.002	0.126748		0.002333	0.170993
0.00483333	0.0188519		0.004333	0.154453		0.003667	0.12735		0.004	0.170993
0.0065	0.0177746		0.006	0.155337		0.005333	0.127831		0.005667	0.170863
0.00816667	0.0113111		0.007667	0.154807		0.007	0.127771		0.007333	0.170669
0.00983333	0.00323175		0.009333	0.154453		0.008667	0.128733		0.009	0.170281
0.0115	0.00754075		0.011	0.15463		0.010333	0.130297		0.010667	0.169892
0.0131667	0.0134656		0.012667	0.154453		0.012	0.130959		0.012333	0.169827
0.0148333	0.0150815		0.014333	0.153126		0.013667	0.13132		0.014	0.169504
0.0165	0.0150815		0.016	0.152153		0.015333	0.131621		0.015667	0.169633
0.0181667	0.0166974		0.017667	0.151887		0.017	0.131681		0.017333	0.170022
0.0198333	0.0226222		0.019333	0.152684		0.018667	0.1315		0.019	0.170086
0.0215	0.0274699		0.021	0.153834		0.020333	0.130538		0.020667	0.169439
0.0231667	0.030163		0.022667	0.155249		0.022	0.129996		0.022333	0.169115
0.0248333	0.0296244		0.024333	0.155868		0.023667	0.129575		0.024	0.169892
0.0265	0.0280085		0.026	0.155691		0.025333	0.129515		0.025667	0.170734
0.0281667	0.0247767		0.027667	0.155691		0.027	0.129455		0.027333	0.170799
0.0298333	0.0247767		0.029333	0.155868		0.028667	0.129094		0.029	0.170345
0.0315	0.030163		0.031	0.15463		0.030333	0.129215		0.030667	0.170928
0.0331667	0.0317789		0.032667	0.152861		0.032	0.129094		0.032333	0.17177
0.0348333	0.0333947		0.034333	0.152064		0.033667	0.128252		0.034	0.172094
0.0365	0.0317789		0.036	0.153038		0.035333	0.127169		0.035667	0.171122
0.0381667	0.038781		0.037667	0.154364		0.037	0.127169		0.037333	0.17041
0.0398333	0.0463217		0.039333	0.155868		0.038667	0.127951		0.039	0.17041
0.0415	0.0452445		0.041	0.157903		0.040333	0.128192		0.040667	0.170281
0.0431667	0.0382424		0.042667	0.16038		0.042	0.128372		0.042333	0.169504
0.0448333	0.0328561		0.044333	0.162414		0.043667	0.128793		0.044	0.168597
0.0465	0.0312402		0.046	0.162591		0.045333	0.130177		0.045667	0.168597
0.0481667	0.0307016		0.047667	0.161353		0.047	0.130899		0.047333	0.169439
0.0498333	0.0242381		0.049333	0.158699		0.048667	0.130778		0.049	0.170086
0.0515	0.0183132		0.051	0.155603		0.050333	0.130297		0.050667	0.170928
0.0531667	0.0183132		0.052667	0.153391		0.052	0.130658		0.052333	0.17177
0.0548333	0.0236995		0.054333	0.15233		0.053667	0.131861		0.054	0.172158
0.0565	0.0296244		0.056	0.151976		0.055333	0.132403		0.055667	0.172417
0.0581667	0.0290857		0.057667	0.151887		0.057	0.132102		0.057333	0.172482
0.0598333	0.0247767		0.059333	0.152418		0.058667	0.13126		0.059	0.172417
0.0615	0.0226222		0.061	0.153745		0.060333	0.131139		0.060667	0.171511
0.0631667	0.0285471		0.062667	0.154453		0.062	0.130899		0.062333	0.170863
0.0648333	0.0333947		0.064333	0.154541		0.063667	0.130117		0.064	0.171576
0.0665	0.0296244		0.066	0.154011		0.065333	0.129335		0.065667	0.172417
0.0681667	0.0204677		0.067667	0.153834		0.067	0.129395		0.067333	0.172611
0.0698333	0.0166974		0.069333	0.154718		0.068667	0.129636		0.069	0.172806
0.0715	0.0188519		0.071	0.156045		0.070333	0.129756		0.070667	0.173065
0.0731667	0.0193905		0.072667	0.155957		0.072	0.129515		0.072333	0.173518
0.0748333	0.0183132		0.074333	0.155249		0.073667	0.129275		0.074	0.173583
0.0765	0.0226222		0.076	0.155072		0.075333	0.128914		0.075667	0.173842
0.0781667	0.0360879		0.077667	0.15578		0.077	0.129395		0.077333	0.174166
0.0798333	0.0495535		0.079333	0.156576		0.078667	0.130297		0.079	0.173971
0.0815	0.0581715		0.081	0.156487		0.080333	0.130899		0.080667	0.174101
0.0831667	0.0597873		0.082667	0.156753		0.082	0.130839		0.082333	0.173971
0.0848333	0.0570942		0.084333	0.156841		0.083667	0.130538		0.084	0.173518
0.0865	0.0495535		0.086	0.157018		0.085333	0.130177		0.085667	0.172806
0.0881667	0.0414741		0.087667	0.156576		0.087	0.129335		0.087333	0.172094
0.0898333	0.0350106		0.089333	0.154984		0.088667	0.128733		0.089	0.171317
0.0915	0.0290857		0.091	0.153745		0.090333	0.128613		0.090667	0.170799
0.0931667	0.0199291		0.092667	0.153391		0.092	0.128432		0.092333	0.170345
0.0948333	0.0134656		0.094333	0.153745		0.093667	0.128553		0.094	0.169827
0.0965	0.0177746		0.096	0.154807		0.095333	0.129215		0.095667	0.169439
0.0981667	0.0247767		0.097667	0.155426		0.097	0.129696		0.097333	0.169698
0.0998333	0.0269312		0.099333	0.155691		0.098667	0.129876		0.099	0.17041
0.1015	0.0226222		0.101	0.15578		0.100333	0.129636		0.100667	0.170734
0.103167	0.021545		0.102667	0.155514		0.102	0.129575		0.102333	0.170799
0.104833	0.0263926		0.104333	0.154895		0.103667	0.129636		0.104	0.170928
0.1065	0.0296244		0.106	0.153657		0.105333	0.129455		0.105667	0.171058
0.108167	0.0274699		0.107667	0.152595		0.107	0.128192		0.107333	0.171381
0.109833	0.0247767		0.109333	0.152241		0.108667	0.126808		0.109	0.171446
0.1115	0.0274699		0.111	0.153038		0.110333	0.126327		0.110667	0.171252
0.113167	0.0350106		0.112667	0.154099		0.112	0.127169		0.112333	0.17164
0.114833	0.0355492		0.114333	0.155072		0.113667	0.127951		0.114	0.172676
0.1165	0.0312402		0.116	0.155426		0.115333	0.128072		0.115667	0.173648
0.118167	0.0231609		0.117667	0.155691		0.117	0.129275		0.117333	0.173389
0.119833	0.0231609		0.119333	0.15578		0.118667	0.130478		0.119	0.172935
0.1215	0.030163		0.121	0.155249		0.120333	0.1312		0.120667	0.172935
0.123167	0.0360879		0.122667	0.154895		0.122	0.130899		0.122333	0.172871
0.124833	0.038781		0.124333	0.154188		0.123667	0.131079		0.124	0.172482
0.1265	0.0425514		0.126	0.154099		0.125333	0.13144		0.125667	0.172223
0.128167	0.0495535		0.127667	0.154364		0.127	0.132042		0.127333	0.172417
0.129833	0.0511694		0.129333	0.154895		0.128667	0.132222		0.129	0.172353
0.1315	0.047399		0.131	0.154895		0.130333	0.132042		0.130667	0.172806
0.133167	0.0414741		0.132667	0.154541		0.132	0.13138		0.132333	0.173712
0.134833	0.034472		0.134333	0.154011		0.133667	0.130418		0.134	0.17423
0.1365	0.0290857		0.136	0.153303		0.135333	0.130177		0.135667	0.173842
0.138167	0.0296244		0.137667	0.153038		0.137	0.130117		0.137333	0.173259
0.139833	0.0339334		0.139333	0.153568		0.138667	0.130418		0.139	0.173583
0.1415	0.0350106		0.141	0.153834		0.140333	0.130598		0.140667	0.174036
0.143167	0.0328561		0.142667	0.153303		0.142	0.131019		0.142333	0.174036
0.144833	0.0323175		0.144333	0.153922		0.143667	0.131139		0.144	0.173777
0.1465	0.0290857		0.146	0.15578		0.145333	0.130839		0.145667	0.173648
0.148167	0.0242381		0.147667	0.156576		0.147	0.130237		0.147333	0.173906
0.149833	0.0236995		0.149333	0.155249		0.148667	0.129335		0.149	0.173777
0.1515	0.0253154		0.151	0.154011		0.150333	0.128733		0.150667	0.172353
0.153167	0.0269312		0.152667	0.154364		0.152	0.128974		0.152333	0.17041
0.154833	0.0350106		0.154333	0.154276		0.153667	0.129575		0.154	0.168856
0.1565	0.047399		0.156	0.153038		0.155333	0.129756		0.155667	0.168274
0.158167	0.0544011		0.157667	0.152064		0.157	0.129395		0.157333	0.168533
0.159833	0.051708		0.159333	0.152595		0.158667	0.130057		0.159	0.168986
0.1615	0.0457831		0.161	0.152507		0.160333	0.131079		0.160667	0.169957
0.163167	0.04309		0.162667	0.151976		0.162	0.131139		0.162333	0.171058
0.164833	0.0436286		0.164333	0.151799		0.163667	0.131019		0.164	0.172223
0.1665	0.0447059		0.166	0.152153		0.165333	0.131621		0.165667	0.17313
0.168167	0.038781		0.167667	0.152684		0.167	0.132523		0.167333	0.173518
0.169833	0.0377037		0.169333	0.153657		0.168667	0.132764		0.169	0.173389
0.1715	0.0409355		0.171	0.155868		0.170333	0.132042		0.170667	0.172871
0.173167	0.0452445		0.172667	0.157195		0.172	0.1312		0.172333	0.172353
0.174833	0.04309		0.174333	0.156664		0.173667	0.130297		0.174	0.172288
0.1765	0.0366265		0.176	0.156134		0.175333	0.129094		0.175667	0.171964
0.178167	0.0393196		0.177667	0.156311		0.177	0.128132		0.177333	0.171446
0.179833	0.0360879		0.179333	0.156841		0.178667	0.127169		0.179	0.170799
0.1815	0.0328561		0.181	0.15578		0.180333	0.126748		0.180667	0.17054
0.183167	0.0269312		0.182667	0.15463		0.182	0.126628		0.182333	0.170669
0.184833	0.0236995		0.184333	0.15463		0.183667	0.126507		0.184	0.170475
0.1865	0.0188519		0.186	0.155514		0.185333	0.126387		0.185667	0.170151
0.188167	0.0140042		0.187667	0.156045		0.187	0.126387		0.187333	0.169439
0.189833	0.017236		0.189333	0.155957		0.188667	0.126507		0.189	0.169374
0.1915	0.0183132		0.191	0.156399		0.190333	0.126568		0.190667	0.169957
0.193167	0.0161587		0.192667	0.157018		0.192	0.127229		0.192333	0.170669
0.194833	0.0102339		0.194333	0.157814		0.193667	0.128011		0.194	0.170993
0.1965	0.0102339		0.196	0.158168		0.195333	0.129215		0.195667	0.171122
0.198167	0.0177746		0.197667	0.157991		0.197	0.129455		0.197333	0.171835
0.199833	0.0290857		0.199333	0.156841		0.198667	0.128974		0.199	0.172806
0.2015	0.038781		0.201	0.156222		0.200333	0.129034		0.200667	0.17313
0.203167	0.047399		0.202667	0.156487		0.202	0.129515		0.202333	0.172676
0.204833	0.0608646		0.204333	0.156753		0.203667	0.130057		0.204	0.172871
0.2065	0.0694826		0.206	0.155957		0.205333	0.129515		0.205667	0.173583
0.208167	0.0667895		0.207667	0.153922		0.207	0.129094		0.207333	0.174166
0.209833	0.0538625		0.209333	0.152861		0.208667	0.129154		0.209	0.173906
0.2115	0.0414741		0.211	0.152418		0.210333	0.129395		0.210667	0.173583
0.213167	0.0339334		0.212667	0.152684		0.212	0.128613		0.212333	0.173777
0.214833	0.0285471		0.214333	0.152772		0.213667	0.12747		0.214	0.173842
0.2165	0.0231609		0.216	0.153038		0.215333	0.126929		0.215667	0.173712
0.218167	0.0204677		0.217667	0.154099		0.217	0.127109		0.217333	0.172935
0.219833	0.021545		0.219333	0.154895		0.218667	0.127831		0.219	0.172158
0.2215	0.0247767		0.221	0.154895		0.220333	0.128132		0.220667	0.171705
0.223167	0.0296244		0.222667	0.154364		0.222	0.128372		0.222333	0.17164
0.224833	0.0285471		0.224333	0.153745		0.223667	0.128613		0.224	0.171446
0.2265	0.0296244		0.226	0.15348		0.225333	0.129275		0.225667	0.170475
0.228167	0.0323175		0.227667	0.154099		0.227	0.129936		0.227333	0.169698
0.229833	0.0360879		0.229333	0.155161		0.228667	0.130117		0.229	0.168533
0.2315	0.0366265		0.231	0.156222		0.230333	0.129936		0.230667	0.168015
0.233167	0.0398582		0.232667	0.15578		0.232	0.129455		0.232333	0.168338
0.234833	0.0420127		0.234333	0.154718		0.233667	0.128793		0.234	0.168986
0.2365	0.0436286		0.236	0.154099		0.235333	0.128553		0.235667	0.169439
0.238167	0.0468604		0.237667	0.153568		0.237	0.128192		0.237333	0.169698
0.239833	0.056017		0.239333	0.152949		0.238667	0.128011		0.239	0.171058
0.2415	0.064635		0.241	0.151887		0.240333	0.12765		0.240667	0.172029
0.243167	0.0667895		0.242667	0.151887		0.242	0.127831		0.242333	0.17177
0.244833	0.0651736		0.244333	0.152861		0.243667	0.128312		0.244	0.17054
0.2465	0.0651736		0.246	0.153922		0.245333	0.128673		0.245667	0.170281
0.248167	0.064635		0.247667	0.154807		0.247	0.128854		0.247333	0.170734
0.249833	0.0565556		0.249333	0.155426		0.248667	0.128432		0.249	0.170605
0.2515	0.0441672		0.251	0.156134		0.250333	0.128372		0.250667	0.169892
0.253167	0.0355492		0.252667	0.157018		0.252	0.128493		0.252333	0.16918
0.254833	0.034472		0.254333	0.157903		0.253667	0.128854		0.254	0.169115
0.2565	0.0350106		0.256	0.158522		0.255333	0.128673		0.255667	0.169245
0.258167	0.0350106		0.257667	0.15861		0.257	0.128372		0.257333	0.169568
0.259833	0.0377037		0.259333	0.157903		0.258667	0.128553		0.259	0.169892
0.2615	0.0463217		0.261	0.156841		0.260333	0.129094		0.260667	0.170281
0.263167	0.0549397		0.262667	0.156399		0.262	0.129395		0.262333	0.171252
0.264833	0.0581715		0.264333	0.156487		0.263667	0.129575		0.264	0.171835
0.2665	0.0581715		0.266	0.155603		0.265333	0.129215		0.265667	0.172029
0.268167	0.0554784		0.267667	0.154011		0.267	0.129455		0.267333	0.171835
0.269833	0.0500921		0.269333	0.154364		0.268667	0.129756		0.269	0.171835
0.2715	0.0393196		0.271	0.155514		0.270333	0.129816		0.270667	0.171705
0.273167	0.0290857		0.272667	0.156311		0.272	0.129335		0.272333	0.17164
0.274833	0.0253154		0.274333	0.156487		0.273667	0.128974		0.274	0.17164
0.2765	0.0242381		0.276	0.157107		0.275333	0.129335		0.275667	0.171899
0.278167	0.0210064		0.277667	0.15861		0.277	0.129756		0.277333	0.172158
0.279833	0.0220836		0.279333	0.158964		0.278667	0.129756		0.279	0.172223
0.2815	0.0274699		0.281	0.158168		0.280333	0.129575		0.280667	0.172547
0.283167	0.0317789		0.282667	0.156487		0.282	0.129696		0.282333	0.172676
0.284833	0.0280085		0.284333	0.154276		0.283667	0.129335		0.284	0.172676
0.2865	0.021545		0.286	0.153214		0.285333	0.128613		0.285667	0.172223
0.288167	0.0210064		0.287667	0.153303		0.287	0.128072		0.287333	0.172223
0.289833	0.0226222		0.289333	0.153745		0.288667	0.128072		0.289	0.173
0.2915	0.0253154		0.291	0.15463		0.290333	0.128252		0.290667	0.173259
0.293167	0.0274699		0.292667	0.154895		0.292	0.128553		0.292333	0.172806
0.294833	0.0323175		0.294333	0.155868		0.293667	0.129034		0.294	0.172094
0.2965	0.0463217		0.296	0.156134		0.295333	0.129696		0.295667	0.171964
0.298167	0.0549397		0.297667	0.155249		0.297	0.129696		0.297333	0.17164
0.299833	0.0592487		0.299333	0.153922		0.298667	0.128914		0.299	0.171576
0.3015	0.0527852		0.301	0.153126		0.300333	0.128011		0.300667	0.17177
0.303167	0.0495535		0.302667	0.154011		0.302	0.127711		0.302333	0.171576
0.304833	0.0484762		0.304333	0.154364		0.303667	0.127891		0.304	0.171964
0.3065	0.0441672		0.306	0.154099		0.305333	0.127951		0.305667	0.172547
0.308167	0.0382424		0.307667	0.153657		0.307	0.127771		0.307333	0.173518
0.309833	0.0312402		0.309333	0.154099		0.308667	0.128252		0.309	0.173065
0.3115	0.0317789		0.311	0.155072		0.310333	0.129756		0.310667	0.172223
0.313167	0.0312402		0.312667	0.155691		0.312	0.130478		0.312333	0.172288
0.314833	0.034472		0.314333	0.155868		0.313667	0.130598		0.314	0.173
0.3165	0.0360879		0.316	0.156045		0.315333	0.130297		0.315667	0.173389
0.318167	0.0403969		0.317667	0.156576		0.317	0.130418		0.317333	0.173
0.319833	0.0441672		0.319333	0.156841		0.318667	0.130839		0.319	0.172547
0.3215	0.0484762		0.321	0.156045		0.320333	0.130658		0.320667	0.172482
0.323167	0.0522466		0.322667	0.154364		0.322	0.130899		0.322333	0.171835
0.324833	0.0527852		0.324333	0.153391		0.323667	0.130718		0.324	0.171122
0.3265	0.0457831		0.326	0.153303		0.325333	0.131079		0.325667	0.170993
0.328167	0.0355492		0.327667	0.153391		0.327	0.131621		0.327333	0.170734
0.329833	0.0328561		0.329333	0.154718		0.328667	0.131801		0.329	0.170475
0.3315	0.0371651		0.331	0.157018		0.330333	0.1315		0.330667	0.170669
0.333167	0.0377037		0.332667	0.158522		0.332	0.131139		0.332333	0.171705
0.334833	0.034472		0.334333	0.15861		0.333667	0.131561		0.334	0.171964
0.3365	0.0366265		0.336	0.157814		0.335333	0.132343		0.335667	0.171705
0.338167	0.0511694		0.337667	0.158168		0.337	0.132643		0.337333	0.17164
0.339833	0.064635		0.339333	0.157195		0.338667	0.132523		0.339	0.171576
0.3415	0.0673281		0.341	0.155161		0.340333	0.132042		0.340667	0.17164
0.343167	0.0635577		0.342667	0.154276		0.342	0.131079		0.342333	0.171511
0.344833	0.0597873		0.344333	0.154895		0.343667	0.130297		0.344	0.171511
0.3465	0.060326		0.346	0.156134		0.345333	0.129154		0.345667	0.171381
0.348167	0.0549397		0.347667	0.156222		0.347	0.128372		0.347333	0.17164
0.349833	0.0452445		0.349333	0.15463		0.348667	0.127831		0.349	0.172547
0.3515	0.0366265		0.351	0.153568		0.350333	0.128132		0.350667	0.173389
0.353167	0.0333947		0.352667	0.152949		0.352	0.129034		0.352333	0.173194
0.354833	0.0333947		0.354333	0.152507		0.353667	0.129395		0.354	0.172223
0.3565	0.0323175		0.356	0.151799		0.355333	0.129094		0.355667	0.171705
0.358167	0.0280085		0.357667	0.150914		0.357	0.128553		0.357333	0.171317
0.359833	0.0231609		0.359333	0.152418		0.358667	0.128252		0.359	0.171122
0.3615	0.0188519		0.361	0.155072		0.360333	0.128072		0.360667	0.17054
0.363167	0.0193905		0.362667	0.156664		0.362	0.127831		0.362333	0.169892
0.364833	0.0226222		0.364333	0.157107		0.363667	0.12741		0.364	0.169957
0.3665	0.030163		0.366	0.157903		0.365333	0.126989		0.365667	0.170216
0.368167	0.034472		0.367667	0.159141		0.367	0.126327		0.367333	0.170281
0.369833	0.0382424		0.369333	0.15923		0.368667	0.126207		0.369	0.170022
0.3715	0.0457831		0.371	0.15808		0.370333	0.126207		0.370667	0.169892
0.373167	0.056017		0.372667	0.15693		0.372	0.126207		0.372333	0.170928
0.374833	0.0619418		0.374333	0.156222		0.373667	0.125966		0.374	0.171835
0.3765	0.0587101		0.376	0.156222		0.375333	0.126688		0.375667	0.172158
0.378167	0.0581715		0.377667	0.156311		0.377	0.128132		0.377333	0.171899
0.379833	0.0624805		0.379333	0.156753		0.378667	0.129094		0.379	0.171835
0.3815	0.0624805		0.381	0.156487		0.380333	0.129154		0.380667	0.172223
0.383167	0.0554784		0.382667	0.156576		0.382	0.129034		0.382333	0.172353
0.384833	0.04309		0.384333	0.156399		0.383667	0.129756		0.384	0.172288
0.3865	0.0382424		0.386	0.155868		0.385333	0.130117		0.385667	0.171899
0.388167	0.0339334		0.387667	0.154895		0.387	0.129936		0.387333	0.172094
0.389833	0.0269312		0.389333	0.154276		0.388667	0.129455		0.389	0.172611
0.3915	0.0231609		0.391	0.154541		0.390333	0.129636		0.390667	0.173194
0.393167	0.0263926		0.392667	0.154984		0.392	0.129816		0.392333	0.173518
0.394833	0.0355492		0.394333	0.156399		0.393667	0.130177		0.394	0.173712
0.3965	0.0403969		0.396	0.157549		0.395333	0.130778		0.395667	0.173971
0.398167	0.04309		0.397667	0.15808		0.397	0.130538		0.397333	0.174101
0.399833	0.0457831		0.399333	0.157372		0.398667	0.129996		0.399	0.174101
0.4015	0.0436286		0.401	0.156664		0.400333	0.129636		0.400667	0.173065
0.403167	0.038781		0.402667	0.156399		0.402	0.130057		0.402333	0.171899
0.404833	0.0350106		0.404333	0.156222		0.403667	0.129936		0.404	0.171317
0.4065	0.0366265		0.406	0.155249		0.405333	0.129395		0.405667	0.17164
0.408167	0.0371651		0.407667	0.153922		0.407	0.129094		0.407333	0.172482
0.409833	0.0350106		0.409333	0.152684		0.408667	0.129275		0.409	0.172482
0.4115	0.0377037		0.411	0.151887		0.410333	0.129756		0.410667	0.172676
0.413167	0.0452445		0.412667	0.150826		0.412	0.129515		0.412333	0.173
0.414833	0.0495535		0.414333	0.149676		0.413667	0.128914		0.414	0.173389
0.4165	0.0441672		0.416	0.149676		0.415333	0.128252		0.415667	0.173518
0.418167	0.0377037		0.417667	0.150914		0.417	0.128132		0.417333	0.172547
0.419833	0.0339334		0.419333	0.153126		0.418667	0.128553		0.419	0.171058
0.4215	0.0328561		0.421	0.155161		0.420333	0.128673		0.420667	0.170216
0.423167	0.0328561		0.422667	0.15693		0.422	0.128613		0.422333	0.170669
0.424833	0.0296244		0.424333	0.157637		0.423667	0.128432		0.424	0.171122
0.4265	0.0253154		0.426	0.157372		0.425333	0.128432		0.425667	0.170734
0.428167	0.0220836		0.427667	0.156399		0.427	0.129215		0.427333	0.170605
0.429833	0.0263926		0.429333	0.155691		0.428667	0.129636		0.429	0.171511
0.4315	0.0296244		0.431	0.154984		0.430333	0.129094		0.430667	0.172741
0.433167	0.0285471		0.432667	0.154364		0.432	0.128132		0.432333	0.172871
0.434833	0.025854		0.434333	0.154276		0.433667	0.128432		0.434	0.172547
0.4365	0.0355492		0.436	0.154895		0.435333	0.129816		0.435667	0.172094
0.438167	0.0533239		0.437667	0.155868		0.437	0.130598		0.437333	0.172094
0.439833	0.0608646		0.439333	0.156134		0.438667	0.130297		0.439	0.172094
0.4415	0.0570942		0.441	0.15578		0.440333	0.130177		0.440667	0.171964
0.443167	0.0500921		0.442667	0.155249		0.442	0.130598		0.442333	0.172029
0.444833	0.0500921		0.444333	0.155072		0.443667	0.131019		0.444	0.172029
0.4465	0.0463217		0.446	0.154718		0.445333	0.130718		0.445667	0.172871
0.448167	0.0414741		0.447667	0.154276		0.447	0.130237		0.447333	0.173712
0.449833	0.0409355		0.449333	0.153657		0.448667	0.130117		0.449	0.174683
0.4515	0.04309		0.451	0.153745		0.450333	0.130538		0.450667	0.174619
0.453167	0.0463217		0.452667	0.154099		0.452	0.131019		0.452333	0.173583
0.454833	0.0500921		0.454333	0.153922		0.453667	0.1312		0.454	0.172741
0.4565	0.056017		0.456	0.154099		0.455333	0.131139		0.455667	0.172288
0.458167	0.0468604		0.457667	0.154541		0.457	0.130718		0.457333	0.171964
0.459833	0.0350106		0.459333	0.154453		0.458667	0.130478		0.459	0.170928
0.4615	0.0317789		0.461	0.154099		0.460333	0.130177		0.460667	0.170281
0.463167	0.038781		0.462667	0.154011		0.462	0.129756		0.462333	0.170993
0.464833	0.0457831		0.464333	0.153657		0.463667	0.128793		0.464	0.171964
0.4665	0.0441672		0.466	0.153214		0.465333	0.128011		0.465667	0.172223
0.468167	0.0441672		0.467667	0.153038		0.467	0.127711		0.467333	0.171899
0.469833	0.0463217		0.469333	0.154453		0.468667	0.127831		0.469	0.171899
0.4715	0.0457831		0.471	0.156222		0.470333	0.127771		0.470667	0.17177
0.473167	0.0366265		0.472667	0.15693		0.472	0.127831		0.472333	0.171381
0.474833	0.0253154		0.474333	0.157284		0.473667	0.128011		0.474	0.171122
0.4765	0.017236		0.476	0.157195		0.475333	0.128432		0.475667	0.170799
0.478167	0.0199291		0.477667	0.157372		0.477	0.128793		0.477333	0.170734
0.479833	0.0263926		0.479333	0.156487		0.478667	0.129034		0.479	0.170799
0.4815	0.0366265		0.481	0.154807		0.480333	0.128793		0.480667	0.171058
0.483167	0.0414741		0.482667	0.154188		0.482	0.128132		0.482333	0.171381
0.484833	0.0403969		0.484333	0.15463		0.483667	0.127951		0.484	0.171317
0.4865	0.0371651		0.486	0.155514		0.485333	0.128072		0.485667	0.171576
0.488167	0.0371651		0.487667	0.155691		0.487	0.128132		0.487333	0.171899
0.489833	0.0371651		0.489333	0.155691		0.488667	0.12765		0.489	0.172806
0.4915	0.0350106		0.491	0.15578		0.490333	0.12759		0.490667	0.173389
0.493167	0.0323175		0.492667	0.155691		0.492	0.127831		0.492333	0.173259
0.494833	0.0312402		0.494333	0.155957		0.493667	0.128011		0.494	0.172871
0.4965	0.0377037		0.496	0.155957		0.495333	0.12765		0.495667	0.172288
0.498167	0.0441672		0.497667	0.155868		0.497	0.12741		0.497333	0.171964
0.499833	0.0452445		0.499333	0.155161		0.498667	0.127951		0.499	0.17164
0.5015	0.0420127		0.501	0.154807		0.500333	0.128854		0.500667	0.171576
0.503167	0.0447059		0.502667	0.154984		0.502	0.130057		0.502333	0.17164
0.504833	0.0533239		0.504333	0.155603		0.503667	0.131079		0.504	0.172223
0.5065	0.0597873		0.506	0.156134		0.505333	0.131921		0.505667	0.172482
0.508167	0.0549397		0.507667	0.155249		0.507	0.132282		0.507333	0.172547
0.509833	0.0468604		0.509333	0.15463		0.508667	0.132764		0.509	0.172223
0.5115	0.0447059		0.511	0.154718		0.510333	0.133305		0.510667	0.171835
0.513167	0.0441672		0.512667	0.153657		0.512	0.133245		0.512333	0.171576
0.514833	0.0425514		0.514333	0.151445		0.513667	0.132703		0.514	0.171446
0.5165	0.0377037		0.516	0.14941		0.515333	0.131681		0.515667	0.171899
0.518167	0.0377037		0.517667	0.149145		0.517	0.130899		0.517333	0.172288
0.519833	0.0425514		0.519333	0.150295		0.518667	0.129936		0.519	0.172871
0.5215	0.0495535		0.521	0.151534		0.520333	0.129094		0.520667	0.173583
0.523167	0.0549397		0.522667	0.152949		0.522	0.128553		0.522333	0.174683
0.524833	0.056017		0.524333	0.154011		0.523667	0.127891		0.524	0.175266
0.5265	0.0554784		0.526	0.154541		0.525333	0.128252		0.525667	0.174748
0.528167	0.0554784		0.527667	0.15578		0.527	0.128914		0.527333	0.173842
0.529833	0.0565556		0.529333	0.155603		0.528667	0.129756		0.529	0.172806
0.5315	0.0549397		0.531	0.154807		0.530333	0.129395		0.530667	0.172094
0.533167	0.0495535		0.532667	0.154364		0.532	0.129395		0.532333	0.171317
0.534833	0.04309		0.534333	0.155426		0.533667	0.130057		0.534	0.170993
0.5365	0.0403969		0.536	0.157284		0.535333	0.131019		0.535667	0.171252
0.538167	0.0377037		0.537667	0.158257		0.537	0.1315		0.537333	0.171317
0.539833	0.0339334		0.539333	0.158876		0.538667	0.131139		0.539	0.171252
0.5415	0.0296244		0.541	0.159407		0.540333	0.130658		0.540667	0.170799
0.543167	0.0290857		0.542667	0.160291		0.542	0.129876		0.542333	0.170086
0.544833	0.0290857		0.544333	0.160468		0.543667	0.129816		0.544	0.168792
0.5465	0.0317789		0.546	0.159584		0.545333	0.129936		0.545667	0.168079
0.548167	0.0350106		0.547667	0.15861		0.547	0.129816		0.547333	0.169374
0.549833	0.0328561		0.549333	0.157991		0.548667	0.128974		0.549	0.170928
0.5515	0.0296244		0.551	0.157637		0.550333	0.129154		0.550667	0.172417
0.553167	0.0290857		0.552667	0.157814		0.552	0.130358		0.552333	0.173324
0.554833	0.0307016		0.554333	0.157991		0.553667	0.130839		0.554	0.17423
0.5565	0.030163		0.556	0.158434		0.555333	0.130117		0.555667	0.174424
0.558167	0.0312402		0.557667	0.157814		0.557	0.129816		0.557333	0.173518
0.559833	0.0317789		0.559333	0.157814		0.558667	0.130899		0.559	0.172547
0.5615	0.0333947		0.561	0.15808		0.560333	0.131621		0.560667	0.171122
0.563167	0.034472		0.562667	0.157903		0.562	0.131019		0.562333	0.170216
0.564833	0.0355492		0.564333	0.156753		0.563667	0.130237		0.564	0.170475
0.5665	0.0312402		0.566	0.155249		0.565333	0.129756		0.565667	0.171446
0.568167	0.0253154		0.567667	0.155249		0.567	0.129816		0.567333	0.171705
0.569833	0.0220836		0.569333	0.155691		0.568667	0.129996		0.569	0.171187
0.5715	0.0231609		0.571	0.155957		0.570333	0.130237		0.570667	0.171835
0.573167	0.0263926		0.572667	0.155249		0.572	0.130418		0.572333	0.173389
0.574833	0.0263926		0.574333	0.154718		0.573667	0.130658		0.574	0.17436
0.5765	0.0307016		0.576	0.154188		0.575333	0.1312		0.575667	0.174424
0.578167	0.0328561		0.577667	0.153922		0.577	0.1315		0.577333	0.17423
0.579833	0.0355492		0.579333	0.15348		0.578667	0.1315		0.579	0.174619
0.5815	0.0317789		0.581	0.153038		0.580333	0.131561		0.580667	0.17423
0.583167	0.0253154		0.582667	0.153214		0.582	0.131681		0.582333	0.173453
0.584833	0.0242381		0.584333	0.154188		0.583667	0.132042		0.584	0.172288
0.5865	0.0242381		0.586	0.156134		0.585333	0.132463		0.585667	0.171381
0.588167	0.0269312		0.587667	0.157372		0.587	0.132944		0.587333	0.171511
0.589833	0.0333947		0.589333	0.15693		0.588667	0.132944		0.589	0.17177
0.5915	0.038781		0.591	0.155957		0.590333	0.132523		0.590667	0.172935
0.593167	0.0403969		0.592667	0.155072		0.592	0.132162		0.592333	0.173194
0.594833	0.038781		0.594333	0.154364		0.593667	0.132403		0.594	0.173777
0.5965	0.0452445		0.596	0.154011		0.595333	0.132824		0.595667	0.174295
0.598167	0.0549397		0.597667	0.154453		0.597	0.132764		0.597333	0.174554
0.599833	0.0538625		0.599333	0.15578		0.598667	0.132643		0.599	0.174295
0.6015	0.0479376		0.601	0.156753		0.600333	0.132944		0.600667	0.173259
0.603167	0.0436286		0.602667	0.158434		0.602	0.133486		0.602333	0.173
0.604833	0.0457831		0.604333	0.159584		0.603667	0.133425		0.604	0.172611
0.6065	0.0447059		0.606	0.159318		0.605333	0.132764		0.605667	0.172353
0.608167	0.038781		0.607667	0.157549		0.607	0.132102		0.607333	0.172288
0.609833	0.0377037		0.609333	0.155868		0.608667	0.131681		0.609	0.172935
0.6115	0.0425514		0.611	0.156134		0.610333	0.131861		0.610667	0.173324
0.613167	0.0495535		0.612667	0.15578		0.612	0.132523		0.612333	0.173065
0.614833	0.051708		0.614333	0.155868		0.613667	0.132703		0.614	0.172741
0.6165	0.0463217		0.616	0.15578		0.615333	0.131982		0.615667	0.172935
0.618167	0.0366265		0.617667	0.156045		0.617	0.13126		0.617333	0.173
0.619833	0.0312402		0.619333	0.155514		0.618667	0.1312		0.619	0.172417
0.6215	0.0253154		0.621	0.154807		0.620333	0.131019		0.620667	0.172353
0.623167	0.0166974		0.622667	0.153745		0.622	0.130177		0.622333	0.172935
0.624833	0.00592487		0.624333	0.152153		0.623667	0.129094		0.624	0.173453
0.6265	0.000538628		0.626	0.151534		0.625333	0.128733		0.625667	0.173259
0.628167	0		0.627667	0.152507		0.627	0.128974		0.627333	0.172871
0.629833	0.00377037		0.629333	0.154541		0.628667	0.128974		0.629	0.172806
0.6315	0.0107725		0.631	0.155249		0.630333	0.128432		0.630667	0.17313
0.633167	0.0204677		0.632667	0.156134		0.632	0.128011		0.632333	0.173777
0.634833	0.0274699		0.634333	0.15746		0.633667	0.128553		0.634	0.174036
0.6365	0.0350106		0.636	0.15861		0.635333	0.129215		0.635667	0.174166
0.638167	0.0463217		0.637667	0.158345		0.637	0.129816		0.637333	0.17436
0.639833	0.0533239		0.639333	0.157372		0.638667	0.130177		0.639	0.17436
0.6415	0.0511694		0.641	0.156134		0.640333	0.130418		0.640667	0.173777
0.643167	0.0457831		0.642667	0.155337		0.642	0.130297		0.642333	0.172806
0.644833	0.0484762		0.644333	0.155249		0.643667	0.130237		0.644	0.172417
0.6465	0.0500921		0.646	0.156134		0.645333	0.130117		0.645667	0.172353
0.648167	0.0468604		0.647667	0.156311		0.647	0.129515		0.647333	0.172547
0.649833	0.0382424		0.649333	0.155868		0.648667	0.128553		0.649	0.173324
0.6515	0.030163		0.651	0.156311		0.650333	0.127831		0.650667	0.173906
0.653167	0.025854		0.652667	0.156576		0.652	0.127771		0.652333	0.17436
0.654833	0.0210064		0.654333	0.155957		0.653667	0.12747		0.654	0.174619
0.6565	0.0188519		0.656	0.155249		0.655333	0.127109		0.655667	0.175007
0.658167	0.0188519		0.657667	0.154807		0.657	0.126447		0.657333	0.175007
0.659833	0.0193905		0.659333	0.154807		0.658667	0.126507		0.659	0.174554
0.6615	0.021545		0.661	0.155426		0.660333	0.12759		0.660667	0.174166
0.663167	0.0236995		0.662667	0.156399		0.662	0.128132		0.662333	0.173712
0.664833	0.0280085		0.664333	0.15746		0.663667	0.128312		0.664	0.173324
0.6665	0.0307016		0.666	0.157018		0.665333	0.127951		0.665667	0.172611
0.668167	0.0280085		0.667667	0.156399		0.667	0.128132		0.667333	0.171899
0.669833	0.0269312		0.669333	0.156045		0.668667	0.128493		0.669	0.171122
0.6715	0.0339334		0.671	0.155957		0.670333	0.128192		0.670667	0.170799
0.673167	0.04309		0.672667	0.155337		0.672	0.12765		0.672333	0.171317
0.674833	0.0452445		0.674333	0.153745		0.673667	0.127229		0.674	0.172094
0.6765	0.0409355		0.676	0.152949		0.675333	0.127951		0.675667	0.173
0.678167	0.038781		0.677667	0.153391		0.677	0.128733		0.677333	0.173453
0.679833	0.0425514		0.679333	0.154276		0.678667	0.128793		0.679	0.174295
0.6815	0.0463217		0.681	0.153922		0.680333	0.128553		0.680667	0.175137
0.683167	0.0436286		0.682667	0.153303		0.682	0.128432		0.682333	0.175137
0.684833	0.0409355		0.684333	0.154011		0.683667	0.128372		0.684	0.174748
0.6865	0.04309		0.686	0.154541		0.685333	0.12765		0.685667	0.174101
0.688167	0.0441672		0.687667	0.155072		0.687	0.12735		0.687333	0.174101
0.689833	0.0414741		0.689333	0.155514		0.688667	0.127229		0.689	0.173777
0.6915	0.0360879		0.691	0.156222		0.690333	0.126929		0.690667	0.172547
0.693167	0.0339334		0.692667	0.156664		0.692	0.126929		0.692333	0.171058
0.694833	0.0285471		0.694333	0.156753		0.693667	0.12765		0.694	0.169957
0.6965	0.0226222		0.696	0.157195		0.695333	0.128673		0.695667	0.169827
0.698167	0.0242381		0.697667	0.157107		0.697	0.128854		0.697333	0.169827
0.699833	0.0285471		0.699333	0.156487		0.698667	0.128432		0.699	0.169957
0.7015	0.0350106		0.701	0.156045		0.700333	0.129034		0.700667	0.170863
0.703167	0.0382424		0.702667	0.15693		0.702	0.129816		0.702333	0.171576
0.704833	0.0452445		0.704333	0.157549		0.703667	0.129696		0.704	0.172482
0.7065	0.0533239		0.706	0.157195		0.705333	0.128553		0.705667	0.172935
0.708167	0.0581715		0.707667	0.156841		0.707	0.127771		0.707333	0.173324
0.709833	0.0554784		0.709333	0.157107		0.708667	0.128553		0.709	0.173324
0.7115	0.0425514		0.711	0.157991		0.710333	0.128673		0.710667	0.173324
0.713167	0.0317789		0.712667	0.157991		0.712	0.128553		0.712333	0.173842
0.714833	0.0280085		0.714333	0.157637		0.713667	0.128252		0.714	0.17436
0.7165	0.0290857		0.716	0.15693		0.715333	0.128312		0.715667	0.174554
0.718167	0.030163		0.717667	0.15693		0.717	0.128493		0.717333	0.174424
0.719833	0.0414741		0.719333	0.157814		0.718667	0.128252		0.719	0.174489
0.7215	0.0597873		0.721	0.158434		0.720333	0.128432		0.720667	0.17423
0.723167	0.0721757		0.722667	0.158699		0.722	0.128252		0.722333	0.174101
0.724833	0.073253		0.724333	0.15861		0.723667	0.128613		0.724	0.174036
0.7265	0.0657122		0.726	0.15923		0.725333	0.129636		0.725667	0.173777
0.728167	0.060326		0.727667	0.160203		0.727	0.130658		0.727333	0.173453
0.729833	0.0581715		0.729333	0.160557		0.728667	0.131139		0.729	0.173389
0.7315	0.0570942		0.731	0.160468		0.730333	0.131079		0.730667	0.17423
0.733167	0.0597873		0.732667	0.159495		0.732	0.130899		0.732333	0.174813
0.734833	0.0592487		0.734333	0.159407		0.733667	0.130598		0.734	0.174619
0.7365	0.0614032		0.736	0.159318		0.735333	0.130177		0.735667	0.174813
0.738167	0.0667895		0.737667	0.15861		0.737	0.129515		0.737333	0.175331
0.739833	0.0662508		0.739333	0.157814		0.738667	0.128793		0.739	0.175978
0.7415	0.0624805		0.741	0.156399		0.740333	0.128372		0.740667	0.175914
0.743167	0.0576328		0.742667	0.155957		0.742	0.128493		0.742333	0.175137
0.744833	0.056017		0.744333	0.156222		0.743667	0.128793		0.744	0.17436
0.7465	0.0522466		0.746	0.156753		0.745333	0.128613		0.745667	0.173583
0.748167	0.0398582		0.747667	0.15693		0.747	0.128192		0.747333	0.173648
0.749833	0.0236995		0.749333	0.156222		0.748667	0.12765		0.749	0.173389
0.7515	0.0118497		0.751	0.155603		0.750333	0.12759		0.750667	0.173259
0.753167	0.00969525		0.752667	0.155603		0.752	0.127951		0.752333	0.173453
0.754833	0.0156201		0.754333	0.156045		0.753667	0.128493		0.754	0.174101
0.7565	0.0247767		0.756	0.156045		0.755333	0.129154		0.755667	0.174748
0.758167	0.0333947		0.757667	0.155603		0.757	0.129636		0.757333	0.175137
0.759833	0.0425514		0.759333	0.155072		0.758667	0.130358		0.759	0.174619
0.7615	0.047399		0.761	0.155691		0.760333	0.130778		0.760667	0.173
0.763167	0.0484762		0.762667	0.156399		0.762	0.130538		0.762333	0.172158
0.764833	0.0484762		0.764333	0.155957		0.763667	0.129335		0.764	0.171964
0.7665	0.0463217		0.766	0.155426		0.765333	0.128011		0.765667	0.172353
0.768167	0.0436286		0.767667	0.155426		0.767	0.127771		0.767333	0.172029
0.769833	0.04309		0.769333	0.156576		0.768667	0.128252		0.769	0.172094
0.7715	0.0452445		0.771	0.157195		0.770333	0.128372		0.770667	0.172741
0.773167	0.0506307		0.772667	0.157018		0.772	0.128432		0.772333	0.17313
0.774833	0.051708		0.774333	0.156134		0.773667	0.128854		0.774	0.172676
0.7765	0.051708		0.776	0.155957		0.775333	0.129636		0.775667	0.171317
0.778167	0.0533239		0.777667	0.15693		0.777	0.129996		0.777333	0.170216
0.779833	0.0570942		0.779333	0.157372		0.778667	0.130297		0.779	0.170216
0.7815	0.0576328		0.781	0.156753		0.780333	0.130658		0.780667	0.171511
0.783167	0.0533239		0.782667	0.156045		0.782	0.130598		0.782333	0.172611
0.784833	0.0511694		0.784333	0.156487		0.783667	0.130538		0.784	0.173259
0.7865	0.0570942		0.786	0.156576		0.785333	0.130718		0.785667	0.17423
0.788167	0.0657122		0.787667	0.155691		0.787	0.129876		0.787333	0.175655
0.789833	0.0694826		0.789333	0.155161		0.788667	0.128252		0.789	0.177014
0.7915	0.0700212		0.791	0.155514		0.790333	0.126868		0.790667	0.177144
0.793167	0.0684053		0.792667	0.156399		0.792	0.126207		0.792333	0.176885
0.794833	0.0678667		0.794333	0.157549		0.793667	0.126748		0.794	0.176302
0.7965	0.0597873		0.796	0.158522		0.795333	0.12765		0.795667	0.175266
0.798167	0.0506307		0.797667	0.15861		0.797	0.129215		0.797333	0.174101
0.799833	0.038781		0.799333	0.158257		0.798667	0.130778		0.799	0.17313
0.8015	0.0366265		0.801	0.158257		0.800333	0.131801		0.800667	0.171964
0.803167	0.0371651		0.802667	0.158345		0.802	0.133004		0.802333	0.170863
0.804833	0.0393196		0.804333	0.157637		0.803667	0.133365		0.804	0.170863
0.8065	0.047399		0.806	0.156222		0.805333	0.133425		0.805667	0.17164
0.808167	0.0511694		0.807667	0.155072		0.807	0.133004		0.807333	0.171576
0.809833	0.0544011		0.809333	0.154541		0.808667	0.132824		0.809	0.170669
0.8115	0.0549397		0.811	0.154099		0.810333	0.133004		0.810667	0.17054
0.813167	0.0587101		0.812667	0.154188		0.812	0.132403		0.812333	0.171446
0.814833	0.0570942		0.814333	0.154895		0.813667	0.131139		0.814	0.172029
0.8165	0.0533239		0.816	0.156045		0.815333	0.129335		0.815667	0.171964
0.818167	0.0500921		0.817667	0.157726		0.817	0.128432		0.817333	0.172158
0.819833	0.0495535		0.819333	0.159053		0.818667	0.127711		0.819	0.172611
0.8215	0.0452445		0.821	0.159937		0.820333	0.12759		0.820667	0.173194
0.823167	0.0414741		0.822667	0.159672		0.822	0.128132		0.822333	0.17313
0.824833	0.0366265		0.824333	0.157903		0.823667	0.129335		0.824	0.172482
0.8265	0.030163		0.826	0.157284		0.825333	0.130899		0.825667	0.172029
0.828167	0.0253154		0.827667	0.157814		0.827	0.132222		0.827333	0.171835
0.829833	0.030163		0.829333	0.158787		0.828667	0.133004		0.829	0.171705
0.8315	0.0366265		0.831	0.158876		0.830333	0.133064		0.830667	0.17177
0.833167	0.0328561		0.832667	0.158876		0.832	0.132403		0.832333	0.172029
0.834833	0.0290857		0.834333	0.15976		0.833667	0.13138		0.834	0.171835
0.8365	0.030163		0.836	0.160468		0.835333	0.130718		0.835667	0.171511
0.838167	0.0382424		0.837667	0.160557		0.837	0.130237		0.837333	0.171705
0.839833	0.0377037		0.839333	0.15923		0.838667	0.129996		0.839	0.172223
0.8415	0.0360879		0.841	0.158787		0.840333	0.129756		0.840667	0.172094
0.843167	0.0420127		0.842667	0.158434		0.842	0.129816		0.842333	0.172094
0.844833	0.0490149		0.844333	0.158345		0.843667	0.130718		0.844	0.172094
0.8465	0.0500921		0.846	0.15808		0.845333	0.131681		0.845667	0.172094
0.848167	0.0490149		0.847667	0.157637		0.847	0.131741		0.847333	0.171964
0.849833	0.0522466		0.849333	0.156841		0.848667	0.130899		0.849	0.171835
0.8515	0.0527852		0.851	0.155514		0.850333	0.130297		0.850667	0.171446
0.853167	0.0527852		0.852667	0.154718		0.852	0.130237		0.852333	0.17054
0.854833	0.0511694		0.854333	0.15463		0.853667	0.129996		0.854	0.170734
0.8565	0.0533239		0.856	0.154984		0.855333	0.129094		0.855667	0.171835
0.858167	0.0538625		0.857667	0.155337		0.857	0.128914		0.857333	0.172482
0.859833	0.056017		0.859333	0.156576		0.858667	0.129575		0.859	0.172288
0.8615	0.0608646		0.861	0.158964		0.860333	0.130297		0.860667	0.171705
0.863167	0.0657122		0.862667	0.160999		0.862	0.130478		0.862333	0.171835
0.864833	0.0678667		0.864333	0.161353		0.863667	0.130057		0.864	0.171835
0.8665	0.0700212		0.866	0.160645		0.865333	0.129996		0.865667	0.171446
0.868167	0.068944		0.867667	0.160203		0.867	0.129876		0.867333	0.170863
0.869833	0.0657122		0.869333	0.159672		0.868667	0.129575		0.869	0.170281
0.8715	0.0581715		0.871	0.158345		0.870333	0.128854		0.870667	0.170605
0.873167	0.051708		0.872667	0.156664		0.872	0.128372		0.872333	0.171317
0.874833	0.0500921		0.874333	0.155161		0.873667	0.127951		0.874	0.172029
0.8765	0.0484762		0.876	0.154276		0.875333	0.127771		0.875667	0.171835
0.878167	0.0468604		0.877667	0.153834		0.877	0.128493		0.877333	0.171381
0.879833	0.047399		0.879333	0.154276		0.878667	0.129455		0.879	0.17177
0.8815	0.0549397		0.881	0.154011		0.880333	0.130478		0.880667	0.172482
0.883167	0.0640963		0.882667	0.153834		0.882	0.130899		0.882333	0.172741
0.884833	0.0673281		0.884333	0.154453		0.883667	0.1312		0.884	0.17177
0.8865	0.0651736		0.886	0.155426		0.885333	0.1315		0.885667	0.171511
0.888167	0.060326		0.887667	0.155691		0.887	0.130959		0.887333	0.172353
0.889833	0.056017		0.889333	0.155072		0.888667	0.129996		0.889	0.173324
0.8915	0.0500921		0.891	0.155161		0.890333	0.129215		0.890667	0.173648
0.893167	0.0420127		0.892667	0.15578		0.892	0.128854		0.892333	0.173712
0.894833	0.0366265		0.894333	0.155603		0.893667	0.129094		0.894	0.174101
0.8965	0.0360879		0.896	0.154011		0.895333	0.129455		0.895667	0.174554
0.898167	0.04309		0.897667	0.152684		0.897	0.130057		0.897333	0.174489
0.899833	0.0484762		0.899333	0.151887		0.898667	0.130718		0.899	0.173712
0.9015	0.0420127		0.901	0.151534		0.900333	0.13138		0.900667	0.172871
0.903167	0.0339334		0.902667	0.151887		0.902	0.132222		0.902333	0.171576
0.904833	0.0328561		0.904333	0.153038		0.903667	0.132403		0.904	0.171058
0.9065	0.0333947		0.906	0.154718		0.905333	0.131741		0.905667	0.171511
0.908167	0.0290857		0.907667	0.156045		0.907	0.131019		0.907333	0.172417
0.909833	0.0242381		0.909333	0.156753		0.908667	0.131139		0.909	0.172871
0.9115	0.0231609		0.911	0.157814		0.910333	0.13126		0.910667	0.172611
0.913167	0.0307016		0.912667	0.157637		0.912	0.130959		0.912333	0.173194
0.914833	0.0420127		0.914333	0.156753		0.913667	0.130718		0.914	0.173777
0.9165	0.0522466		0.916	0.156222		0.915333	0.131079		0.915667	0.173583
0.918167	0.0538625		0.917667	0.156134		0.917	0.131561		0.917333	0.172935
0.919833	0.0527852		0.919333	0.156134		0.918667	0.13138		0.919	0.172741
0.9215	0.0576328		0.921	0.15578		0.920333	0.131019		0.920667	0.172806
0.923167	0.0624805		0.922667	0.155249		0.922	0.130778		0.922333	0.173
0.924833	0.0592487		0.924333	0.155249		0.923667	0.130778		0.924	0.173194
0.9265	0.0463217		0.926	0.154807		0.925333	0.130839		0.925667	0.173
0.928167	0.0393196		0.927667	0.15463		0.927	0.1315		0.927333	0.172417
0.929833	0.0414741		0.929333	0.154541		0.928667	0.132162		0.929	0.172029
0.9315	0.0479376		0.931	0.153834		0.930333	0.132463		0.930667	0.172353
0.933167	0.0452445		0.932667	0.154364		0.932	0.132703		0.932333	0.172676
0.934833	0.0436286		0.934333	0.155337		0.933667	0.133425		0.934	0.172417
0.9365	0.0511694		0.936	0.156753		0.935333	0.133606		0.935667	0.172029
0.938167	0.0614032		0.937667	0.156576		0.937	0.132824		0.937333	0.172417
0.939833	0.0662508		0.939333	0.155868		0.938667	0.13132		0.939	0.173
0.9415	0.0662508		0.941	0.156487		0.940333	0.130658		0.940667	0.17313
0.943167	0.0635577		0.942667	0.157195		0.942	0.130899		0.942333	0.172288
0.944833	0.060326		0.944333	0.157284		0.943667	0.131019		0.944	0.171446
0.9465	0.0570942		0.946	0.157018		0.945333	0.130839		0.945667	0.170993
0.948167	0.0570942		0.947667	0.157284		0.947	0.130237		0.947333	0.171187
0.949833	0.0549397		0.949333	0.157637		0.948667	0.129996		0.949	0.171899
0.9515	0.0500921		0.951	0.156841		0.950333	0.130297		0.950667	0.172353
0.953167	0.0500921		0.952667	0.155514		0.952	0.130418		0.952333	0.172417
0.954833	0.0565556		0.954333	0.155072		0.953667	0.129816		0.954	0.172935
0.9565	0.0608646		0.956	0.154807		0.955333	0.129335		0.955667	0.173583
0.958167	0.0576328		0.957667	0.154276		0.957	0.129215		0.957333	0.173389
0.959833	0.0527852		0.959333	0.154453		0.958667	0.129816		0.959	0.172223
0.9615	0.0544011		0.961	0.154895		0.960333	0.129696		0.960667	0.171122
0.963167	0.060326		0.962667	0.155249		0.962	0.129275		0.962333	0.171058
0.964833	0.0640963		0.964333	0.155249		0.963667	0.128733		0.964	0.171446
0.9665	0.0657122		0.966	0.155691		0.965333	0.128613		0.965667	0.17164
0.968167	0.0619418		0.967667	0.157195		0.967	0.128974		0.967333	0.171187
0.969833	0.0587101		0.969333	0.158787		0.968667	0.129575		0.969	0.170734
0.9715	0.0538625		0.971	0.159849		0.970333	0.130718		0.970667	0.170669
0.973167	0.051708		0.972667	0.160026		0.972	0.130899		0.972333	0.171058
0.974833	0.0452445		0.974333	0.160114		0.973667	0.1312		0.974	0.170928
0.9765	0.0409355		0.976	0.160291		0.975333	0.131561		0.975667	0.17054
0.978167	0.04309		0.977667	0.159141		0.977	0.132102		0.977333	0.170669
0.979833	0.0468604		0.979333	0.15746		0.978667	0.131621		0.979	0.170993
0.9815	0.0544011		0.981	0.156841		0.980333	0.130839		0.980667	0.171576
0.983167	0.0587101		0.982667	0.157018		0.982	0.1312		0.982333	0.171381
0.984833	0.0635577		0.984333	0.156664		0.983667	0.131801		0.984	0.171058
0.9865	0.0667895		0.986	0.155603		0.985333	0.132042		0.985667	0.171317
0.988167	0.0743302		0.987667	0.155249		0.987	0.131921		0.987333	0.17164
0.989833	0.0829482		0.989333	0.155161		0.988667	0.132162		0.989	0.172094
0.9915	0.0840255		0.991	0.154364		0.990333	0.132042		0.990667	0.172029
0.993167	0.0759461		0.992667	0.153745		0.992	0.131139		0.992333	0.172029
0.994833	0.0667895		0.994333	0.153568		0.993667	0.130778		0.994	0.171964
0.9965	0.0657122		0.996	0.154011		0.995333	0.130778		0.995667	0.172353
0.998167	0.0657122		0.997667	0.154099		0.997	0.130778		0.997333	0.172806
0.999833	0.0640963		0.999333	0.154718		0.998667	0.130959		0.999	0.173
1.0015	0.0614032		1.001	0.155249		1.00033	0.131801		1.00067	0.173583
1.00317	0.0597873		1.00267	0.155426		1.002	0.132222		1.00233	0.17436
1.00483	0.0597873		1.00433	0.154718		1.00367	0.131921		1.004	0.175137
1.0065	0.0614032		1.006	0.153922		1.00533	0.130839		1.00567	0.174813
1.00817	0.0662508		1.00767	0.153214		1.007	0.129515		1.00733	0.17436
1.00983	0.0678667		1.00933	0.152595		1.00867	0.128493		1.009	0.174101
1.0115	0.0694826		1.011	0.152595		1.01033	0.126868		1.01067	0.173648
1.01317	0.0764847		1.01267	0.153303		1.012	0.125846		1.01233	0.17313
1.01483	0.0824096		1.01433	0.15463		1.01367	0.125184		1.014	0.173324
1.0165	0.0802551		1.016	0.155514		1.01533	0.125725		1.01567	0.173971
1.01817	0.0710985		1.01767	0.155603		1.017	0.126989		1.01733	0.173971
1.01983	0.0657122		1.01933	0.155337		1.01867	0.128132		1.019	0.173583
1.0215	0.0614032		1.021	0.154718		1.02033	0.129515		1.02067	0.17313
1.02317	0.0554784		1.02267	0.153657		1.022	0.130598		1.02233	0.172806
1.02483	0.0538625		1.02433	0.15233		1.02367	0.132042		1.024	0.172611
1.0265	0.0549397		1.026	0.151887		1.02533	0.132463		1.02567	0.17177
1.02817	0.0538625		1.02767	0.153657		1.027	0.132403		1.02733	0.171252
1.02983	0.0527852		1.02933	0.156222		1.02867	0.132222		1.029	0.170928
1.0315	0.0565556		1.031	0.15808		1.03033	0.131921		1.03067	0.170799
1.03317	0.0624805		1.03267	0.159141		1.032	0.131681		1.03233	0.171058
1.03483	0.0635577		1.03433	0.160026		1.03367	0.1315		1.034	0.170605
1.0365	0.0619418		1.036	0.160645		1.03533	0.132222		1.03567	0.170216
1.03817	0.0608646		1.03767	0.160291		1.037	0.133004		1.03733	0.169892
1.03983	0.0640963		1.03933	0.159672		1.03867	0.133786		1.039	0.17054
1.0415	0.0640963		1.041	0.159141		1.04033	0.134268		1.04067	0.171252
1.04317	0.0635577		1.04267	0.158787		1.042	0.13523		1.04233	0.171187
1.04483	0.0630191		1.04433	0.158699		1.04367	0.13523		1.044	0.171187
1.0465	0.0640963		1.046	0.158876		1.04533	0.134328		1.04567	0.172676
1.04817	0.0624805		1.04767	0.158699		1.047	0.133125		1.04733	0.174683
1.04983	0.060326		1.04933	0.157549		1.04867	0.131982		1.049	0.175655
1.0515	0.0592487		1.051	0.15693		1.05033	0.13132		1.05067	0.175719
1.05317	0.0538625		1.05267	0.157372		1.052	0.130358		1.05233	0.176108
1.05483	0.0490149		1.05433	0.157991		1.05367	0.129996		1.054	0.176755
1.0565	0.0527852		1.056	0.157726		1.05533	0.129515		1.05567	0.176496
1.05817	0.0630191		1.05767	0.156841		1.057	0.129034		1.05733	0.175719
1.05983	0.0662508		1.05933	0.156487		1.05867	0.128432		1.059	0.174813
1.0615	0.0630191		1.061	0.157284		1.06033	0.128312		1.06067	0.173712
1.06317	0.0619418		1.06267	0.157991		1.062	0.128312		1.06233	0.173389
1.06483	0.0678667		1.06433	0.157372		1.06367	0.128432		1.064	0.173453
1.0665	0.0635577		1.066	0.156664		1.06533	0.128974		1.06567	0.173583
1.06817	0.0506307		1.06767	0.156576		1.067	0.129696		1.06733	0.172741
1.06983	0.0420127		1.06933	0.156841		1.06867	0.130778		1.069	0.172158
1.0715	0.0452445		1.071	0.156487		1.07033	0.13132		1.07067	0.172676
1.07317	0.0463217		1.07267	0.156487		1.072	0.131681		1.07233	0.173389
1.07483	0.0403969		1.07433	0.156841		1.07367	0.1315		1.074	0.173777
1.0765	0.0366265		1.076	0.157549		1.07533	0.131621		1.07567	0.173777
1.07817	0.0398582		1.07767	0.158876		1.077	0.132102		1.07733	0.174166
1.07983	0.0484762		1.07933	0.160114		1.07867	0.132222		1.079	0.174813
1.0815	0.0538625		1.081	0.160645		1.08033	0.132222		1.08067	0.17546
1.08317	0.060326		1.08267	0.160026		1.082	0.131982		1.08233	0.175201
1.08483	0.0624805		1.08433	0.159672		1.08367	0.131801		1.084	0.174036
1.0865	0.0608646		1.086	0.159407		1.08533	0.131621		1.08567	0.17313
1.08817	0.0576328		1.08767	0.159053		1.087	0.131079		1.08733	0.173194
1.08983	0.0533239		1.08933	0.157991		1.08867	0.130117		1.089	0.173777
1.0915	0.047399		1.091	0.157107		1.09033	0.129275		1.09067	0.173971
1.09317	0.0420127		1.09267	0.156841		1.092	0.129756		1.09233	0.174166
1.09483	0.0398582		1.09433	0.157372		1.09367	0.131019		1.094	0.175072
1.0965	0.0436286		1.096	0.157549		1.09533	0.13138		1.09567	0.175525
1.09817	0.0500921		1.09767	0.157372		1.097	0.13138		1.09733	0.175525
1.09983	0.051708		1.09933	0.157726		1.09867	0.131801		1.099	0.175266
1.1015	0.0463217		1.101	0.158964		1.10033	0.132343		1.10067	0.175072
1.10317	0.0377037		1.10267	0.160114		1.102	0.131621		1.10233	0.174036
1.10483	0.0382424		1.10433	0.16038		1.10367	0.130658		1.104	0.173
1.1065	0.0457831		1.106	0.160557		1.10533	0.130658		1.10567	0.173259
1.10817	0.047399		1.10767	0.160291		1.107	0.130899		1.10733	0.173453
1.10983	0.0414741		1.10933	0.159672		1.10867	0.130598		1.109	0.173065
1.1115	0.0377037		1.111	0.158522		1.11033	0.129876		1.11067	0.172223
1.11317	0.0403969		1.11267	0.157637		1.112	0.129756		1.11233	0.172482
1.11483	0.0436286		1.11433	0.157195		1.11367	0.129696		1.114	0.173
1.1165	0.0393196		1.116	0.156222		1.11533	0.129696		1.11567	0.172482
1.11817	0.0317789		1.11767	0.155868		1.117	0.129756		1.11733	0.171835
1.11983	0.0290857		1.11933	0.156311		1.11867	0.130478		1.119	0.171576
1.1215	0.0339334		1.121	0.156753		1.12033	0.130839		1.12067	0.171899
1.12317	0.0393196		1.12267	0.157107		1.122	0.130478		1.12233	0.172611
1.12483	0.0382424		1.12433	0.157549		1.12367	0.129756		1.124	0.173194
1.1265	0.0355492		1.126	0.159053		1.12533	0.129395		1.12567	0.173648
1.12817	0.0350106		1.12767	0.160468		1.127	0.129154		1.12733	0.173648
1.12983	0.0403969		1.12933	0.161795		1.12867	0.128493		1.129	0.173712
1.1315	0.0506307		1.131	0.162591		1.13033	0.128192		1.13067	0.174489
1.13317	0.0544011		1.13267	0.16206		1.132	0.128974		1.13233	0.174424
1.13483	0.051708		1.13433	0.160999		1.13367	0.130117		1.134	0.173453
1.1365	0.0490149		1.136	0.160645		1.13533	0.130538		1.13567	0.172806
1.13817	0.0511694		1.13767	0.160822		1.137	0.130658		1.13733	0.172935
1.13983	0.051708		1.13933	0.160468		1.13867	0.131139		1.139	0.173842
1.1415	0.0479376		1.141	0.15976		1.14033	0.131621		1.14067	0.174036
1.14317	0.0414741		1.14267	0.160026		1.142	0.132162		1.14233	0.173971
1.14483	0.0414741		1.14433	0.160645		1.14367	0.133185		1.144	0.174295
1.1465	0.0452445		1.146	0.160114		1.14533	0.134147		1.14567	0.175525
1.14817	0.0490149		1.14767	0.159053		1.147	0.134689		1.14733	0.176691
1.14983	0.0506307		1.14933	0.158168		1.14867	0.134328		1.149	0.176108
1.1515	0.0484762		1.151	0.157903		1.15033	0.134268		1.15067	0.175396
1.15317	0.0479376		1.15267	0.15861		1.152	0.133305		1.15233	0.175007
1.15483	0.0500921		1.15433	0.15923		1.15367	0.132042		1.154	0.174878
1.1565	0.051708		1.156	0.159849		1.15533	0.130538		1.15567	0.174036
1.15817	0.0500921		1.15767	0.159141		1.157	0.129816		1.15733	0.173194
1.15983	0.0457831		1.15933	0.158257		1.15867	0.129996		1.159	0.172482
1.1615	0.0457831		1.161	0.158257		1.16033	0.130117		1.16067	0.171252
1.16317	0.0506307		1.16267	0.15808		1.162	0.130358		1.16233	0.170669
1.16483	0.0533239		1.16433	0.15746		1.16367	0.130177		1.164	0.17041
1.1665	0.0522466		1.166	0.156399		1.16533	0.130237		1.16567	0.170345
1.16817	0.047399		1.16767	0.156753		1.167	0.130297		1.16733	0.169957
1.16983	0.0447059		1.16933	0.157814		1.16867	0.130899		1.169	0.170086
1.1715	0.0484762		1.171	0.158257		1.17033	0.131801		1.17067	0.170993
1.17317	0.0538625		1.17267	0.156664		1.172	0.132282		1.17233	0.171511
1.17483	0.0533239		1.17433	0.155514		1.17367	0.132222		1.174	0.172353
1.1765	0.051708		1.176	0.155691		1.17533	0.132583		1.17567	0.173065
1.17817	0.0576328		1.17767	0.156664		1.177	0.132884		1.17733	0.174295
1.17983	0.0662508		1.17933	0.157018		1.17867	0.132463		1.179	0.175072
1.1815	0.064635		1.181	0.156399		1.18033	0.13144		1.18067	0.175914
1.18317	0.0608646		1.18267	0.155957		1.182	0.1315		1.18233	0.176496
1.18483	0.0630191		1.18433	0.155603		1.18367	0.132282		1.184	0.175978
1.1865	0.0684053		1.186	0.155868		1.18533	0.132343		1.18567	0.175396
1.18817	0.068944		1.18767	0.156134		1.187	0.132222		1.18733	0.174424
1.18983	0.0705598		1.18933	0.156134		1.18867	0.132463		1.189	0.174036
1.1915	0.0716371		1.191	0.156222		1.19033	0.132643		1.19067	0.173453
1.19317	0.0700212		1.19267	0.157814		1.192	0.132102		1.19233	0.172935
1.19483	0.0608646		1.19433	0.159584		1.19367	0.13144		1.194	0.172288
1.1965	0.0565556		1.196	0.160557		1.19533	0.130899		1.19567	0.171576
1.19817	0.0581715		1.19767	0.160557		1.197	0.129756		1.19733	0.171964
1.19983	0.0592487		1.19933	0.160822		1.19867	0.128312		1.199	0.172482
1.2015	0.0581715		1.201	0.160203		1.20033	0.127711		1.20067	0.172611
1.20317	0.0570942		1.20267	0.159849		1.202	0.127831		1.20233	0.172547
1.20483	0.0597873		1.20433	0.159937		1.20367	0.128312		1.204	0.173065
1.2065	0.0651736		1.206	0.159495		1.20533	0.128793		1.20567	0.173971
1.20817	0.0684053		1.20767	0.15746		1.207	0.129034		1.20733	0.174101
1.20983	0.0657122		1.20933	0.155691		1.20867	0.129636		1.209	0.173906
1.2115	0.0624805		1.211	0.156399		1.21033	0.130598		1.21067	0.17423
1.21317	0.0619418		1.21267	0.156487		1.212	0.131079		1.21233	0.174166
1.21483	0.0635577		1.21433	0.155691		1.21367	0.130538		1.214	0.174166
1.2165	0.056017		1.216	0.154807		1.21533	0.130297		1.21567	0.174166
1.21817	0.0414741		1.21767	0.155426		1.217	0.13126		1.21733	0.173453
1.21983	0.0323175		1.21933	0.155957		1.21867	0.132282		1.219	0.172223
1.2215	0.0317789		1.221	0.15578		1.22033	0.132282		1.22067	0.171964
1.22317	0.0360879		1.22267	0.156399		1.222	0.1315		1.22233	0.17313
1.22483	0.0366265		1.22433	0.157372		1.22367	0.131139		1.224	0.174489
1.2265	0.0371651		1.226	0.158345		1.22533	0.131079		1.22567	0.174683
1.22817	0.0409355		1.22767	0.159053		1.227	0.131139		1.22733	0.174942
1.22983	0.0452445		1.22933	0.15976		1.22867	0.131561		1.229	0.17559
1.2315	0.0479376		1.231	0.159937		1.23033	0.13144		1.23067	0.175914
1.23317	0.0425514		1.23267	0.159318		1.232	0.131681		1.23233	0.175719
1.23483	0.0350106		1.23433	0.159141		1.23367	0.131921		1.234	0.174813
1.2365	0.0312402		1.236	0.158699		1.23533	0.131861		1.23567	0.173906
1.23817	0.0296244		1.23767	0.158876		1.237	0.13132		1.23733	0.173518
1.23983	0.0317789		1.23933	0.158345		1.23867	0.130057		1.239	0.173777
1.2415	0.0333947		1.241	0.15746		1.24033	0.129575		1.24067	0.174166
1.24317	0.0393196		1.24267	0.156222		1.242	0.130057		1.24233	0.174554
1.24483	0.0490149		1.24433	0.155249		1.24367	0.130899		1.244	0.174424
1.2465	0.0570942		1.246	0.155691		1.24533	0.13144		1.24567	0.174813
1.24817	0.0662508		1.24767	0.155691		1.247	0.1315		1.24733	0.175655
1.24983	0.0673281		1.24933	0.156134		1.24867	0.131621		1.249	0.175914
1.2515	0.0630191		1.251	0.156487		1.25033	0.131561		1.25067	0.175331
1.25317	0.060326		1.25267	0.157814		1.252	0.13126		1.25233	0.17423
1.25483	0.0635577		1.25433	0.159318		1.25367	0.130658		1.254	0.174424
1.2565	0.0662508		1.256	0.159849		1.25533	0.130117		1.25567	0.175137
1.25817	0.0624805		1.25767	0.159672		1.257	0.130177		1.25733	0.175655
1.25983	0.0608646		1.25933	0.158876		1.25867	0.130598		1.259	0.175784
1.2615	0.0614032		1.261	0.158345		1.26033	0.13144		1.26067	0.176173
1.26317	0.0592487		1.26267	0.157991		1.262	0.131801		1.26233	0.177144
1.26483	0.056017		1.26433	0.157903		1.26367	0.131681		1.264	0.177597
1.2665	0.0570942		1.266	0.157372		1.26533	0.131801		1.26567	0.177532
1.26817	0.0608646		1.26767	0.157107		1.267	0.131921		1.26733	0.17695
1.26983	0.0608646		1.26933	0.157726		1.26867	0.131681		1.269	0.176432
1.2715	0.0592487		1.271	0.159053		1.27033	0.130718		1.27067	0.175719
1.27317	0.060326		1.27267	0.15923		1.272	0.130057		1.27233	0.175266
1.27483	0.060326		1.27433	0.15808		1.27367	0.130237		1.274	0.175072
1.2765	0.0565556		1.276	0.157107		1.27533	0.130478		1.27567	0.175201
1.27817	0.0522466		1.27767	0.157107		1.277	0.130358		1.27733	0.175072
1.27983	0.0554784		1.27933	0.15861		1.27867	0.129996		1.279	0.174554
1.2815	0.0635577		1.281	0.159849		1.28033	0.130117		1.28067	0.174166
1.28317	0.0667895		1.28267	0.160733		1.282	0.130538		1.28233	0.173712
1.28483	0.0651736		1.28433	0.161884		1.28367	0.130778		1.284	0.173194
1.2865	0.0630191		1.286	0.163564		1.28533	0.131561		1.28567	0.172223
1.28817	0.0667895		1.28767	0.165068		1.287	0.131861		1.28733	0.172288
1.28983	0.0727143		1.28933	0.164714		1.28867	0.132102		1.289	0.173518
1.2915	0.0754075		1.291	0.164007		1.29033	0.132523		1.29067	0.174619
1.29317	0.0759461		1.29267	0.164361		1.292	0.133305		1.29233	0.174424
1.29483	0.0743302		1.29433	0.165334		1.29367	0.134147		1.294	0.173906
1.2965	0.0759461		1.296	0.165687		1.29533	0.133846		1.29567	0.17423
1.29817	0.0764847		1.29767	0.165864		1.297	0.133726		1.29733	0.174424
1.29983	0.0764847		1.29933	0.165953		1.29867	0.133786		1.299	0.174036
1.3015	0.0748688		1.301	0.165864		1.30033	0.133666		1.30067	0.173648
1.30317	0.0743302		1.30267	0.165953		1.302	0.132764		1.30233	0.174101
1.30483	0.0834868		1.30433	0.166041		1.30367	0.13144		1.304	0.175137
1.3065	0.0937207		1.306	0.165864		1.30533	0.1312		1.30567	0.175849
1.30817	0.100184		1.30767	0.165068		1.307	0.13138		1.30733	0.176043
1.30983	0.0942593		1.30933	0.164626		1.30867	0.131921		1.309	0.175978
1.3115	0.0926435		1.311	0.164803		1.31033	0.132703		1.31067	0.175655
1.31317	0.0964138		1.31267	0.164272		1.312	0.133425		1.31233	0.175266
1.31483	0.101261		1.31433	0.162857		1.31367	0.133967		1.314	0.174878
1.3165	0.107186		1.316	0.161884		1.31533	0.134388		1.31567	0.174489
1.31817	0.108264		1.31767	0.161884		1.317	0.13529		1.31733	0.173971
1.31983	0.108264		1.31933	0.162591		1.31867	0.135531		1.319	0.174295
1.3215	0.107725		1.321	0.162768		1.32033	0.134689		1.32067	0.174942
1.32317	0.109341		1.32267	0.163476		1.322	0.134147		1.32233	0.175655
1.32483	0.110418		1.32433	0.164095		1.32367	0.134268		1.324	0.175914
1.3265	0.108264		1.326	0.164626		1.32533	0.134448		1.32567	0.175719
1.32817	0.108802		1.32767	0.164449		1.327	0.134448		1.32733	0.175978
1.32983	0.11742		1.32933	0.164184		1.32867	0.134268		1.329	0.176496
1.3315	0.131963		1.331	0.16383		1.33033	0.133967		1.33067	0.176367
1.33317	0.138965		1.33267	0.162237		1.332	0.133726		1.33233	0.174813
1.33483	0.135195		1.33433	0.16038		1.33367	0.133666		1.334	0.173065
1.3365	0.128193		1.336	0.159053		1.33533	0.133064		1.33567	0.172482
1.33817	0.130347		1.33767	0.15808		1.337	0.131921		1.33733	0.171576
1.33983	0.135733		1.33933	0.155868		1.33867	0.131139		1.339	0.169892
1.3415	0.138427		1.341	0.15348		1.34033	0.13138		1.34067	0.168792
1.34317	0.141658		1.34267	0.15233		1.342	0.131921		1.34233	0.16905
1.34483	0.150276		1.34433	0.152241		1.34367	0.131982		1.344	0.169568
1.3465	0.16051		1.346	0.152064		1.34533	0.1312		1.34567	0.16918
1.34817	0.16859		1.34767	0.151003		1.347	0.130478		1.34733	0.168792
1.34983	0.173437		1.34933	0.150826		1.34867	0.130718		1.349	0.168727
1.3515	0.177208		1.351	0.150737		1.35033	0.131741		1.35067	0.168274
1.35317	0.180439		1.35267	0.15056		1.352	0.131982		1.35233	0.167497
1.35483	0.184748		1.35433	0.150295		1.35367	0.1315		1.354	0.166655
1.3565	0.197675		1.356	0.150207		1.35533	0.131139		1.35567	0.16659
1.35817	0.212218		1.35767	0.150649		1.357	0.131861		1.35733	0.166266
1.35983	0.225145		1.35933	0.150384		1.35867	0.131861		1.359	0.165878
1.3615	0.235918		1.361	0.149587		1.36033	0.131019		1.36067	0.165813
1.36317	0.256385		1.36267	0.148791		1.362	0.129996		1.36233	0.166331
1.36483	0.27793		1.36433	0.148349		1.36367	0.129515		1.364	0.167108
1.3665	0.294628		1.366	0.147907		1.36533	0.129996		1.36567	0.168015
1.36817	0.314557		1.36767	0.147111		1.367	0.130358		1.36733	0.168274
1.36983	0.341488		1.36933	0.14658		1.36867	0.13126		1.369	0.168533
1.3715	0.373267		1.371	0.147818		1.37033	0.132042		1.37067	0.169439
1.37317	0.409355		1.37267	0.149234		1.372	0.133546		1.37233	0.170345
1.37483	0.454599		1.37433	0.149853		1.37367	0.135471		1.374	0.171058
1.3765	0.504691		1.376	0.150472		1.37533	0.137636		1.37567	0.171446
1.37817	0.557477		1.37767	0.153038		1.377	0.139321		1.37733	0.173194
1.37983	0.618341		1.37933	0.156664		1.37867	0.140343		1.379	0.175914
1.3815	0.691056		1.381	0.159849		1.38033	0.141306		1.38067	0.178244
1.38317	0.770772		1.38267	0.163299		1.382	0.142689		1.38233	0.18077
1.38483	0.860722		1.38433	0.168341		1.38367	0.145156		1.384	0.183748
1.3865	0.959291		1.386	0.173914		1.38533	0.147923		1.38567	0.187179
1.38817	1.07132		1.38767	0.178957		1.387	0.150991		1.38733	0.190611
1.38983	1.19467		1.38933	0.183911		1.38867	0.154781		1.389	0.194107
1.3915	1.32556		1.391	0.189307		1.39033	0.159352		1.39067	0.197798
1.39317	1.46506		1.39267	0.194614		1.392	0.163924		1.39233	0.201941
1.39483	1.61534		1.39433	0.200099		1.39367	0.167834		1.394	0.206474
1.3965	1.78931		1.396	0.20523		1.39533	0.170963		1.39567	0.211459
1.39817	1.97945		1.39767	0.208945		1.397	0.174091		1.39733	0.215862
1.39983	2.18143		1.39933	0.21151		1.39867	0.176798		1.399	0.219164
1.4015	2.40496		1.401	0.21266		1.40033	0.178783		1.40067	0.220718
1.40317	2.65811		1.40267	0.212483		1.402	0.179565		1.40233	0.219746
1.40483	2.94358		1.40433	0.210449		1.40367	0.178723		1.404	0.217545
1.4065	3.25814		1.406	0.20691		1.40533	0.176617		1.40567	0.214373
1.40817	3.60663		1.40767	0.201514		1.407	0.173248		1.40733	0.210553
1.40983	3.99283		1.40933	0.195411		1.40867	0.168977		1.409	0.205049
1.4115	4.42265		1.411	0.188334		1.41033	0.163022		1.41067	0.19838
1.41317	4.89394		1.41267	0.179487		1.412	0.155683		1.41233	0.191323
1.41483	5.39702		1.41433	0.168872		1.41367	0.147321		1.414	0.182518
1.4165	5.93457		1.416	0.156222		1.41533	0.138057		1.41567	0.170799
1.41817	6.50766		1.41767	0.143484		1.417	0.127711		1.41733	0.156166
1.41983	7.12277		1.41933	0.129595		1.41867	0.116281		1.419	0.140434
1.4215	7.76104		1.421	0.114557		1.42033	0.10407		1.42067	0.124699
1.42317	8.41224		1.42267	0.0982795		1.422	0.0917972		1.42233	0.108772
1.42483	9.06075		1.42433	0.0801452		1.42367	0.0798868		1.424	0.0921971
1.4265	9.69417		1.426	0.0623653		1.42533	0.0679764		1.42567	0.0756874
1.42817	10.3044		1.42767	0.0455574		1.427	0.0562452		1.42733	0.0603427
1.42983	10.8791		1.42933	0.0303413		1.42867	0.0446351		1.429	0.0466166
1.4315	11.4162		1.431	0.0161882		1.43033	0.0336873		1.43067	0.0343147
1.43317	11.9063		1.43267	0.00557293		1.432	0.0236416		1.43233	0.0227258
1.43483	12.3534		1.43433	8.7193e-05		1.43367	0.0154604		1.434	0.0119121
1.4365	12.7557		1.436	0		1.43533	0.00902391		1.43567	0.00401371
1.43817	13.1134		1.43767	0.00406839		1.437	0.00354876		1.43733	0
1.43983	13.4295		1.43933	0.0122961		1.43867	0.000601762		1.439	0
1.4415	13.6983		1.441	0.025299		1.44033	0		1.44067	0.00317186
1.44317	13.9191		1.44267	0.0421068		1.442	0.00150378		1.44233	0.0112006
1.44483	14.105		1.44433	0.0622762		1.44367	0.00390956		1.444	0.0250558
1.4465	14.2633		1.446	0.0837721		1.44533	0.00848144		1.44567	0.0436375
1.44817	14.3915		1.44767	0.10686		1.447	0.0158212		1.44733	0.0652635
1.44983	14.4815		1.44933	0.130125		1.44867	0.024724		1.449	0.0881834
1.4515	14.5337		1.451	0.153745		1.45033	0.0354321		1.45067	0.112139
1.45317	14.5558		1.45267	0.17816		1.452	0.0472226		1.45233	0.13726
1.45483	14.545		1.45433	0.20231		1.45367	0.0600349		1.454	0.163094
1.4565	14.5009		1.456	0.225576		1.45533	0.0734503		1.45567	0.188798
1.45817	14.4228		1.45767	0.24778		1.457	0.0872253		1.45733	0.21366
1.45983	14.314		1.45933	0.269453		1.45867	0.100701		1.459	0.23781
1.4615	14.1815		1.461	0.290241		1.46033	0.113755		1.46067	0.261119
1.46317	14.0285		1.46267	0.309349		1.462	0.126387		1.46233	0.282938
1.46483	13.8524		1.46433	0.326599		1.46367	0.138719		1.464	0.302556
1.4665	13.652		1.466	0.342345		1.46533	0.151051		1.46567	0.319455
1.46817	13.4355		1.46767	0.355614		1.467	0.163563		1.46733	0.333828
1.46983	13.2012		1.46933	0.36738		1.46867	0.175955		1.469	0.346324
1.4715	12.9572		1.471	0.377464		1.47033	0.188107		1.47067	0.357525
1.47317	12.7002		1.47267	0.385426		1.472	0.201822		1.47233	0.36782
1.47483	12.4331		1.47433	0.390999		1.47367	0.216561		1.474	0.376172
1.4765	12.1519		1.476	0.395156		1.47533	0.231299		1.47567	0.382258
1.47817	11.8584		1.47767	0.399226		1.477	0.244352		1.47733	0.386985
1.47983	11.5621		1.47933	0.402322		1.47867	0.256624		1.479	0.390934
1.4815	11.2583		1.481	0.403914		1.48033	0.267633		1.48067	0.393589
1.48317	10.9486		1.48267	0.403914		1.482	0.276235		1.48233	0.394042
1.48483	10.6341		1.48433	0.403029		1.48367	0.282371		1.484	0.392488
1.4865	10.3179		1.486	0.402322		1.48533	0.28586		1.48567	0.390287
1.48817	10.0023		1.48767	0.401349		1.487	0.287785		1.48733	0.388409
1.48983	9.67963		1.48933	0.399756		1.48867	0.288386		1.489	0.386078
1.4915	9.35537		1.491	0.39781		1.49033	0.288026		1.49067	0.382841
1.49317	9.03004		1.49267	0.396218		1.492	0.286522		1.49233	0.378568
1.49483	8.70525		1.49433	0.395776		1.49367	0.283875		1.494	0.374877
1.4965	8.38531		1.496	0.395068		1.49533	0.281529		1.49567	0.371705
1.49817	8.07129		1.49767	0.393741		1.497	0.279062		1.49733	0.368532
1.49983	7.76697		1.49933	0.391353		1.49867	0.276536		1.499	0.364583
1.5015	7.47342		1.501	0.389141		1.50033	0.273648		1.50067	0.360374
1.50317	7.18956		1.50267	0.386576		1.502	0.271182		1.50233	0.356295
1.50483	6.91109		1.50433	0.38286		1.50367	0.268776		1.504	0.35241
1.5065	6.64232		1.506	0.378172		1.50533	0.265467		1.50567	0.348785
1.50817	6.37947		1.50767	0.374103		1.507	0.2627		1.50733	0.345029
1.50983	6.12524		1.50933	0.371626		1.50867	0.260414		1.509	0.340821
1.5115	5.87855		1.511	0.369237		1.51033	0.258369		1.51067	0.336677
1.51317	5.64533		1.51267	0.36738		1.512	0.255541		1.51233	0.333246
1.51483	5.42826		1.51433	0.365345		1.51367	0.253075		1.514	0.330267
1.5165	5.22574		1.516	0.364018		1.51533	0.251752		1.51567	0.32703
1.51817	5.03991		1.51767	0.363133		1.517	0.250488		1.51733	0.323469
1.51983	4.87132		1.51933	0.362691		1.51867	0.248984		1.519	0.320944
1.5215	4.72643		1.521	0.362868		1.52033	0.247481		1.52067	0.318937
1.52317	4.5977		1.52267	0.36216		1.522	0.246398		1.52233	0.317383
1.52483	4.48728		1.52433	0.361718		1.52367	0.245616		1.524	0.315505
1.5265	4.39141		1.526	0.361276		1.52533	0.244653		1.52567	0.31421
1.52817	4.31869		1.52767	0.36048		1.527	0.243691		1.52733	0.313045
1.52983	4.27022		1.52933	0.358799		1.52867	0.243089		1.529	0.312074
1.5315	4.23144		1.531	0.356499		1.53033	0.242788		1.53067	0.311685
1.53317	4.20828		1.53267	0.354464		1.532	0.242788		1.53233	0.311556
1.53483	4.20612		1.53433	0.35411		1.53367	0.242849		1.534	0.311491
1.5365	4.22443		1.536	0.355703		1.53533	0.243029		1.53567	0.311426
1.53817	4.25083		1.53767	0.357118		1.537	0.24357		1.53733	0.312398
1.53983	4.28691		1.53933	0.358533		1.53867	0.244232		1.539	0.313239
1.5415	4.33755		1.541	0.35986		1.54033	0.245616		1.54067	0.314016
1.54317	4.39356		1.54267	0.361895		1.542	0.247841		1.54233	0.315311
1.54483	4.44796		1.54433	0.364106		1.54367	0.25097		1.544	0.317707
1.5465	4.49967		1.546	0.367114		1.54533	0.254399		1.54567	0.321268
1.54817	4.54492		1.54767	0.370387		1.547	0.258248		1.54733	0.325023
1.54983	4.57346		1.54933	0.374191		1.54867	0.2627		1.549	0.330138
1.5515	4.58208		1.551	0.380649		1.55033	0.267272		1.55067	0.336354
1.55317	4.57131		1.55267	0.389849		1.552	0.272205		1.55233	0.343735
1.55483	4.54222		1.55433	0.401172		1.55367	0.277017		1.554	0.352022
1.5565	4.4889		1.556	0.411876		1.55533	0.28195		1.55567	0.360568
1.55817	4.41618		1.55767	0.424791		1.557	0.287725		1.55733	0.370345
1.55983	4.32731		1.55933	0.439476		1.55867	0.294823		1.559	0.380704
1.5615	4.22443		1.561	0.455399		1.56033	0.302824		1.56067	0.392359
1.56317	4.12371		1.56267	0.471056		1.562	0.311486		1.56233	0.404596
1.56483	4.02945		1.56433	0.486006		1.56367	0.321352		1.564	0.417739
1.5665	3.94543		1.566	0.501576		1.56533	0.332721		1.56567	0.431141
1.56817	3.87271		1.56767	0.517675		1.567	0.344091		1.56733	0.444479
1.56983	3.82047		1.56933	0.535545		1.56867	0.354498		1.569	0.458788
1.5715	3.80538		1.571	0.553856		1.57033	0.364483		1.57067	0.473356
1.57317	3.81562		1.57267	0.571372		1.572	0.374048		1.57233	0.487664
1.57483	3.84794		1.57433	0.587295		1.57367	0.383553		1.574	0.500354
1.5765	3.90018		1.576	0.604014		1.57533	0.392456		1.57567	0.512138
1.57817	3.97236		1.57767	0.620379		1.577	0.401299		1.57733	0.523534
1.57983	4.06231		1.57933	0.63471		1.57867	0.40942		1.579	0.534217
1.5815	4.14095		1.581	0.647183		1.58033	0.417059		1.58067	0.543022
1.58317	4.2072		1.58267	0.659479		1.582	0.424098		1.58233	0.550014
1.58483	4.25621		1.58433	0.671598		1.58367	0.430655		1.584	0.55623
1.5865	4.29338		1.586	0.681506		1.58533	0.436189		1.58567	0.561928
1.58817	4.31492		1.58767	0.689379		1.587	0.44028		1.58733	0.567237
1.58983	4.31331		1.58933	0.69566		1.58867	0.44419		1.589	0.571057
1.5915	4.29553		1.591	0.700171		1.59033	0.447799		1.59067	0.573776
1.59317	4.26214		1.59267	0.703091		1.592	0.450867		1.59233	0.575783
1.59483	4.22174		1.59433	0.705391		1.59367	0.452431		1.594	0.577402
1.5965	4.17273		1.596	0.706806		1.59533	0.452371		1.59567	0.578179
1.59817	4.11886		1.59767	0.70601		1.597	0.45189		1.59733	0.577143
1.59983	4.05531		1.59933	0.703887		1.59867	0.451228		1.599	0.574942
1.6015	3.98475		1.601	0.70141		1.60033	0.449965		1.60067	0.571445
1.60317	3.91203		1.60267	0.698402		1.602	0.447739		1.60233	0.567107
1.60483	3.83932		1.60433	0.694598		1.60367	0.444671		1.604	0.562446
1.6065	3.76445		1.606	0.690175		1.60533	0.441302		1.60567	0.558043
1.60817	3.68689		1.60767	0.686372		1.607	0.437452		1.60733	0.553058
1.60983	3.61148		1.60933	0.681418		1.60867	0.433001		1.609	0.547813
1.6115	3.53984		1.611	0.675668		1.61033	0.428248		1.61067	0.542698
1.61317	3.4709		1.61267	0.66921		1.612	0.422714		1.61233	0.537713
1.61483	3.40465		1.61433	0.661868		1.61367	0.417481		1.614	0.53208
1.6165	3.33947		1.616	0.653906		1.61533	0.41321		1.61567	0.525476
1.61817	3.2673		1.61767	0.646033		1.617	0.40954		1.61733	0.519131
1.61983	3.19512		1.61933	0.639575		1.61867	0.404728		1.619	0.513368
1.6215	3.12779		1.621	0.633825		1.62033	0.399133		1.62067	0.507736
1.62317	3.06585		1.62267	0.627279		1.622	0.3939		1.62233	0.501844
1.62483	3.00068		1.62433	0.620025		1.62367	0.388606		1.624	0.495758
1.6265	2.9285		1.626	0.612329		1.62533	0.382831		1.62567	0.489153
1.62817	2.86117		1.62767	0.60366		1.627	0.376093		1.62733	0.481578
1.62983	2.79869		1.62933	0.594991		1.62867	0.370078		1.629	0.473938
1.6315	2.73406		1.631	0.585437		1.63033	0.365205		1.63067	0.467205
1.63317	2.65919		1.63267	0.577033		1.632	0.360994		1.63233	0.461183
1.63483	2.57355		1.63433	0.570398		1.63367	0.357144		1.634	0.454903
1.6365	2.48899		1.636	0.564383		1.63533	0.353054		1.63567	0.448946
1.63817	2.41304		1.63767	0.558899		1.637	0.349144		1.63733	0.444414
1.63983	2.33871		1.63933	0.552795		1.63867	0.345234		1.639	0.440011
1.6415	2.26546		1.641	0.547045		1.64033	0.341143		1.64067	0.434897
1.64317	2.19759		1.64267	0.541383		1.642	0.337052		1.64233	0.42881
1.64483	2.13726		1.64433	0.535191		1.64367	0.33218		1.644	0.423307
1.6465	2.08071		1.646	0.529175		1.64533	0.327428		1.64567	0.418969
1.64817	2.02469		1.64767	0.523602		1.647	0.322916		1.64733	0.414178
1.64983	1.9649		1.64933	0.518029		1.64867	0.319728		1.649	0.408286
1.6515	1.90458		1.651	0.512014		1.65033	0.31666		1.65067	0.402394
1.65317	1.84479		1.65267	0.506087		1.652	0.313291		1.65233	0.397797
1.65483	1.79631		1.65433	0.501399		1.65367	0.310464		1.654	0.394107
1.6565	1.75646		1.656	0.497241		1.65533	0.308238		1.65567	0.390222
1.65817	1.71875		1.65767	0.492287		1.657	0.306794		1.65733	0.386208
1.65983	1.6832		1.65933	0.487599		1.65867	0.304448		1.659	0.383035
1.6615	1.65088		1.661	0.483441		1.66033	0.301741		1.66067	0.380575
1.66317	1.62665		1.66267	0.479637		1.662	0.298673		1.66233	0.378115
1.66483	1.60672		1.66433	0.474064		1.66367	0.295665		1.664	0.374942
1.6665	1.5841		1.666	0.467252		1.66533	0.293259		1.66567	0.37151
1.66817	1.55932		1.66767	0.460972		1.667	0.290672		1.66733	0.368079
1.66983	1.53939		1.66933	0.457079		1.66867	0.287785		1.669	0.364777
1.6715	1.52108		1.671	0.453364		1.67033	0.285258		1.67067	0.361345
1.67317	1.50761		1.67267	0.448676		1.672	0.283454		1.67233	0.358043
1.67483	1.49037		1.67433	0.44496		1.67367	0.28201		1.674	0.354353
1.6765	1.46721		1.676	0.442218		1.67533	0.280747		1.67567	0.350792
1.67817	1.43867		1.67767	0.439741		1.677	0.279544		1.67733	0.348073
1.67983	1.41227		1.67933	0.436114		1.67867	0.278521		1.679	0.346454
1.6815	1.38857		1.681	0.432753		1.68033	0.277197		1.68067	0.345094
1.68317	1.3638		1.68267	0.429391		1.682	0.276235		1.68233	0.342958
1.68483	1.33633		1.68433	0.426118		1.68367	0.275453		1.684	0.340886
1.6865	1.31263		1.686	0.423199		1.68533	0.27431		1.68567	0.339332
1.68817	1.29755		1.68767	0.419926		1.687	0.272505		1.68733	0.338102
1.68983	1.28354		1.68933	0.415768		1.68867	0.270641		1.689	0.335771
1.6915	1.26685		1.691	0.410637		1.69033	0.268776		1.69067	0.333375
1.69317	1.24315		1.69267	0.406037		1.692	0.266791		1.69233	0.331433
1.69483	1.21945		1.69433	0.401526		1.69367	0.264565		1.694	0.330332
1.6965	1.19898		1.696	0.397722		1.69533	0.262038		1.69567	0.32839
1.69817	1.17743		1.69767	0.39321		1.697	0.260294		1.69733	0.3258
1.69983	1.15804		1.69933	0.388522		1.69867	0.25897		1.699	0.323599
1.7015	1.14081		1.701	0.385337		1.70033	0.258128		1.70067	0.321397
1.70317	1.12519		1.70267	0.382683		1.702	0.257166		1.70233	0.318872
1.70483	1.11441		1.70433	0.379764		1.70367	0.255962		1.704	0.316088
1.7065	1.10795		1.706	0.375076		1.70533	0.255241		1.70567	0.313757
1.70817	1.10041		1.70767	0.37136		1.707	0.254699		1.70733	0.311103
1.70983	1.08264		1.70933	0.367556		1.70867	0.254098		1.709	0.307348
1.7115	1.06648		1.711	0.363753		1.71033	0.253015		1.71067	0.304175
1.71317	1.0584		1.71267	0.360214		1.712	0.251631		1.71233	0.302492
1.71483	1.0487		1.71433	0.35641		1.71367	0.250067		1.714	0.301326
1.7165	1.03578		1.716	0.35296		1.71533	0.247841		1.71567	0.299902
1.71817	1.02393		1.71767	0.349776		1.717	0.245435		1.71733	0.299189
1.71983	1.01477		1.71933	0.347299		1.71867	0.243149		1.719	0.299578
1.7215	1.00346		1.721	0.344203		1.72033	0.241285		1.72067	0.299513
1.72317	0.993224		1.72267	0.340487		1.722	0.240262		1.72233	0.298218
1.72483	0.985683		1.72433	0.337657		1.72367	0.23936		1.724	0.2966
1.7265	0.980297		1.726	0.336153		1.72533	0.238999		1.72567	0.295434
1.72817	0.974372		1.72767	0.334914		1.727	0.238698		1.72733	0.294269
1.72983	0.967909		1.72933	0.332614		1.72867	0.238156		1.729	0.293233
1.7315	0.96737		1.731	0.330491		1.73033	0.237916		1.73067	0.292585
1.73317	0.966831		1.73267	0.328987		1.732	0.237134		1.73233	0.292132
1.73483	0.962522		1.73433	0.327837		1.73367	0.236472		1.734	0.291873
1.7365	0.953904		1.736	0.32651		1.73533	0.235028		1.73567	0.29142
1.73817	0.945286		1.73767	0.325272		1.737	0.233585		1.73733	0.290708
1.73983	0.942593		1.73933	0.324741		1.73867	0.232442		1.739	0.289348
1.7415	0.938823		1.741	0.324033		1.74033	0.231238		1.74067	0.287276
1.74317	0.931282		1.74267	0.32253		1.742	0.230517		1.74233	0.28501
1.74483	0.925896		1.74433	0.32076		1.74367	0.230156		1.744	0.283068
1.7465	0.921048		1.746	0.319168		1.74533	0.230156		1.74567	0.281967
1.74817	0.922126		1.74767	0.317664		1.747	0.229915		1.74733	0.281514
1.74983	0.919971		1.74933	0.316249		1.74867	0.229494		1.749	0.280737
1.7515	0.914585		1.751	0.315364		1.75033	0.229614		1.75067	0.280349
1.75317	0.90489		1.75267	0.315895		1.752	0.229614		1.75233	0.280866
1.75483	0.897349		1.75433	0.316249		1.75367	0.229133		1.754	0.281514
1.7565	0.895733		1.756	0.31563		1.75533	0.228592		1.75567	0.281773
1.75817	0.891963		1.75767	0.314568		1.757	0.228471		1.75733	0.281255
1.75983	0.882806		1.75933	0.313949		1.75867	0.229013		1.759	0.280866
1.7615	0.872034		1.761	0.31271		1.76033	0.228953		1.76067	0.280737
1.76317	0.867186		1.76267	0.311472		1.762	0.228351		1.76233	0.280931
1.76483	0.867186		1.76433	0.30988		1.76367	0.22775		1.764	0.28119
1.7665	0.862877		1.766	0.308199		1.76533	0.22787		1.76567	0.280737
1.76817	0.858029		1.76767	0.306783		1.767	0.228592		1.76733	0.280219
1.76983	0.856952		1.76933	0.306695		1.76867	0.228712		1.769	0.280219
1.7715	0.863416		1.771	0.307668		1.77033	0.22811		1.77067	0.280089
1.77317	0.870418		1.77267	0.307757		1.772	0.22811		1.77233	0.278989
1.77483	0.871495		1.77433	0.307757		1.77367	0.228772		1.774	0.277241
1.7765	0.870418		1.776	0.308287		1.77533	0.229193		1.77567	0.27601
1.77817	0.869879		1.77767	0.30926		1.777	0.228231		1.77733	0.275363
1.77983	0.873111		1.77933	0.308818		1.77867	0.226967		1.779	0.275039
1.7815	0.875265		1.781	0.307845		1.78033	0.226607		1.78067	0.274521
1.78317	0.873649		1.78267	0.306872		1.782	0.226907		1.78233	0.274003
1.78483	0.867186		1.78433	0.305987		1.78367	0.227389		1.784	0.273939
1.7865	0.862877		1.786	0.305014		1.78533	0.226967		1.78567	0.27355
1.78817	0.859645		1.78767	0.303245		1.787	0.226787		1.78733	0.273421
1.78983	0.854798		1.78933	0.301033		1.78867	0.226787		1.789	0.273291
1.7915	0.847257		1.791	0.298822		1.79033	0.226727		1.79067	0.273097
1.79317	0.839177		1.79267	0.297407		1.792	0.225764		1.79233	0.273162
1.79483	0.833253		1.79433	0.297141		1.79367	0.224381		1.794	0.273421
1.7965	0.830559		1.796	0.297318		1.79533	0.22396		1.79567	0.273874
1.79817	0.831098		1.79767	0.296787		1.797	0.22414		1.79733	0.273421
1.79983	0.831637		1.79933	0.296434		1.79867	0.224922		1.799	0.272644
1.8015	0.834868		1.801	0.297141		1.80033	0.225524		1.80067	0.271673
1.80317	0.840255		1.80267	0.298645		1.802	0.225764		1.80233	0.27096
1.80483	0.84618		1.80433	0.298822		1.80367	0.225584		1.804	0.270183
1.8065	0.850489		1.806	0.298114		1.80533	0.225524		1.80567	0.269924
1.80817	0.852643		1.80767	0.298291		1.807	0.226005		1.80733	0.270701
1.80983	0.855336		1.80933	0.298291		1.80867	0.226486		1.809	0.271867
1.8115	0.851027		1.811	0.297495		1.81033	0.226306		1.81067	0.273032
1.81317	0.845102		1.81267	0.295726		1.812	0.226306		1.81233	0.273939
1.81483	0.842948		1.81433	0.294753		1.81367	0.226667		1.814	0.274521
1.8165	0.839716		1.816	0.29378		1.81533	0.227389		1.81567	0.274651
1.81817	0.830559		1.81767	0.292364		1.817	0.227449		1.81733	0.274003
1.81983	0.820864		1.81933	0.292099		1.81867	0.227028		1.819	0.273032
1.8215	0.820326		1.821	0.292276		1.82033	0.226667		1.82067	0.272903
1.82317	0.821941		1.82267	0.291745		1.822	0.226185		1.82233	0.272903
1.82483	0.820864		1.82433	0.290595		1.82367	0.226005		1.824	0.272255
1.8265	0.817094		1.826	0.29086		1.82533	0.225464		1.82567	0.270831
1.82817	0.821941		1.82767	0.291833		1.827	0.224862		1.82733	0.270054
1.82983	0.82625		1.82933	0.291833		1.82867	0.2242		1.829	0.270378
1.8315	0.828405		1.831	0.29148		1.83033	0.22414		1.83067	0.269795
1.83317	0.829482		1.83267	0.29201		1.832	0.224862		1.83233	0.268953
1.83483	0.835946		1.83433	0.29316		1.83367	0.225704		1.834	0.268371
1.8365	0.846718		1.836	0.293956		1.83533	0.225644		1.83567	0.268759
1.83817	0.855336		1.83767	0.294841		1.837	0.225103		1.83733	0.269148
1.83983	0.86934		1.83933	0.295637		1.83867	0.224561		1.839	0.268759
1.8415	0.880113		1.841	0.294753		1.84033	0.22426		1.84067	0.2685
1.84317	0.88927		1.84267	0.293426		1.842	0.223839		1.84233	0.268371
1.84483	0.892501		1.84433	0.292541		1.84367	0.223358		1.844	0.2685
1.8465	0.897349		1.846	0.291833		1.84533	0.223238		1.84567	0.269018
1.84817	0.898426		1.84767	0.290507		1.847	0.223418		1.84733	0.26986
1.84983	0.898965		1.84933	0.28918		1.84867	0.223719		1.849	0.270572
1.8515	0.902197		1.851	0.289533		1.85033	0.2242		1.85067	0.27109
1.85317	0.905967		1.85267	0.290683		1.852	0.224501		1.85233	0.271478
1.85483	0.910815		1.85433	0.291391		1.85367	0.224742		1.854	0.271802
1.8565	0.918894		1.856	0.291656		1.85533	0.225283		1.85567	0.271414
1.85817	0.932359		1.85767	0.291214		1.857	0.226246		1.85733	0.270442
1.85983	0.940439		1.85933	0.29148		1.85867	0.227449		1.859	0.269665
1.8615	0.945825		1.861	0.292806		1.86033	0.22781		1.86067	0.269212
1.86317	0.952827		1.86267	0.293868		1.862	0.227569		1.86233	0.269212
1.86483	0.964677		1.86433	0.294576		1.86367	0.227088		1.864	0.26973
1.8665	0.973834		1.866	0.294664		1.86533	0.227088		1.86567	0.270378
1.86817	0.981913		1.86767	0.29546		1.867	0.227389		1.86733	0.270701
1.86983	0.992685		1.86933	0.29661		1.86867	0.226967		1.869	0.270896
1.8715	1.00723		1.871	0.296876		1.87033	0.226426		1.87067	0.271932
1.87317	1.02662		1.87267	0.296168		1.872	0.226847		1.87233	0.272773
1.87483	1.04655		1.87433	0.295018		1.87367	0.22793		1.874	0.272644
1.8765	1.06809		1.876	0.29378		1.87533	0.228471		1.87567	0.272126
1.87817	1.08802		1.87767	0.293337		1.877	0.228171		1.87733	0.272126
1.87983	1.10634		1.87933	0.29316		1.87867	0.228532		1.879	0.272061
1.8815	1.12626		1.881	0.292187		1.88033	0.229434		1.88067	0.270896
1.88317	1.14081		1.88267	0.291391		1.882	0.230276		1.88233	0.269277
1.88483	1.14781		1.88433	0.291656		1.88367	0.230577		1.884	0.268824
1.8865	1.15535		1.886	0.292895		1.88533	0.230697		1.88567	0.269148
1.88817	1.16828		1.88767	0.293426		1.887	0.230457		1.88733	0.268824
1.88983	1.19036		1.88933	0.292806		1.88867	0.230035		1.889	0.268759
1.8915	1.21137		1.891	0.292895		1.89033	0.229735		1.89067	0.269277
1.89317	1.2313		1.89267	0.293603		1.892	0.229314		1.89233	0.269989
1.89483	1.25553		1.89433	0.293426		1.89367	0.228652		1.894	0.26986
1.8965	1.27977		1.896	0.292099		1.89533	0.228411		1.89567	0.270248
1.89817	1.30024		1.89767	0.290683		1.897	0.229013		1.89733	0.271025
1.89983	1.31478		1.89933	0.289799		1.89867	0.230156		1.899	0.271025
1.9015	1.3304		1.901	0.288914		1.90033	0.231058		1.90067	0.270119
1.90317	1.35033		1.90267	0.28803		1.902	0.231058		1.90233	0.269406
1.90483	1.37188		1.90433	0.28803		1.90367	0.230096		1.904	0.269471
1.9065	1.39504		1.906	0.288914		1.90533	0.229073		1.90567	0.269277
1.90817	1.41335		1.90767	0.289268		1.907	0.228772		1.90733	0.268888
1.90983	1.42736		1.90933	0.289268		1.90867	0.228171		1.909	0.268759
1.9115	1.43867		1.911	0.289799		1.91033	0.227208		1.91067	0.269536
1.91317	1.45052		1.91267	0.290595		1.912	0.226366		1.91233	0.270766
1.91483	1.46775		1.91433	0.290507		1.91367	0.226125		1.914	0.271349
1.9165	1.47637		1.916	0.290418		1.91533	0.226005		1.91567	0.271414
1.91817	1.48499		1.91767	0.290772		1.917	0.225103		1.91733	0.271414
1.91983	1.49576		1.91933	0.291656		1.91867	0.22402		1.919	0.271543
1.9215	1.51623		1.921	0.291037		1.92033	0.222997		1.92067	0.271349
1.92317	1.53077		1.92267	0.28971		1.922	0.222696		1.92233	0.270572
1.92483	1.53724		1.92433	0.288207		1.92367	0.223418		1.924	0.270183
1.9265	1.54424		1.926	0.28741		1.92533	0.22426		1.92567	0.269795
1.92817	1.55339		1.92767	0.28803		1.927	0.224501		1.92733	0.269406
1.92983	1.56848		1.92933	0.287853		1.92867	0.224441		1.929	0.269083
1.9315	1.57817		1.931	0.287322		1.93033	0.224862		1.93067	0.268435
1.93317	1.58625		1.93267	0.286614		1.932	0.225163		1.93233	0.267205
1.93483	1.5911		1.93433	0.287234		1.93367	0.224982		1.934	0.265392
1.9365	1.59756		1.936	0.287499		1.93533	0.2242		1.93567	0.264292
1.93817	1.60779		1.93767	0.287145		1.937	0.223238		1.93733	0.263903
1.93983	1.61587		1.93933	0.287145		1.93867	0.221854		1.939	0.26345
1.9415	1.61857		1.941	0.287853		1.94033	0.220952		1.94067	0.263256
1.94317	1.62234		1.94267	0.28918		1.942	0.220471		1.94233	0.263968
1.94483	1.62719		1.94433	0.290418		1.94367	0.219989		1.944	0.264874
1.9465	1.63742		1.946	0.290241		1.94533	0.219268		1.94567	0.265263
1.94817	1.64711		1.94767	0.28803		1.947	0.219508		1.94733	0.265004
[truncated: 4,838 more rows]

[truncated: 3 more sheets: ED Fig. 5j, ED Fig. 5k, ED Fig. 5l]
