# Supplementary material for: The Panoptes system uses decoy cyclic nucleotides to defend against phage
Source: Nature. 2025 Oct 1;647(8091):988–96. doi: 10.1038/s41586-025-09557-z (PMC12657218; doi:10.1038/s41586-025-09557-z)
Supplement: Supplementary file 15 — Source Data Extended Data Fig. 6 [file 41586_2025_9557_MOESM15_ESM.xlsx]

## Sheet: ED Fig. 6a
ATP +VnOptS product	m/z	Relative abundance		2',3'-c-di-AMP standard	m/z	Relative abundance
	105.1	0.229412			105.1	-0.0715013
	105.1	0.16			105.1	-0.0776081
	105.2	0.52			105.2	-0.0221374
	105.3	0			105.3	-0.0447837
	105.3	0.0647059			105.3	-0.180153
	105.4	0.0718824			105.4	0
	105.5	0.427059			105.5	-0.0419847
	105.6	0.0209412			105.6	-0.0483461
	105.6	0			105.6	0
	105.7	0.118824			105.7	-0.0750636
	105.8	0.824706			105.8	-0.123664
	105.8	0.372941			105.8	-0.199491
	105.9	0.309412			105.9	-0.10687
	106	1.13412			106	-0.394402
	106	0.695294			106	-0.222137
	106.1	0.0804706			106.1	-0.437659
	106.2	0.450588			106.2	-0.379135
	106.2	0.352941			106.2	-0.59542
	106.3	0.804706			106.3	-0.151654
	106.4	0.251765			106.4	-0.259542
	106.5	0.114941			106.5	-0.178372
	106.5	0.238824			106.5	-0.445293
	106.6	0			106.6	-0.51145
	106.7	0.627059			106.7	-1.25191
	106.7	0.591765			106.7	-1.36387
	106.8	0.442353			106.8	-1.26209
	106.9	0.529412			106.9	-1.22392
	106.9	0.990588			106.9	-1.65394
	107	0.935294			107	-1.3944
	107.1	0.481176			107.1	-1.73537
	107.2	2.56471			107.2	-1.46056
	107.2	0.808235			107.2	-1.61578
	107.3	0.762353			107.3	-1.29771
	107.4	0.130588			107.4	-1.03562
	107.4	0			107.4	-0.524173
	107.8	0			107.5	-0.442748
	107.9	0.338824			107.6	-0.877863
	108	0.265882			107.6	-2.01527
	108.1	0.177647			107.7	-1.9771
	108.1	0.243529			107.8	-1.43003
	108.2	0.532941			107.8	-1.64122
	108.3	0.458824			107.9	-2.87532
	108.3	0.0309412			108	-2.56997
	108.4	0			108.1	-2.06361
	108.5	0			108.1	-2.22137
	108.5	0.478824			108.2	-2.3257
	108.6	1.13059			108.3	-2.62087
	108.7	0			108.3	-1.36387
	108.7	0.518824			108.4	-0.854962
	108.8	0			108.5	-0.541985
	108.9	0.184706			108.5	-0.300254
	109	0.217647			108.6	-0.407125
	109	0.423529			108.7	-0.697201
	109.1	0.454118			108.7	-1.07125
	109.2	0.268235			108.8	-1.51399
	109.2	0.124706			108.9	-1.27226
	109.3	0.12			109	-1.32824
	109.4	0.505882			109	-1.0458
	109.4	0.100588			109.1	-1.23155
	109.5	0			109.2	-0.880407
	109.6	0.0991765			109.2	-1.02545
	109.6	0.734118			109.3	-0.857506
	109.7	0.0856471			109.4	-0.440204
	109.8	0.730588			109.4	-0.305344
	109.9	0.404706			109.5	-0.508906
	109.9	0.0295294			109.6	-0.230534
	110	0.332941			109.6	-0.239695
	110.1	0.790588			109.7	-0.35369
	110.1	0.771765			109.8	-0.498728
	110.2	0.276471			109.9	-0.386768
	110.3	0.352941			109.9	-0.128499
	110.3	0.132941			110	-0.195165
	110.4	0.24			110.1	-0.12341
	110.5	0			110.1	-0.0798982
	110.6	0			110.2	-0.320611
	110.6	0.489412			110.3	-0.430025
	110.7	0.665882			110.3	-0.356234
	110.8	0.424706			110.4	-0.0569975
	110.8	0.649412			110.5	-0.0547074
	110.9	0.363529			110.6	-0.196692
	111	0.0998824			110.6	-0.615776
	111	0.510588			110.7	-1
	111.1	0.516471			110.8	-1.47837
	111.2	0.518824			110.8	-1.06107
	111.2	0.521176			110.9	-1.16794
	111.3	0.169412			111	-1.27226
	111.4	0.225882			111	-1.19338
	111.5	0.250588			111.1	-0.819338
	111.5	0.378824			111.2	-1.05344
	111.6	0.0495294			111.2	-1.20102
	111.7	0.248235			111.3	-1.02799
	111.7	0.330588			111.4	-0.661578
	111.8	0.225882			111.5	-0.0707379
	111.9	0.143529			111.5	-0.274809
	111.9	0.218824			111.6	-0.417303
	112	0.425882			111.7	-0.224173
	112.1	0.496471			111.7	-0.307888
	112.1	0.471765			111.8	-0.473282
	112.2	0.635294			111.9	-0.86514
	112.3	0.242353			111.9	-0.615776
	112.4	0.621176			112	-0.486005
	112.4	0			112.1	-0.409669
	112.5	0.243529			112.1	-0.40458
	112.6	0.263529			112.2	-0.419847
	112.6	0.323529			112.3	-0.23486
	112.7	0.645882			112.4	-0.216031
	112.8	1.05412			112.4	-0.201018
	112.8	0.290588			112.5	-0.0227735
	112.9	0.461176			112.6	-0.0142748
	113	0.651765			112.6	-0.0661578
	113	0.210588			112.7	-0.11145
	113.1	0.174118			112.8	-0.179898
	113.2	0.697647			112.8	-0.381679
	113.3	0.128235			112.9	-0.310433
	113.3	0.018			113	-0.29771
	113.4	0.188235			113	-0.100254
	113.5	0.0251765			113.1	-0.43257
	113.5	0.444706			113.2	-0.389313
	113.6	0.422353			113.3	-0.305344
	113.7	0.750588			113.3	-0.409669
	113.7	0.578824			113.4	-0.0417303
	113.8	1.64706			113.5	-0.0987277
	113.9	0.792941			113.5	-0.295165
	114	1.15647			113.6	-0.259542
	114	1.84706			113.7	-0.547074
	114.1	0.984706			113.7	-0.358779
	114.2	0.957647			113.8	-0.51145
	114.2	0.822353			113.9	-0.997455
	114.3	1.06235			114	-0.625954
	114.4	0.412941			114	-0.636132
	114.4	0.345882			114.1	-0.661578
	114.5	0			114.2	-0.717557
	114.6	0.0652941			114.2	-0.704835
	114.6	0.624706			114.3	-0.272265
	114.7	0.402353			114.4	-0.0916031
	114.8	0.907059			114.4	-0.0521628
	114.9	0.408235			114.5	0
	114.9	0.638824			114.6	-0.0133079
	115	0.637647			114.6	-0.231298
	115.1	0.911765			114.7	-0.0613232
	115.1	0.245882			114.8	-0.302799
	115.2	0.496471			114.9	-0.129771
	115.3	0.838824			114.9	-0.159796
	115.3	0.712941			115	-0.249364
	115.4	0.0890588			115.1	-0.104071
	115.5	0			115.1	-0.185751
	115.5	0.264706			115.2	-0.175573
	115.6	0.515294			115.3	-0.40458
	115.7	1.63529			115.3	-0.356234
	115.8	1.50588			115.4	-0.179389
	115.8	2.29412			115.5	-0.158524
	115.9	2.34118			115.5	-0.0839695
	116	3.49412			115.6	-0.217303
	116	2.04706			115.7	-0.554707
	116.1	3.75294			115.8	-0.424936
	116.2	4.34118			115.8	-0.56743
	116.2	3.82353			115.9	-0.597964
	116.3	3.70588			116	-0.620865
	116.4	2.21176			116	-0.559796
	116.4	1.85882			116.1	-0.529262
	116.5	0.643529			116.2	-0.631043
	116.6	0.189412			116.2	-0.463104
	116.7	0			116.3	-0.358779
	116.7	0			116.4	-0.374046
	116.8	0.750588			116.4	-0.070229
	116.9	0.190588			116.5	-0.120865
	116.9	1.22353			116.6	-0.0475827
	117	0.392941			116.7	-0.170229
	117.1	1.01176			116.7	-0.0872774
	117.1	0.0395294			116.8	0
	117.2	0.405882			116.9	-0.0628499
	117.3	0.411765			116.9	-0.138422
	117.4	0.335294			117	-0.0666667
	117.4	0.695294			117.1	-0.0819338
	117.5	0.396471			117.1	-0.138677
	117.6	1.07647			117.2	-0.105089
	117.6	4.69412			117.3	-0.137405
	117.7	4.68235			117.4	-0.0587786
	117.8	6.67059			117.4	-0.118066
	117.8	6.91765			117.5	-0.162341
	117.9	8.76471			117.6	-0.399491
	118	8.21176			117.6	-0.256997
	118	5.16471			117.7	-0.763359
	118.1	7.43529			117.8	-1.05852
	118.2	5.87059			117.8	-0.814249
	118.3	9.05882			117.9	-0.982188
	118.3	8.14118			118	-1.04071
	118.4	4.97647			118	-0.750636
	118.5	2.52941			118.1	-0.735369
	118.5	1.89412			118.2	-1.00509
	118.6	0.489412			118.3	-0.575064
	118.7	0.275294			118.3	-0.564885
	118.7	0.778824			118.4	-0.414758
	118.8	0.570588			118.5	-0.164631
	118.9	0.834118			118.5	-0.0279898
	118.9	1.50588			118.6	-0.0062341
	119	0.307059			118.7	-0.0394402
	119.1	0.230588			118.7	-0.0773537
	119.2	0.523529			118.8	-0.157761
	119.2	0.781176			118.9	-0.0949109
	119.3	1.31765			118.9	-0.183461
	119.4	0.150588			119	-0.155471
	119.4	0			119.1	-0.128244
	119.5	0.156471			119.2	-0.196692
	119.6	0.187059			119.2	-0.0694656
	119.6	0			119.3	-0.0666667
	119.7	0.109176			119.4	-0.0770992
	119.8	0.722353			119.4	-0.0875318
	119.8	0.643529			119.5	-0.00496183
	119.9	0.777647			119.6	-0.0806616
	120	1.30588			119.6	-0.00913486
	120.1	0.295294			119.7	-0.0284987
	120.1	0.531765			119.8	-0.0974555
	120.2	1.29412			119.8	-0.0389313
	120.3	0.591765			119.9	-0.0524173
	120.3	0.498824			120	-0.0262087
	120.4	0.0389412			120.1	-0.0267176
	120.5	0.503529			120.1	-0.0620865
	120.5	0.310588			120.2	0
	120.6	1.92941			120.3	-0.0890585
	120.7	3.18824			120.3	-0.0250127
	120.8	2.23529			120.4	0
	120.8	3.27059			120.5	0
	120.9	4.55294			120.6	-0.150382
	121	3.8			120.7	-0.0819338
	121	3.31765			120.8	-0.0262087
	121.1	3.44706			120.8	-0.163613
	121.2	3.96471			120.9	-0.103308
	121.2	4.44706			121	-0.140204
	121.3	3.21176			121	-0.0315522
	121.4	2.81176			121.1	-0.115267
	121.4	0.852941			121.2	0
	121.5	0.165882			121.3	0
	121.6	0.148235			121.4	-0.0156997
	121.7	0.131765			121.4	-0.0363868
	121.7	0.230588			121.5	-0.0292621
	121.8	0.7			121.6	-0.0176336
	121.9	1.11294			121.7	0
	121.9	0.394118			121.7	-0.256997
	122	0.312941			121.8	-0.073028
	122.1	1.34118			121.9	-0.035369
	122.1	0.917647			121.9	-0.0184733
	122.2	0.229412			122	-0.0198728
	122.3	0.154118			122.1	-0.0679389
	122.3	1.42353			122.1	-0.0867684
	122.4	0.585882			122.2	-0.0689567
	122.5	0.32			122.3	-0.173537
	122.6	0			122.3	-0.115776
	122.6	0.430588			122.4	-0.0666667
	122.7	0.734118			122.5	-0.0062341
	122.8	0.390588			122.6	0
	122.8	1.04235			122.6	-0.114249
	122.9	0.48			122.7	-0.0961832
	123	0.384706			122.8	-0.238931
	123	0.925882			122.8	-0.114249
	123.1	0.72			122.9	-0.191858
	123.2	0.696471			123	-0.183715
	123.2	1.18824			123	-0.254453
	123.3	0.182353			123.1	-0.0888041
	123.4	0.815294			123.2	-0.0709924
	123.5	0.0669412			123.2	-0.0862595
	123.5	0.322353			123.3	-0.19771
	123.6	0.502353			123.4	-0.151145
	123.7	0.465882			123.5	0
	123.7	0.794118			123.5	-0.10916
	123.8	1.88235			123.6	-0.144784
	123.9	0.751765			123.7	-0.0854962
	123.9	1.2			123.7	-0.267176
	124	1.30588			123.8	-0.17659
	124.1	0.582353			123.9	-0.191858
	124.2	1.29412			123.9	-0.0402036
	124.2	0.808235			124	-0.287532
	124.3	1.42353			124.1	-0.145547
	124.4	0.892941			124.2	-0.0748092
	124.4	0.509412			124.2	-0.346056
	124.5	0.242353			124.3	-0.175827
	124.6	0.287059			124.4	-0.343511
	124.6	0.390588			124.4	-0.102799
	124.7	0.378824			124.5	-0.144529
	124.8	0.375294			124.6	-0.333333
	124.8	0.345882			124.6	-0.419847
	124.9	0.34			124.7	-0.29771
	125	0.588235			124.8	-0.184987
	125.1	0.184706			124.8	-0.274809
	125.1	0.0481176			124.9	-0.178117
	125.2	0.470588			125	-0.152163
	125.3	0.458824			125.1	-0.152926
	125.3	0.502353			125.1	-0.264631
	125.4	0.390588			125.2	-0.381679
	125.5	0.144706			125.3	-0.0763359
	125.5	0			125.3	-0.343511
	125.6	0.0841176			125.4	-0.248092
	125.7	0.347059			125.5	-0.0689567
	125.7	0.610588			125.5	-0.241476
	125.8	0.516471			125.6	-0.445293
	125.9	0.501176			125.7	-0.732824
	126	0.864706			125.7	-1.25445
	126	0.462353			125.8	-0.661578
	126.1	0.851765			125.9	-0.35369
	126.2	0.442353			126	-0.826972
	126.2	0.870588			126	-0.882952
	126.3	0.314118			126.1	-0.697201
	126.4	0.0381176			126.2	-0.725191
	126.4	0.242353			126.2	-0.725191
	126.5	0.342353			126.3	-0.689567
	126.6	0.227059			126.4	-0.653944
	126.6	0.609412			126.4	-0.580153
	126.7	0.752941			126.5	-0.351145
	126.8	1.51765			126.6	-0.37659
	126.9	0.702353			126.6	-0.356234
	126.9	0.887059			126.7	-0.445293
	127	1.29412			126.8	-0.445293
	127.1	0.941176			126.9	-0.384224
	127.1	0.456471			126.9	-0.37659
	127.2	0.976471			127	-0.251145
	127.3	1.00353			127.1	-0.386768
	127.3	1.24706			127.1	-0.241221
	127.4	0.423529			127.2	-0.371501
	127.5	0.0309412			127.3	-0.117303
	127.6	0			127.3	-0.0712468
	127.6	0.281176			127.4	-0.0898219
	127.7	0.672941			127.5	-0.197455
	127.8	0.715294			127.6	-0.053944
	127.8	0.636471			127.6	-0.0256997
	127.9	0.414118			127.7	-0.192366
	128	1.22353			127.8	-0.200763
	128	0.456471			127.8	-0.123155
	128.1	0.664706			127.9	-0.232061
	128.2	0.262353			128	-0.215522
	128.2	0.470588			128	-0.183461
	128.3	0.652941			128.1	-0.195674
	128.4	0.131765			128.2	-0.178626
	128.5	0.541176			128.2	-0.222901
	128.5	0.228235			128.3	-0.197455
	128.6	0.677647			128.4	-0.0330789
	128.7	0.344706			128.5	-0.165394
	128.7	0.889412			128.5	-0.131807
	128.8	0.187059			128.6	-0.320611
	128.9	0.68			128.7	-0.440204
	128.9	0.981176			128.7	-0.210178
	129	0.652941			128.8	-0.366412
	129.1	0.395294			128.9	-0.37659
	129.1	0.792941			128.9	-0.498728
	129.2	0.634118			129	-0.430025
	129.3	0.448235			129.1	-0.458015
	129.4	0.64			129.1	-0.340967
	129.4	0.396471			129.2	-0.272265
	129.5	0.667059			129.3	-0.491094
	129.6	0.642353			129.4	-0.113232
	129.6	2.63529			129.4	-0.182697
	129.7	3.47059			129.5	-0.0613232
	129.8	6.01176			129.6	-0.227226
	129.8	5.94118			129.6	-0.159033
	129.9	10.6			129.7	-0.348601
	130	9.75294			129.8	-0.198982
	130	11.8824			129.8	-0.424936
	130.1	7.69412			129.9	-0.508906
	130.2	9.36471			130	-0.498728
	130.3	10.7059			130	-0.351145
	130.3	11			130.1	-0.753181
	130.4	6.42353			130.2	-0.430025
	130.5	5.70588			130.3	-0.470738
	130.5	3.32941			130.3	-0.40458
	130.6	1.15765			130.4	-0.315522
	130.7	0.385882			130.5	-0.452926
	130.7	1.64706			130.5	-0.829517
	130.8	1.82353			130.6	-0.903308
	130.9	1.83529			130.7	-1.48346
	131	2.52941			130.7	-1.47328
	131	1.85882			130.8	-1.43003
	131.1	2.12941			130.9	-1.257
	131.2	3.37647			131	-1.52672
	131.2	0.935294			131	-1.15776
	131.3	1.41176			131.1	-1.11705
	131.4	2.04706			131.2	-1.19847
	131.4	1.05294			131.2	-0.905852
	131.5	0.670588			131.3	-0.51145
	131.6	0.362353			131.4	-0.26972
	131.6	0.777647			131.4	-0.110687
	131.7	2.10588			131.5	-0.110178
	131.8	3.4			131.6	-0.078626
	131.9	1.55294			131.6	-0.0936387
	131.9	2.91765			131.7	-0.259542
	132	2.42353			131.8	-0.183461
	132.1	2.41176			131.9	-0.284987
	132.1	3.47059			131.9	-0.284987
	132.2	1.14706			132	-0.310433
	132.3	2.15294			132.1	-0.205089
	132.3	1.57647			132.1	-0.198219
	132.4	0.437647			132.2	-0.207888
	132.5	0.52			132.3	-0.284987
	132.5	0.210588			132.3	-0.0636132
	132.6	0.54			132.4	0
	132.7	1.08471			132.5	-0.209415
	132.8	2.02353			132.5	-0.0949109
	132.8	2.69412			132.6	-0.0933842
	132.9	2.64706			132.7	-0.037659
	133	2.32941			132.8	-0.108651
	133	2.78824			132.8	-0.059542
	133.1	2.54118			132.9	-0.0160051
	133.2	3.63529			133	-0.0516539
	133.2	3.43529			133	-0.0455471
	133.3	1.51765			133.1	-0.182697
	133.4	0.982353			133.2	-0.0905852
	133.4	0.609412			133.2	-0.124936
	133.5	0.310588			133.3	-0.0648855
	133.6	0.115765			133.4	-0.0890585
	133.7	0.323529			133.4	0
	133.7	0.812941			133.5	-0.0516539
	133.8	1.32941			133.6	-0.0394402
	133.9	0.668235			133.7	-0.110687
	133.9	0.894118			133.7	-0.187277
	134	0.654118			133.8	-0.016972
	134.1	0.228235			133.9	-0.0394402
	134.1	0.583529			133.9	-0.126209
	134.2	0.549412			134	-0.0707379
	134.3	0.876471			134.1	-0.0544529
	134.4	0.231765			134.1	-0.00946565
	134.4	0.0481176			134.2	-0.102799
	134.5	0.692941			134.3	-0.046056
	134.6	0.0223529			134.4	0
	134.6	0			134.4	-0.0295165
	134.7	0.128235			134.5	0
	134.8	0.14			134.6	0
	134.8	0.715294			134.7	-0.102545
	134.9	0.0237647			134.8	-0.0363868
	135	0.284706			134.8	-0.211959
	135	0			134.9	-0.0961832
	135.1	0.261176			135	-0.0946565
	135.2	0.228235			135	0
	135.3	0.0223529			135.1	-0.127735
	135.3	0			135.2	-0.145293
	135.4	0.0732941			135.3	-0.0608142
	135.5	0.143529			135.3	-0.135878
	135.5	0.654118			135.4	-0.0318066
	135.6	1.57647			135.5	-0.097201
	135.7	1.08			135.5	-0.0933842
	135.7	0.942353			135.6	-0.284987
	135.8	1.78824			135.7	-0.475827
	135.9	1.98824			135.7	-0.699746
	135.9	1.01176			135.8	-0.727735
	136	1.45882			135.9	-0.572519
	136.1	0.831765			135.9	-0.620865
	136.2	1.23529			136	-0.521628
	136.2	1.68235			136.1	-0.699746
	136.3	0.732941			136.2	-0.918575
	136.4	0.321176			136.2	-0.659033
	136.4	0.270588			136.3	-0.554707
	136.5	0.0704706			136.4	-0.544529
	136.6	0			136.4	-0.123919
	136.6	0.176471			136.5	-0.0763359
	136.7	0.308235			136.6	-0.00849873
	136.8	0.522353			136.6	-0.115522
	136.9	0.396471			136.7	-0.142239
	136.9	0.218824			136.8	-0.0371501
	137	0.0194118			136.9	-0.0826972
	137.1	0.492941			136.9	-0.0778626
	137.1	0.447059			137	-0.145038
	137.2	0.651765			137.1	-0.0704835
	137.3	0.272941			137.1	-0.136641
	137.3	0.0675294			137.2	-0.130025
	137.4	0.352941			137.3	-0.2
	137.5	0.674118			137.3	-0.335878
	137.5	3.14118			137.4	-0.424936
	137.6	4.87059			137.5	-0.816794
	137.7	6.45882			137.5	-1.98728
	137.8	7.12941			137.6	-4.24936
	137.8	9.96471			137.7	-5.13995
	137.9	8.89412			137.8	-5.34351
	138	8.30588			137.8	-6.20865
	138	8.87059			137.9	-6.10687
	138.1	8.49412			138	-5.62341
	138.2	7.47059			138	-5.9542
	138.2	5.61176			138.1	-5.72519
	138.3	4.37647			138.2	-4.8855
	138.4	2.55294			138.2	-3.84224
	138.4	0.889412			138.3	-2.92621
	138.5	0.0567059			138.4	-1.22392
	138.6	0.375294			138.4	-0.262087
	138.7	2.07059			138.5	-0.226718
	138.7	3.07059			138.6	-0.37659
	138.8	3.32941			138.7	-0.333333
	138.9	4.82353			138.7	-0.478372
	138.9	2.87059			138.8	-0.541985
	139	2.68235			138.9	-0.582697
	139.1	3.91765			138.9	-0.475827
	139.1	3.8			139	-0.374046
	139.2	3.72941			139.1	-0.452926
	139.3	3.52941			139.1	-0.653944
	139.3	2.47059			139.2	-0.470738
	139.4	1.13882			139.3	-0.51145
	139.5	0.189412			139.3	-0.279898
	139.6	0.391765			139.4	-0.256997
	139.6	0.758824			139.5	-0.101018
	139.7	0.574118			139.6	-0.048855
	139.8	0.345882			139.6	-0.475827
	139.8	0.862353			139.7	-0.575064
	139.9	0.508235			139.8	-0.64631
	140	0.922353			139.8	-0.600509
	140	0.436471			139.9	-0.516539
	140.1	0.858824			140	-0.501272
	140.2	0.703529			140	-0.216539
	140.3	0.561176			140.1	-0.295165
	140.3	0.205882			140.2	-0.536896
	140.4	0.498824			140.3	-0.412214
	140.5	0.221176			140.3	-0.282443
	140.5	0.212941			140.4	-0.105089
	140.6	0.442353			140.5	-0.101272
	140.7	2.09412			140.5	-0.346056
	140.7	1.68235			140.6	-0.928753
	140.8	1.81176			140.7	-0.834606
	140.9	1.15176			140.7	-1.48346
	140.9	2.32941			140.8	-1.18321
	141	1.2			140.9	-1.13232
	141.1	1.18824			140.9	-1.49618
	141.2	1.34118			141	-1.30789
	141.2	1.11176			141.1	-1.67684
	141.3	0.570588			141.2	-1.76845
	141.4	0.970588			141.2	-1.47583
	141.4	0.64			141.3	-1.79135
	141.5	0.907059			141.4	-1.02799
	141.6	0.72			141.4	-1.15522
	141.6	0.34			141.5	-0.854962
	141.7	1.05176			141.6	-1.05344
	141.8	0.989412			141.6	-1.57252
	141.8	1.48235			141.7	-1.56997
	141.9	1.42353			141.8	-1.3257
	142	0.965882			141.8	-1.36387
	142.1	1.81176			141.9	-1.37913
	142.1	1.67059			142	-1.28244
	142.2	0.996471			142.1	-0.946565
	142.3	0.812941			142.1	-1.19084
	142.3	0.736471			142.2	-0.811705
	142.4	0.569412			142.3	-0.885496
	142.5	0.0194118			142.3	-0.475827
	142.5	0.0652941			142.4	-0.213232
	142.6	0.0589412			142.5	-0.384224
	142.7	0.590588			142.5	-0.177863
	142.7	0.672941			142.6	-0.181934
	142.8	0.332941			142.7	-0.277354
	142.9	0.297647			142.7	-0.351145
	143	0.738824			142.8	-0.43257
	143	1.00235			142.9	-0.262087
	143.1	1.54118			143	-0.208906
	143.2	0.438824			143	-0.158015
	143.2	0.830588			143.1	-0.249364
	143.3	0.174118			143.2	-0.312977
	143.4	0.518824			143.2	-0.209924
	143.4	0.317647			143.3	-0.206616
	143.5	0.157647			143.4	-0.105852
	143.6	0.127059			143.4	-0.0245038
	143.7	0.488235			143.5	-0.202545
	143.7	0.485882			143.6	-0.248601
	143.8	0.683529			143.7	-0.368957
	143.9	1.57647			143.7	-0.569975
	143.9	0.762353			143.8	-0.651399
	144	0.452941			143.9	-1.01018
	144.1	0.0984706			143.9	-0.62341
	144.1	0.889412			144	-0.770992
	144.2	1.27059			144.1	-0.916031
	144.3	0.342353			144.1	-0.916031
	144.3	0.16			144.2	-0.592875
	144.4	0.491765			144.3	-0.531807
	144.5	0.0309412			144.3	-0.35369
	144.6	0.205882			144.4	-0.0366412
	144.6	0.643529			144.5	0
	144.7	1.08471			144.6	0
	144.8	1.67059			144.6	-0.168702
	144.8	1.4			144.7	-0.0636132
	144.9	1.52941			144.8	-0.0992366
	145	2.2			144.8	-0.136132
	145	2.04706			144.9	-0.0722646
	145.1	1.56471			145	-0.23257
	145.2	1.31765			145	-0.239949
	145.2	0.984706			145.1	-0.295165
	145.3	2.43529			145.2	-0.0503817
	145.4	1.6			145.2	-0.135623
	145.5	0.828235			145.3	-0.070229
	145.5	0.194118			145.4	-0.0600509
	145.6	0.974118			145.5	-0.0254453
	145.7	0.905882			145.5	-0.196947
	145.7	0.921176			145.6	-0.108142
	145.8	1.90588			145.7	-0.409669
	145.9	2.12941			145.7	-0.238168
	145.9	0.869412			145.8	-0.15598
	146	2.38824			145.9	-0.697201
	146.1	1.4			145.9	-0.371501
	146.1	0.825882			146	-0.318066
	146.2	1.37647			146.1	-0.391858
	146.3	1.55294			146.1	-0.274809
	146.4	1.02			146.2	-0.149618
	146.4	0.332941			146.3	-0.249873
	146.5	0.516471			146.4	-0.0900763
	146.6	0.310588			146.4	-0.00430025
	146.6	0.128235			146.5	-0.0256997
	146.7	0.544706			146.6	-0.0402036
	146.8	0.415294			146.6	-0.0284987
	146.8	0.44			146.7	0
	146.9	0.651765			146.8	-0.014402
	147	0.781176			146.8	-0.129771
	147.1	0.242353			146.9	-0.0150382
	147.1	0.664706			147	-0.089313
	147.2	1.03765			147.1	-0.0875318
	147.3	0.434118			147.1	-0.0120356
	147.3	0.283529			147.2	-0.0707379
	147.4	0.589412			147.3	-0.0203308
	147.5	0.285882			147.3	-0.00687023
	147.5	0.150588			147.4	-0.0638677
	147.6	0			147.5	0
	147.7	0.0948235			147.5	0
	147.7	0.292941			147.6	-0.0562341
	147.8	0.544706			147.7	-0.100763
	147.9	0.512941			147.7	-0.0928753
	148	0.611765			147.8	-0.151145
	148	0.343529			147.9	-0.158779
	148.1	0.257647			148	-0.176081
	148.2	0.762353			148	-0.0933842
	148.2	0.828235			148.1	-0.127481
	148.3	0.209412			148.2	-0.0182697
	148.4	0.0503529			148.2	-0.0224427
	148.4	0.0647059			148.3	-0.0641221
	148.5	0.028			148.4	-0.00366412
	148.6	0.0904706			148.4	-0.0284987
	148.6	0.175294			148.5	0
	148.7	0.387059			148.6	-0.0358779
	148.8	0.64			148.6	-0.106361
	148.9	0.156471			148.7	-0.136641
	148.9	0.996471			148.8	-0.136132
	149	0.477647			148.9	-0.165649
	149.1	0.590588			148.9	-0.133588
	149.1	1.44706			149	-0.111705
	149.2	0.431765			149.1	-0.094402
	149.3	0.427059			149.1	-0.209415
	149.3	0.216471			149.2	-0.0748092
	149.4	0.189412			149.3	-0.116539
	149.5	0			149.3	-0.106361
	149.5	0			149.4	-0.170483
	149.6	0.196471			149.5	0
	149.7	0.283529			149.5	-0.043257
	149.8	0.344706			149.6	-0.0669211
	149.8	0.510588			149.7	-0.155471
	149.9	0.169412			149.8	-0.078626
	150	0.0237647			149.8	-0.116794
	150	0.135294			149.9	-0.0552163
	150.1	0.287059			150	-0.102545
	150.2	0.308235			150	-0.0209669
	150.2	0			150.1	-0.0447837
	150.3	0.114235			150.2	-0.0613232
	150.4	0			150.2	-0.0951654
	150.6	0			150.3	-0.0480916
	150.7	1.12			150.4	0
	150.7	1.68235			150.5	-0.121883
	150.8	2.05882			150.5	0
	150.9	2.29412			150.6	-0.094402
	150.9	2.57647			150.7	-0.135369
	151	2.92941			150.7	-0.00526718
	151.1	3.42353			150.8	-0.0150382
	151.1	1.37647			150.9	-0.106107
	151.2	3.83529			150.9	-0.0407125
	151.3	1.47059			151	-0.0208397
	151.4	0.872941			151.1	-0.0516539
	151.4	1.12471			151.1	-0.125445
	151.5	0.275294			151.2	-0.083715
	151.6	0.369412			151.3	-0.0572519
	151.6	0.196471			151.4	-0.092112
	151.7	0.589412			151.4	-0.0534351
	151.8	1.18824			151.5	-0.035369
	151.8	0.630588			151.6	-0.0422392
	151.9	0.969412			151.6	-0.0913486
	152	0.783529			151.7	-0.0389313
	152	0.590588			151.8	-0.0908397
	152.1	0.275294			151.8	-0.0773537
	152.2	0.164706			151.9	-0.0575064
	152.3	0.742353			152	-0.0987277
	152.3	0.382353			152	-0.0900763
	152.4	0.303529			152.1	-0.104071
	152.5	0.152941			152.2	-0.0216794
	152.5	0.476471			152.3	-0.0638677
	152.6	0.0381176			152.3	-0.0149109
	152.7	0			152.4	-0.0192366
	152.7	0.194118			152.5	0
	152.8	0.262353			152.5	0
	152.9	0.390588			152.6	-0.0440204
	152.9	0.221176			152.7	-0.0916031
	153	0.610588			152.7	-0.132316
	153.1	0.565882			152.8	-0.0982188
	153.2	0.435294			152.9	-0.0524173
	153.2	0.804706			152.9	-0.0648855
	153.3	0.0323529			153	-0.0732824
	153.4	0.0417647			153.1	-0.0882952
	153.4	0.268235			153.2	-0.173537
	153.5	0.124706			153.2	-0.119593
	153.6	0.0295294			153.3	-0.13486
	153.6	0.169412			153.4	-0.0587786
	153.7	0			153.4	0
	153.8	0.182353			153.5	0
	153.9	0.0532941			153.6	-0.0277354
	153.9	0.116353			153.6	-0.0302799
	154	0.118824			153.7	-0.229008
	154.1	0.616471			153.8	-0.0862595
	154.1	0.0790588			153.9	-0.167939
	154.2	0.0848235			153.9	-0.0745547
	154.3	0.0309412			154	-0.0442748
	154.3	0.0237647			154.1	-0.0455471
	154.4	0.125882			154.1	-0.00559796
	154.5	0.202353			154.2	-0.0379135
	154.5	0.0323529			154.3	-0.125191
	154.6	0.655294			154.3	-0.012799
	154.7	1.31765			154.4	-0.0284987
	154.8	0.961176			154.5	-0.135115
	154.8	1.4			154.5	-0.0256997
	154.9	1.41176			154.6	-0.0839695
	155	1.16118			154.7	-0.197201
	155	1.29412			154.8	-0.363868
	155.1	1.58824			154.8	-0.243257
	155.2	1.17647			154.9	-0.171756
	155.2	1.35294			155	-0.366412
	155.3	0.329412			155	-0.450382
	155.4	1.00941			155.1	-0.284987
	155.4	0.274118			155.2	-0.323155
	155.5	0.268235			155.2	-0.386768
	155.6	0.0978824			155.3	-0.075827
	155.7	0.563529			155.4	-0.106361
	155.7	0.598824			155.4	-0.00496183
	155.8	1.63529			155.5	-0.040458
	155.9	1.29412			155.6	-0.073028
	155.9	1.00118			155.7	-0.0989822
	156	1.18824			155.7	-0.137659
	156.1	1.31765			155.8	-0.0908397
	156.1	1.27059			155.9	-0.122901
	156.2	0.912941			155.9	-0.207634
	156.3	0.695294			156	-0.151399
	156.3	1.96471			156.1	-0.10229
	156.4	0.184706			156.1	-0.143511
	156.5	0.290588			156.2	-0.0608142
	156.6	0.290588			156.3	-0.150382
	156.6	0.670588			156.3	-0.0569975
	156.7	1.36471			156.4	-0.00366412
	156.8	0.743529			156.5	-0.00816794
	156.8	1.57647			156.6	-0.0346056
	156.9	1.27059			156.6	-0.117303
	157	1.47059			156.7	-0.17888
	157	1.21176			156.8	-0.0933842
	157.1	1.13059			156.8	-0.115013
	157.2	2.08235			156.9	-0.274809
	157.3	1.06706			157	-0.250636
	157.3	0.558824			157	-0.202036
	157.4	0.342353			157.1	-0.115776
	157.5	0.377647			157.2	-0.150382
	157.5	0.46			157.3	-0.177099
	157.6	1.90588			157.3	-0.0389313
	157.7	0.763529			157.4	-0.0867684
	157.7	1.75294			157.5	-0.158524
	157.8	2.57647			157.5	-0.0946565
	157.9	3.09412			157.6	-0.651399
	157.9	1.88235			157.7	-0.83715
	158	2.10588			157.7	-1.3028
	158.1	3.15294			157.8	-1.04071
	158.2	3.4			157.9	-1.32824
	158.2	2.85882			157.9	-1.82188
	158.3	1.4			158	-1.48855
	158.4	1.21176			158.1	-1.40204
	158.4	0.889412			158.2	-1.42748
	158.5	0.627059			158.2	-1.15267
	158.6	0.952941			158.3	-1.13486
	158.6	1.23529			158.4	-0.964377
	158.7	2.61176			158.4	-1.02036
	158.8	2.08235			158.5	-0.888041
	158.8	3.14118			158.6	-0.788804
	158.9	2.97647			158.6	-0.847328
	159	2.85882			158.7	-0.73028
	159.1	2.61176			158.8	-1.11705
	159.1	2.52941			158.8	-1.2112
	159.2	3.56471			158.9	-1.21883
	159.3	3.37647			159	-1.1883
	159.3	3.82353			159.1	-1.02545
	159.4	0.798824			159.1	-0.62341
	159.5	1.14941			159.2	-0.928753
	159.5	1.17647			159.3	-0.592875
	159.6	1.38824			159.3	-0.938931
	159.7	1.6			159.4	-0.333333
	159.7	2.68235			159.5	-0.305344
	159.8	1.8			159.5	-0.549618
	159.9	2.05882			159.6	-0.969466
	160	1.31765			159.7	-1.02036
	160	3.14118			159.7	-0.872774
	160.1	1.88235			159.8	-1.39949
	160.2	2.87059			159.9	-1.3257
	160.2	1.58824			160	-1.23664
	160.3	1.51765			160	-1.31552
	160.4	1.07412			160.1	-0.964377
	160.4	0.244706			160.2	-0.92112
	160.5	0.177647			160.2	-0.946565
	160.6	0.335294			160.3	-0.732824
	160.7	0.594118			160.4	-0.40458
	160.7	1.38824			160.4	-0.0888041
	160.8	1.38824			160.5	-0.0163359
	160.9	1.64706			160.6	-0.165649
	160.9	0.812941			160.7	-0.125191
	161	1.37647			160.7	-0.169975
	161.1	1.07647			160.8	-0.307888
	161.1	1.23529			160.9	-0.207125
	161.2	1.42353			160.9	-0.238422
	161.3	0.903529			161	-0.259542
	161.3	2			161.1	-0.21145
	161.4	1.23529			161.1	-0.287532
	161.5	1.12588			161.2	-0.422392
	161.6	3.10588			161.3	-0.618321
	161.6	3.84706			161.3	-0.704835
	161.7	6.78824			161.4	-1.85496
	161.8	7.44706			161.5	-3.7659
	161.8	9.27059			161.6	-5.97964
	161.9	11.5765			161.6	-10.0509
	162	10.2706			161.7	-13.257
	162	9.64706			161.8	-14.3766
	162.1	7.28235			161.8	-15.4453
	162.2	7.71765			161.9	-16.0051
	162.2	6.94118			162	-16.5903
	162.3	4.68235			162	-15.7252
	162.4	2.78824			162.1	-15.1399
	162.5	1.21176			162.2	-13.3842
	162.5	0.374118			162.2	-11.9593
	162.6	0.825882			162.3	-8.77863
	162.7	0.696471			162.4	-3.86768
	162.7	1.45882			162.5	-1.0687
	162.8	0.383529			162.5	-0.470738
	162.9	1.07412			162.6	-0.608142
	162.9	0.902353			162.7	-1.11959
	163	1.92941			162.7	-0.910941
	163.1	0.502353			162.8	-0.928753
	163.1	0.997647			162.9	-1.43257
	163.2	1.85882			162.9	-1.15267
	163.3	1.34118			163	-1.18066
	163.4	1.00824			163.1	-0.793893
	163.4	0.507059			163.1	-1.40204
	163.5	0.149412			163.2	-0.923664
	163.6	0.242353			163.3	-0.890585
	163.6	0.618824			163.4	-0.473282
	163.7	1.11059			163.4	-0.24631
	163.8	0.889412			163.5	-0.189567
	163.8	1.10471			163.6	-0.199237
	163.9	1.22353			163.6	-0.124173
	164	0.950588			163.7	-0.307888
	164.1	1.69412			163.8	-0.111196
	164.1	1.32941			163.8	-0.0699746
	164.2	1.2			163.9	-0.235115
	164.3	1.71765			164	-0.323155
	164.3	0.816471			164.1	-0.307888
	164.4	1.29412			164.1	-0.179389
	164.5	0.314118			164.2	-0.0750636
	164.5	0.291765			164.3	-0.0435115
	164.6	0.212941			164.3	-0.0870229
	164.7	0.717647			164.4	-0.0513995
	164.7	0.511765			164.5	0
	164.8	0.490588			164.5	-0.0717557
	164.9	1.07294			164.6	-0.00430025
	165	0.642353			164.7	0
	165	0.576471			164.7	0
	165.1	0.565882			164.8	-0.014402
	165.2	0.304706			164.9	-0.00430025
	165.2	0.576471			165	-0.116794
	165.3	0.690588			165	-0.133333
	165.4	0			165.1	-0.0422392
	165.4	0.192941			165.2	-0.073028
	165.5	0.137647			165.2	0
	165.6	0.0438824			165.3	-0.0267176
	165.6	0.72			165.4	-0.0633588
	165.7	0.948235			165.4	-0.00753181
	165.8	1.25882			165.5	-0.00496183
	165.9	1.03176			165.6	-0.00496183
	165.9	1.01059			165.6	0
	166	1.64706			165.7	-0.0338422
	166.1	1.4			165.8	-0.0605598
	166.1	1.31765			165.9	-0.151399
	166.2	0.885882			165.9	0
	166.3	0.672941			166	-0.00926209
	166.3	0.754118			166.1	-0.0826972
	166.4	0.728235			166.1	0
	166.5	0.955294			166.2	-0.176845
	166.6	0.732941			166.3	-0.0592875
	166.6	0.229412			166.3	-0.244784
	166.7	0.504706			166.4	-0.0562341
	166.8	0.697647			166.5	-0.133842
	166.8	1.08588			166.6	-0.0254453
	166.9	0.414118			166.6	0
	167	1.17294			166.7	-0.219084
	167	0.237647			166.8	-0.0407125
	167.1	0.571765			166.8	-0.0633588
	167.2	0.964706			166.9	-0.0176336
	167.2	0.461176			167	-0.236387
	167.3	0.737647			167	-0.053944
	167.4	0.367059			167.1	-0.20916
	167.5	0.327059			167.2	-0.0368957
	167.5	0.092			167.2	-0.227735
	167.6	0.131765			167.3	-0.0412214
	167.7	0.128235			167.4	-0.0699746
	167.7	0.268235			167.5	-0.00720102
	167.8	0.377647			167.5	-0.0829517
	167.9	0			167.6	-0.0631043
	167.9	0.109176			167.7	-0.0628499
	168	0.129412			167.7	-0.0312977
	168.1	0.0610588			167.8	-0.0936387
	168.1	0.475294			167.9	-0.163359
	168.2	0.136471			167.9	-0.0933842
	168.3	0.0575294			168	-0.053944
	168.4	0.0223529			168.1	-0.0755725
	168.4	0.515294			168.1	-0.0455471
	168.5	0.0732941			168.2	-0.0732824
	168.6	0.137647			168.3	-0.0330789
	168.6	0.0251765			168.4	-0.00366412
	168.7	0.535294			168.4	-0.0062341
	168.8	0.375294			168.5	-0.0997455
	168.8	0.281176			168.6	-0.223664
	168.9	1.03882			168.6	-0.130789
	169	0.131765			168.7	-0.254453
	169	0.151765			168.8	-0.312977
	169.1	0.355294			168.8	-0.374046
	169.2	0.297647			168.9	-0.163104
	169.3	0.207059			169	-0.0890585
	169.3	0.107765			169	-0.102799
	169.4	0.335294			169.1	-0.470738
	169.5	0.309412			169.2	-0.214504
	169.5	0.277647			169.3	-0.252417
	169.6	0.38			169.3	-0.0140967
	169.7	0.218824			169.4	-0.0888041
	169.7	0.164706			169.5	-0.0559796
	169.8	0.238824			169.5	-0.0371501
	169.9	0.257647			169.6	-0.122137
	170	0.250588			169.7	-0.0389313
	170	0.369412			169.7	-0.064631
	170.1	0.491765			169.8	-0.100254
	170.2	0.757647			169.9	-0.0788804
	170.2	0.441176			170	-0.0643766
	170.3	0.372941			170	-0.122392
	170.4	0.291765			170.1	-0.0867684
	170.4	0.307059			170.2	-0.106616
	170.5	0.531765			170.2	-0.0671756
	170.6	0.488235			170.3	-0.0852417
	170.6	0.884706			170.4	-0.310433
	170.7	2.65882			170.4	-0.237405
	170.8	2.76471			170.5	-0.26972
	170.9	3.30588			170.6	-0.64631
	170.9	3.27059			170.6	-1.57761
	171	4.91765			170.7	-2.03308
	171.1	4.25882			170.8	-2.01781
	171.1	3.48235			170.9	-2.56997
	171.2	3.95294			170.9	-2.6972
	171.3	3.84706			171	-2.56997
	171.3	2.34118			171.1	-1.90585
	171.4	2.4			171.1	-1.84733
	171.5	1.36471			171.2	-1.70483
	171.5	0.902353			171.3	-1.94656
	171.6	1.50588			171.3	-1.36896
	171.7	2.6			171.4	-0.852417
	171.8	2.27059			171.5	-0.455471
	171.8	2.45882			171.5	-0.26972
	171.9	3.56471			171.6	-0.216794
	172	2.61176			171.7	-0.282443
	172	3.10588			171.8	-0.165649
	172.1	3.90588			171.8	-0.333333
	172.2	4.14118			171.9	-0.51145
	172.2	1.65882			172	-0.23944
	172.3	2.61176			172	-0.585242
	172.4	1.2			172.1	-0.315522
	172.4	1.34118			172.2	-0.300254
	172.5	1.6			172.2	-0.424936
	172.6	2.11765			172.3	-0.478372
	172.7	3.03529			172.4	-0.0748092
	172.7	3.02353			172.4	-0.194148
	172.8	3.18824			172.5	-0.437659
	172.9	4.58824			172.6	-0.763359
	172.9	4.74118			172.7	-0.740458
	173	3.72941			172.7	-0.712468
	173.1	2.98824			172.8	-1.31043
	173.1	3.54118			172.9	-1.05344
	173.2	4			172.9	-0.923664
	173.3	2.54118			173	-0.793893
	173.4	2.30588			173.1	-0.625954
	173.4	0.578824			173.1	-0.778626
	173.5	0.904706			173.2	-0.620865
	173.6	1			173.3	-0.804071
	173.6	2.91765			173.4	-0.590331
	173.7	2.32941			173.4	-0.108142
	173.8	1.95294			173.5	-0.0333333
	173.8	2.22353			173.6	-0.0557252
	173.9	4.08235			173.6	-0.176081
	174	3.74118			173.7	-0.26972
	174	3.70588			173.8	-0.284987
	174.1	3.41176			173.8	-0.24402
	174.2	3.30588			173.9	-0.287532
	174.3	3.10588			174	-0.272265
	174.3	1.87059			174	-0.880407
	174.4	1.23529			174.1	-0.394402
	174.5	0.477647			174.2	-0.486005
	174.5	0.405882			174.3	-0.366412
	174.6	0.572941			174.3	-0.366412
	174.7	1.48235			174.4	-0.274809
	174.7	1.27059			174.5	-0.12341
	174.8	0.972941			174.5	-0.0302799
	174.9	2			174.6	-0.0402036
	174.9	2			174.7	-0.143257
	175	2.04706			174.7	-0.262087
	175.1	1.57647			174.8	-0.0745547
	175.2	1.29412			174.9	-0.229008
	175.2	2.09412			174.9	-0.112214
	175.3	1.51765			175	-0.202545
	175.4	1.13412			175.1	-0.149109
	175.4	1.13294			175.2	-0.159542
	175.5	0.785882			175.2	-0.254453
	175.6	0.556471			175.3	-0.328244
	175.6	1.70588			175.4	-0.151399
	175.7	1.89412			175.4	-0.3257
	175.8	1.84706			175.5	-0.422392
	175.8	1.67059			175.6	-1.28244
	175.9	3.4			175.6	-1.89567
	176	1.78824			175.7	-2.3486
	176.1	2.08235			175.8	-2.87532
	176.1	3.16471			175.8	-2.42748
	176.2	1.23529			175.9	-2.95165
	176.3	1.77647			176	-2.62087
	176.3	0.967059			176.1	-2.90076
	176.4	0.890588			176.1	-2.67176
	176.5	0.597647			176.2	-2.19593
	176.5	0.275294			176.3	-1.54707
	176.6	0.116353			176.3	-1.50127
	176.7	0.951765			176.4	-0.977099
	176.8	2.61176			176.5	-0.414758
	176.8	1.63529			176.5	-0.0687023
	176.9	1.83529			176.6	-0.264631
	177	1.65882			176.7	-0.422392
	177	1.16706			176.8	-0.608142
	177.1	1.50588			176.8	-0.562341
	177.2	1.71765			176.9	-0.743003
	177.2	1.6			177	-1.11959
	177.3	1.12			177	-0.941476
	177.4	0.348235			177.1	-0.480916
	177.4	0.671765			177.2	-0.508906
	177.5	0.342353			177.2	-0.600509
	177.6	0.287059			177.3	-0.455471
	177.7	0.0561176			177.4	-0.343511
	177.7	0.028			177.4	-0.0770992
	177.8	0.0790588			177.5	-0.0760814
	177.9	0.94			177.6	-0.00880407
	177.9	0.018			177.7	0
	178	0.117647			177.7	-0.141476
	178.1	0.357647			177.8	-0.0277354
	178.1	0.276471			177.9	-0.0562341
	178.2	0.68			177.9	-0.0163359
	178.3	0			178	-0.117048
	178.3	0.251765			178.1	-0.0328244
	178.4	0.225882			178.1	-0.0725191
	178.5	0			178.2	-0.073028
	178.6	0.268235			178.3	-0.169975
	178.6	0.365882			178.3	-0.075827
	178.7	0.807059			178.4	-0.136896
	178.8	0.261176			178.5	-0.107125
	178.8	0.610588			178.6	-0.135878
	178.9	0.938824			178.6	-0.704835
	179	1.01294			178.7	-0.562341
	179	1.07059			178.8	-0.613232
	179.1	0.238824			178.8	-0.773537
	179.2	0.977647			178.9	-0.666667
	179.2	0.228235			179	-0.862595
	179.3	0.385882			179	-0.913486
	179.4	0.531765			179.1	-0.613232
	179.5	0.338824			179.2	-0.916031
	179.5	0			179.2	-0.709924
	179.6	0.0956471			179.3	-0.223664
	179.7	0			179.4	-0.343511
	179.7	0.210588			179.5	-0.0198728
	179.8	0.0467059			179.5	-0.0572519
	179.9	0.170588			179.6	-0.0852417
	179.9	0.0461176			179.7	-0.00720102
	180	0			179.7	-0.0192366
	180.1	0.0776471			179.8	-0.0223919
	180.2	0.283529			179.9	-0.0422392
	180.2	0			179.9	-0.0435115
	180.3	0.263529			180	-0.0689567
	180.4	0.0904706			180.1	-0.0412214
	180.4	0.0782353			180.2	-0.122901
	180.5	0.100588			180.2	-0.0473282
	180.6	0.267059			180.3	-0.115267
	180.6	0.345882			180.4	-0.00430025
	180.7	0.769412			180.4	-0.0272265
	180.8	1.04941			180.5	-0.244529
	180.8	1.22353			180.6	-0.458015
	180.9	0.985882			180.6	-0.29771
	181	0.784706			180.7	-0.335878
	181.1	1.14706			180.8	-0.287532
	181.1	0.461176			180.8	-0.3257
	181.2	0.749412			180.9	-0.468193
	181.3	0.789412			181	-0.600509
	181.3	0.969412			181.1	-0.236896
	181.4	0.625882			181.1	-0.21883
	181.5	0.018			181.2	-0.242494
	181.5	0.550588			181.3	-0.0928753
	181.6	0.172941			181.3	-0.274809
	181.7	0.285882			181.4	-0.147328
	181.7	0.184706			181.5	-0.080916
	181.8	0.517647			181.5	-0.0107379
	181.9	0.327059			181.6	-0.0982188
	182	0.375294			181.7	-0.0402036
	182	0			181.7	0
	182.1	0.271765			181.8	-0.136641
	182.2	0.577647			181.9	-0.0687023
	182.2	0.895294			182	-0.0211705
	182.3	0.143529			182	-0.110941
	182.4	0.161176			182.1	-0.189313
	182.4	0.3			182.2	-0.0062341
	182.5	0			182.2	-0.14402
	182.6	0			182.3	-0.073028
	182.6	0.64			182.4	-0.00559796
	182.7	0.341176			182.4	-0.0186005
	182.8	0.868235			182.5	-0.0569975
	182.9	0.302353			182.6	-0.203562
	182.9	0.395294			182.6	-0.323155
	183	0.716471			182.7	-0.290076
	183.1	0.371765			182.8	-0.557252
	183.1	1.06353			182.9	-0.501272
	183.2	0.681176			182.9	-0.56743
	183.3	0.841176			183	-0.191858
	183.3	0.797647			183.1	-0.374046
	183.4	0.641176			183.1	-0.379135
	183.5	0.211765			183.2	-0.409669
	183.6	0			183.3	-0.346056
	183.6	0.0762353			183.3	-0.259542
	183.7	0.46			183.4	-0.110687
	183.8	0.651765			183.5	-0.0908397
	183.8	0.241176			183.6	0
	183.9	1.22353			183.6	-0.122137
	184	1.23529			183.7	-0.113232
	184	0.621176			183.8	-0.00430025
	184.1	0.792941			183.8	-0.0407125
	184.2	3.03529			183.9	-0.0933842
	184.2	0.855294			184	-0.160051
	184.3	1.2			184	-0.210687
	184.4	0.436471			184.1	-0.056743
	184.5	0.308235			184.2	0
	184.5	0			184.2	-0.136132
	184.6	0.464706			184.3	-0.117812
	184.7	0.609412			184.4	-0.149364
	184.7	1.25882			184.5	-0.184733
	184.8	1.31765			184.5	-0.483461
	184.9	1.58824			184.6	-0.577608
	184.9	1.13294			184.7	-0.689567
	185	1.07882			184.7	-0.720102
	185.1	1.27059			184.8	-0.895674
	185.1	0.557647			184.9	-0.977099
	185.2	0.534118			184.9	-1.0458
	185.3	1.67059			185	-1.08651
	185.4	0.807059			185.1	-0.867684
	185.4	1.06235			185.1	-0.753181
	185.5	0			185.2	-0.905852
	185.6	0.221176			185.3	-0.872774
	185.6	0			185.4	-0.368957
	185.7	0.104824			185.4	-0.235369
	185.8	0.495294			185.5	-0.129771
	185.8	0.752941			185.6	-0.0773537
	185.9	0.868235			185.6	0
	186	0.849412			185.7	-0.171756
	186.1	0.478824			185.8	-0.161069
	186.1	0.623529			185.8	-0.124936
	186.2	0.538824			185.9	-0.137913
	186.3	0.861176			186	-0.0737913
	186.3	0.269412			186.1	-0.0913486
	186.4	0.257647			186.1	-0.0753181
	186.5	0.601176			186.2	-0.0437659
	186.5	0.0998824			186.3	-0.216031
	186.6	1.05176			186.3	-0.145038
	186.7	2.21176			186.4	-0.138168
	186.7	2.50588			186.5	-0.0529262
	186.8	2.14118			186.5	-0.519084
	186.9	2.03529			186.6	-0.491094
	187	2.42353			186.7	-0.643766
	187	4.54118			186.7	-0.51145
	187.1	3.54118			186.8	-0.653944
	187.2	3.29412			186.9	-0.936387
	187.2	3.98824			187	-1.31043
	187.3	2.95294			187	-1.43003
	187.4	1.98824			187.1	-0.610687
	187.4	1.62353			187.2	-0.987277
	187.5	0.663529			187.2	-0.636132
	187.6	0.106941			187.3	-0.447837
	187.6	0.681176			187.4	-0.361323
	187.7	0.684706			187.4	-0.277354
	187.8	1.25882			187.5	-0.210687
	187.9	1.01529			187.6	-0.0524173
	187.9	1.45882			187.6	-0.172519
	188	1.92941			187.7	-0.101272
	188.1	0.648235			187.8	-0.169466
	188.1	1.24706			187.9	-0.287532
	188.2	0.483529			187.9	-0.13944
	188.3	0.785882			188	-0.239695
	188.3	1.09176			188.1	-0.201781
	188.4	0.0625882			188.1	-0.225445
	188.5	0.103412			188.2	-0.20458
	188.5	0.225882			188.3	-0.300254
	188.6	0.3			188.3	-0.145802
	188.7	0.203529			188.4	-0.0867684
	188.8	0.267059			188.5	-0.0381679
	188.8	1.47059			188.5	-0.0284987
	188.9	0.363529			188.6	-0.0503817
	189	0.56			188.7	-0.0549618
	189	0.902353			188.8	-0.0844784
	189.1	0.770588			188.8	-0.0312977
	189.2	0.744706			188.9	-0.0603053
	189.2	0.867059			189	-0.148092
	189.3	0.244706			189	-0.236387
	189.4	0.417647			189.1	-0.112468
	189.5	0.984706			189.2	-0.019542
	189.5	0.808235			189.2	-0.10687
	189.6	1.31765			189.3	-0.0521628
	189.7	4.91765			189.4	-0.083715
	189.7	5.24706			189.5	0
	189.8	4.61176			189.5	0
	189.9	7.96471			189.6	-0.115013
	189.9	7.08235			189.7	0
	190	7.51765			189.7	-0.0158779
	190.1	5.98824			189.8	-0.0577608
	190.1	5.95294			189.9	-0.0175064
	190.2	6.68235			189.9	-0.00399491
	190.3	4.44706			190	-0.0237405
	190.4	3.03529			190.1	-0.0475827
	190.4	1.62353			190.1	0
	190.5	0.314118			190.2	-0.016972
	190.6	0.722353			190.3	-0.00366412
	190.6	0.704706			190.4	-0.0536896
	190.7	1.32941			190.4	0
	190.8	0.417647			190.6	0
	190.8	1.22353			190.7	-0.0300254
	190.9	1.32941			190.8	0
	191	1.13647			190.8	-0.123919
	191	1.77647			190.9	-0.131298
	191.1	2.05882			191	-0.0554707
	191.2	1.38824			191	-0.0440204
	191.3	1.34118			191.1	0
	191.3	0.368235			191.2	-0.0379135
	191.4	0.445882			191.3	-0.138168
	191.5	0.335294			191.3	-0.0788804
	191.5	0			191.4	-0.0277354
	191.6	0.288235			191.5	-0.103562
	191.7	0.0165882			191.5	-0.00559796
	191.7	0.385882			191.6	0
	191.8	0.138824			191.7	-0.046056
	191.9	0.358824			191.7	-0.0295165
	191.9	0.281176			191.8	-0.00430025
	192	0.588235			191.9	-0.086514
	192.1	0.428235			191.9	-0.130534
	192.2	0.44			192	-0.184224
	192.2	0.575294			192.1	-0.0232824
	192.3	0.301176			192.2	-0.183969
	192.4	0.0948235			192.2	-0.0745547
	192.4	0.290588			192.3	-0.0248855
	192.5	0.210588			192.4	-0.0582697
	192.6	0.650588			192.4	-0.0356234
	192.6	0.705882			192.5	-0.0165394
	192.7	0.196471			192.6	-0.0989822
	192.8	0.363529			192.6	-0.0315522
	192.9	0.347059			192.7	-0.0898219
	192.9	0.113529			192.8	-0.115776
	193	0.274118			192.9	-0.139695
	193.1	0.0848235			192.9	-0.179135
	193.1	0.374118			193	-0.0982188
	193.2	0.512941			193.1	-0.124173
	193.3	0.128235			193.1	-0.0964377
	193.3	0			193.2	-0.0977099
	193.4	0.0876471			193.3	-0.141476
	193.5	0.222353			193.3	-0.0493639
	193.5	0			193.4	-0.0778626
	193.6	0			193.5	0
	193.7	0.0581176			193.5	0
	193.8	0.271765			193.6	-0.0941476
	193.8	0.804706			193.7	-0.0062341
	193.9	0.662353			193.8	-0.048855
	194	0.161176			193.8	-0.0414758
	194	0.652941			193.9	-0.0186005
	194.1	0.271765			194	-0.0804071
	194.2	1.25882			194	-0.0669211
	194.2	0.682353			194.1	-0.150636
	194.3	0.211765			194.2	-0.173282
	194.4	0.596471			194.2	-0.019542
	194.4	0.676471			194.3	-0.0267176
	194.5	2.10588			194.4	-0.0748092
	194.6	1.8			194.4	0
	194.7	3.07059			194.5	-0.10916
	194.7	11.4353			194.6	-0.0849873
	194.8	12.4706			194.7	-0.00592875
	194.9	14.1176			194.7	-0.0834606
	194.9	17.0588			194.8	-0.0544529
	195	20.5882			194.9	-0.0361323
	195.1	20.8235			194.9	-0.100254
	195.1	21.1765			195	0
	195.2	19.0588			195.1	0
	195.3	21.7647			195.1	-0.165649
	195.3	18			195.2	-0.0979644
	195.4	16.5882			195.3	-0.0653944
	195.5	9.84706			195.3	0
	195.6	4.4			195.4	-0.10687
	195.6	1.16588			195.5	-0.0722646
	195.7	0.402353			195.6	0
	195.8	0.951765			195.6	-0.073028
	195.8	0.86			195.7	0
	195.9	0.717647			195.8	-0.0194148
	196	1.37647			195.8	-0.0126718
	196	1.00235			195.9	-0.0458015
	196.1	2.29412			196	-0.0961832
	196.2	1.63529			196	-0.029771
	196.3	1.24706			196.1	-0.0501272
	196.3	1.76471			196.2	-0.112468
	196.4	1.28235			196.3	-0.0101018
	196.5	1.77647			196.3	-0.0493639
	196.5	0.350588			196.4	-0.0493639
	196.6	0.157647			196.5	-0.0371501
	196.7	0.370588			196.5	-0.029771
	196.7	0.171765			196.6	0
	196.8	0.712941			196.7	0
	196.9	0.275294			196.7	-0.064631
	196.9	0.478824			196.8	-0.0307888
	197	0.337647			196.9	-0.0755725
	197.1	0.924706			196.9	-0.0402036
	197.2	0.543529			197	-0.0498728
	197.2	0.674118			197.1	-0.073028
	197.3	1.01882			197.2	-0.092112
	197.4	0.436471			197.2	-0.0173028
	197.4	0.185882			197.3	-0.198219
	197.5	0.238824			197.4	-0.0366412
	197.6	0.298824			197.4	-0.0941476
	197.6	0.0323529			197.5	0
	197.7	0			197.6	-0.0498728
	197.8	0.0618824			197.6	-0.106361
	197.8	0.190588			197.7	0
	197.9	0.0704706			197.8	0
	198	0.596471			197.9	-0.0300254
	198.1	0.182353			198	-0.0277354
	198.1	0.558824			198.1	0
	198.2	0.381176			198.1	0
	198.3	0.315294			198.2	-0.0409669
	198.3	0.157647			198.3	-0.0541985
	198.4	0.16			198.3	-0.0857506
	198.5	0.282353			198.4	-0.00463104
	198.5	0.134118			198.5	-0.00829517
	198.6	0.582353			198.5	0
	198.7	0.351765			198.6	0
	198.8	0.564706			198.7	-0.0402036
	198.8	0.216471			198.8	-0.0620865
	198.9	1.10471			198.8	-0.0648855
	199	1.45882			198.9	-0.202036
	199	0.997647			199	-0.356234
	199.1	1.24706			199	-0.0791349
	199.2	1.58824			199.1	-0.0620865
	199.2	1.77647			199.2	-0.189059
	199.3	1.78824			199.2	-0.248346
	199.4	0.667059			199.3	-0.0765903
	199.4	0.742353			199.4	-0.262087
	199.5	0.489412			199.4	-0.190585
	199.6	0.398824			199.5	-0.014402
	199.7	0.151765			199.6	0
	199.7	0			199.8	0
	199.8	0			199.9	-0.0101018
	199.9	0.308235			199.9	-0.0506361
	199.9	0.395294			200	-0.0707379
	200	0.514118			200.1	-0.0366412
	200.1	0.356471			200.1	-0.0984733
	200.1	0.628235			200.2	0
	200.2	0.0237647			200.3	0
	200.3	0.647059			200.3	-0.0251399
	200.3	0.385882			200.4	0
	200.4	0.137647			200.5	0
	200.5	0.778824			200.6	-0.0882952
	200.6	0.838824			200.6	-0.016972
	200.6	1.45882			200.7	-0.0407125
	200.7	1.85882			200.8	-0.0412214
	200.8	2.47059			200.8	-0.0592875
	200.8	2.90588			200.9	-0.0503817
	200.9	2.16471			201	-0.0452926
	201	3.32941			201	-0.0895674
	201	2.43529			201.1	-0.120865
	201.1	3.44706			201.2	-0.0681934
	201.2	3.42353			201.2	-0.0618321
	201.2	1.38824			201.3	0
	201.3	1.43529			201.4	-0.0910941
	201.4	0.131765			201.5	-0.0666667
	201.5	0.310588			201.5	-0.094402
	201.5	0.391765			201.6	-0.0202036
	201.6	0			201.7	-0.0366412
	201.7	0.143529			201.7	-0.029771
	201.7	0.130588			201.8	-0.094402
	201.8	0.0682353			201.9	-0.073028
	201.9	1.44706			201.9	-0.103817
	201.9	1.13294			202	0
	202	0.449412			202.1	0
	202.1	0.130588			202.2	-0.123664
	202.2	0.42			202.2	-0.0247074
	202.2	0.16			202.3	-0.0302799
	202.3	0.557647			202.4	0
	202.4	0.0194118			202.4	0
	202.4	0.198824			202.5	-0.0503817
	202.5	0.669412			202.6	-0.0338422
	202.6	0.231765			202.6	-0.205344
	202.6	0.34			202.7	-0.0414758
	202.7	0.3			202.8	-0.155725
	202.8	0.312941			202.8	-0.0636132
	202.8	0.844706			202.9	-0.241476
	202.9	0.198824			203	-0.122646
	203	0.347059			203.1	-0.0961832
	203.1	1.30588			203.1	-0.120865
	203.1	0.501176			203.2	-0.163613
	203.2	0.852941			203.3	-0.0913486
	203.3	0.283529			203.3	-0.147583
	203.3	0.571765			203.4	-0.0768448
	203.4	0.435294			203.5	-0.0633588
	203.5	0.327059			203.5	-0.203053
	203.5	0.028			203.6	-0.264631
	203.6	0			203.7	-0.493639
	203.7	0.748235			203.7	-0.735369
	203.7	0.0251765			203.8	-0.94402
	203.8	0.230588			203.9	-1.07379
	203.9	0.187059			204	-1.01272
	204	0.624706			204	-1.01018
	204	0.915294			204.1	-1.12468
	204.1	0.648235			204.2	-1.14504
	204.2	0.96			204.2	-0.768448
	204.2	0.721176			204.3	-0.56743
	204.3	0.170588			204.4	-0.237659
	204.4	0.414118			204.4	-0.117812
	204.4	0.348235			204.5	-0.0768448
	204.5	0.234118			204.6	-0.0137659
	204.6	0.385882			204.6	-0.220611
	204.6	0.270588			204.7	-0.110687
	204.7	0.314118			204.8	-0.150636
	204.8	1.24706			204.9	-0.0585242
	204.9	1.16353			204.9	-0.0913486
	204.9	1.08588			205	-0.144275
	205	0.644706			205.1	-0.136132
	205.1	1.29412			205.1	-0.198728
	205.1	1.31765			205.2	-0.157761
	205.2	1.45882			205.3	-0.115776
	205.3	1.54118			205.3	-0.417303
	205.3	0.283529			205.4	-0.615776
	205.4	1.08588			205.5	-1.47074
	205.5	0.452941			205.6	-4.37659
	205.6	1.54118			205.6	-7.73537
	205.6	1.76471			205.7	-10.4071
	205.7	4.17647			205.8	-11.883
	205.8	6.74118			205.8	-13.6132
	205.8	6.96471			205.9	-14.9364
	205.9	6.38824			206	-15.1908
	206	8.12941			206	-14.5547
	206	6.83529			206.1	-15.1145
	206.1	6.75294			206.2	-15.0127
	206.2	8.18824			206.2	-11.6794
	206.2	7.38824			206.3	-9.00763
	206.3	5.61176			206.4	-4.98728
	206.4	3.10588			206.5	-2.1374
	206.5	1.17529			206.5	-0.391858
	206.5	1.16941			206.6	-0.760814
	206.6	0.745882			206.7	-0.882952
	206.7	0.595294			206.7	-1.1374
	206.7	1.16			206.8	-1.03308
	206.8	1.8			206.9	-1.45038
	206.9	2.28235			206.9	-1.45038
	206.9	1.48235			207	-1.48092
	207	1.04941			207.1	-1.73028
	207.1	2.43529			207.1	-1.36641
	207.1	1.45882			207.2	-1.26718
	207.2	0.505882			207.3	-1.09415
	207.3	0.683529			207.4	-0.83715
	207.4	1.06235			207.4	-0.430025
	207.4	0.337647			207.5	-0.179135
	207.5	0.157647			207.6	-0.00977099
	207.6	0			207.6	-0.0867684
	207.6	0			207.7	-0.177354
	207.7	0.0647059			207.8	-0.188804
	207.8	0.131765			207.8	-0.361323
	207.8	0.0884706			207.9	-0.22799
	207.9	0.0165882			208	-0.239186
	208	0.277647			208	-0.323155
	208	0.428235			208.1	-0.206107
	208.1	0.294118			208.2	-0.340967
	208.2	0.495294			208.3	-0.0580153
	208.3	0.0718824			208.3	-0.0694656
	208.3	0.0409412			208.4	-0.108906
	208.4	0.32			208.5	0
	208.5	0.102			208.5	0
	208.5	0			208.6	-0.0307888
	208.6	0			208.7	-0.00720102
	208.7	0.202353			208.7	-0.0192366
	208.7	0.0784706			208.8	-0.220356
	208.8	0.261176			208.9	-0.146819
	208.9	0.464706			209	-0.0745547
	209	0.691765			209	-0.0806616
	209	0.241176			209.1	-0.0483461
	209.1	0.111412			209.2	-0.0541985
	209.2	0.229412			209.2	-0.105598
	209.2	0.156471			209.3	-0.0687023
	209.3	0.185882			209.4	-0.0916031
	209.4	0.0481176			209.4	-0.157252
	209.4	0.291765			209.5	-0.0305344
	209.5	0			209.6	0
	209.6	0.0632941			209.7	0
	209.6	0.284706			209.8	-0.0338422
	209.7	0.0862353			209.9	-0.0549618
	209.8	0.436471			209.9	0
	209.9	0.0223529			210	-0.086514
	209.9	0.304706			210.1	-0.0149109
	210	0.370588			210.1	-0.0941476
	210.1	0.130588			210.2	0
	210.1	0.127059			210.3	0
	210.2	0.235294			210.3	-0.0949109
	210.3	0.188235			210.4	-0.0653944
	210.3	0.272941			210.5	-0.0318066
	210.4	0.530588			210.5	0
	210.5	0.504706			210.6	-0.0223155
	210.5	0.308235			210.7	-0.133333
	210.6	0			210.8	-0.0913486
	210.7	0			210.8	-0.0669211
	210.8	0.355294			210.9	-0.0310433
	210.8	0.325882			211	-0.0773537
	210.9	0.254118			211	-0.080916
	211	0.484706			211.1	-0.272265
	211	0.141176			211.2	-0.00753181
	211.1	0.178824			211.2	-0.00753181
	211.2	0.169412			211.3	-0.0396947
	211.2	0.0194118			211.4	-0.0104326
	211.3	0.244706			211.5	0
	211.4	0.150588			211.7	0
	211.5	0			211.7	-0.0430025
	211.5	0.158824			211.8	-0.011374
	211.6	0.104824			211.9	-0.0381679
	211.7	0			211.9	0
	211.7	0			212	0
	211.8	0.231765			212.1	-0.0697201
	211.9	0.125882			212.1	-0.12341
	211.9	0			212.2	-0.190076
	212	0.284706			212.3	-0.0062341
	212.1	0.387059			212.4	-0.0671756
	212.1	0.0209412			212.4	0
	212.2	0.382353			212.5	-0.0783715
	212.3	0.0956471			212.6	-0.115776
	212.4	0.104235			212.6	-0.143511
	212.4	0			212.7	-0.138168
	212.5	0.182353			212.8	-0.104071
	212.6	0.0223529			212.8	-0.112723
	212.6	0			212.9	-0.232316
	212.7	0.0661176			213	-0.19313
	212.8	0.303529			213	-0.236641
	212.8	0.798824			213.1	-0.116031
	212.9	1.96471			213.2	-0.128499
	213	0.697647			213.3	-0.160814
	213	0.721176			213.3	-0.0765903
	213.1	0.282353			213.4	-0.026972
	213.2	0.870588			213.5	-0.108142
	213.3	0.741176			213.5	-0.0547074
	213.3	0.138824			213.6	0
	213.4	0.363529			213.7	-0.0636132
	213.5	0.0818824			213.7	-0.0146056
	213.5	0			213.8	-0.0118321
	213.6	0.0596471			213.9	-0.0727735
	213.7	0.211765			213.9	-0.0732824
	213.7	0.106941			214	-0.012799
	213.8	0.190588			214.1	-0.0872774
	213.9	0.189412			214.2	-0.197455
	213.9	0.284706			214.2	-0.0259542
	214	0.238824			214.3	-0.0151654
	214.1	0.365882			214.4	-0.0618321
	214.2	0.124706			214.4	-0.0770992
	214.2	0.255294			214.5	-0.162341
	214.3	0.0890588			214.6	-0.0872774
	214.4	0.481176			214.6	-0.154198
	214.4	0.517647			214.7	-0.187786
	214.5	0.691765			214.8	-0.207888
	214.6	1.36471			214.9	-0.374046
	214.6	3.88235			214.9	-0.305344
	214.7	4.64706			215	-0.427481
	214.8	4.57647			215.1	-0.213486
	214.9	4.78824			215.1	-0.234606
	214.9	6.02353			215.2	-0.192112
	215	4.8			215.3	-0.158015
	215.1	6.16471			215.3	-0.107125
	215.1	6.05882			215.4	-0.0544529
	215.2	5.30588			215.5	0
	215.3	4.8			215.5	0
	215.3	3.78824			215.6	-0.0124682
	215.4	0.576471			215.7	-0.0992366
	215.5	0.304706			215.8	-0.0959288
	215.5	0.252941			215.8	-0.0875318
	215.6	0.192941			215.9	-0.15369
	215.7	0.216471			216	-0.0300254
	215.8	0.84			216	-0.0440204
	215.8	0.429412			216.1	-0.0264631
	215.9	1.25882			216.2	-0.0524173
	216	0.883529			216.2	0
	216	1.29412			216.3	-0.0549618
	216.1	0.565882			216.4	-0.182952
	216.2	1.44706			216.4	-0.223664
	216.2	0.911765			216.5	-0.633588
	216.3	0.454118			216.6	-1.0687
	216.4	0.351765			216.7	-1.42239
	216.4	0.131765			216.7	-1.96692
	216.5	0.0265882			216.8	-3.12977
	216.6	0.305882			216.9	-2.62087
	216.7	2.02353			216.9	-3.51145
	216.7	2.25882			217	-2.64631
	216.8	3.51765			217.1	-2.64631
	216.9	3.01176			217.1	-2.37659
	216.9	2.58824			217.2	-2.24682
	217	3.61176			217.3	-1.96692
	217.1	5.94118			217.3	-1.05852
	217.1	3.43529			217.4	-0.559796
	217.2	3.89412			217.5	-0.318066
	217.3	3.96471			217.6	-0.174046
	217.3	2.62353			217.6	-0.114758
	217.4	2.07059			217.7	-0.468193
	217.5	0.818824			217.8	-0.409669
	217.6	0.667059			217.8	-0.226209
	217.6	0.368235			217.9	-0.437659
	217.7	0.314118			218	-0.653944
	217.8	0.817647			218	-0.277354
	217.8	0.835294			218.1	-0.468193
	217.9	0.816471			218.2	-0.503817
	218	0.122353			218.3	-0.310433
	218	0.543529			218.3	-0.161578
	218.1	0.449412			218.4	-0.0801527
	218.2	0.364706			218.5	-0.0264631
	218.3	0.86			218.5	-0.00592875
	218.3	0.307059			218.6	0
	218.4	0.385882			218.7	-0.0455471
	218.5	0.588235			218.7	-0.0310433
	218.5	0.498824			218.8	-0.139695
	218.6	0.665882			218.9	-0.0715013
	218.7	0.425882			218.9	-0.0966921
	218.7	1.50588			219	-0.0709924
	218.8	0.970588			219.1	-0.310433
	218.9	2.12941			219.2	-0.123919
	218.9	0.955294			219.2	-0.277354
	219	0.998824			219.3	-0.019542
	219.1	1.92941			219.4	-0.0160051
	219.2	1.75294			219.4	-0.0062341
	219.2	1.22353			219.5	-0.026972
	219.3	1.63529			219.6	-0.124936
	219.4	0.912941			219.6	-0.135369
	219.4	0.668235			219.7	-0.148092
	219.5	0.235294			219.8	-0.147583
	219.6	0.412941			219.8	-0.292621
	219.6	0.177647			219.9	-0.251145
	219.7	0.267059			220	-0.160051
	219.8	0.831765			220.1	-0.191858
	219.8	0.847059			220.1	-0.236641
	219.9	0.504706			220.2	-0.226718
	220	0.88			220.3	-0.254453
	220.1	0.168235			220.3	-0.0793893
	220.1	0.992941			220.4	0
	220.2	0.487059			220.5	-0.0237405
	220.3	0.771765			220.5	-0.00463104
	220.3	0.538824			220.6	-0.0997455
	220.4	0.292941			220.7	0
	220.5	0.127059			220.8	-0.086514
	220.5	0			220.8	0
	220.6	0			220.9	-0.148346
	220.7	0.232941			221	-0.0867684
	220.8	0.28			221	-0.0307888
	220.8	0.230588			221.1	-0.153435
	220.9	0.183529			221.2	-0.0371501
	221	0.277647			221.2	-0.0941476
	221	0.778824			221.3	-0.0531807
	221.1	0.644706			221.4	-0.0173028
	221.2	0.456471			221.4	-0.0519084
	221.2	0.914118			221.5	-0.0608142
	221.3	0.611765			221.6	-0.217303
	221.4	0.398824			221.7	-0.0671756
	221.4	0.537647			221.7	-0.245293
	221.5	0.0251765			221.8	-0.230789
	221.6	0.392941			221.9	-0.284987
	221.7	0.302353			221.9	-0.323155
	221.7	0.628235			222	-0.171756
	221.8	0.818824			222.1	-0.43257
	221.9	0.934118			222.1	-0.264631
	221.9	1.15765			222.2	-0.251654
	222	1.04588			222.3	-0.199237
	222.1	1.45882			222.3	-0.207379
	222.1	1.24706			222.4	-0.101272
	222.2	0.692941			222.5	-0.083715
	222.3	0.710588			222.6	-0.075827
	222.3	1.06235			222.6	-0.0852417
	222.4	1.74118			222.7	-0.119084
	222.5	0.141176			222.8	-0.29771
	222.6	0.296471			222.8	-0.233842
	222.6	0			222.9	-0.083715
	222.8	0			223	-0.194402
	222.8	0.256471			223	-0.267176
	222.9	0.364706			223.1	-0.101018
	223	0.181176			223.2	-0.184224
	223	0.837647			223.2	-0.312977
	223.1	0.555294			223.3	-0.338422
	223.2	0.384706			223.4	-0.179644
	223.2	0.0776471			223.5	-0.147328
	223.3	0.416471			223.5	-0.0516539
	223.4	0.512941			223.6	0
	223.5	0			223.7	-0.0475827
	223.5	0.0309412			223.7	-0.0961832
	223.6	0.164706			223.8	-0.120865
	223.7	0.470588			223.9	-0.101272
	223.7	0.576471			223.9	-0.168448
	223.8	0.5			224	-0.236641
	223.9	1.68235			224.1	-0.188295
	223.9	0.98			224.2	-0.264631
	224	1.45882			224.2	-0.208142
	224.1	1.51765			224.3	-0.152926
	224.2	1.11412			224.4	-0.138168
	224.2	1.74118			224.4	-0.170738
	224.3	0.9			224.5	-0.0427481
	224.4	0.663529			224.6	-0.0107379
	224.4	0.722353			224.6	-0.0121628
	224.5	0.172941			224.7	-0.107634
	224.6	0.0367059			224.8	-0.0603053
	224.6	0			224.8	-0.0259542
	224.7	0			224.9	-0.0791349
	224.8	0.274118			225	-0.0310433
	224.8	0.102			225.1	-0.0849873
	224.9	0			225.1	-0.0409669
	225	0.64			225.2	-0.0964377
	225.1	0.517647			225.3	-0.0501272
	225.1	0.598824			225.3	-0.0875318
	225.2	0.9			225.4	0
	225.3	0			225.5	-0.0918575
	225.3	0.272941			225.5	-0.114758
	225.4	0.665882			225.6	-0.0253435
	225.5	0.268235			225.7	-0.0585242
	225.5	0			225.7	0
	225.6	0.175294			225.9	0
	225.7	0.0165882			226	-0.0402036
	225.7	0.106941			226	-0.0219338
	225.8	0.152941			226.1	-0.0107379
	225.9	0.122353			226.2	-0.114249
	226	0.537647			226.2	0
	226	0.291765			226.4	0
	226.1	0.325882			226.4	-0.112468
	226.2	0.567059			226.5	-0.00559796
	226.2	0.101176			226.6	0
	226.3	0.189412			226.6	0
	226.4	0.0467059			226.7	-0.0409669
	226.4	0.318824			226.8	-0.0765903
	226.5	0			226.9	-0.0778626
	226.6	0			226.9	-0.139186
	226.6	0.148235			227	-0.00399491
	226.7	0.284706			227.1	-0.168957
	226.8	0			227.1	-0.0857506
	226.9	0.0898824			227.2	-0.0480916
	226.9	0.603529			227.3	-0.0651399
	227	0.56			227.3	-0.0493639
	227.1	0.383529			227.4	-0.0368957
	227.1	0.424706			227.5	-0.0737913
	227.2	0.0495294			227.6	-0.0437659
	227.3	0.548235			227.6	0
	227.3	0.174118			227.7	-0.103562
	227.4	0.132941			227.8	-0.0681934
	227.5	0.255294			227.8	-0.0821883
	227.6	0.198824			227.9	-0.0575064
	227.6	0.124706			228	-0.110941
	227.7	0.127059			228	-0.0592875
	227.8	0.554118			228.1	-0.0895674
	227.8	0.251765			228.2	-0.0557252
	227.9	0.535294			228.2	-0.0282443
	228	0.735294			228.3	-0.0620865
	228	1.31765			228.4	-0.0419847
	228.1	0.247059			228.5	-0.116031
	228.2	0.135294			228.5	-0.191349
	228.2	0.782353			228.6	0
	228.3	0.46			228.7	-0.0234097
	228.4	0.951765			228.7	-0.0687023
	228.5	0.448235			228.8	-0.0506361
	228.5	0.132941			228.9	-0.0238677
	228.6	0.124706			228.9	0
	228.7	0			229	0
	228.7	0.224706			229.1	-0.0389313
	228.8	0.383529			229.1	-0.00753181
	228.9	0.344706			229.2	-0.11883
	228.9	1.07529			229.3	-0.0638677
	229	0.236471			229.4	-0.0427481
	229.1	0.185882			229.4	0
	229.1	0.368235			229.5	-0.0608142
	229.2	0.524706			229.6	0
	229.3	0.249412			229.6	-0.0465649
	229.4	0.557647			229.7	0
	229.4	0.214118			229.8	0
	229.5	0.155294			229.9	-0.0062341
	229.6	0			230	-0.0267176
	229.6	0.258824			230	0
	229.7	0.14			230.1	0
	229.8	0			230.2	-0.0361323
	230	0			230.3	-0.00732824
	230.1	0.261176			230.3	0
	230.2	0.0632941			230.4	-0.0166667
	230.3	0.124706			230.5	0
	230.3	0.0948235			230.7	0
	230.4	0.310588			230.7	-0.0318066
	230.5	0.390588			230.8	-0.0412214
	230.5	0.135294			230.9	0
	230.6	0.409412			231	-0.0424936
	230.7	1.81176			231	-0.0966921
	230.7	1.35294			231.1	0
	230.8	0.694118			231.2	0
	230.9	2.83529			231.2	-0.0318066
	231	1.74118			231.3	0
	231	2.10588			231.5	0
	231.1	2			231.6	-0.0302799
	231.2	1.27059			231.6	0
	231.2	1.95294			231.8	0
	231.3	1.21176			231.9	-0.0300254
	231.4	1.02941			231.9	0
	231.4	0.274118			232	-0.0227735
	231.5	0.385882			232.1	0
	231.6	0.0898824			232.1	-0.0137659
	231.6	0.252941			232.2	0
	231.7	0.0589412			232.5	0
	231.8	0.157647			232.6	-0.0234097
	231.9	0.378824			232.7	-0.0330789
	231.9	0.285882			232.8	-0.00783715
	232	0.776471			232.8	-0.119084
	232.1	1.03529			232.9	0
	232.1	0.488235			233	-0.134606
	232.2	0.123529			233	-0.0427481
	232.3	0.249412			233.1	-0.00849873
	232.3	0.675294			233.2	-0.101781
	232.4	0.205882			233.2	-0.152672
	232.5	0.332941			233.3	-0.103817
	232.5	0.0904706			233.4	-0.109415
	232.6	0.62			233.5	0
	232.7	2.02353			233.5	-0.127481
	232.8	3.42353			233.6	-0.00366412
	232.8	4.63529			233.7	-0.00753181
	232.9	4.37647			233.7	-0.124427
	233	6.47059			233.8	0
	233	6.8			233.9	0
	233.1	8.97647			234	-0.110941
	233.2	5.28235			234.1	-0.0577608
	233.2	5.61176			234.1	-0.0592875
	233.3	6.61176			234.2	-0.048855
	233.4	4.69412			234.3	-0.0150382
	233.5	3.2			234.4	0
	233.5	1.67059			234.6	0
	233.6	0.664706			234.6	-0.0753181
	233.7	0.651765			234.7	-0.208142
	233.7	0.588235			234.8	-0.127226
	233.8	0.692941			234.8	-0.0656489
	233.9	1.23529			234.9	-0.209415
	233.9	1.18824			235	-0.192621
	234	0.256471			235	-0.279898
	234.1	1.25882			235.1	-0.290076
	234.1	0.247059			235.2	-0.12341
	234.2	0.670588			235.3	-0.0508906
	234.3	0.454118			235.3	-0.223664
	234.4	0.472941			235.4	-0.0857506
	234.4	0.241176			235.5	-0.0916031
	234.5	0			235.5	-0.0473282
	234.6	0			235.6	-0.0361323
	234.7	0.856471			235.7	0
	234.8	0.928235			235.7	-0.00496183
	234.8	0.652941			235.8	-0.0343511
	234.9	1.00824			235.9	0
	235	1.30588			235.9	-0.0608142
	235	0.663529			236	-0.0232061
	235.1	1.18824			236.1	-0.0396947
	235.2	0.714118			236.2	-0.0493639
	235.3	1.31765			236.2	-0.0203308
	235.3	0.352941			236.3	0
	235.4	0.583529			236.7	0
	235.5	0.0675294			236.8	-0.0407125
	235.5	0.263529			236.9	-0.00463104
	235.6	0.281176			236.9	-0.056743
	235.7	0.0194118			237	-0.0587786
	235.7	0.48			237.1	0
	235.8	0.854118			237.1	-0.0982188
	235.9	0.58			237.2	0
	235.9	0.717647			237.3	-0.0245802
	236	0.481176			237.3	-0.024173
	236.1	0.7			237.4	-0.0118321
	236.2	0.344706			237.5	-0.0227735
	236.2	0.990588			237.5	0
	236.3	0.522353			237.6	-0.00430025
	236.4	0.515294			237.7	-0.123664
	236.4	0.217647			237.8	-0.210178
	236.5	0.452941			237.8	-0.11374
	236.6	0			237.9	-0.156743
	236.6	0			238	-0.0328244
	236.7	0.234118			238	-0.105344
	236.8	0			238.1	-0.0905852
	236.9	0			238.2	-0.0277354
	236.9	0.763529			238.2	-0.0791349
	237	0.516471			238.3	-0.478372
	237.1	0.187059			238.4	-0.150891
	237.1	0.390588			238.4	-0.13944
	237.2	0.137647			238.5	-0.0424936
	237.3	0.12			238.6	-0.00849873
	237.3	0.692941			238.7	-0.236896
	237.4	0			238.7	-0.0386768
	237.5	0.228235			238.8	-0.199746
	237.5	0			238.9	-0.0139695
	237.6	0			238.9	-0.0804071
	237.7	0.162353			239	-0.0610687
	237.8	0.505882			239.1	-0.0829517
	237.8	0			239.1	-0.0363868
	237.9	0.56			239.2	-0.0821883
	238	0.664706			239.3	-0.0480916
	238	1.24706			239.3	-0.110941
	238.1	0.575294			239.4	0
	238.2	0.471765			239.7	0
	238.2	1.27059			239.8	-0.0272265
	238.3	1.34118			239.8	-0.00366412
	238.4	0.478824			239.9	-0.0290076
	238.4	0.692941			240	-0.0217303
	238.5	0.187059			240	-0.0315522
	238.6	0.209412			240.1	-0.0256997
	238.7	0.8			240.2	0
	238.7	1.41176			240.3	-0.011374
	238.8	2.74118			240.3	-0.0804071
	238.9	4.35294			240.4	-0.0417303
	238.9	7.22353			240.5	-0.0618321
	239	7.91765			240.5	0
	239.1	9.47059			240.6	0
	239.1	6.6			240.7	-0.0101018
	239.2	6.82353			240.7	-0.0233333
	239.3	6.62353			240.8	-0.0194148
	239.3	7.54118			240.9	-0.0524173
	239.4	6.16471			240.9	-0.014402
	239.5	1.92941			241	-0.0496183
	239.6	2.32941			241.1	-0.0121628
	239.6	1.21176			241.2	-0.0776081
	239.7	0.113529			241.2	0
	239.8	0.243529			241.3	-0.0231043
	239.8	0.94			241.4	-0.0287532
	239.9	1.51765			241.4	-0.0284987
	240	1.43529			241.5	0
	240	0.548235			241.6	-0.0501272
	240.1	1.77647			241.6	-0.0882952
	240.2	2.22353			241.7	0
	240.3	0.397647			241.8	-0.0427481
	240.3	0.544706			241.8	-0.180662
	240.4	1.41176			241.9	-0.00463104
	240.5	0.16			242	-0.053944
	240.5	0.811765			242.1	-0.0727735
	240.6	0.261176			242.1	-0.0442748
	240.7	0.0237647			242.2	-0.0358779
	240.7	0.145882			242.3	0
	240.8	0.28			242.3	0
	240.9	0.412941			242.4	-0.0277354
	240.9	0.149412			242.5	0
	241	0.0934118			242.5	-0.0312977
	241.1	0.234118			242.6	-0.0256997
	241.2	0			242.7	-0.0888041
	241.2	0			242.8	-0.0320611
	241.3	0.483529			242.8	-0.103562
	241.4	0.0848235			242.9	-0.00399491
	241.4	0.714118			243	-0.0697201
	241.5	0.5			243	-0.0513995
	241.6	0.541176			243.1	-0.0732824
	241.6	0.175294			243.2	-0.0455471
	241.7	0			243.2	-0.0173028
	241.8	0.675294			243.3	-0.0664122
	241.8	0.0452941			243.4	0
	241.9	1.02588			243.4	-0.120611
	242	0.197647			243.5	-0.0318066
	242.1	0.372941			243.6	-0.0631043
	242.1	0.138824			243.7	-0.219847
	242.2	0.162353			243.7	0
	242.3	0.502353			243.8	-0.0361323
	242.3	0			243.9	-0.0638677
	242.4	0.791765			243.9	-0.0189059
	242.5	0.0265882			244	-0.0628499
	242.5	0.0948235			244.1	-0.0852417
	242.6	0.145882			244.1	-0.0826972
	242.7	0			244.2	-0.0977099
	242.8	0			244.3	-0.191349
	242.8	0.234118			244.3	-0.208142
	242.9	0.261176			244.4	-0.0139695
	243	0.174118			244.5	-0.0284987
	243	0.678824			244.6	-0.073028
	243.1	0.3			244.6	0
	243.2	0.102824			244.7	-0.0531807
	243.2	0.341176			244.8	-0.0267176
	243.3	0.164706			244.8	-0.0557252
	243.4	0.538824			244.9	-0.0110687
	243.4	0.390588			245	-0.122901
	243.5	0.169412			245	-0.0328244
	243.6	0			245.1	0
	243.7	0.136471			245.2	0
	243.7	0			245.2	-0.00463104
	243.8	0.124706			245.3	-0.0202036
	243.9	0.556471			245.4	0
	243.9	0.0495294			245.5	0
	244	0.427059			245.5	-0.0176336
	244.1	0.28			245.6	0
	244.1	0.370588			245.7	0
	244.2	0.0724706			245.8	-0.019542
	244.3	0.0337647			245.9	0
	244.3	0.316471			245.9	0
	244.4	0.0890588			246	-0.037659
	244.5	0			246.1	-0.00526718
	244.6	0.0475294			246.2	-0.0247074
[truncated: 10,715 more rows]

## Sheet: ED Fig. 6b
ATP + GTP + VnOptS major product	m/z	Relative abundance		3',2'-cGAMP standard	m/z	Relative abundance
	105.1	0			105.1	-0.0209259
	105.6	0			105.1	0
	105.6	1.24744			105.2	-0.0540741
	105.7	0			105.3	-0.102593
	105.8	0			105.3	0
	105.8	1.50307			105.5	0
	105.9	0			105.6	-0.127222
	106	0			105.6	-0.104259
	106	1.51125			105.7	-0.162778
	106.1	0.90184			105.8	-0.194444
	106.2	0.253579			105.8	-0.110556
	106.2	1.24744			105.9	-0.0198148
	106.3	0			106	-0.0205556
	106.7	0			106	-0.0316667
	106.8	2.12679			106.1	-0.374074
	106.9	1.23926			106.2	-0.118148
	106.9	0			106.2	-0.138519
	107	0.113088			106.3	-0.0129444
	107.1	0.99591			106.4	-0.0896296
	107.2	1.58487			106.5	-0.227778
	107.2	2.98569			106.5	-0.342593
	107.3	1.14315			106.6	-1
	107.4	1.09202			106.7	-0.725926
	107.4	0.259714			106.7	-1.3463
	107.5	0.151738			106.8	-1.5
	107.6	0			106.9	-0.97963
	107.8	0			106.9	-1.17778
	107.8	1.80982			107	-1.17222
	107.9	1.45603			107.1	-0.827778
	108	0.245399			107.2	-1.68704
	108.1	1.63804			107.2	-1.85185
	108.1	0.566462			107.3	-0.972222
	108.2	0			107.4	-0.838889
	108.3	1.25562			107.4	-0.6
	108.3	0.785276			107.5	-0.385185
	108.4	0.120859			107.6	-0.335185
	108.5	0			107.6	-0.637037
	108.7	0			107.7	-1.11296
	108.7	2.12679			107.8	-0.912963
	108.8	0.838446			107.8	-0.966667
	108.9	0.423313			107.9	-1.17593
	109	1.9591			108	-1.20741
	109	0			108.1	-0.781481
	109.1	0			108.1	-0.681481
	109.2	0.613497			108.2	-0.712963
	109.2	0			108.3	-0.924074
	109.3	0.151738			108.3	-0.651852
	109.4	0			108.4	-0.766667
	109.6	0			108.5	-0.227778
	109.6	0.120859			108.5	-0.375926
	109.7	0.605317			108.6	-0.0846296
	109.8	0.105317			108.7	-0.316667
	109.9	0.591002			108.7	-0.381481
	109.9	0			108.8	-0.47037
	110	0.226994			108.9	-0.788889
	110.1	1.07566			109	-0.301852
	110.1	0			109	-0.52037
	110.3	0			109.1	-0.501852
	110.3	3.25153			109.2	-0.487037
	110.4	0			109.2	-0.648148
	111	0			109.3	-0.344444
	111.1	6.23722			109.4	-0.190741
	111.2	0.335378			109.4	-0.14963
	111.2	1.32106			109.5	-0.0237037
	111.3	0			109.6	-0.335185
	111.5	0			109.6	-0.163889
	111.5	0.143967			109.7	-0.0972222
	111.6	0.599182			109.8	-0.167037
	111.7	2.33129			109.9	-0.22963
	111.7	0.535787			109.9	-0.149259
	111.8	0			110	-0.327778
	111.9	0.548057			110.1	-0.0777778
	111.9	0.746421			110.1	-0.137407
	112	2.80164			110.2	-0.167037
	112.1	1.24949			110.3	-0.0942593
	112.1	0.0897751			110.3	-0.3
	112.2	1.59509			110.4	0
	112.3	0.656442			110.5	-0.22037
	112.4	0			110.6	-0.457407
	112.4	0			110.6	-0.712963
	112.5	0.779141			110.7	-1.14259
	112.6	0.443763			110.8	-1.25185
	112.6	0			110.8	-1.0537
	112.7	0			110.9	-0.688889
	112.8	0.404908			111	-1.47593
	112.8	0			111	-1.30926
	112.9	0.517382			111.1	-0.761111
	113	0			111.2	-1.31667
	113	0.136196			111.2	-0.916667
	113.1	0			111.3	-1.27593
	113.2	0.458078			111.4	-0.659259
	113.3	0			111.5	-0.140556
	113.3	0			111.5	-0.425926
	113.4	0.136196			111.6	-0.574074
	113.5	3.04703			111.7	-0.227778
	113.5	0.319018			111.7	-0.425926
	113.6	0.617587			111.8	-0.392593
	113.7	2.59714			111.9	-0.264815
	113.7	2.92434			111.9	-0.635185
	113.8	4.11043			112	-0.383333
	113.9	0			112.1	-0.381481
	114	2.26994			112.1	-0.55
	114	2.22904			112.2	-0.751852
	114.1	0.505112			112.3	-0.892593
	114.2	2.43354			112.4	-0.225926
	114.2	3.84458			112.4	-0.119815
	114.3	2.92434			112.5	0
	114.4	0.259714			112.6	0
	114.4	0			112.6	-0.0145185
	114.5	0			112.7	-0.172407
	114.6	0.95092			112.8	-0.257407
	114.6	0			112.8	-0.214815
	114.7	0.466258			112.9	-0.257407
	114.8	0			113	-0.185185
	114.9	0			113	-0.113333
	114.9	0.482618			113.1	-0.142222
	115	0			113.2	-0.151111
	115.4	0			113.3	-0.122963
	115.5	0.304703			113.3	0
	115.5	0			113.4	0
	115.6	0.310838			113.5	-0.057963
	115.7	0			113.5	-0.192593
	115.8	0.680982			113.6	-0.13
	115.8	3.43558			113.7	-0.248148
	115.9	3.06748			113.7	-0.490741
	116	3.98773			113.8	-0.377778
	116	5.52147			113.9	-0.462963
	116.1	1.48057			114	-0.727778
	116.2	3.74233			114	-0.361111
	116.2	2.55624			114.1	-0.498148
	116.3	1.28016			114.2	-0.27037
	116.4	1.48875			114.2	-0.133519
	116.4	1.74438			114.3	-0.205556
	116.5	0			114.4	-0.0964815
	116.6	1.14928			114.4	-0.0401852
	116.7	1.45194			114.5	0
	116.7	1.54601			114.6	0
	116.8	0			114.6	-0.0142037
	116.9	3.90593			114.7	-0.0735185
	116.9	1.03476			114.8	-0.0446296
	117	0			114.9	-0.018463
	117.1	1.44581			114.9	-0.207407
	117.1	3.23108			115	-0.0962963
	117.2	0.284254			115.1	-0.14
	117.3	0.276074			115.1	-0.157963
	117.4	0			115.2	-0.314815
	117.4	0			115.3	-0.165741
	117.5	2.08589			115.3	-0.0227778
	117.6	4.41718			115.4	-0.201852
	117.6	6.29857			115.5	-0.0611111
	117.7	11.2474			115.5	-0.0288889
	117.8	12.3926			115.6	-0.0918519
	117.8	12.3313			115.7	-0.238889
	117.9	12.6585			115.8	-0.375926
	118	14.7239			115.8	-0.411111
	118	17.3824			115.9	-0.52963
	118.1	16.7894			116	-0.52963
	118.2	6.40082			116	-0.411111
	118.3	9.3865			116.1	-0.311111
	118.3	13.6605			116.2	-0.487037
	118.4	8.91616			116.2	-0.227778
	118.5	9.65235			116.3	-0.361111
	118.5	2.84254			116.4	-0.0964815
	118.6	0.136196			116.4	-0.0674074
	118.7	0			116.5	-0.0985185
	118.8	0			116.6	-0.255556
	118.9	1.2229			116.7	-0.0364815
	118.9	1.13906			116.7	-0.0716667
	119	2.10634			116.8	-0.209259
	119.1	1.04499			116.9	-0.0401852
	119.2	0.474438			116.9	-0.0359259
	119.2	0.492843			117	-0.0809259
	119.3	0.245399			117.1	-0.0507407
	119.4	0.699387			117.1	-0.06
	119.4	1.2229			117.2	-0.0322222
	119.5	0			117.3	-0.0816667
	119.6	0			117.4	-0.0198148
	119.6	0.730061			117.4	-0.0435185
	119.7	0.625767			117.5	-0.0592593
	119.8	0			117.6	-0.227778
	119.8	0			117.6	-0.381481
	119.9	1.01431			117.7	-0.392593
	120	0			117.8	-0.483333
	120.1	0.9591			117.8	-0.792593
	120.1	1.07566			117.9	-0.57037
	120.2	0			118	-0.577778
	120.3	0.384458			118	-0.598148
	120.3	0.9591			118.1	-0.474074
	120.4	0			118.2	-0.698148
	120.5	0			118.3	-0.648148
	120.5	0.799591			118.3	-0.533333
	120.6	0.337423			118.4	-0.32963
	120.7	1.56646			118.5	-0.35
	120.8	1.61145			118.5	-0.092963
	120.8	1.8998			118.6	-0.0338889
	120.9	1.6319			118.7	-0.0342593
	121	1.86503			118.7	0
	121	1.87321			118.8	-0.0422222
	121.1	2.82209			118.9	-0.062963
	121.2	1.00204			118.9	-0.238889
	121.2	0			119	-0.111296
	121.3	0			119.1	-0.0401852
	121.4	3.29243			119.2	-0.067037
	121.4	0			119.2	-0.0796296
	121.5	0.419223			119.3	-0.172407
	121.6	0			119.4	-0.0333333
	121.7	0			119.4	-0.131667
	121.7	0.760736			119.5	-0.04
	121.8	0.298569			119.6	-0.00868519
	121.9	0			119.6	-0.122037
	121.9	0			119.7	-0.0159259
	122	0.361963			119.8	-0.027963
	122.1	0.435583			119.8	-0.0457407
	122.1	0			119.9	-0.0242593
	122.2	1.06339			120	0
	122.3	0.513292			120.1	0
	122.3	0			120.2	-0.015
	122.6	0			120.3	-0.0134259
	122.7	0.327198			120.3	0
	122.8	0			120.5	0
	122.8	0			120.6	-0.0405556
	122.9	0.836401			120.7	-0.0618519
	123	0			120.8	-0.00646296
	123.1	0			120.8	-0.158333
	123.2	1.52556			120.9	-0.0412963
	123.2	1.42536			121	-0.0292593
	123.3	2.00409			121	-0.0104074
	123.4	0			121.1	0
	123.5	0			121.2	0
	123.5	0.691207			121.2	-0.0444444
	123.6	0.413088			121.3	-0.0392593
	123.7	2.33129			121.4	-0.0124815
	123.7	0.396728			121.4	0
	123.8	0.384458			121.7	0
	123.9	2.92434			121.7	-0.0472222
	123.9	0.807771			121.8	-0.156481
	124	1.37628			121.9	-0.037963
	124.1	1.81391			121.9	0
	124.2	1.22086			122.1	0
	124.2	0.928425			122.1	-0.110185
	124.3	0			122.2	0
	124.4	0.453988			122.3	-0.042037
	124.4	1.41309			122.3	-0.037037
	124.5	0			122.4	0
	124.8	0			122.5	-0.0196296
	124.9	0.494888			122.6	-0.0281481
	125	0			122.6	-0.00742593
	125.1	1.3865			122.7	-0.137407
	125.1	0.781186			122.8	-0.0987037
	125.2	0.466258			122.8	-0.0331481
	125.3	0			122.9	0
	125.3	0.341513			123	-0.0424074
	125.4	0			123	0
	125.5	0			123.1	-0.105926
	125.6	0.159509			123.2	-0.0348148
	125.7	1.22699			123.2	-0.194444
	125.7	0.629857			123.3	-0.022037
	125.8	2.82209			123.4	-0.103889
	125.9	0.90184			123.5	-0.0422222
	126	0.427403			123.5	-0.0359259
	126	3.57873			123.6	-0.0472222
	126.1	0.105317			123.7	-0.372222
	126.2	0.490798			123.7	-0.309259
	126.2	2.20859			123.8	-0.143519
	126.3	2.08589			123.9	-0.178519
	126.4	0.97955			123.9	-0.351852
	126.4	0			124	-0.301852
	126.6	0			124.1	-0.159444
	126.6	0.388548			124.2	-0.248148
	126.7	0			124.2	-0.65
	126.9	0			124.3	-0.162407
	126.9	2.35174			124.4	-0.348148
	127	1.18814			124.4	-0.164444
	127.1	1.16973			124.5	-0.00488889
	127.1	1.21677			124.6	-0.275926
	127.2	0.337423			124.6	-0.366667
	127.3	1.23926			124.7	-0.231481
	127.3	1.46421			124.8	-0.172778
	127.4	0.912065			124.8	-0.10037
	127.5	0			124.9	-0.0735185
	127.6	0			125	-0.218519
	127.7	0.725971			125.1	-0.0531481
	127.8	0.916155			125.1	-0.0255556
	127.8	0.760736			125.2	0
	127.9	0.435583			125.3	-0.203704
	128	0.525562			125.3	-0.0709259
	128	0.539877			125.4	-0.162778
	128.1	1.08384			125.5	-0.117593
	128.2	0			125.5	-0.0451852
	128.2	0			125.6	-0.165
	128.3	1.60532			125.7	-0.687037
	128.4	0.824131			125.7	-0.185185
	128.5	0.159509			125.8	-0.25
	128.5	0			125.9	-0.362963
	128.8	0			126	-0.416667
	128.9	0.276074			126	-0.822222
	128.9	0.781186			126.1	-0.390741
	129	1.66258			126.2	-0.688889
	129.1	0.533742			126.2	-0.42037
	129.1	0.427403			126.3	-0.437037
	129.2	0.574642			126.4	-0.172407
	129.3	0			126.4	-0.126667
	129.4	0			126.5	-0.0985185
	129.5	0.323108			126.6	-0.154259
	129.6	0.695297			126.6	-0.275926
	129.6	2.14724			126.7	-0.327778
	129.7	2.43354			126.8	-0.47963
	129.8	1.50511			126.9	-0.155556
	129.8	4.13088			126.9	-0.224074
	129.9	2.94479			127	-0.190741
	130	4.90798			127.1	-0.268519
	130	4.92843			127.1	-0.156667
	130.1	3.61963			127.2	-0.235185
	130.2	7.85276			127.3	-0.194444
	130.3	4.80573			127.3	-0.0798148
	130.3	3.27198			127.4	-0.0938889
	130.4	4.27403			127.5	-0.0574074
	130.5	3.19018			127.6	0
	130.5	0.560327			127.6	-0.0666667
	130.6	0.288344			127.7	-0.132593
	130.7	0			127.8	-0.0809259
	130.7	0			127.8	-0.155556
	130.8	0.97546			127.9	-0.203704
	130.9	0.703476			128	-0.128519
	131	1.2638			128	-0.0859259
	131	1.7955			128.1	-0.138889
	131.1	1.34356			128.2	-0.0827778
	131.2	1.0184			128.2	-0.264815
	131.2	2.63804			128.3	-0.0853704
	131.3	0.237219			128.4	-0.144444
	131.4	0.591002			128.5	-0.143519
	131.4	0			128.5	-0.0533333
	131.6	0			128.6	-0.0209259
	131.7	0.742331			128.7	-0.292593
	131.8	1.29652			128.7	-0.169074
	131.9	4.43763			128.8	-0.416667
	131.9	1.00613			128.9	-0.372222
	132	1.75256			128.9	-0.385185
	132.1	1.13088			129	-0.285185
	132.1	0.95092			129.1	-0.355556
	132.2	2.06544			129.1	-0.446296
	132.3	1.15746			129.2	-0.277778
	132.3	0.105317			129.3	-0.10037
	132.4	0.572597			129.4	-0.168333
	132.5	0			129.4	-0.0338889
	132.6	0			129.5	-0.162778
	132.7	0.932515			129.6	-0.0783333
	132.8	1.37628			129.6	-0.222222
	132.8	1.68303			129.7	-0.153148
	132.9	6.15542			129.8	-0.322222
	133	1.25153			129.8	-0.175185
	133	3.82413			129.9	-0.396296
	133.1	5.37832			130	-0.344444
	133.2	3.57873			130	-0.409259
	133.2	3.80368			130.1	-0.383333
	133.3	3.37423			130.2	-0.607407
	133.4	4.43763			130.3	-0.477778
	133.4	0			130.3	-0.65
	133.5	2.26994			130.4	-0.57963
	133.6	0.427403			130.5	-0.414815
	133.7	0			130.5	-0.372222
	133.7	0.811861			130.6	-0.498148
	133.8	0.419223			130.7	-0.862963
	133.9	1.80368			130.7	-0.759259
	133.9	0			130.8	-0.777778
	134	0.582822			130.9	-0.77963
	134.1	0.265849			131	-0.788889
	134.1	0.897751			131	-0.6
	134.2	1.41309			131.1	-0.696296
	134.3	0.932515			131.2	-0.744444
	134.4	0			131.2	-0.42963
	134.7	0			131.3	-0.424074
	134.8	2.20859			131.4	-0.163889
	134.8	2.18814			131.4	-0.0909259
	134.9	0.552147			131.5	-0.0362963
	135	0.159509			131.6	-0.027963
	135	1.97751			131.6	-0.00868519
	135.1	1.65031			131.7	-0.077963
	135.2	0			131.8	-0.11963
	135.3	1.42331			131.9	-0.0918519
	135.3	0			131.9	-0.125
	135.4	0.202863			132	-0.0553704
	135.5	0.198364			132.1	-0.0490741
	135.5	2.80164			132.1	-0.194444
	135.6	0.458078			132.2	-0.123704
	135.7	3.19018			132.3	-0.275926
	135.7	1.41922			132.3	-0.0383333
	135.8	0.415133			132.4	-0.035
	135.9	4.08998			132.5	0
	135.9	2.80164			132.7	0
	136	1.50716			132.8	-0.0142037
	136.1	4.23313			132.8	-0.0438889
	136.2	1.46217			132.9	-0.0104074
	136.2	3.72188			133	-0.0275926
	136.3	2.71984			133	-0.0309259
	136.4	0.229039			133.1	0
	136.4	0.672802			133.2	-0.0261111
	136.5	0			133.2	-0.0292593
	136.6	0			133.3	-0.0135741
	136.6	0.451943			133.4	-0.0240741
	136.7	0			133.4	0
	136.8	1.20041			133.6	0
	136.9	0			133.7	-0.0488889
	136.9	0			133.7	-0.0294444
	137	0.245399			133.8	0
	137.1	0.097546			133.9	0
	137.1	0.760736			133.9	-0.0129444
	137.2	0			134	-0.120926
	137.3	1.02249			134.1	-0.0131111
	137.3	0.288344			134.1	-0.0225926
	137.4	0.803681			134.2	0
	137.5	0.850716			134.3	0
	137.5	1.67894			134.4	-0.022963
	137.6	7.58691			134.4	-0.0340741
	137.7	13.5378			134.5	0
	137.8	21.8814			134.6	0
	137.8	16.4213			134.7	-0.0459259
	137.9	24.9489			134.8	0
	138	16.4417			134.8	-0.0264815
	138	11.9427			134.9	-0.138333
	138.1	14.908			135	-0.0173704
	138.2	10.9611			135	-0.123148
	138.2	12.3722			135.1	-0.0181481
	138.3	12.1881			135.2	-0.0227778
	138.4	8.97751			135.3	-0.0311111
	138.4	0.292434			135.3	-0.0625926
	138.5	0			135.4	-0.0551852
	138.6	0.711656			135.5	-0.0772222
	138.7	1.27607			135.5	-0.11037
	138.7	1.51943			135.6	-0.353704
	138.8	3.74233			135.7	-0.583333
	138.9	2.16769			135.7	-0.546296
	138.9	4.35583			135.8	-0.607407
	139	2.94479			135.9	-0.746296
	139.1	4.08998			135.9	-0.403704
	139.1	2.94479			136	-0.735185
	139.2	5.07157			136.1	-0.525926
	139.3	1.31493			136.2	-0.453704
	139.3	0.578732			136.2	-0.431481
	139.4	0.415133			136.3	-0.435185
	139.5	0.182822			136.4	-0.275926
	139.6	0			136.4	-0.0575926
	139.6	0			136.5	-0.0438889
	139.7	0.374233			136.6	-0.0488889
	139.8	0.159509			136.6	-0.0362963
	139.8	0			136.7	-0.00362963
	139.9	0.327198			136.8	-0.125556
	140	0.380368			136.9	-0.139444
	140	0.175051			136.9	-0.158148
	140.1	0			137	-0.0322222
	140.2	0			137.1	-0.0535185
	140.3	1.93047			137.1	-0.0425926
	140.3	0.881391			137.2	-0.136667
	140.4	0.335378			137.3	-0.201852
	140.5	0			137.3	-0.414815
	140.5	0.90184			137.4	-0.687037
	140.6	0.419223			137.5	-0.822222
	140.7	0.319018			137.5	-2.7037
	140.7	2.98569			137.6	-4.42593
	140.8	0.527607			137.7	-4.81481
	140.9	2.26994			137.8	-6.22222
	140.9	0.638037			137.8	-6.55556
	141	3.61963			137.9	-6.53704
	141.1	0.777096			138	-6.2963
	141.2	0.883436			138	-5.92593
	141.2	1.32924			138.1	-6.11111
	141.3	2.35174			138.2	-6.01852
	141.4	0			138.2	-4.75926
	141.4	0.846626			138.3	-3.96296
	141.5	0.781186			138.4	-1.59259
	141.6	0.811861			138.4	-0.398148
	141.6	0.97546			138.5	-0.14537
	141.7	1.75051			138.6	-0.224074
	141.8	0.0897751			138.7	-0.475926
	141.8	3.68098			138.7	-0.688889
	141.9	1.69939			138.8	-0.522222
	142	1.66667			138.9	-0.362963
	142.1	4.08998			138.9	-0.355556
	142.1	1.87935			139	-0.835185
	142.2	1.91207			139.1	-0.551852
	142.3	1.44581			139.1	-0.357407
	142.3	0.470348			139.2	-0.209259
	142.4	0.443763			139.3	-0.394444
	142.5	0.815951			139.3	-0.129074
	142.5	0			139.4	-0.0361111
	142.6	0.458078			139.5	-0.146667
	142.7	0			139.6	-0.137407
	142.7	1.01431			139.6	-0.114444
	142.8	0.151738			139.7	-0.287037
	142.9	1.92843			139.8	-0.192593
	143	0.0897751			139.8	-0.275926
	143	0.220859			139.9	-0.337037
	143.1	0.548057			140	-0.37963
	143.2	0.229039			140	-0.337037
	143.2	2.59714			140.1	-0.396296
	143.3	0.867076			140.2	-0.27963
	143.4	0			140.3	-0.142407
	143.4	0.105317			140.3	-0.177407
	143.5	0			140.4	-0.0346296
	143.7	0			140.5	-0.167037
	143.7	1.182			140.5	-0.122037
	143.8	0.182822			140.6	-0.594444
	143.9	0.562372			140.7	-0.748148
	143.9	1.10634			140.7	-0.966667
	144	0.889571			140.8	-0.766667
	144.1	0.296524			140.9	-0.903704
	144.1	2.08589			140.9	-1.0463
	144.2	1.12679			141	-1.04815
	144.3	0.760736			141.1	-1.02037
	144.3	1.31288			141.2	-1.29074
	144.4	2.04499			141.2	-0.916667
	144.5	0			141.3	-0.748148
	144.6	0.439673			141.4	-0.462963
	144.6	1.14315			141.4	-0.666667
	144.7	2.90389			141.5	-0.47037
	144.8	3.66053			141.6	-0.537037
	144.8	0			141.6	-0.487037
	144.9	0.603272			141.7	-0.866667
	145	2.18814			141.8	-0.811111
	145	3.31288			141.8	-0.862963
	145.1	3.86503			141.9	-0.644444
	145.2	4.00818			142	-0.675926
	145.2	2.98569			142.1	-0.403704
	145.3	0.664622			142.1	-0.398148
	145.4	1.18405			142.2	-0.374074
	145.5	0			142.3	-0.248148
	145.5	0			142.3	-0.324074
	145.6	1.25358			142.4	-0.0803704
	145.7	2.51534			142.5	-0.00394444
	145.7	1.43354			142.5	-0.102593
	145.8	4.92843			142.6	-0.0129444
	145.9	1.43763			142.7	-0.409259
	145.9	5.17382			142.7	-0.324074
	146	0.241309			142.8	-0.0742593
	146.1	0			142.9	-0.246296
	146.1	3.29243			143	-0.0751852
	146.2	1.78937			143	-0.257407
	146.3	0.564417			143.1	-0.261111
	146.4	3.80368			143.2	-0.27037
	146.4	0.611452			143.2	-0.126852
	146.5	0.097546			143.3	-0.0490741
	146.6	0			143.4	-0.0896296
	146.6	0.327198			143.4	-0.17
	146.7	0.374233			143.5	-0.216667
	146.8	0.676892			143.6	-0.37037
	146.8	1.07566			143.7	-0.238889
	146.9	0			143.7	-0.403704
	147	0			143.8	-0.424074
	147.1	1.3865			143.9	-0.488889
	147.1	4.29448			143.9	-0.385185
	147.2	0.574642			144	-0.740741
	147.3	0			144.1	-0.366667
	147.3	0			144.1	-0.535185
	147.4	0.496933			144.2	-0.212963
	147.5	0			144.3	-0.364815
	147.7	0			144.3	-0.087963
	147.7	0.715746			144.4	-0.0744444
	147.8	0.642127			144.5	-0.0290741
	147.9	0			144.6	-0.0538889
	148	1.14724			144.6	-0.0735185
	148	0.689162			144.7	-0.108333
	148.1	1.9182			144.8	-0.0688889
	148.2	0.361963			144.8	-0.0225926
	148.2	0			144.9	-0.111852
	148.3	1.65235			145	-0.0561111
	148.4	0.245399			145	-0.0175185
	148.4	0			145.1	-0.0668519
	148.6	0			145.2	-0.0516667
	148.6	0.413088			145.2	-0.11
	148.7	0			145.3	-0.0433333
	148.8	0.451943			145.4	-0.0961111
	148.9	1.98978			145.5	-0.0898148
	148.9	0.284254			145.5	-0.0790741
	149	0			145.6	-0.106481
	149.1	1.29243			145.7	-0.222222
	149.1	0.214724			145.7	-0.0703704
	149.2	0.920245			145.8	-0.305556
	149.3	0.683027			145.9	-0.274074
	149.3	0.120859			145.9	-0.0925926
	149.4	0			146	-0.142593
	149.8	0			146.1	-0.283333
	149.8	1.81391			146.1	-0.153704
	149.9	0.793456			146.2	-0.072963
	150	2.53579			146.3	-0.290741
	150	0.220859			146.4	-0.095
	150.1	0			146.4	-0.085
	150.2	0			146.5	-0.0353704
	150.3	2.37219			146.6	0
	150.4	0			146.6	0
	150.6	0			146.7	-0.138889
	150.7	0.676892			146.8	-0.0105741
	150.7	2.29039			146.8	-0.0142037
	150.8	2.03476			146.9	-0.0264815
	150.9	0.652352			147	0
	150.9	3.92638			147.1	0
	151	4.41718			147.1	-0.05
	151.1	0.879346			147.2	-0.0698148
	151.1	1.7362			147.3	-0.0113519
	151.2	1.22086			147.3	0
	151.3	2.65849			147.4	-0.0601852
	151.4	0.374233			147.5	-0.0102593
	151.4	0			147.5	-0.0134259
	151.5	0.678937			147.6	-0.0840741
	151.6	1.39877			147.7	-0.0942593
	151.6	0			147.7	-0.0427778
	151.7	2.29039			147.8	-0.077037
	151.8	4.00818			147.9	-0.0746296
	151.8	4.35583			148	-0.011037
	151.9	4.70348			148	0
	152	5.27607			148.1	-0.0316667
	152	5.50102			148.2	-0.0737037
	152.1	3.02658			148.2	-0.0353704
	152.2	7.52556			148.3	-0.0907407
	152.3	3.70143			148.4	-0.0170556
	152.3	3.33333			148.4	-0.0748148
	152.4	1.07975			148.5	-0.0307407
	152.5	2.41309			148.6	-0.0522222
	152.5	0			148.6	-0.0238889
	152.6	0.257669			148.7	-0.0864815
	152.7	0			148.8	-0.03
	152.7	0			148.9	-0.0894444
	152.8	0.314928			148.9	-0.160926
	152.9	1.06748			149	-0.022963
	152.9	0.259714			149.1	-0.147963
	153	0.811861			149.1	-0.0722222
	153.1	0			149.2	-0.047963
	153.2	1.72802			149.3	-0.121667
	153.2	0			149.3	-0.113889
	153.5	0			149.4	-0.0527778
	153.6	1.02454			149.5	-0.0233333
	153.6	0			149.5	-0.139074
	153.7	0.734151			149.6	-0.107407
	153.8	0			149.7	0
	153.9	1.14315			149.8	0
	153.9	0.214724			149.8	-0.00994444
	154	0			149.9	-0.077963
	154.1	3.74233			150	-0.0285185
	154.1	0			150	-0.0285185
	154.2	0.834356			150.1	-0.0292593
	154.3	0.689162			150.2	-0.072963
	154.3	0			150.2	-0.0222222
	154.5	0			150.3	0
	154.5	0.660532			150.5	0
	154.6	0.924335			150.6	-0.0787037
	154.7	0.820041			150.7	-0.0568519
	154.8	2.08589			150.7	-0.0357407
	154.8	0			150.8	-0.00677778
	154.9	1.1002			150.9	-0.0181481
	155	1.8773			150.9	-0.0414815
	155	2.51534			151	0
	155.1	1.6544			151.1	-0.0201852
	155.2	3.57873			151.1	-0.0374074
	155.2	0.672802			151.2	-0.0198148
	155.3	0.907975			151.3	-0.0716667
	155.4	0			151.4	-0.0938889
	155.4	2.18814			151.4	-0.114444
	155.5	0.120859			151.5	-0.0851852
	155.6	1.20041			151.6	-0.198148
	155.7	0.638037			151.6	-0.635185
	155.7	1.96728			151.7	-1.30185
	155.8	3.96728			151.8	-1.42963
	155.9	3.37423			151.8	-1.05
	155.9	1.22699			151.9	-0.972222
	156	2.47444			152	-1.36852
	156.1	2.53579			152	-1.48148
	156.1	0.582822			152.1	-0.942593
	156.2	3.12883			152.2	-1.08519
	156.3	1.3865			152.3	-0.97037
	156.3	1.04908			152.3	-0.657407
	156.4	2.98569			152.4	-0.455556
	156.5	3.57873			152.5	-0.14537
	156.6	1.66258			152.5	-0.0503704
	156.6	2.16769			152.6	-0.0833333
	156.7	3.92638			152.7	-0.14963
	156.8	3.70143			152.7	-0.140556
	156.8	2.63804			152.8	-0.22037
	156.9	0.805726			152.9	-0.190741
	157	3.82413			152.9	-0.184815
	157	5.11247			153	-0.167222
	157.1	1.27812			153.1	-0.27037
	157.2	1.07157			153.2	-0.142407
	157.3	2.35174			153.2	-0.10963
	157.3	1.02249			153.3	-0.255556
	157.4	3.96728			153.4	-0.0687037
	157.5	1.44785			153.4	-0.072037
	157.5	0.711656			153.5	-0.00914815
	157.6	2.88344			153.6	0
	157.7	0.656442			153.6	0
	157.7	2.31084			153.7	-0.00837037
	157.8	1.8998			153.8	-0.0448148
	157.9	0.198364			153.9	0
	157.9	3.55828			153.9	-0.0187037
	158	5.43967			154	-0.0238889
	158.1	2.65849			154.1	-0.0877778
	158.2	1.8773			154.1	-0.0551852
	158.2	1.10838			154.2	-0.0268519
	158.3	0.742331			154.3	-0.0509259
	158.4	1.97751			154.3	-0.065
	158.4	1.75869			154.4	-0.009
	158.5	0			154.5	-0.0104074
	158.6	0.738241			154.5	-0.11963
	158.6	2.02045			154.6	-0.12963
	158.7	1.64826			154.7	-0.251852
	158.8	2.41309			154.8	-0.109815
	158.8	2.80164			154.8	-0.176111
	158.9	5.11247			154.9	-0.198148
	159	5.91002			155	-0.214815
	159.1	2.10634			155	-0.15963
	159.1	5.07157			155.1	-0.141111
	159.2	4.11043			155.2	-0.0132593
	159.3	5.97137			155.2	-0.115926
	159.3	2.63804			155.3	-0.0911111
	159.4	0.427403			155.4	-0.0777778
	159.5	3.39468			155.4	-0.0231481
	159.5	2.14724			155.5	-0.0705556
	159.6	1.87526			155.6	-0.0411111
	159.7	5.31697			155.7	-0.0531481
	159.7	6.29857			155.7	-0.0237037
	159.8	4.60123			155.8	-0.0516667
	159.9	3.10838			155.9	-0.0201852
	160	7.52556			155.9	-0.124074
	160	7.79141			156	-0.0275926
	160.1	4.84663			156.1	-0.0875926
	160.2	3.98773			156.1	-0.0801852
	160.2	3.64008			156.2	0
	160.3	2.20859			156.3	-0.174074
	160.4	1.86912			156.3	-0.0348148
	160.4	0.175051			156.4	-0.0203704
	160.5	0			156.5	0
	160.6	0			156.6	-0.0418519
	160.7	1.49489			156.6	-0.0905556
	160.7	2.76074			156.7	-0.0761111
	160.8	1.27198			156.8	-0.159074
	160.9	1.40695			156.8	-0.067037
	160.9	0.517382			156.9	-0.15463
	161	3.41513			157	-0.11037
	161.1	1.55828			157	-0.107037
	161.1	1.22699			157.1	-0.248148
	161.2	7.03476			157.2	-0.188889
	161.3	0.773006			157.3	-0.145926
	161.3	3.82413			157.3	-0.0864815
	161.4	2.18814			157.4	-0.10537
	161.5	1.98978			157.5	-0.0052037
	161.6	3.16973			157.5	-0.296296
	161.6	3.53783			157.6	-0.316667
	161.7	7.50511			157.7	-0.257407
	161.8	6.35992			157.7	-0.444444
	161.8	12.045			157.8	-0.625926
	161.9	6.80982			157.9	-0.596296
	162	7.79141			157.9	-0.498148
	162	5.86912			158	-1.01852
	162.1	6.31902			158.1	-0.677778
	162.2	9.0184			158.2	-0.703704
	162.2	8.60941			158.2	-0.590741
	162.3	6.15542			158.3	-0.555556
	162.4	1.80982			158.4	-0.357407
	162.5	2.98569			158.4	-0.118889
	162.5	0.721881			158.5	-0.364815
	162.6	2.82209			158.6	-0.507407
	162.7	1.84458			158.6	-0.277778
	162.7	1.11861			158.7	-0.407407
	162.8	1.20859			158.8	-0.72037
	162.9	1.99387			158.8	-0.557407
	162.9	1.5501			158.9	-0.668519
	163	3.19018			159	-0.605556
	163.1	3.16973			159.1	-0.846296
	163.1	0.836401			159.1	-0.907407
	163.2	3.14928			159.2	-0.487037
	163.3	1.02658			159.3	-0.542593
	163.4	0.136196			159.3	-0.331481
	163.4	0.885481			159.4	-0.0857407
	163.5	0			159.5	-0.324074
	163.7	0			159.5	-0.264815
	163.8	1.70552			159.6	-0.227778
	163.8	0			159.7	-0.57963
	163.9	4.41718			159.7	-0.585185
	164	0.521472			159.8	-0.327778
	164.1	0.151738			159.9	-0.640741
	164.1	2.49489			160	-0.966667
	164.2	1.32106			160	-0.498148
	164.3	2.86299			160.1	-0.438889
	164.3	0.136196			160.2	-0.524074
	164.4	1.8998			160.2	-0.487037
	164.5	1.74847			160.3	-0.498148
	164.5	2.22904			160.4	-0.244444
	164.6	0			160.4	-0.0961111
	164.7	0			160.5	-0.0688889
	164.8	0.924335			160.6	-0.0540741
	164.9	0.893661			160.7	-0.124444
	165	2.29039			160.7	-0.0118519
	165	0.764826			160.8	-0.235185
	165.1	1.70143			160.9	-0.101296
	165.2	2.16769			160.9	-0.0972222
	165.2	1.90389			161	-0.222222
	165.3	0.366053			161.1	-0.140185
	165.4	0			161.1	-0.196296
	165.5	0			161.2	-0.266667
	165.6	0.944785			161.3	-0.246296
	165.6	1.21063			161.3	-0.290741
	165.7	0.265849			161.4	-0.537037
	165.8	0.758691			161.5	-1.2963
	165.9	0			161.6	-2.27778
	165.9	2.45399			161.6	-4.46296
	166	0.292434			161.7	-6.22222
	166.1	1.26994			161.8	-6.18519
	166.1	3.82413			161.8	-6.94444
	166.2	0.793456			161.9	-7.74074
	166.3	1.39877			162	-6.68519
	166.3	1.31697			162	-8.7037
	166.4	0			162.1	-7.09259
	166.5	0.678937			162.2	-6.87037
	166.6	1.22495			162.2	-4.68519
	166.6	0			162.3	-4.03704
	166.7	0.327198			162.4	-1.7037
	166.8	0			162.5	-0.587037
	167.1	0			162.5	-0.281481
	167.2	1.86912			162.6	-0.437037
	167.2	0.754601			162.7	-0.52963
	167.3	0.120859			162.7	-0.32963
	167.4	0			162.8	-0.512963
	167.7	0			162.9	-0.401852
	167.7	0.897751			162.9	-0.711111
	167.8	0.419223			163	-0.594444
	167.9	0			163.1	-0.461111
	168.1	0			163.1	-0.396296
	168.1	1.35787			163.2	-0.503704
	168.2	0.120859			163.3	-0.537037
	168.3	0.310838			163.4	-0.149444
	168.4	0			163.4	-0.0173704
	168.8	0			163.5	-0.0102593
	168.8	2.00204			163.6	-0.055
	168.9	1.55828			163.6	-0.065
	169	0.603272			163.7	-0.00362963
	169	1.00204			163.8	-0.0178519
	169.1	0.562372			163.8	-0.0183148
	169.2	0.267894			163.9	-0.0672222
	169.3	1.64213			164	-0.0121667
	169.3	0.601227			164.1	-0.0509259
	169.4	0.267894			164.1	-0.0992593
	169.5	0			164.2	-0.0566667
	169.5	1.02249			164.3	-0.125
	169.6	0			164.3	-0.0998148
	169.7	0.384458			164.4	-0.0874074
	169.7	1.3865			164.5	-0.0414815
	169.8	0.566462			164.5	0
	169.9	0			164.6	-0.0925926
	170	0.97546			164.7	0
	170	1.75665			164.7	-0.0105741
	170.1	0.625767			164.8	-0.0052037
	170.2	1.98569			164.9	-0.0822222
	170.2	1.66258			165	-0.0872222
	170.3	1.74438			165	-0.0337037
	170.4	0			165.1	-0.0551852
	170.4	0.652352			165.2	-0.0431481
	170.5	0.431493			165.2	-0.0176852
	170.6	0.323108			165.3	-0.00805556
	170.6	2.22904			165.4	-0.0427778
	170.7	2.03681			165.4	-0.0301852
	170.8	1.7771			165.5	-0.111481
	170.9	4.74438			165.6	-0.0835185
	170.9	8.26176			165.6	-0.0361111
	171	5.74642			165.7	0
	171.1	13.5378			165.8	0
	171.1	8.20041			165.9	-0.108333
	171.2	5.05112			165.9	-0.032037
	171.3	3.84458			166	-0.0992593
	171.3	2.67894			166.1	-0.0696296
	171.4	3.88548			166.1	-0.0575926
	171.5	3.55828			166.2	-0.143704
	171.5	2.16769			166.3	0
	171.6	10.0613			166.3	-0.0424074
	171.7	8.71166			166.4	-0.0414815
	171.8	6.68712			166.5	-0.00994444
	171.8	2.84254			166.6	0
	171.9	8.17996			166.6	-0.0118519
	172	9.16155			166.7	-0.0281481
	172	8.13906			166.8	-0.057963
	172.1	9.40695			166.8	-0.0896296
	172.2	8.44581			166.9	-0.0052037
	172.2	3.08793			167	-0.139815
	172.3	5.25562			167	-0.0494444
	172.4	4.04908			167.1	0
	172.4	1.818			167.2	-0.0211111
	172.5	0			167.2	-0.0935185
	172.6	1.74847			167.3	-0.0361111
	172.7	2.90389			167.4	-0.0142037
	172.7	10.0204			167.5	-0.102593
	172.8	4.88753			167.5	-0.187037
	172.9	4.66258			167.6	-0.00677778
	172.9	8.95706			167.7	-0.0951852
	173	10.0818			167.7	0
	173.1	6.66667			167.8	-0.0896296
	173.1	4.80573			167.9	-0.113333
	173.2	4.35583			167.9	-0.0755556
	173.3	4.94888			168	-0.159815
	173.4	4.33538			168.1	-0.120741
	173.4	1.63804			168.1	-0.18037
	173.5	3.19018			168.2	-0.100185
	173.6	9.07975			168.3	-0.00946296
	173.6	7.60736			168.4	-0.138148
	173.7	7.77096			168.4	-0.0909259
	173.8	13.2311			168.5	0
	173.8	8.81391			168.6	-0.0387037
	173.9	7.03476			168.6	-0.0807407
	174	7.42331			168.7	-0.142778
	174	8.32311			168.8	-0.0922222
	174.1	12.3108			168.8	-0.0725926
	174.2	5.25562			168.9	-0.164259
	174.3	9.81595			169	-0.14463
	174.3	2.18814			169	-0.182222
	174.4	0.586912			169.1	-0.150741
	174.5	0.357873			169.2	-0.0259259
	174.5	0			169.3	-0.09
	174.6	1.65031			169.3	-0.414815
	174.7	4.02863			169.4	-0.0164074
	174.7	0.435583			169.5	-0.0692593
	174.8	0.719836			169.5	-0.0725926
	174.9	2.22904			169.6	-0.134259
	174.9	0.464213			169.7	-0.0957407
	175	3.74233			169.7	-0.0457407
	175.1	1.29857			169.8	-0.0294444
	175.2	1.68303			169.9	-0.0668519
	175.2	4.72393			170	-0.120556
	175.3	0.707566			170	-0.0922222
	175.4	0			170.1	-0.0624074
	175.4	0.431493			170.2	-0.100556
	175.5	0.820041			170.2	-0.0490741
	175.6	0.517382			170.3	-0.0857407
	175.6	1.25358			170.4	-0.107222
	175.7	2.12679			170.4	-0.238889
	175.8	4.98978			170.5	-0.209259
	175.8	2.37219			170.6	-0.590741
	175.9	2.63804			170.6	-0.768519
	176	1.4499			170.7	-1.3537
	176.1	4.17178			170.8	-1.74815
	176.1	1.22495			170.9	-1.78519
	176.2	4.70348			170.9	-2.11111
	176.3	3.55828			171	-2.14815
	176.3	4.23313			171.1	-1.96296
	176.4	1.45194			171.1	-1.57778
	176.5	0			171.2	-1.40926
	176.5	0.427403			171.3	-1.6537
	176.6	1.06135			171.3	-1.3963
	176.7	2.45399			171.4	-0.938889
	176.8	1.37219			171.5	-0.205556
	176.8	4.08998			171.5	-0.148333
	176.9	1.41309			171.6	-0.227778
	177	3.00613			171.7	-0.0546296
	177	0.773006			171.8	-0.172963
	177.1	3.37423			171.8	-0.194444
	177.2	1.4499			171.9	-0.237037
	177.2	1.61145			172	-0.309259
	177.3	3.25153			172	-0.285185
	177.4	2.53579			172.1	-0.274074
	177.4	1.66667			172.2	-0.418519
	177.5	1.86912			172.2	-0.235185
	177.6	0			172.3	-0.15537
	177.7	0			172.4	-0.194444
	177.8	2.14724			172.4	-0.171111
	177.9	1.27403			172.5	-0.177222
	177.9	1.7771			172.6	-0.366667
	178	0			172.7	-0.424074
	178.1	0.94683			172.7	-0.424074
	178.1	0.159509			172.8	-0.457407
	178.2	0.940695			172.9	-0.946296
	178.3	1.68098			172.9	-0.727778
	178.3	0			173	-0.548148
	178.4	0.220859			173.1	-0.527778
	178.5	0			173.1	-0.52963
	178.8	0			173.2	-0.601852
	178.9	0.689162			173.3	-0.357407
	179	0.175051			173.4	-0.32037
	179	1.68712			173.4	-0.0988889
	179.1	0			173.5	-0.0587037
	179.4	0			173.6	-0.139444
	179.5	0.560327			173.6	-0.0637037
	179.5	0.746421			173.7	-0.246296
	179.6	0			173.8	-0.340741
	179.7	1.06135			173.8	-0.244444
	179.7	0			173.9	-0.142037
	179.9	0			174	-0.344444
	179.9	0.807771			174	-0.177037
	180	0.993865			174.1	-0.125
	180.1	1.21677			174.2	-0.262963
	180.2	0			174.3	-0.190741
	180.2	0.136196			174.3	-0.109815
	180.3	2.08589			174.4	-0.0764815
	180.4	0.474438			174.5	-0.00931481
	180.4	0.90593			174.5	-0.0759259
	180.5	0.175051			174.6	-0.0664815
	180.6	0.206544			174.7	-0.0214815
	180.6	0			174.7	0
	180.7	2.02658			174.8	-0.136111
	180.8	1.06135			174.9	-0.0774074
	180.8	0			174.9	-0.225926
	180.9	1.77505			175	-0.172407
	181	1.8998			175.1	-0.170556
	181.1	2.57669			175.2	-0.095
	181.1	1.45808			175.2	-0.0872222
	181.2	0.685072			175.3	-0.205556
	181.3	1.39059			175.4	-0.156852
	181.3	2.45399			175.4	-0.242593
	181.4	0			175.5	-0.674074
	181.6	0			175.6	-1.14815
	181.7	1.29243			175.6	-1.40741
	181.7	0			175.7	-1.61481
	181.8	0.803681			175.8	-1.42593
	181.9	0			175.8	-1.66481
	182	0			175.9	-1.53704
	182	0.128425			176	-2.18519
	182.1	0			176.1	-1.68704
	182.2	0			176.1	-1.22222
	182.2	0.353783			176.2	-1.39444
	182.3	0.458078			176.3	-1.50185
	182.4	0			176.3	-0.759259
	182.4	0.803681			176.4	-0.459259
	182.5	0			176.5	-0.120926
	182.6	1.42945			176.5	-0.0983333
	182.6	0.097546			176.6	-0.0262963
	182.7	2.45399			176.7	-0.231481
	182.8	1.20041			176.8	-0.100741
	182.9	1.51943			176.8	-0.231481
	182.9	0			176.9	-0.0862963
	183	0			177	-0.362963
	183.1	0.889571			177	-0.224074
	183.1	0.944785			177.1	-0.266667
	183.2	0			177.2	-0.316667
	183.3	0.689162			177.2	-0.224074
	183.3	0			177.3	-0.361111
	183.4	0.323108			177.4	-0.10463
	183.5	0.396728			177.4	-0.0435185
	183.6	0			177.5	0
	183.6	0			177.6	0
	183.7	0.413088			177.7	-0.04
	183.8	0.676892			177.7	-0.0583333
	183.8	0			177.8	-0.0322222
	183.9	3.00613			177.9	-0.082037
	184	0			177.9	-0.188889
	184	0.509202			178	-0.0559259
	184.1	2.78119			178.1	-0.132222
	184.2	0.719836			178.1	-0.00457407
	184.2	0			178.2	-0.0844444
	184.3	0			178.3	-0.0255556
	184.4	1.00613			178.3	-0.0305556
	184.5	2.01227			178.4	0
	184.5	0.388548			178.5	-0.122963
	184.6	0			178.6	-0.0433333
	184.7	2.14724			178.6	-0.150741
	184.7	1.8998			178.7	-0.131852
	184.8	1.37219			178.8	-0.0933333
	184.9	1.06544			178.8	-0.118704
	184.9	1.19427			178.9	-0.316667
	185	2.51534			179	-0.259259
	185.1	0.768916			179	-0.377778
	185.1	0			179.1	-0.551852
	185.2	0.815951			179.2	-0.161667
	185.3	1.44172			179.2	-0.0933333
	185.4	0			179.3	-0.10463
	185.4	0.120859			179.4	-0.0455556
	185.5	0			179.5	-0.0761111
	185.7	0			179.5	-0.0303704
	185.8	0.840491			179.6	0
	185.8	0.664622			179.7	-0.0666667
	185.9	0.893661			179.7	0
	186	0.599182			179.8	-0.00837037
	186.1	0.386503			179.9	-0.009
	186.1	0.885481			179.9	-0.0288889
	186.2	0.893661			180	-0.0653704
	186.3	0.439673			180.1	-0.027963
	186.3	0.582822			180.2	-0.0474074
	186.4	0			180.2	-0.00805556
	186.5	0			180.3	-0.0472222
	186.6	2.16769			180.4	0
	186.7	4.76483			180.4	-0.0301852
	186.7	2.51534			180.5	-0.0167407
	186.8	3.29243			180.6	-0.0487037
	186.9	3.76278			180.6	-0.0165556
	187	9.69325			180.7	0
	187	9.85685			180.8	-0.0683333
	187.1	7.21881			180.8	-0.0740741
	187.2	3.84458			180.9	-0.109815
	187.2	3.41513			181	-0.147407
	187.3	8.32311			181.1	-0.0201852
	187.4	4.66258			181.1	-0.172222
	187.4	4.43763			181.2	-0.092963
	187.5	0.335378			181.3	-0.108148
	187.6	0			181.3	-0.0390741
	187.6	0.521472			181.4	-0.0644444
	187.7	1.64417			181.5	-0.0194444
	187.8	0.9182			181.5	-0.0961111
	187.9	1.19632			181.6	-0.00805556
	187.9	0.288344			181.7	0
	188	1.42331			181.7	-0.045
	188.1	4.15133			181.8	-0.00425926
	188.1	2.22904			181.9	-0.037037
	188.2	0.961145			182	-0.0907407
	188.3	0.93047			182	-0.0165556
	188.3	0			182.1	-0.0751852
	188.4	0.676892			182.2	-0.00868519
	188.5	0.419223			182.2	-0.0181667
	188.5	0			182.3	-0.0287037
	188.7	0			182.4	0
	188.8	0.490798			182.4	-0.0165556
	188.8	2.26994			182.5	0
	188.9	0.451943			182.6	-0.09
	189	0			182.6	-0.144074
	189	0.458078			182.7	-0.141111
	189.1	0.746421			182.8	-0.203704
	189.2	0.750511			182.9	-0.331481
	189.2	0			182.9	-0.309259
	189.3	2.16769			183	-0.134444
	189.4	1.44581			183.1	-0.153889
	189.5	2.29039			183.1	-0.424074
	189.5	0.936605			183.2	-0.248148
	189.6	2.59714			183.3	-0.143333
	189.7	4.17178			183.3	-0.115556
	189.7	7.56646			183.4	-0.00677778
	189.8	11.1247			183.5	-0.0187037
	189.9	18.364			183.6	0
	189.9	10.7771			183.7	0
	190	13.8855			183.8	-0.00711111
	190.1	20.1431			183.8	-0.0546296
	190.1	15.1534			183.9	-0.0451852
	190.2	8.79346			184	-0.027037
	190.3	11.7587			184	-0.0183148
	190.4	7.25971			184.1	0
	190.4	1.88753			184.2	0
	190.5	1.3047			184.3	-0.00837037
	190.6	0			184.4	-0.0955556
	190.6	1.33947			184.5	-0.0948148
	190.7	0.689162			184.5	-0.192593
	190.8	1.38446			184.6	-0.290741
	190.8	1.92025			184.7	-0.753704
	190.9	0.811861			184.7	-0.694444
	191	0			184.8	-0.737037
	191	2.84254			184.9	-0.738889
	191.1	3.35378			184.9	-0.577778
	191.2	6.27812			185	-0.85
	191.3	3.70143			185.1	-0.475926
	191.3	2.92434			185.1	-0.983333
	191.4	1.93456			185.2	-0.37037
	191.5	0.725971			185.3	-0.351852
	191.5	0			185.4	-0.124815
	191.7	0			185.4	-0.108519
	191.7	0.113088			185.5	-0.101481
	191.8	0.940695			185.6	-0.0148333
	191.9	2.41309			185.6	-0.105741
	191.9	0.97137			185.7	-0.0625926
	192	0.245399			185.8	-0.171111
	192.1	0.830266			185.8	-0.188889
	192.2	0.897751			185.9	-0.0446296
	192.2	0			186	-0.407407
	192.4	0			186.1	-0.0546296
	192.5	2.16769			186.1	-0.0962963
	192.6	0			186.2	-0.0481481
	192.6	0.265849			186.3	-0.167407
	192.7	2.41309			186.3	-0.0927778
	192.8	1.06748			186.4	-0.129815
	192.9	0			186.5	-0.125926
	192.9	0			186.5	-0.368519
	193	1.7955			186.6	-0.165556
	193.1	0			186.7	-0.764815
	193.2	0			186.7	-0.361111
	193.3	0.136196			186.8	-0.661111
	193.3	0.842536			186.9	-0.72963
	193.4	1.35787			187	-0.551852
	193.5	0.105317			187	-0.811111
	193.5	0			187.1	-0.812963
	193.6	0			187.2	-0.798148
	193.7	0.466258			187.2	-0.518519
	193.8	0			187.3	-0.368519
	193.8	1.83231			187.4	-0.287037
	193.9	0.820041			187.4	-0.0931481
	194	0.357873			187.5	-0.0796296
	194	0			187.6	-0.0796296
	194.1	0			187.6	-0.0108889
	194.2	0.384458			187.7	-0.0616667
	194.2	0.265849			187.8	-0.135741
	194.3	0.621677			187.9	-0.0627778
	194.4	0			187.9	-0.0338889
	194.4	0			188	-0.062963
	194.5	0.879346			188.1	-0.0418519
	194.6	8.03681			188.1	-0.0305556
	194.7	7.77096			188.2	-0.126667
	194.7	15.726			188.3	-0.0459259
	194.8	12.7812			188.3	-0.133333
	194.9	16.7689			188.4	-0.0294444
	194.9	23.5174			188.5	0
	195	29.0389			188.6	0
	195.1	26.9939			188.7	-0.0818519
	195.1	22.9039			188.8	-0.0227778
	195.2	36.8098			188.8	-0.067963
	195.3	25.1534			188.9	-0.0890741
	195.3	22.6994			189	-0.037037
	195.4	19.5297			189	-0.0162407
	195.5	11.7996			189.1	-0.0135741
	195.6	5.15337			189.2	-0.101481
	195.6	2.76074			189.2	-0.0468519
	195.7	0.842536			189.3	-0.0861111
	195.8	4.15133			189.4	-0.0811111
	195.8	1.42536			189.5	-0.0312963
	195.9	2.16769			189.5	0
	196	2.49489			189.9	0
	196	1.71779			190	-0.0316667
	196.1	0.824131			190.1	-0.00394444
	196.2	1.818			190.1	0
	196.3	3.80368			190.2	0
	196.3	2.06544			190.3	-0.0157778
	196.4	2.02863			190.4	0
	196.5	4.39673			190.5	0
	196.5	0.566462			190.6	-0.00394444
	196.6	1.88344			190.6	-0.106296
	196.7	1.07975			190.7	0
	196.7	0			190.8	-0.0955556
	196.8	2.31084			190.8	-0.132778
	196.9	2.57669			190.9	-0.018
	196.9	0.143967			191	-0.138519
	197	0			191	0
	197.1	1.57669			191.1	-0.0290741
	197.2	0.380368			191.2	-0.00394444
	197.2	0.521472			191.3	0
	197.3	0.783231			191.5	0
	197.4	0.451943			191.5	-0.0118519
	197.4	0			191.6	0
	197.6	0			191.7	0
	197.7	1.13701			191.7	-0.0268519
	197.8	0			191.8	0
	198	0			191.9	0
	198.1	0.368098			192	-0.0433333
	198.1	1.68507			192.1	-0.00425926
	198.2	0			192.2	0
	198.3	0			192.2	-0.0596296
	198.3	1.99796			192.3	0
	198.4	0			192.4	0
	198.5	0.582822			192.5	-0.0307407
	198.5	0.525562			192.6	-0.0394444
	198.6	0			192.6	0
	198.7	3.27198			192.9	0
	198.8	1.43149			192.9	-0.0746296
	198.8	1.51534			193	-0.144074
	198.9	3.88548			193.1	-0.15963
	199	2.92434			193.1	-0.0224074
	199	1.56851			193.2	-0.0364815
	199.1	3.53783			193.3	0
	199.2	0.206544			193.3	-0.077037
	199.2	2.84254			193.4	-0.0718519
	199.3	3.49693			193.5	0
	199.4	1.69325			193.5	0
	199.4	1.37423			193.6	-0.022037
	199.5	0.143967			193.7	-0.0316667
	199.6	0			193.8	0
	199.8	0			193.8	-0.0176852
	199.9	1.00613			193.9	-0.0203704
	199.9	1.7955			194	0
	200	0.691207			194	0
	200.1	0.451943			194.1	-0.0448148
	200.1	1.04499			194.2	-0.0844444
	200.2	0			194.2	-0.0724074
	200.3	0.799591			194.3	-0.0305556
	200.3	0			194.4	-0.0262963
	200.4	2.53579			194.4	-0.0238889
	200.5	1.67076			194.5	-0.0498148
	200.6	3.31288			194.6	0
	200.6	3.41513			194.7	-0.00457407
	200.7	5.70552			194.7	-0.0542593
	200.8	3.29243			194.8	-0.0568519
	200.8	2.90389			194.9	-0.142037
	200.9	1.84663			194.9	-0.0662963
	201	3.96728			195	-0.0372222
	201	7.21881			195.1	0
	201.1	6.13497			195.2	0
	201.2	7.81186			195.3	-0.0431481
	201.2	9.1411			195.3	-0.0266667
	201.3	3.55828			195.4	0
	201.4	1.85685			195.5	-0.037037
	201.5	0.768916			195.6	0
	201.5	0			195.6	-0.0818519
	201.7	0			195.7	0
	201.8	0.458078			195.8	-0.0648148
	201.9	0.676892			195.8	-0.0344444
	201.9	1.24744			195.9	0
	202	1.25153			196	0
	202.1	0			196	-0.0403704
	202.2	1.4683			196.1	-0.0905556
	202.2	0.730061			196.2	-0.0453704
	202.3	0			196.3	0
	202.4	0			196.3	-0.0448148
	202.4	1.02863			196.4	-0.0281481
	202.5	0.097546			196.5	0
	202.6	0			196.7	0
	202.6	0			196.7	-0.0777778
	202.7	0.505112			196.8	-0.0231481
	202.8	0.16728			196.9	0
	202.8	0.404908			196.9	-0.0766667
	202.9	0			197	-0.05
	203	0			197.1	0
	203.1	1.32924			197.2	-0.0766667
	203.1	0.151738			197.2	-0.0288889
	203.2	1.40286			197.3	-0.0170556
	203.3	1.41922			197.4	0
	203.3	1.9591			197.5	0
	203.4	2.03476			197.6	-0.0187037
	203.5	1.07566			197.6	-0.0381481
	203.5	0			197.7	-0.022037
	203.6	1.13292			197.8	-0.0553704
	203.7	2.86299			197.8	-0.082963
	203.7	1.25971			197.9	-0.0627778
	203.8	0.388548			198	-0.0164074
	203.9	1.69325			198.1	0
	204	0			198.2	0
	204	1.35174			198.3	-0.0307407
	204.1	3.47648			198.3	-0.0366667
	204.2	3.41513			198.4	-0.0361111
	204.2	0			198.5	0
	204.3	0			198.6	0
	204.4	1.03681			198.7	-0.0518519
	204.4	0.824131			198.8	-0.0251852
	204.5	0.689162			198.8	-0.0131111
	204.6	0			198.9	-0.155185
	204.6	0.621677			199	-0.037963
	204.7	0			199	-0.155185
	204.8	0.474438			199.1	-0.102963
	204.9	0.267894			199.2	-0.112037
	204.9	3.10838			199.2	-0.177593
	205	0.854806			199.3	-0.196296
	205.1	1.87321			199.4	-0.161852
	205.1	1.40695			199.4	-0.0483333
	205.2	0.451943			199.5	-0.0314815
	205.3	0.773006			199.6	-0.035
	205.3	0.738241			199.7	-0.0105741
	205.4	1.00613			199.7	0
	205.5	1.71984			199.8	-0.0131111
	205.6	3.53783			199.9	-0.0672222
	205.6	5.60327			199.9	-0.009
	205.7	3.82413			200	-0.00837037
	205.8	2.84254			200.1	0
	205.8	12.9857			200.1	-0.0425926
	205.9	7.73006			200.2	-0.0901852
	206	6.76892			200.3	-0.103889
	206	12.5358			200.3	-0.00614815
	206.1	10.9202			200.4	-0.075
	206.2	9.61145			200.5	0
	206.2	11.0225			200.6	0
	206.3	7.81186			200.6	-0.0173704
	206.4	0.807771			200.7	-0.0113519
	206.5	0.758691			200.8	-0.0274074
	206.5	0.296524			200.8	-0.120185
	206.6	1.97955			200.9	-0.0366667
	206.7	0.828221			201	0
	206.7	2.31084			201	-0.0237037
	206.8	1.80777			201.1	-0.13463
	206.9	2.53579			201.2	-0.0375926
	206.9	0.90184			201.2	-0.0277778
	207	4.31493			201.3	-0.0518519
	207.1	4.31493			201.4	-0.0151481
	207.1	0.0897751			201.5	0
	207.2	0			201.7	0
	207.3	0.889571			201.8	-0.0568519
	207.4	1.07771			201.9	-0.0118519
	207.4	0.482618			201.9	0
	207.5	0			202	-0.0137407
	207.6	0			202.1	-0.0731481
	207.6	0.374233			202.2	0
	207.7	0			202.2	0
	207.8	0			202.3	-0.0285185
	207.9	0.388548			202.4	0
	208	0.490798			202.5	0
	208	0			202.6	-0.0342593
	208.1	0.672802			202.6	-0.097963
	208.2	0.323108			202.7	-0.0301852
	208.3	0.638037			202.8	-0.057037
	208.3	0.90593			202.8	-0.0938889
	208.4	0			202.9	-0.0646296
	208.5	0.521472			203	-0.052963
	208.5	0			203.1	-0.190741
	208.6	0.400818			203.1	-0.178704
	208.7	0.314928			203.2	-0.0494444
	208.7	1.9182			203.3	-0.0990741
	208.8	0.629857			203.3	-0.112407
	208.9	1.48057			203.4	-0.032963
	209	3.27198			203.5	-0.0348148
	209	0.136196			203.5	-0.126667
	209.1	0.097546			203.6	-0.16037
	209.2	0			203.7	-0.181481
	209.2	0.552147			203.7	-0.248148
	209.3	1.16973			203.8	-0.303704
	209.4	0.521472			203.9	-0.255556
	209.4	0			204	-0.490741
	209.5	0			204	-0.527778
	209.6	0.758691			204.1	-0.583333
	209.6	0			204.2	-0.418519
	210	0			204.2	-0.596296
	210.1	0.509202			204.3	-0.298148
	210.1	0			204.4	-0.207407
	210.2	0			204.4	-0.192593
	210.3	0.543967			204.5	-0.0631481
	210.3	0			204.6	-0.00931481
	210.4	0.869121			204.6	-0.0164074
	210.5	0.113088			204.7	-0.0451852
	210.5	0			204.8	-0.0100926
	211	0			204.9	-0.127037
	211.1	0.458078			204.9	-0.0418519
	211.2	0			205	-0.0925926
	211.2	0.668712			205.1	-0.00362963
	211.3	0			205.1	-0.0616667
	211.9	0			205.2	-0.0298148
	211.9	1.32515			205.3	-0.0196296
	212	2.47444			205.3	-0.147963
	212.1	0			205.4	-0.150185
	212.1	0.527607			205.5	-0.537037
	212.2	0.120859			205.6	-1.65185
	212.3	0			205.6	-3.27778
	212.4	0.380368			205.7	-4.5
	212.4	0			205.8	-5.2037
	212.5	0			205.8	-5.74074
	212.6	0.404908			205.9	-5.96296
	212.6	0.631902			206	-6.62963
	212.7	1.64008			206	-5.88889
	212.8	0.719836			206.1	-6.85185
	212.8	1.33333			206.2	-5.40741
	212.9	2.51534			206.2	-5.11111
	213	1.74438			206.3	-4.24074
	213	3.04703			206.4	-2.07407
	213.1	2.45399			206.5	-1.14444
	213.2	2.22904			206.5	-0.22963
	213.3	2.51534			206.6	-0.274074
	213.3	2.16769			206.7	-0.257407
	213.4	1.86094			206.7	-0.55
	213.5	2.24949			206.8	-0.505556
	213.5	0			206.9	-0.638889
	214.2	0			206.9	-0.568519
	214.2	1.13088			207	-1.15741
	214.3	0			207.1	-0.694444
	214.4	1.43354			207.1	-0.327778
	214.4	1.9816			207.2	-0.466667
	214.5	1.74438			207.3	-0.559259
	214.6	6.93252			207.4	-0.303704
	214.6	13.0675			207.4	-0.0951852
	214.7	11.5337			207.5	-0.0366667
	214.8	16.4622			207.6	-0.0622222
	214.9	26.9939			207.6	-0.114259
	214.9	15.1738			207.7	-0.207407
	215	19.2434			207.8	-0.0627778
	215.1	24.5399			207.8	-0.16
	215.1	17.0143			207.9	-0.187037
	215.2	15.8896			208	-0.0609259
	215.3	11.7382			208	-0.00883333
	215.3	8.81391			208.1	-0.0777778
	215.4	4.29448			208.2	-0.0167407
	215.5	3.51738			208.3	-0.214815
	215.5	0.120859			208.3	-0.0907407
	215.6	2.18814			208.4	-0.0516667
	215.7	1.35174			208.5	-0.0201852
	215.8	1.79141			208.5	0
	215.8	1.33333			208.6	0
	215.9	0.96319			208.7	-0.0194444
	216	3.51738			208.7	-0.0842593
	216	2.04499			208.8	-0.0351852
	216.1	0.490798			208.9	-0.152593
	216.2	1.20041			209	-0.0896296
	216.2	0.413088			209	-0.00646296
	216.3	0			209.1	-0.0457407
	216.4	0			209.2	0
	216.4	1.88753			209.2	-0.107222
	216.5	0.664622			209.3	-0.0438889
	216.6	0.267894			209.4	-0.0346296
	216.7	0.105317			209.4	-0.0201852
	216.7	2.67894			209.5	0
	216.8	2.06544			209.7	0
	216.9	1.89571			209.8	-0.0838889
	216.9	4.51943			209.9	0
	217	3.35378			209.9	-0.0167407
	217.1	0.443763			210	0
	217.1	3.10838			210.1	-0.0590741
	217.2	4.78528			210.1	-0.0807407
	217.3	2.90389			210.2	-0.0861111
	217.3	0.815951			210.3	-0.0755556
	217.4	0.989775			210.3	-0.0156296
	217.5	0.858896			210.4	-0.00774074
	217.6	0			210.5	0
	217.6	0			210.7	0
	217.7	0.229039			210.8	-0.0640741
	217.8	0			210.8	-0.0368519
	217.9	0			210.9	-0.00742593
	218	0.854806			211	0
	218	0			211	-0.0542593
	218.6	0			211.1	-0.0487037
	218.7	1.51534			211.2	-0.0561111
	218.7	2.26994			211.2	-0.042963
	218.8	0			211.3	-0.022037
	218.9	1.54601			211.4	-0.022037
	218.9	4.13088			211.5	0
	219	0.505112			211.5	0
	219.1	0.198364			211.6	-0.065
	219.2	1.65849			211.7	0
	219.2	3.16973			211.7	-0.025
	219.3	4.45808			211.8	-0.022963
	219.4	2.39264			211.9	0
	219.4	1.42127			212.1	0
	219.5	0			212.1	-0.0312963
	219.7	0			212.2	0
	219.8	4.86708			212.4	0
	219.8	0.120859			212.5	-0.0768519
	219.9	0.781186			212.6	-0.0231481
	220	0.9182			212.6	-0.0540741
	220.1	0.220859			212.7	-0.0368519
	220.1	0			212.8	-0.0792593
	220.2	1.43763			212.8	-0.148889
	220.3	2.24949			212.9	-0.190741
	220.3	1.56851			213	-0.131667
	220.4	0.214724			213	-0.156296
	220.5	0			213.1	-0.14463
	220.6	0			213.2	-0.022037
	220.7	0.807771			213.3	-0.0316667
	220.8	1.92638			213.3	-0.0201852
	220.8	0.198364			213.4	0
	220.9	0			213.5	-0.0807407
	221	0			213.5	-0.0145185
	221	2.76074			213.6	0
	221.1	0.912065			213.9	0
	221.2	0			213.9	-0.101852
	221.2	0			214	-0.0759259
	221.3	0.560327			214.1	0
	221.4	0			214.2	-0.107963
	221.5	0			214.2	0
	221.6	0.932515			214.3	0
	221.7	0.773006			214.4	-0.0338889
	221.7	3.37423			214.4	0
	221.8	0.120859			214.5	-0.03
	221.9	1.94274			214.6	-0.0240741
	221.9	1.56033			214.6	-0.0651852
	222	9.3047			214.7	-0.0312963
	222.1	1.78732			214.8	-0.0627778
	222.1	5.86912			214.9	-0.262963
	222.2	5.31697			214.9	-0.14537
	222.3	1.35992			215	-0.148148
	222.3	3.51738			215.1	-0.227778
	222.4	2.37219			215.1	-0.067963
	222.5	0.797546			215.2	-0.121296
	222.6	0			215.3	-0.141111
	222.6	0			215.3	-0.145556
	222.7	0.505112			215.4	-0.072037
	222.8	0			215.5	0
	222.8	0			215.6	0
	222.9	0.758691			215.7	-0.0424074
	223	0			215.8	-0.0361111
	223	3.00613			215.8	-0.065
	223.1	2.33129			215.9	0
	223.2	0.136196			216	0
	223.2	1.26585			216	-0.0143519
	223.3	0.349693			216.1	-0.0344444
	223.4	0.535787			216.2	-0.0255556
	223.5	2.88344			216.2	-0.0535185
	223.5	0			216.3	-0.0527778
	223.6	0			216.4	-0.144444
	223.7	1.11043			216.4	-0.160926
	223.7	1.23517			216.5	-0.42963
	223.8	2.31084			216.6	-0.690741
	223.9	1.66667			216.7	-1.81667
	223.9	5.07157			216.7	-1.85185
	224	4.64213			216.8	-2.2037
	224.1	3.98773			216.9	-2.24074
	224.2	3.49693			216.9	-2.5
	224.2	2.10634			217	-2.2963
	224.3	4.74438			217.1	-2.46296
	224.4	1.56646			217.1	-2.62963
	224.4	3.82413			217.2	-2.11111
	224.5	0.803681			217.3	-1.73889
	224.6	0.730061			217.3	-1.09259
	224.6	0			217.4	-0.292593
	224.7	1.51738			217.5	-0.0987037
	224.8	0.259714			217.6	-0.157222
	224.8	0			217.6	-0.104444
	225.3	0			217.7	-0.067963
	225.3	0.807771			217.8	-0.145741
	225.4	0			217.8	-0.364815
	225.5	0			217.9	-0.185
	225.5	0.815951			218	-0.377778
	225.6	0			218	-0.307407
	225.7	0			218.1	-0.167222
	225.7	0.306748			218.2	-0.285185
	225.8	0.9182			218.3	-0.120741
	225.9	0.143967			218.3	-0.180926
	226	1.21268			218.4	0
	226	1.96933			218.5	-0.0609259
	226.1	2.18814			218.5	-0.11
	226.2	0.521472			218.6	-0.0438889
	226.2	0			218.7	-0.0766667
	226.4	0			218.7	-0.162963
	226.5	1.06748			218.8	-0.0924074
	226.6	0			218.9	-0.0983333
	226.8	0			218.9	-0.132593
	226.9	0.384458			219	-0.187037
	226.9	0.691207			219.1	-0.167222
	227	1.409			219.2	-0.0659259
	227.1	0			219.2	-0.00614815
	227.1	0.474438			219.3	-0.0433333
	227.2	0.611452			219.4	-0.0503704
	227.3	0			219.4	-0.00488889
	227.3	0.380368			219.5	-0.0503704
	227.4	0.097546			219.6	-0.0631481
	227.5	0			219.6	-0.082963
	227.6	0.237219			219.7	0
	227.6	0.105317			219.8	-0.0188889
	227.7	0			219.8	-0.0435185
	227.8	0			219.9	-0.0701852
	227.8	0.703476			220	-0.0916667
	227.9	0			220.1	-0.0707407
	228	1.82209			220.1	-0.00805556
	228	0.98773			220.2	-0.0603704
	228.1	0.143967			220.3	0
	228.2	0			220.3	-0.0431481
	228.2	2.76074			220.4	-0.0255556
	228.3	0			220.5	0
	228.4	0.789366			220.5	0
	228.5	0			220.6	-0.0290741
	228.5	0.482618			220.7	0
	228.6	0			220.8	-0.042037
	228.9	0			220.8	-0.00868519
	228.9	1.58078			220.9	-0.0261111
	229	0.858896			221	-0.00488889
	229.1	0.527607			221	0
	229.1	0.136196			221.1	-0.0233333
	229.2	0.143967			221.2	-0.0762963
	229.3	0			221.2	-0.0462963
	229.6	0			221.3	0
	229.6	0.120859			221.4	-0.0938889
	229.7	0			221.4	0
	230.5	0			221.5	0
	230.6	0.752556			221.6	-0.0242593
	230.7	2.18814			221.7	-0.0883333
	230.7	0.226994			221.7	-0.122593
	230.8	1.80573			221.8	-0.14463
	230.9	4.15133			221.9	-0.216667
	231	3.57873			221.9	-0.153704
	231	7.42331			222	-0.0835185
	231.1	3.16973			222.1	-0.124444
	231.2	2.76074			222.1	-0.201852
	231.2	6.54397			222.2	-0.128519
	231.3	1.13088			222.3	-0.142037
	231.4	2.69939			222.3	-0.0862963
	231.4	0			222.4	0
	231.5	0.764826			222.5	0
	231.6	0			222.6	-0.0364815
	231.6	0			222.6	-0.0585185
	231.7	1.15337			222.7	-0.0368519
	231.8	0.445808			222.8	-0.222222
	231.9	0.404908			222.8	-0.0082037
	231.9	1.74847			222.9	-0.027963
	232	1.96728			223	-0.2
	232.1	1.01431			223	-0.0992593
	232.1	0			223.1	-0.101296
	232.2	0			223.2	-0.0981481
	232.3	1.12679			223.2	-0.0359259
	232.3	0.595092			223.3	-0.152222
	232.4	0			223.4	-0.0631481
	232.5	0.413088			223.5	-0.120556
	232.5	0.376278			223.5	-0.025
	232.6	1.3681			223.6	-0.0113519
	232.7	2.49489			223.7	-0.0831481
	232.8	2.39264			223.7	-0.00425926
	232.8	1.83845			223.8	-0.141296
	232.9	4.13088			223.9	-0.312963
	233	1.67894			223.9	-0.187037
	233	3.68098			224	-0.335185
	233.1	1.95092			224.1	-0.127778
	233.2	4.70348			224.2	-0.214815
	233.2	6.72802			224.2	-0.0755556
	233.3	4.53988			224.3	-0.120926
	233.4	0.750511			224.4	-0.160556
	233.5	0.241309			224.4	-0.0409259
	233.5	2.03476			224.5	-0.0777778
	233.6	0			224.6	-0.0744444
	233.7	0			224.6	0
	233.7	1.11452			224.7	0
	233.8	0.376278			224.8	-0.0274074
	233.9	1.4499			224.8	0
	233.9	2.03067			224.9	0
	234	0.097546			225	-0.150556
	234.1	1.80164			225.1	-0.0712963
	234.1	1.17382			225.1	-0.0690741
	234.2	0			225.2	-0.0735185
	234.3	0.357873			225.3	-0.0351852
	234.4	0			225.3	0
	234.4	0.304703			225.4	-0.1
	234.5	0			225.5	-0.0407407
	234.6	0			225.5	0
	234.6	1.56033			225.9	0
	234.7	1.51125			226	-0.0362963
	234.8	1.75869			226	0
	234.8	3.35378			226.2	0
	234.9	0			226.2	-0.0275926
	235	2.96524			226.3	0
	235	0.680982			226.4	-0.0881481
	235.1	4.43763			226.4	0
	235.2	0.337423			226.6	0
	235.3	1.56851			226.7	-0.115
	235.3	0			226.8	0
	235.4	0.509202			226.9	0
	235.5	0.335378			226.9	-0.0501852
	235.5	0			227	-0.0548148
	235.7	0			227.1	-0.0640741
	235.8	0.16728			227.1	-0.0753704
	235.9	0.613497			227.2	-0.0227778
	235.9	1.60327			227.3	-0.0327778
	236	0.259714			227.3	-0.0327778
	236.1	0.993865			227.4	-0.0318519
	236.2	1.05317			227.5	-0.0325926
	236.2	0.443763			227.6	0
	236.3	1.70961			227.6	0
	236.4	0.773006			227.7	-0.0184815
	236.4	0			227.8	-0.0137407
	236.7	0			227.8	-0.072963
	236.8	0.791411			227.9	-0.0455556
	236.9	0			228	-0.0624074
	237	0			228	-0.0840741
	237.1	0.691207			228.1	-0.0727778
	237.1	0			228.2	-0.127778
	237.3	0			228.2	-0.04
	237.4	0.404908			228.3	-0.0540741
	237.5	0			228.4	0
	237.5	0.875256			228.5	-0.0575926
	237.6	0			228.5	-0.0183148
	237.7	0.865031			228.6	0
	237.8	0.862986			228.7	-0.0248148
	237.8	0			228.7	-0.0466667
	237.9	0.642127			228.8	0
	238	0			228.9	-0.0251852
	238	0.214724			228.9	0
	238.1	1.11043			229	-0.00425926
	238.2	0			229.1	0
	238.3	0			229.1	-0.00677778
	238.4	1.1002			229.2	-0.0794444
	238.4	0			229.3	0
	238.5	1.29243			229.4	0
	238.6	1.06748			229.4	-0.0205556
	238.7	0			229.5	0
	238.7	0.560327			229.7	0
	238.8	3.25153			229.8	-0.0696296
	238.9	3.25153			229.8	0
	238.9	1.73211			229.9	-0.0642593
	239	5.43967			230	-0.0711111
	239.1	5.41922			230	-0.0381481
	239.1	2.41309			230.1	-0.0348148
	239.2	4.43763			230.2	0
	239.3	4.58078			230.3	0
	239.3	0.811861			230.4	-0.0664815
	239.4	0.650307			230.5	0
	239.5	3.70143			230.7	0
	239.6	1.8998			230.8	-0.0322222
	239.6	0.556237			230.9	-0.0681481
	239.7	0			231	0
	239.8	0			231	0
	239.8	0.893661			231.1	-0.0501852
	239.9	0			231.2	-0.0108889
	240	2.14724			231.2	-0.0209259
	240	0.525562			231.3	-0.057963
	240.1	3.98773			231.4	0
	240.2	0			231.5	0
	240.6	0			231.6	-0.0285185
	240.7	2.82209			231.6	0
	240.7	0.136196			231.9	0
	240.8	0.151738			232	-0.0385185
	240.9	0.928425			232.1	0
	240.9	0.513292			232.1	0
	241	0.897751			232.2	-0.0268519
	241.1	0.478528			232.3	-0.0309259
	241.2	0.175051			232.3	-0.0612963
	241.2	0			232.4	-0.0108889
	241.7	0			232.5	0
	241.8	0.229039			232.7	0
	241.8	0.699387			232.8	-0.0170556
	241.9	0.128425			232.8	-0.0172222
	242	0.957055			232.9	-0.0201852
	242.1	0.535787			233	0
	242.1	0			233	0
	242.2	0			233.1	-0.017537
	242.3	0.331288			233.2	-0.0118519
	242.3	0.574642			233.2	-0.045
	242.4	0			233.3	0
	242.6	0			233.4	0
	242.7	1.27607			233.5	-0.0142037
	242.8	1.51329			233.5	0
	242.8	0.582822			233.9	0
	242.9	0			233.9	-0.0722222
	243	2.10634			234	-0.0505556
	243	0			234.1	-0.045
	243.1	1.38241			234.1	0
	243.2	0			234.3	0
	243.7	0			234.4	-0.00711111
	243.7	0.652352			234.4	-0.0272222
	243.8	0			234.5	0
	243.9	1.3865			234.6	0
	243.9	0.582822			234.7	-0.0359259
	244	0			234.8	-0.0538889
	244.2	0			234.8	-0.0540741
	244.3	0.535787			234.9	-0.00551852
	244.3	0			235	-0.172222
	244.6	0			235	-0.112778
	244.6	0.721881			235.1	-0.180556
	244.7	0.143967			235.2	-0.0268519
	244.8	0.521472			235.3	-0.0892593
	244.8	0			235.3	-0.104074
	244.9	1.05317			235.4	-0.0338889
	245	0.719836			235.5	-0.00583333
	245	0			235.5	0
	245.1	0			235.6	0
	245.2	2.59714			235.7	-0.0052037
	245.2	0.897751			235.7	-0.0123148
	245.3	0.345603			235.8	0
	245.4	0.159509			235.9	0
	245.5	0			235.9	-0.0590741
	245.7	0			236	-0.0392593
	245.8	0.556237			236.1	-0.0187037
	245.9	0			236.2	-0.0342593
	245.9	0			236.2	-0.00488889
	246	0.893661			236.3	-0.0812963
	246.1	0			236.4	0
	246.2	0			236.6	0
	246.2	0.556237			236.6	-0.0237037
	246.3	0			236.7	-0.0362963
	246.4	0			236.8	0
	246.4	1.05317			236.9	0
	246.5	0			237	-0.00362963
	246.6	0.680982			237.1	0
	246.6	0.304703			237.1	0
	246.7	0			237.2	-0.0318519
	246.8	0.691207			237.3	0
	246.8	0			237.4	0
	246.9	0.621677			237.5	-0.0324074
	247	0.578732			237.5	0
	247.1	0.206544			237.6	0
	247.1	0.229039			237.7	-0.0427778
	247.2	0			237.8	-0.0240741
	247.5	0			237.8	-0.0335185
	247.6	0.237219			237.9	-0.0205556
	247.7	0.496933			238	-0.165
	247.7	0			238	-0.0351852
	247.8	0.229039			238.1	-0.047963
	247.9	0.443763			238.2	-0.0198148
	248	0.357873			238.2	0
	248	1.45603			238.6	0
	248.1	1.99591			238.7	-0.0281481
	248.2	1.8998			238.7	-0.0718519
	248.2	1.25562			238.8	0
	248.3	0			238.9	-0.052963
	248.4	0			238.9	-0.0498148
	248.5	0.259714			239	-0.0253704
	248.6	1.84867			239.1	-0.0835185
	248.6	1.80164			239.1	-0.0940741
	248.7	1.48057			239.2	0
	248.8	0.676892			239.3	-0.0153148
	248.9	1.29448			239.3	-0.0359259
	248.9	2.41309			239.4	-0.00994444
	249	2.61759			239.5	-0.042037
	249.1	2.78119			239.6	0
	249.1	1.2863			239.6	0
	249.2	0.699387			239.7	-0.00742593
	249.3	1.22086			239.8	-0.0590741
	249.3	1.81391			239.8	-0.0127963
	249.4	2.96524			239.9	-0.0227778
	249.5	1.02249			240	-0.00457407
	249.6	3.94683			240	0
	249.6	2.06544			240.2	0
	249.7	7.99591			240.3	-0.0107222
	249.8	4.84663			240.3	0
	249.8	11.6155			240.4	-0.0218519
	249.9	13.1902			240.5	0
	250	18.589			240.7	0
	250	15.0511			240.7	-0.0348148
	250.1	10.4499			240.8	-0.0881481
	250.2	14.8057			240.9	-0.0255556
	250.2	12.1472			240.9	-0.0509259
	250.3	11.411			241	-0.0696296
	250.4	5.74642			241.1	-0.057963
	250.5	5.25562			241.2	-0.0477778
	250.5	0.599182			241.2	-0.0131111
	250.6	1.97955			241.3	-0.0160926
	250.7	1.22699			241.4	0
	250.7	0			241.4	0
	250.8	2.18814			241.5	-0.0494444
	250.9	2.49489			241.6	0
	250.9	0.699387			241.8	0
	251	0			241.8	-0.0453704
	251.1	1.11861			241.9	-0.0115185
	251.1	1.23926			242	0
	251.2	1.99182			242.1	0
	251.3	2.18814			242.1	-0.00394444
	251.4	0.105317			242.2	-0.0435185
	251.4	0			242.3	0
	251.5	0.750511			242.6	0
	251.6	0.492843			242.7	-0.0524074
	251.6	0.613497			242.8	-0.00677778
	251.7	0			242.8	-0.185185
	251.8	2.04294			242.9	-0.0261111
	251.8	0.858896			243	0
	251.9	1.5501			243	-0.0925926
	252	0.241309			243.1	-0.00977778
	252.1	1.28221			243.2	-0.0160926
	252.1	3.16973			243.2	-0.0618519
	252.2	0.198364			243.3	-0.0207407
	252.3	0.113088			243.4	0
	252.3	3.25153			243.4	-0.100556
	252.4	0			243.5	-0.0268519
	252.5	0.752556			243.6	-0.0511111
	252.5	0.120859			243.7	0
	252.6	0			243.7	-0.017537
	252.7	0.419223			243.8	-0.0153148
	252.7	0			243.9	-0.0803704
	253.2	0			243.9	-0.077037
	253.2	2.69939			244	-0.09
	253.3	0.105317			244.1	-0.0374074
	253.4	0.143967			244.1	-0.04
	253.4	0.746421			244.2	-0.0188889
	253.5	0			244.3	-0.0548148
	253.6	1.2229			244.3	0
	253.6	0			244.5	0
	253.9	0			244.6	-0.0268519
	254	0.233129			244.6	-0.0135741
	254.1	0			244.7	-0.0357407
	254.1	0			244.8	0
	254.2	1.06135			244.8	-0.0143704
	254.3	1.43354			244.9	-0.067037
	254.3	0			245	-0.00711111
	254.4	0.707566			245	-0.0548148
	254.5	0			245.1	-0.0309259
	254.7	0			245.2	-0.0581481
	254.8	1.11043			245.2	0
	254.8	0.198364			245.3	0
	254.9	1.22495			245.4	-0.0575926
	255	0.349693			245.5	0
	255	0			245.5	-0.00837037
	255.1	0.323108			245.6	-0.03
	255.2	1.32106			245.7	-0.0244444
	255.2	1.55419			245.7	0
	255.3	0			245.8	-0.0968519
	255.6	0			245.9	0
	255.7	0.91411			245.9	0
	255.7	0			246	-0.0346296
	255.9	0			246.1	0
	255.9	0.374233			246.2	0
	256	0.591002			246.2	-0.025
	256.1	1.25153			246.3	0
	256.1	0			246.4	0
	256.2	2.33129			246.4	-0.0187037
	256.3	0.105317			246.5	0
	256.4	0			246.6	-0.0311111
	256.4	0.791411			246.6	-0.0592593
	256.5	0			246.7	-0.0581481
	256.8	0			246.8	-0.0988889
	256.9	0.834356			246.8	-0.0983333
	257	2.03885			246.9	-0.0555556
	257	0			247	-0.0218519
	257.1	1.73211			247.1	0
	257.2	2.22904			247.1	-0.0316667
	257.3	0			247.2	-0.037037
	257.3	1.50716			247.3	-0.114815
	257.4	1.86094			247.3	-0.0914815
	257.5	0.388548			247.4	0
	257.5	0.611452			247.7	0
	257.6	0.644172			247.8	-0.0438889
	257.7	0			247.9	-0.0540741
	257.7	0.591002			248	-0.0201852
	257.8	0.989775			248	-0.0143704
	257.9	0.791411			248.1	-0.00774074
	257.9	0			248.2	-0.0383333
	258.2	0			248.2	0
	258.2	0.120859			248.3	-0.0338889
	258.3	1.76278			248.4	-0.0407407
	258.4	0.509202			248.4	0
	258.4	0.314928			248.5	-0.00488889
	258.5	0			248.6	-0.0264815
	258.6	0.777096			248.6	0
	258.6	0			248.9	0
	258.9	0			248.9	-0.0324074
	258.9	0.220859			249	-0.00488889
	259	0			249.1	-0.0298148
	259.1	1.46421			249.1	0
	259.1	1.82209			249.2	-0.0475926
	259.2	0			249.3	-0.102963
	259.4	0			249.3	-0.0192593
	259.5	0.453988			249.4	-0.0176852
	259.5	0.182822			249.5	0
	259.6	0.560327			249.6	-0.163333
	259.7	0			249.6	-0.0848148
	260	0			249.7	-0.238889
	260	0.711656			249.8	-0.0618519
	260.1	0.699387			249.8	-0.0922222
	260.2	1.0409			249.9	-0.0385185
	260.2	0.527607			250	-0.233333
	260.3	0			250	-0.242593
	260.7	0			250.1	-0.207407
	260.7	1.25971			250.2	-0.135741
	260.8	0.539877			250.2	-0.179074
	260.9	0			250.3	-0.119815
	260.9	0.893661			250.4	-0.0257407
	261	0.280164			250.5	-0.133704
	261.1	0			250.5	-0.0283333
	261.1	0.99182			250.6	-0.0268519
[truncated: 8,860 more rows]

## Sheet: ED Fig. 6c
ATP + UTP + VnOptS major product	m/z	Relative abundance		3',2'-cUAMP standard	m/z	Relative abundance
	105.1	1.57824			105.1	0
	105.1	0.360687			105.1	0
	105.2	0			105.2	-0.0567568
	105.3	0.429389			105.3	-0.0874693
	105.3	0.192748			105.3	0
	105.4	0			105.4	-0.0700246
	105.7	0			105.5	0
	105.8	0.528626			105.6	-0.0488943
	105.8	1.45802			105.6	-0.0742015
	105.9	0.916031			105.7	-0.0434889
	106	2.40458			105.8	-0.210074
	106	0.431298			105.8	-0.272727
	106.1	0.211832			105.9	-0.0535627
	106.2	0.725191			106	-0.302211
	106.2	1.11069			106	-0.358722
	106.3	0.0578244			106.1	-0.31941
	106.4	1.85496			106.2	-0.0469287
	106.5	0			106.2	-0.244963
	106.5	0.389313			106.3	-0.155283
	106.6	0.45229			106.4	-0.0702703
	106.7	0			106.5	-0.0241278
	106.7	0			106.5	-0.434889
	106.8	0.267176			106.6	-0.476658
	106.9	0.320611			106.7	-0.857494
	106.9	0.257634			106.7	-2.04423
	107	1.45611			106.8	-1.89926
	107.1	0.807252			106.9	-2.18428
	107.2	1.72519			106.9	-1.68059
	107.2	1.30534			107	-2.11057
	107.3	0.211832			107.1	-2.15233
	107.4	0			107.2	-1.60197
	107.4	0			107.2	-1.2629
	107.5	0.123092			107.3	-1.53071
	107.6	0.461832			107.4	-1.51597
	107.6	0			107.4	-0.670762
	107.7	0			107.5	-0.550369
	107.8	0.257634			107.6	-0.621622
	107.8	0.112977			107.6	-0.432432
	107.9	0			107.7	-1.10565
	108	0.900763			107.8	-0.90172
	108.1	0			107.8	-0.899263
	108.3	0			107.9	-0.820639
	108.3	0.398855			108	-0.761671
	108.4	0.316794			108.1	-0.786241
	108.5	0			108.1	-0.982801
	108.7	0			108.2	-1.086
	108.8	1.68511			108.3	-0.616708
	108.9	0			108.3	-0.412776
	109	0.200382			108.4	-0.535627
	109	0			108.5	-0.179853
	109.1	0.427481			108.5	-0.07543
	109.2	0			108.6	-0.402948
	109.2	0.910305			108.7	-0.154545
	109.3	0.824427			108.7	-0.540541
	109.4	0			108.8	-0.101474
	109.5	0			108.9	-0.21769
	109.6	0.318702			109	-0.312039
	109.6	0.69084			109	-0.285012
	109.7	3.49237			109.1	-0.427518
	109.8	2.74809			109.2	-0.0542998
	109.9	4.19847			109.2	-0.486486
	109.9	3.41603			109.3	-0.36855
	110	3.4542			109.4	-0.00717445
	110.1	0.881679			109.4	-0.223833
	110.1	2.27099			109.5	-0.00402948
	110.2	4.02672			109.6	-0.0918919
	110.3	2.76718			109.6	-0.0638821
	110.3	3.64504			109.7	-0.255528
	110.4	0.679389			109.8	-0.216216
	110.5	0.641221			109.9	-0.0700246
	110.6	0.526718			109.9	-0.0336609
	110.6	0			110	-0.299754
	110.7	0.828244			110.1	-0.339066
	110.8	0.0629771			110.1	-0.165356
	110.8	0			110.2	-0.19828
	110.9	0			110.3	-0.341523
	111	0.883588			110.3	-0.213268
	111	2.30916			110.4	0
	111.1	1.16412			110.5	-0.140786
	111.2	1.47519			110.6	-0.420147
	111.2	1.07443			110.6	-0.963145
	111.3	0.925573			110.7	-1.52334
	111.4	0.438931			110.8	-1.62162
	111.5	0			110.8	-1.84029
	111.5	0			110.9	-1.6855
	111.6	0.208015			111	-1.5602
	111.7	1.37023			111	-1.53071
	111.7	0.437023			111.1	-1.86732
	111.8	0.925573			111.2	-2.07371
	111.9	1.5			111.2	-1.94349
	111.9	0.138168			111.3	-1.65111
	112	0.23855			111.4	-0.872236
	112.1	0.35687			111.5	-0.422604
	112.1	0.456107			111.5	-0.592138
	112.2	1.33015			111.6	-0.5086
	112.3	0.35687			111.7	-0.572482
	112.4	0.709924			111.7	-0.683047
	112.4	0			111.8	-0.552826
	112.5	0			111.9	-0.542998
	112.6	1.52099			111.9	-0.899263
	112.6	1.4771			112	-0.879607
	112.7	0.849237			112.1	-1.28993
	112.8	0.524809			112.1	-1.09582
	112.8	0.429389			112.2	-0.464373
	112.9	0.454198			112.3	-0.412776
	113	2.51908			112.4	-0.493857
	113	1.45229			112.4	-0.114988
	113.1	1.24427			112.5	-0.00542998
	113.2	1.96565			112.6	-0.192383
	113.3	2.04198			112.6	-0.146683
	113.3	1.13168			112.7	-0.560197
	113.4	1.08969			112.8	-0.287469
	113.5	0			112.8	-0.375921
	113.5	0			112.9	-0.447174
	113.6	0.255725			113	-0.209091
	113.7	1.58015			113	-0.289926
	113.7	1.0687			113.1	-0.242752
	113.8	0			113.2	-0.434889
	113.9	1.22137			113.3	-0.346437
	114	2.8626			113.3	-0.550369
	114	0.46374			113.4	-0.363636
	114.1	1.55534			113.5	-0.0651106
	114.2	0.849237			113.5	-0.0724816
	114.2	3.9313			113.6	-0.163882
	114.3	1.38359			113.7	-0.545455
	114.4	2.9771			113.7	-0.19828
	114.4	0.795802			113.8	-0.358722
	114.5	0			113.9	-0.464373
	114.6	0			114	-0.651106
	114.6	0.248092			114	-0.486486
	114.7	1.2271			114.1	-0.619165
	114.8	0.248092			114.2	-0.44226
	114.9	2.40458			114.2	-0.375921
	114.9	1.8416			114.3	-0.437346
	115	1.54008			114.4	-0.447174
	115.1	1.00954			114.4	-0.115233
	115.1	0			114.5	-0.191646
	115.2	1.20611			114.6	-0.116462
	115.3	1.9084			114.6	-0.0621622
	115.3	1.15458			114.7	0
	115.4	0.879771			114.8	-0.181572
	115.5	0.917939			114.9	-0.131204
	115.5	0.765267			114.9	-0.102703
	115.6	1.14122			115	-0.0810811
	115.7	0.853053			115.1	-0.139558
	115.8	3.18702			115.1	-0.221867
	115.8	4.23664			115.2	-0.180344
	115.9	8.83588			115.3	-0.265356
	116	7.34733			115.3	-0.100737
	116	5.20992			115.4	-0.0936118
	116.1	4.79008			115.5	-0.00437346
	116.2	5.30534			115.5	-0.131204
	116.2	4.46565			115.6	-0.0941032
	116.3	8.4542			115.7	-0.432432
	116.4	3.79771			115.8	-0.336609
	116.4	2.91985			115.8	-0.565111
	116.5	0			115.9	-0.420147
	116.7	0			116	-0.402948
	116.8	1.28817			116	-0.697789
	116.9	0.84542			116.1	-0.395577
	116.9	0			116.2	-0.375921
	117	0.55916			116.2	-0.673219
	117.1	1.21947			116.3	-0.334152
	117.1	1.21374			116.4	-0.292383
	117.2	0.0729008			116.4	-0.121867
	117.3	0			116.5	-0.12285
	117.4	0.153053			116.6	-0.0153808
	117.4	1.12595			116.7	-0.0985258
	117.5	0.492366			116.7	-0.169287
	117.6	1.92748			116.8	-0.400491
	117.6	4.86641			116.9	-0.287469
	117.7	13.1679			116.9	-0.233661
	117.8	13.1298			117	-0.0653563
	117.8	15.8015			117.1	-0.316953
	117.9	15.6489			117.1	-0.185012
	118	17.1565			117.2	-0.181572
	118	19.6565			117.3	-0.260442
	118.1	19.084			117.4	-0.237101
	118.2	10.6298			117.4	-0.100737
	118.3	14.0076			117.5	-0.0874693
	118.3	10.2672			117.6	-0.260442
	118.4	9.17939			117.6	-0.65602
	118.5	6.48855			117.7	-0.810811
	118.5	2.36641			117.8	-1.14496
	118.6	0			117.8	-1.04177
	118.7	0.532443			117.9	-0.815725
	118.7	0.853053			118	-1.35872
	118.8	1.64122			118	-1.13268
	118.9	0.967557			118.1	-1.086
	118.9	0.853053			118.2	-0.840295
	119	4.00763			118.3	-0.773956
	119.1	1.02099			118.3	-0.808354
	119.2	3.47328			118.4	-0.471744
	119.2	2.6145			118.5	-0.236609
	119.3	1.41031			118.5	-0.0429975
	119.4	0			118.6	0
	119.4	0.158206			118.7	-0.0837838
	119.5	0.0629771			118.7	-0.184521
	119.6	0.155916			118.8	-0.0257985
	119.6	1.46756			118.9	-0.0402948
	119.7	1.16221			118.9	-0.0437346
	119.8	3.26336			119	-0.0277641
	119.8	1.28244			119.1	-0.0131204
	119.9	1.48473			119.2	-0.027027
	120	0.46374			119.2	-0.0570025
	120.1	1.40649			119.3	-0.109828
	120.1	2.42366			119.4	-0.0427518
	120.2	1.21756			119.4	-0.0739558
	120.3	1.77481			119.5	0
	120.3	0.79771			119.6	0
	120.4	0.946565			119.6	-0.00437346
	120.5	1.46183			119.7	0
	120.5	2.36641			119.8	-0.0638821
	120.6	6.25954			119.8	-0.0530713
	120.7	14.4466			119.9	-0.0511057
	120.8	14.0267			120	-0.00471744
	120.8	10.229			120.1	-0.0267813
	120.9	16.145			120.1	-0.0324324
	121	19.6565			120.2	-0.00786241
	121	16.2023			120.3	-0.0638821
	121.1	20.9924			120.3	-0.108108
	121.2	20.229			120.4	-0.0138084
	121.2	16.2405			120.5	-0.0469287
	121.3	10.0573			120.5	0
	121.4	9.90458			120.6	-0.0223833
	121.4	2.99618			120.7	-0.0953317
	121.5	0.437023			120.8	-0.0122359
	121.6	0			120.8	-0.118919
	121.7	0.35687			120.9	-0.0869779
	121.7	0.774809			121	-0.164865
	121.8	0			121	-0.136364
	121.9	2.29008			121.1	-0.22457
	121.9	3.62595			121.2	-0.0724816
	122	2.09924			121.2	0
	122.1	2.46183			121.3	0
	122.1	1.92748			121.4	-0.0297297
	122.2	0.977099			121.4	0
	122.3	1.14122			121.7	0
	122.3	1.28626			121.8	-0.0700246
	122.4	1.20611			121.9	-0.0832924
	122.5	1.17366			121.9	-0.0481572
	122.6	0			122	-0.124816
	122.6	0.244275			122.1	-0.267813
	122.7	1.1813			122.1	-0.0129484
	122.8	1.58397			122.2	0
	122.8	0.366412			122.3	0
	122.9	3.11069			122.3	-0.0255528
	123	1.82824			122.4	-0.0520885
	123	0.494275			122.5	-0.00542998
	123.1	0.755725			122.6	-0.0223833
	123.2	2.80534			122.6	-0.0378378
	123.2	0.555344			122.7	-0.0248157
	123.3	0.837786			122.8	-0.0636364
	123.4	1.52099			122.8	-0.0324324
	123.5	0.767176			122.9	-0.134889
	123.5	1.69084			123	-0.0692875
	123.6	5.17176			123	-0.117936
	123.7	9.79008			123.1	0
	123.7	9.80916			123.2	-0.128256
	123.8	10.687			123.2	-0.0459459
	123.9	9.31298			123.3	-0.0690418
	123.9	7.51908			123.4	-0.0120639
	124	7.91985			123.5	-0.0948403
	124.1	10.1145			123.5	-0.162654
	124.2	6.41221			123.6	-0.321867
	124.2	7.76718			123.7	-0.250614
	124.3	7.46183			123.7	-0.242998
	124.4	4.56107			123.8	-0.31941
	124.4	1.70992			123.9	-0.199509
	124.5	1.03435			123.9	-0.223096
	124.6	0			124	-0.141523
	124.6	0.541985			124.1	-0.336609
	124.7	3.96947			124.2	-0.420147
	124.8	2.21374			124.2	-0.589681
	124.8	2.44275			124.3	-0.366093
	124.9	1.89122			124.4	-0.356265
	125	3.14885			124.4	-0.366093
	125.1	2.78626			124.5	-0.31941
	125.1	2.9771			124.6	-0.218428
	125.2	1.76527			124.6	-0.1457
	125.3	1.85496			124.7	-0.155283
	125.3	1.3187			124.8	-0.168796
	125.4	1.13168			124.8	-0.0889435
	125.5	0			124.9	-0.228747
	125.5	0.158206			125	-0.161425
	125.6	0.375954			125.1	-0.102703
	125.7	0.669847			125.1	-0.0103194
	125.7	1.37214			125.2	0
	125.8	1.87405			125.3	-0.145209
	125.9	1.09924			125.3	-0.113022
	126	0.448473			125.4	-0.0127518
	126	1.78435			125.5	0
	126.1	1.30153			125.5	0
	126.2	0.812977			125.6	-0.183047
	126.2	1.66412			125.7	-0.17543
	126.3	0.990458			125.7	-0.292383
	126.4	0.864504			125.8	-0.262899
	126.4	0			125.9	-0.135135
	126.6	0			126	-0.356265
	126.6	1.23664			126	-0.58231
	126.7	1.00382			126.1	-0.143243
	126.8	1.10115			126.2	-0.133661
	126.9	1.14695			126.2	-0.535627
	126.9	1.56298			126.3	-0.136118
	127	1.96565			126.4	-0.314496
	127.1	1.08397			126.4	-0.0658477
	127.1	2.27099			126.5	-0.0685504
	127.2	2.29008			126.6	-0.0899263
	127.3	0.173092			126.6	-0.248157
	127.3	1.05153			126.7	-0.191646
	127.4	0.646947			126.8	-0.388206
	127.5	0			126.9	-0.371007
	127.6	0			126.9	-0.289926
	127.6	0.958015			127	-0.277641
	127.7	2.29008			127.1	-0.375921
	127.8	1.27099			127.1	-0.151843
	127.8	1.94656			127.2	-0.265356
	127.9	2.40458			127.3	-0.46683
	128	3.96947			127.3	-0.23145
	128	0.971374			127.4	-0.0783784
	128.1	0.582061			127.5	-0.027027
	128.2	0.299618			127.6	0
	128.2	3.4542			127.6	-0.0459459
	128.3	3.54962			127.7	-0.158968
	128.4	0.604962			127.8	-0.108845
	128.5	0.372137			127.8	-0.0427518
	128.5	0			127.9	-0.237101
	128.6	0.28626			128	-0.090172
	128.7	0			128	-0.0737101
	128.7	0			128.1	-0.10516
	128.8	0.0830153			128.2	-0.0906634
	128.9	1.45802			128.2	-0.231941
	128.9	0.206107			128.3	-0.161425
	129	1.1145			128.4	-0.0990172
	129.1	1.02863			128.5	-0.0523342
	129.1	1.33397			128.5	-0.114251
	129.2	1.53244			128.6	-0.260442
	129.3	0			128.7	-0.265356
	129.4	1.8187			128.7	-0.331695
	129.4	0.333969			128.8	-0.348894
	129.5	0			128.9	-0.796069
	129.6	0.276718			128.9	-0.324324
	129.6	0			129	-0.267813
	129.7	0.396947			129.1	-0.27027
	129.8	2.63359			129.1	-0.138329
	129.8	4.71374			129.2	-0.211548
	129.9	5.49618			129.3	-0.127518
	130	9.21756			129.4	-0.0241278
	130	5.30534			129.4	-0.0326781
	130.1	10.4771			129.5	-0.260442
	130.2	6.96565			129.6	0
	130.3	8.20611			129.6	-0.034398
	130.3	6.98473			129.7	-0.479115
	130.4	3.62595			129.8	-0.285012
	130.5	2.90076			129.8	-0.31941
	130.5	1.1813			129.9	-0.493857
	130.6	0.538168			130	-0.859951
	130.7	1.45038			130	-0.761671
	130.7	1.00954			130.1	-0.420147
	130.8	3.20611			130.2	-0.555283
	130.9	2.80534			130.3	-0.437346
	131	2.8626			130.3	-0.198034
	131	3.07252			130.4	-0.324324
	131.1	4.14122			130.5	-0.353808
	131.2	4.69466			130.5	-0.227518
	131.2	1.92748			130.6	-0.565111
	131.3	1.43702			130.7	-0.732187
	131.4	1.94656			130.7	-0.68059
	131.4	2.19466			130.8	-0.560197
	131.5	0.709924			130.9	-0.538084
	131.6	1.37977			131	-0.31941
	131.6	1.08969			131	-0.764128
	131.7	2.42366			131.1	-0.614251
	131.8	4.84733			131.2	-0.636364
	131.9	4.00763			131.2	-0.29484
	131.9	6.31679			131.3	-0.36855
	132	5.3626			131.4	-0.12629
	132.1	5.66794			131.4	-0.0225553
	132.1	4.56107			131.5	-0.0459459
	132.2	4.50382			131.6	-0.0228993
	132.3	5.22901			131.6	0
	132.3	3.96947			131.7	-0.106143
	132.4	3.83588			131.8	-0.0992629
	132.5	3.20611			131.9	-0.188206
	132.5	0.395038			131.9	-0.0773956
	132.6	0			132	-0.225061
	132.7	0.532443			132.1	-0.175921
	132.8	1.78817			132.1	-0.260442
	132.8	2.42366			132.2	-0.222113
	132.9	3.64504			132.3	-0.0619165
	133	4.02672			132.3	-0.0250614
	133	3.41603			132.4	-0.0150369
	133.1	2.90076			132.5	-0.120393
	133.2	2.34733			132.5	0
	133.2	0.900763			132.6	-0.0331695
	133.3	1.69847			132.7	-0.0194103
	133.4	0.307252			132.8	-0.0769042
	133.4	0.354962			132.8	-0.04914
	133.5	0			132.9	-0.0535627
	133.6	0			133	-0.0380835
	133.7	1.53244			133	-0.0185258
	133.7	2.84351			133.1	-0.0331695
	133.8	5.19084			133.2	-0.0398034
	133.9	3.11069			133.2	-0.211794
	133.9	4.59924			133.3	-0.00542998
	134	5.05725			133.4	0
	134.1	4.48473			133.7	0
	134.1	5.49618			133.7	-0.0218428
	134.2	5.01908			133.8	-0.0525799
	134.3	7.42366			133.9	-0.0312039
	134.4	5.34351			133.9	-0.152826
	134.4	3.96947			134	0
	134.5	1.54008			134.1	0
	134.6	0.0778626			134.2	-0.0356265
	134.6	0			134.3	-0.00542998
	134.7	0.0679389			134.4	-0.0928747
	134.8	1.72519			134.4	-0.0117199
	134.8	0.507634			134.5	0
	134.9	0.874046			134.6	-0.00683047
	135	0.616412			134.6	0
	135	0			134.7	0
	135.1	1.20611			134.8	-0.0383292
	135.2	2.40458			134.8	-0.0390663
	135.3	0			134.9	0
	135.3	0.715649			135	0
	135.4	0			135.1	-0.104668
	135.7	0			135.2	-0.0481572
	135.8	0.990458			135.3	-0.116216
	135.9	0.94084			135.3	-0.04914
	135.9	1.23282			135.4	-0.0511057
	136	1.96565			135.5	-0.0990172
	136.1	1.66031			135.5	-0.125061
	136.2	2.51908			135.6	-0.339066
	136.2	0			135.7	-0.577396
	136.3	0.770992			135.7	-0.77887
	136.4	1.96565			135.8	-0.742015
	136.4	0.335878			135.9	-0.65602
	136.5	0			135.9	-1.03194
	136.7	0			136	-0.513514
	136.8	0.76145			136.1	-0.788698
	136.9	0			136.2	-0.675676
	136.9	0.597328			136.2	-0.530713
	137	0.784351			136.3	-0.560197
	137.1	0			136.4	-0.34398
	137.5	0			136.4	-0.162899
	137.6	0.895038			136.5	-0.00751843
	137.7	0.339695			136.6	-0.221376
	137.8	0.263359			136.6	-0.0825553
	137.8	2.11832			136.7	-0.0621622
	137.9	2.63359			136.8	-0.0766585
	138	1.30153			136.9	-0.106143
	138	1.24618			136.9	-0.15258
	138.1	0.837786			137	-0.0412776
	138.2	1.49809			137.1	-0.0759214
	138.2	1.30534			137.1	-0.142752
	138.3	0.229008			137.2	-0.162162
	138.4	0.604962			137.3	-0.153563
	138.4	2.11832			137.3	-0.204914
	138.5	0.471374			137.4	-0.547912
	138.6	3.01527			137.5	-1.07617
	138.7	4.54198			137.5	-4.20147
	138.7	8.35878			137.6	-7.76413
	138.8	9.73282			137.7	-8.91892
	138.9	11.126			137.8	-10.0737
	138.9	12.5			137.8	-11.1548
	139	10.8969			137.9	-10.0246
	139.1	11.7366			138	-11.769
	139.1	7.80534			138	-9.90172
	139.2	11.9656			138.1	-9.23833
	139.3	13.9504			138.2	-8.64865
	139.3	9.84733			138.2	-6.83047
	139.4	6.18321			138.3	-5.60197
	139.5	2.74809			138.4	-2.24079
	139.6	0			138.4	-0.395577
	139.6	0.232824			138.5	-0.479115
	139.7	0.805344			138.6	-0.312039
	139.8	2.08015			138.7	-0.567568
	139.8	1.73664			138.7	-1.08354
	139.9	2.95802			138.8	-0.643735
	140	2.51908			138.9	-1.16462
	140	2.29008			138.9	-1.15233
	140.1	4.0458			139	-0.884521
	140.2	3.16794			139.1	-1.0516
	140.3	3.83588			139.1	-0.68059
	140.3	0.215649			139.2	-1.00491
	140.4	0.763359			139.3	-0.574939
	140.5	0			139.3	-0.275184
	140.5	0.927481			139.4	-0.27027
	140.6	1.71183			139.5	-0.201966
	140.7	1.44084			139.6	-0.375921
	140.7	1.74618			139.6	-0.138575
	140.8	1.98473			139.7	-0.191892
	140.9	1.61832			139.8	-0.44226
	140.9	0.70229			139.8	-0.277641
	141	2.40458			139.9	-0.476658
	141.1	2.00382			140	-0.297297
	141.2	1.53626			140	-0.302211
	141.2	2.63359			140.1	-0.27027
	141.3	3.87405			140.2	-0.375921
	141.4	2.8626			140.3	-0.253071
	141.4	0.71374			140.3	-0.137346
	141.5	0.103053			140.4	-0.0739558
	141.6	1.41985			140.5	-0.0943489
	141.6	5.30534			140.5	-0.292383
	141.7	3.83588			140.6	-0.751843
	141.8	3.47328			140.7	-0.87715
	141.8	6.64122			140.7	-1.01474
	141.9	2.84351			140.8	-1.14988
	142	4.50382			140.9	-1.15479
	142.1	2.32824			140.9	-1.14496
	142.1	3.26336			141	-1.1769
	142.2	4.61832			141.1	-0.867322
	142.3	5.80153			141.2	-1.37101
	142.3	6.27863			141.2	-1.18919
	142.4	1.26908			141.3	-0.77887
	142.5	0.616412			141.4	-0.891892
	142.5	1.47328			141.4	-0.766585
	142.6	0.519084			141.5	-0.479115
	142.7	2.29008			141.6	-0.486486
	142.7	2.59542			141.6	-0.936118
	142.8	2.76718			141.7	-0.584767
	142.9	3.30153			141.8	-0.72973
	143	2.9771			141.8	-0.584767
	143	6.71756			141.9	-0.692875
	143.1	4.8855			142	-0.560197
	143.2	4.48473			142.1	-0.611794
	143.2	2.46183			142.1	-0.545455
	143.3	0.706107			142.2	-0.457002
	143.4	1.50763			142.3	-0.432432
	143.4	0.967557			142.3	-0.164619
	143.5	0			142.4	-0.029484
	143.6	0			142.5	-0.0267813
	143.7	0.870229			142.5	-0.0678133
	143.7	0.854962			142.6	-0.0619165
	143.8	0.790076			142.7	-0.106388
	143.9	2.09924			142.7	-0.232432
	143.9	1.41794			142.8	-0.203931
	144	1.96565			142.9	-0.190663
	144.1	1.62786			143	-0.316953
	144.1	1.84733			143	-0.165848
	144.2	2.15649			143.1	-0.0970516
	144.3	1.04198			143.2	-0.20688
	144.3	2.59542			143.2	-0.0353808
	144.4	3.03435			143.3	-0.129975
	144.5	1.78626			143.4	-0.244472
	144.6	0			143.4	-0.130713
	144.6	0.45229			143.5	-0.19828
	144.7	4.19847			143.6	-0.229484
	144.8	2.06107			143.7	-0.277641
	144.8	2.53817			143.7	-0.348894
	144.9	2.74809			143.8	-0.46683
	145	3.79771			143.9	-0.474201
	145	2.51908			143.9	-0.550369
	145.1	0.704198			144	-0.437346
	145.2	2.57634			144.1	-0.227027
	145.2	2.04198			144.1	-0.562654
	145.3	3.28244			144.2	-0.5086
	145.4	1.98473			144.3	-0.336609
	145.5	0.125763			144.3	-0.109337
	145.5	1.25763			144.4	-0.123833
	145.6	0.669847			144.5	0
	145.7	0.958015			144.6	-0.0232432
	145.7	1.16221			144.6	-0.0916462
	145.8	4.46565			144.7	-0.0265356
	145.9	4.77099			144.8	-0.0960688
	145.9	5.15267			144.8	-0.0277641
	146	8.43511			144.9	-0.0138084
	146.1	3.98855			145	-0.153071
	146.1	4.06489			145	-0.0289926
	146.2	4.50382			145.1	-0.065602
	146.3	5.4771			145.2	-0.134644
	146.4	4.29389			145.2	-0.0687961
	146.4	2.55725			145.3	-0.145455
	146.5	1.64313			145.4	-0.00786241
	146.6	0.616412			145.5	0
	146.6	0.0778626			145.5	-0.197052
	146.7	0.902672			145.6	-0.144717
	146.8	0.492366			145.7	-0.231695
	146.8	0.454198			145.7	-0.282555
	146.9	0.379771			145.8	-0.0882064
	147	1.10115			145.9	-0.174693
	147.1	0.814885			145.9	-0.112285
	147.1	2.15649			146	-0.228747
	147.2	0.311069			146.1	-0.321867
	147.3	1.24046			146.1	-0.129975
	147.3	1.14504			146.2	-0.171253
	147.4	0			146.3	-0.0484029
	147.5	0.961832			146.4	-0.121622
	147.5	0.0578244			146.4	-0.0587224
	147.6	0.784351			146.5	0
	147.7	0.748092			146.6	-0.00611794
	147.7	1.7042			146.6	-0.0321867
	147.8	1.53435			146.7	-0.0225553
	147.9	0.591603			146.8	-0.0746929
	148	0.396947			146.8	0
	148	2.55725			146.9	-0.0542998
	148.1	0.780534			147	-0.0565111
	148.2	1.63359			147.1	-0.068059
	148.2	0.335878			147.1	-0.0690418
	148.3	2.17557			147.2	0
	148.4	0.51145			147.3	-0.0847666
	148.4	1.54962			147.3	0
	148.5	0.561069			147.5	0
	148.6	0			147.5	-0.0805897
	148.6	0			147.6	-0.0547912
	148.7	0.276718			147.7	-0.0535627
	148.8	0.782443			147.7	-0.0911548
	148.9	0.454198			147.8	-0.129484
	148.9	0.188168			147.9	-0.111057
	149	1.58969			148	-0.221376
	149.1	0.517176			148	-0.250614
	149.1	2.06107			148.1	0
	149.2	0.990458			148.2	-0.262899
	149.3	2.29008			148.2	-0.0200983
	149.3	0			148.3	-0.0948403
	149.5	0			148.4	-0.0110074
	149.6	2.57634			148.4	0
	149.7	1.81107			148.5	-0.0265356
	149.8	2.42366			148.6	0
	149.8	2.67176			148.6	0
	149.9	6.73664			148.7	-0.180835
	150	2.80534			148.8	-0.272727
	150	3.28244			148.9	-0.176904
	150.1	2.76718			148.9	-0.331695
	150.2	0.660305			149	-0.282555
	150.2	2.91985			149.1	-0.260442
	150.3	3.79771			149.1	-0.356265
	150.4	1.69656			149.2	-0.206634
	150.5	1.07634			149.3	-0.0275184
	150.5	1.04962			149.3	-0.0712531
	150.6	1.29008			149.4	-0.116708
	150.7	2.57634			149.5	-0.0732187
	150.7	2.95802			149.5	-0.0138084
	150.8	7.51908			149.6	-0.070516
	150.9	5.57252			149.7	-0.0366093
	150.9	9.44656			149.8	-0.0823096
	151	5.85878			149.8	-0.0103194
	151.1	5.30534			149.9	0
	151.1	8.96947			150	-0.0945946
	151.2	9.71374			150	-0.0506143
	151.3	4.65649			150.1	0
	151.4	4.38931			150.2	-0.070516
	151.4	4.19847			150.2	-0.0223833
	151.5	5.76336			150.3	-0.150123
	151.6	0.484733			150.4	-0.0167813
	151.6	0			150.5	-0.0766585
	151.7	0.288168			150.5	-0.00683047
	151.8	0.839695			150.6	0
	151.8	0			150.7	-0.104177
	151.9	0			150.7	-0.0592138
	152	1.3874			150.8	-0.0242998
	152	0			150.9	-0.0152088
	152.1	0.877863			150.9	-0.0202703
	152.2	1.57061			151	-0.148894
	152.3	0.381679			151.1	-0.110565
	152.3	1.08397			151.1	-0.0990172
	152.4	0.549618			151.2	-0.0329238
	152.5	0.387405			151.3	-0.0242998
	152.5	0			151.4	-0.0427518
	152.6	0			151.4	-0.00823096
	152.7	0.406489			151.5	-0.0484029
	152.7	0.784351			151.6	0
	152.8	0.774809			151.6	-0.0192383
	152.9	0.40458			151.7	0
	152.9	1.71756			151.8	-0.0641278
	153	0.73855			151.8	-0.0429975
	153.1	1.9084			151.9	-0.0479115
	153.2	0.206107			152	-0.0594595
	153.2	0			152	-0.0117199
	153.3	0.396947			152.1	-0.0611794
	153.4	0			152.2	-0.0202703
	153.9	0			152.3	-0.0422604
	153.9	0.795802			152.3	-0.0314496
	154	0			152.4	0
	154.1	0.612595			152.5	-0.0167813
	154.1	0.259542			152.5	0
	154.2	0.341603			152.7	0
	154.3	0			152.7	-0.140295
	154.3	0.406489			152.8	-0.112285
	154.4	0.799618			152.9	-0.0134644
	154.5	0.683206			152.9	-0.114988
	154.5	2.42366			153	-0.187469
	154.6	4.61832			153.1	-0.077887
	154.7	5.83969			153.2	-0.154791
	154.8	4.73282			153.2	-0.151843
	154.8	8.83588			153.3	-0.0253071
	154.9	11.2786			153.4	-0.0407862
	155	8.81679			153.4	-0.0282555
	155	7.84351			153.5	-0.0982801
	155.1	7.76718			153.6	0
	155.2	7.80534			153.6	-0.080344
	155.2	4.80916			153.7	-0.165111
	155.3	5.40076			153.8	-0.0410319
	155.4	3.07252			153.9	-0.0275184
	155.4	1.32824			153.9	0
	155.5	1.02672			154	-0.0235872
	155.6	1.01908			154.1	-0.0275184
	155.7	0.98855			154.1	-0.111302
	155.7	0.650763			154.2	-0.0597052
	155.8	3.68321			154.3	0
	155.9	3.07252			154.4	0
	155.9	2.84351			154.5	-0.0375921
	156	5.57252			154.5	-0.1086
	156.1	3.37786			154.6	-0.17027
	156.1	2.25191			154.7	-0.206388
	156.2	0.889313			154.8	-0.0960688
	156.3	1.29389			154.8	-0.280098
	156.3	1.58588			154.9	-0.116462
	156.4	0			155	-0.356265
	156.6	0			155	-0.27027
	156.6	0.925573			155.1	-0.282555
	156.7	0.814885			155.2	-0.0889435
	156.8	0.200382			155.2	-0.229238
	156.8	0.843511			155.3	-0.211057
	156.9	0.431298			155.4	-0.164865
	157	1.01336			155.4	-0.14226
	157	0			155.5	-0.0241278
	157.1	0.784351			155.6	-0.0113759
	157.2	0.853053			155.7	-0.0766585
	157.3	0.354962			155.7	-0.162899
	157.3	0.291985			155.8	-0.0594595
	157.4	0.715649			155.9	-0.0938575
	157.5	0.843511			155.9	-0.100491
	157.5	1.1813			156	-0.0921376
	157.6	3.18702			156.1	-0.143489
	157.7	2.65267			156.1	-0.125307
	157.7	5.03817			156.2	-0.157985
	157.8	7.29008			156.3	-0.0289926
	157.9	3.07252			156.3	-0.0668305
	157.9	2.32824			156.4	-0.0299754
	158	3.49237			156.5	0
	158.1	1.45802			156.6	-0.0366093
	158.2	4.08397			156.6	-0.0282555
	158.2	1.98473			156.7	-0.122604
	158.3	1.58015			156.8	-0.0965602
	158.4	0.715649			156.8	-0.192383
	158.4	1.32252			156.9	-0.123096
	158.5	0.763359			157	-0.129975
	158.6	3.64504			157	0
	158.6	2.6145			157.1	-0.282555
	158.7	3.5687			157.2	-0.0724816
	158.8	9.96183			157.3	-0.0712531
	158.8	12.5382			157.3	-0.0166093
	158.9	13.3588			157.4	-0.0427518
	159	11.6031			157.5	-0.154791
	159.1	11.7748			157.5	-0.179853
	159.1	10.5344			157.6	-0.181327
	159.2	12.1374			157.7	-0.348894
	159.3	7.42366			157.7	-0.513514
	159.3	10.8588			157.8	-0.732187
	159.4	5.3626			157.9	-1.02948
	159.5	2.08015			157.9	-0.420147
	159.5	2.27099			158	-0.597052
	159.6	0.992366			158.1	-0.805897
	159.7	3.37786			158.2	-0.577396
	159.7	2.65267			158.2	-0.498771
	159.8	0.555344			158.3	-0.714988
	159.9	1.17748			158.4	-0.289926
	160	2.42366			158.4	-0.469287
	160	5.15267			158.5	-0.518428
	160.1	1.6813			158.6	-0.34398
	160.2	0.314885			158.6	-0.808354
	160.2	2.6145			158.7	-0.872236
	160.3	2.55725			158.8	-0.611794
	160.4	3.49237			158.8	-1.0688
	160.4	0.200382			158.9	-0.734644
	160.5	0.318702			159	-0.766585
	160.6	0.709924			159.1	-0.941032
	160.7	1.45992			159.1	-0.737101
	160.7	2.72901			159.2	-0.717445
	160.8	2.29008			159.3	-0.739558
	160.9	3.18702			159.3	-0.326781
	160.9	4.75191			159.4	-0.255528
	161	3.35878			159.5	-0.0724816
	161.1	0.133015			159.5	-0.118428
	161.1	3.47328			159.6	-0.239312
	161.2	2.40458			159.7	-0.287469
	161.3	0.961832			159.7	-0.601966
	161.3	1.77672			159.8	-0.316953
	161.4	2.42366			159.9	-0.39312
	161.5	0.387405			160	-0.2457
	161.6	0.0679389			160	-0.31941
	161.6	0.700382			160.1	-0.624079
	161.7	0.236641			160.2	-0.215725
	161.8	0.0578244			160.2	-0.297297
	161.8	0.788168			160.3	-0.168305
	161.9	0.667939			160.4	-0.10516
	162	2.3855			160.4	-0.0398034
	162	1.36069			160.5	-0.0242998
	162.1	2.09924			160.6	-0.149877
	162.2	1.21374			160.7	-0.224324
	162.2	0.274809			160.7	-0.0995086
	162.3	0.532443			160.8	-0.0985258
	162.4	1.96565			160.9	-0.39312
	162.5	0.730916			160.9	-0.153563
	162.5	2.34733			161	-0.237101
	162.6	1.30153			161.1	-0.162162
	162.7	2.25191			161.1	-0.0781327
	162.7	0.45229			161.2	-0.0948403
	162.8	1.86641			161.3	-0.129484
	162.9	2.19466			161.3	-0.287469
	162.9	1.43702			161.4	-0.579853
	163	3.07252			161.5	-0.941032
	163.1	2.21374			161.6	-1.67813
	163.1	1.67366			161.6	-3.9312
	163.2	0			161.7	-4.84029
	163.3	2.40458			161.8	-4.76658
	163.4	2.42366			161.8	-5.15971
	163.4	0.652672			161.9	-5.60197
	163.5	1.59924			162	-5.62654
	163.6	0.0578244			162	-4.20147
	163.6	0.746183			162.1	-5.45455
	163.7	2.11832			162.2	-4.88943
	163.8	3.5687			162.2	-3.78378
	163.8	8.5687			162.3	-2.65356
	163.9	8.11069			162.4	-1.58968
	164	7.90076			162.5	-0.660934
	164.1	5.82061			162.5	-0.0818182
	164.1	7.23282			162.6	-0.395577
	164.2	10.8015			162.7	-0.162899
	164.3	6.66031			162.7	-0.621622
	164.3	7.48092			162.8	-0.461916
	164.4	5.1145			162.9	-0.339066
	164.5	3.01527			162.9	-0.371007
	164.5	1.67557			163	-0.44226
	164.6	2.00382			163.1	-0.422604
	164.7	0.906489			163.1	-0.4914
	164.7	3.95038			163.2	-0.351351
	164.8	2.0229			163.3	-0.452088
	164.9	3.70229			163.4	-0.410319
	165	3.95038			163.4	-0.160197
	165	4.94275			163.5	-0.0117199
	165.1	3.20611			163.6	-0.244472
	165.2	6.4313			163.6	-0.172236
	165.2	2.57634			163.7	-0.0469287
	165.3	3.91221			163.8	-0.153071
	165.4	2.06107			163.8	-0.106143
	165.4	0.660305			163.9	-0.0641278
	165.5	2.23282			164	0
	165.6	1.23855			164.1	-0.0253071
	165.6	0.543893			164.1	-0.0690418
	165.7	2.08015			164.2	-0.0958231
	165.8	2.74809			164.3	-0.0862408
	165.9	2.00382			164.3	-0.029484
	165.9	3.47328			164.4	0
	166	2.90076			164.5	-0.0218673
	166.1	3.11069			164.5	0
	166.1	3.07252			165.1	0
	166.2	1.22519			165.2	-0.0646192
	166.3	2.40458			165.2	-0.113268
	166.3	1.32443			165.3	-0.0584767
	166.4	2.63359			165.4	0
	166.5	0			165.5	0
	166.6	0			165.6	-0.0292383
	166.6	0.982824			165.6	-0.0257985
	166.7	0.740458			165.7	-0.0331695
	166.8	1.2042			165.8	-0.172482
	166.8	0.675573			165.9	-0.146192
	166.9	1.1813			165.9	-0.0619165
	167	0			166	-0.0366093
	167	1.24618			166.1	-0.0717445
	167.1	1.49427			166.1	-0.00471744
	167.2	1.34924			166.2	-0.128501
	167.2	0.163168			166.3	-0.0823096
	167.3	1.6584			166.3	-0.00683047
	167.4	0			166.4	0
	167.7	0			166.5	-0.0506143
	167.7	0.412214			166.6	0
	167.8	1.16412			166.6	0
	167.9	0.221374			166.7	-0.0756757
	167.9	0.51145			166.8	-0.0914005
	168	0.0729008			166.8	-0.0850123
	168.1	0			166.9	-0.0592138
	168.1	0.128053			167	-0.0398034
	168.2	0			167	-0.181081
	168.3	0.444656			167.1	-0.0143489
	168.4	0.23855			167.2	-0.150369
	168.4	0.276718			167.2	-0.0965602
	168.5	0			167.3	-0.0695332
	168.6	0.240458			167.4	-0.119656
	168.6	0			167.5	-0.1543
	168.7	0.534351			167.5	-0.0535627
	168.8	0.532443			167.6	-0.0692875
	168.8	1.71374			167.7	-0.0464373
	168.9	2.91985			167.7	-0.236609
	169	0.0679389			167.8	-0.212285
	169	1.42748			167.9	-0.34398
	169.1	1.65267			167.9	-0.248157
	169.2	1.07634			168	-0.029484
	169.3	1.32061			168.1	-0.167568
	169.3	0			168.1	-0.12457
	169.4	0.40458			168.2	-0.178133
	169.5	0.21374			168.3	-0.0346437
	169.5	0			168.4	-0.120147
	169.7	0			168.4	-0.0651106
	169.7	2.8626			168.5	-0.0287469
	169.8	1.42557			168.6	-0.00717445
	169.9	0.135878			168.6	-0.072973
	170	0.788168			168.7	-0.167568
	170	0.19084			168.8	-0.275184
	170.1	1.6813			168.8	-0.159705
	170.2	1.11832			168.9	-0.257985
	170.2	1.39695			169	-0.149877
	170.3	1.94656			169	-0.164128
	170.4	0.515267			169.1	-0.13145
	170.4	0			169.2	-0.17371
	170.6	0			169.3	-0.272727
	170.6	0.685115			169.3	-0.141523
	170.7	1.4771			169.4	-0.110074
	170.8	3.20611			169.5	-0.0324324
	170.9	5.1145			169.5	-0.115479
	170.9	3.37786			169.6	-0.157985
	171	5.20992			169.7	-0.029484
	171.1	4.65649			169.7	-0.148157
	171.1	3.5687			169.8	-0.0769042
	171.2	3.72137			169.9	-0.0395577
	171.3	8.32061			170	-0.113514
	171.3	6.27863			170	-0.275184
	171.4	2.90076			170.1	-0.0651106
	171.5	2.6145			170.2	-0.240786
	171.5	2.65267			170.2	-0.00980344
	171.6	0.387405			170.3	-0.117445
	171.7	0.44084			170.4	-0.0850123
	171.8	0.23855			170.4	-0.265356
	171.8	0.341603			170.5	-0.358722
	171.9	3.22519			170.6	-0.918919
	172	3.49237			170.6	-1.35627
	172	2.74809			170.7	-1.85504
	172.1	1.25573			170.8	-2.57985
	172.2	3.12977			170.9	-2.99754
	172.2	0.30916			170.9	-2.80098
	172.3	2.06107			171	-2.00246
	172.4	1.48092			171.1	-2.80098
	172.4	1.53817			171.1	-2.30958
	172.5	1.94656			171.2	-2.19656
	172.6	1.92748			171.3	-1.85012
	172.7	2.06107			171.3	-1.74939
	172.7	3.32061			171.4	-0.670762
	172.8	7.63359			171.5	-0.5086
	172.9	4.73282			171.5	-0.353808
	172.9	3.95038			171.6	-0.250614
	173	3.68321			171.7	-0.160442
	173.1	5.51527			171.8	-0.211057
	173.1	3.58779			171.8	-0.140786
	173.2	7.36641			171.9	-0.351351
	173.3	2.74809			172	-0.459459
	173.4	4.33206			172	-0.217936
	173.4	4.25573			172.1	-0.380835
	173.5	2.51908			172.2	-0.214251
	173.6	2.23282			172.2	-0.203194
	173.6	2.80534			172.3	-0.111057
	173.7	1.51718			172.4	-0.267813
	173.8	3.54962			172.4	-0.113759
	173.8	2.40458			172.5	-0.287469
	173.9	4.67557			172.6	-0.616708
	174	2.57634			172.7	-0.579853
	174	3.83588			172.7	-0.457002
	174.1	3.47328			172.8	-0.479115
	174.2	3.75954			172.9	-0.653563
	174.3	2.59542			172.9	-0.567568
	174.3	1.41031			173	-0.565111
	174.4	1.4771			173.1	-0.700246
	174.5	1.50763			173.1	-0.550369
	174.5	0.692748			173.2	-0.700246
	174.6	2.69084			173.3	-0.41769
	174.7	2.04198			173.4	-0.17543
	174.7	1.46947			173.4	-0.150614
	174.8	1.80344			173.5	-0.0361179
	174.9	6.33588			173.6	-0.0282555
	174.9	5.72519			173.6	-0.0710074
	175	3.68321			173.7	-0.142506
	175.1	2.0229			173.8	-0.228747
	175.2	3.01527			173.8	-0.326781
	175.2	5.49618			173.9	-0.265356
	175.3	2.15649			174	-0.267813
	175.4	2.57634			174	-0.115479
	175.4	3.37786			174.1	-0.351351
	175.5	0.874046			174.2	-0.182801
	175.6	0			174.3	-0.160934
	175.6	0.267176			174.3	-0.0867322
	175.7	0.646947			174.4	-0.229975
	175.8	0			174.5	0
	175.8	0.475191			174.5	0
	175.9	0			174.6	-0.174939
	176	0.803435			174.7	-0.0722359
	176.1	0.108015			174.7	-0.0287469
	176.1	0			174.8	-0.0361179
	176.2	0.0578244			174.9	-0.151843
	176.3	0.0629771			174.9	-0.027027
	176.3	0.75			175	-0.120393
	176.4	0.248092			175.1	-0.0248157
	176.5	0.839695			175.2	-0.0874693
	176.5	0.396947			175.2	-0.17027
	176.6	1.21183			175.3	-0.138084
	176.7	0.270992			175.4	-0.12457
	176.8	3.30153			175.4	-0.257985
	176.8	2.04198			175.5	-0.727273
	176.9	2.5			175.6	-0.72973
	177	2.88168			175.6	-1.27764
	177	0.923664			175.7	-1.64619
	177.1	2.82443			175.8	-1.40049
	177.2	1.75573			175.8	-2.04423
	177.2	2.19466			175.9	-1.94349
	177.3	1.20229			176	-1.83784
	177.4	1.01336			176.1	-1.66339
	177.4	1.61641			176.1	-1.52334
	177.5	0.173092			176.2	-1.7027
	177.6	0			176.3	-1.4226
	177.7	0.0778626			176.3	-1.09828
	177.7	0			176.4	-0.523342
	177.8	1.23855			176.5	-0.145209
	177.9	0.459924			176.5	0
	177.9	0.614504			176.6	-0.0719902
	178	0.675573			176.7	-0.179607
	178.1	2.84351			176.8	-0.0257985
	178.1	0.387405			176.8	-0.398034
	178.2	0.874046			176.9	-0.31941
	178.3	0.868321			177	-0.289926
	178.3	0.484733			177	-0.255528
	178.4	0			177.1	-0.189681
	178.5	0			177.2	-0.203931
	178.6	0.515267			177.2	-0.147174
	178.6	0			177.3	-0.214742
	178.7	0			177.4	-0.287469
	178.8	0.307252			177.4	-0.194103
	178.8	0.780534			177.5	-0.0577396
	178.9	1.8626			177.6	0
	179	0.35687			177.7	-0.0176658
	179	0.961832			177.7	-0.106143
	179.1	0.898855			177.8	-0.0535627
	179.2	1.06298			177.9	-0.0646192
	179.2	0.0679389			177.9	-0.0498771
	179.3	0			178	0
	179.7	0			178.1	-0.0921376
	179.7	0.28626			178.1	-0.0331695
	179.8	0.419847			178.2	-0.0164373
	179.9	0.211832			178.3	-0.0307125
	179.9	0			178.3	-0.0402948
	180	0.496183			178.4	-0.0479115
	180.1	0.996183			178.5	0
	180.2	0.765267			178.6	-0.0211548
	180.2	1.08397			178.6	-0.0398034
	180.3	0.90458			178.7	-0.10172
	180.4	0.480916			178.8	-0.137838
	180.4	0			178.8	-0.240786
	180.6	0			178.9	-0.196069
	180.6	0.480916			179	-0.2
	180.7	0			179	-0.0813268
	180.8	0.40458			179.1	-0.285012
	180.8	0.778626			179.2	-0.14914
	180.9	1.28244			179.2	-0.165356
	181	1.74618			179.3	-0.135872
	181.1	0.641221			179.4	0
	181.1	1.79198			179.5	-0.10172
	181.2	1.74809			179.5	-0.102211
	181.3	2.40458			179.6	-0.0282555
	181.3	0.374046			179.7	0
	181.4	1.39504			179.7	-0.0287469
	181.5	0.0578244			179.8	-0.029484
	181.5	0			179.9	-0.00402948
	181.6	0.916031			179.9	-0.0663391
	181.7	0.597328			180	-0.111057
	181.7	0.84542			180.1	-0.0143489
	181.8	1.22519			180.2	-0.0749386
	181.9	1.89504			180.2	-0.0646192
	182	1.87405			180.3	-0.112285
	182	0.178244			180.4	-0.0412776
	182.1	2.57634			180.4	-0.0530713
	182.2	2.6145			180.5	-0.0272727
	182.2	1.1374			180.6	-0.0452088
	182.3	1.01527			180.6	0
	182.4	1.59542			180.7	0
	182.4	0			180.8	-0.0884521
	182.5	0.65458			180.8	-0.0604423
	182.6	0			180.9	-0.0437346
	182.6	0.982824			181	-0.0358722
	182.7	0.255725			181.1	-0.134152
	182.8	2.70992			181.1	0
	182.9	3.33969			181.2	-0.0390663
	182.9	0.732824			181.3	0
	183	1.66794			181.3	-0.0164373
	183.1	2.11832			181.4	-0.0402948
	183.1	1.15649			181.5	-0.0106634
	183.2	2.48092			181.5	-0.101966
	183.3	2.65267			181.6	-0.00823096
	183.3	1.20229			181.7	-0.0850123
	183.4	1.6584			181.7	-0.0882064
	183.5	0.921756			181.8	-0.123833
	183.6	0.98855			181.9	-0.0621622
	183.6	1.41985			182	-0.27027
	183.7	4.17939			182	-0.200491
	183.8	4.80916			182.1	-0.0112039
	183.8	4.44656			182.2	-0.041769
	183.9	5.83969			182.2	-0.0712531
	184	12.4618			182.3	-0.126044
	184	12.4809			182.4	-0.036855
	184.1	9.61832			182.4	0
	184.2	11.8321			182.5	-0.0542998
	184.2	8.91221			182.6	-0.0936118
	184.3	6.67939			182.6	-0.229238
	184.4	3.68321			182.7	-0.439803
	184.5	1.75954			182.8	-0.41769
	184.5	3.12977			182.9	-0.0167813
	184.6	0.958015			182.9	-0.272727
	184.7	0.814885			183	-0.405405
	184.7	2.04198			183.1	-0.425061
	184.8	1.40458			183.1	-0.267813
	184.9	2.93893			183.2	-0.114251
	184.9	0.875954			183.3	-0.131941
	185	3.77863			183.3	-0.102211
	185.1	0.784351			183.4	0
	185.1	2.19466			183.6	0
	185.2	3.07252			183.7	-0.0538084
	185.3	1.98473			183.8	-0.00402948
	185.4	0.211832			183.8	-0.0272727
	185.4	1.72519			183.9	-0.0592138
	185.5	0.123092			184	-0.0138084
	185.6	1.41221			184	-0.0415233
	185.6	0.312977			184.1	-0.0560197
	185.7	0.868321			184.2	0
	185.8	1.37214			184.2	0
	185.8	2.57634			184.3	-0.0594595
	185.9	2.51908			184.4	-0.0818182
	186	1.94656			184.5	-0.0339066
	186.1	2.88168			184.5	-0.0375921
	186.1	2.29008			184.6	-0.34398
	186.2	2.78626			184.7	-0.506143
	186.3	1.49046			184.7	-0.513514
	186.3	0.467557			184.8	-0.665848
	186.4	1.6813			184.9	-0.461916
	186.5	0.84542			184.9	-0.764128
	186.5	0.496183			185	-0.547912
	186.6	0.772901			185.1	-0.574939
	186.7	0.898855			185.1	-0.810811
	186.7	0.916031			185.2	-0.675676
	186.8	2.48092			185.3	-0.402948
	186.9	0.671756			185.4	-0.312039
	187	0.837786			185.4	-0.0390663
	187	2.19466			185.5	0
	187.1	2.30916			185.6	-0.0223833
	187.2	4.50382			185.6	-0.0346437
	187.2	0.877863			185.7	-0.0124079
	187.3	5.78244			185.8	-0.0493857
	187.4	2.78626			185.8	-0.0282555
	187.4	1.71565			185.9	-0.110565
	187.5	0.858779			186	-0.137838
	187.6	0			186.1	-0.0717445
	187.6	0			186.1	-0.0825553
	187.7	1.27481			186.2	-0.0857494
	187.8	2.6145			186.3	-0.110074
	187.9	0.938931			186.3	-0.14226
	187.9	1.87977			186.4	-0.292383
	188	2.46183			186.5	-0.0783784
	188.1	1.78435			186.5	-0.297297
	188.1	1.22137			186.6	-0.719902
	188.2	0.35687			186.7	-0.316953
	188.3	0.0778626			186.7	-0.727273
	188.3	1.6145			186.8	-0.560197
	188.4	0			186.9	-0.739558
	188.5	1.87595			187	-0.663391
	188.5	1.37405			187	-0.837838
	188.6	1.72901			187.1	-0.714988
	188.7	2.42366			187.2	-0.687961
	188.8	5.34351			187.2	-0.648649
	188.8	1.92748			187.3	-0.449631
	188.9	2.48092			187.4	-0.180835
	189	3.9313			187.4	-0.109091
	189	1.71947			187.5	0
	189.1	1.63359			187.6	0
	189.2	5.70611			187.6	-0.171744
	189.2	2.09924			187.7	-0.120147
	189.3	2.09924			187.8	-0.145209
	189.4	2.6145			187.9	-0.201966
	189.5	0.854962			187.9	-0.123587
	189.5	0.975191			188	-0.154545
	189.6	0.84542			188.1	-0.128256
	189.7	0.723282			188.1	-0.113268
	189.7	1.40458			188.2	-0.180098
	189.8	0.545802			188.3	-0.188206
	189.9	3.62595			188.3	-0.106388
	189.9	1.54008			188.4	-0.106634
	190	2.48092			188.5	-0.0167813
	190.1	2.65267			188.5	-0.0474201
	190.1	2.27099			188.6	-0.0353808
	190.2	3.91221			188.7	-0.169287
	190.3	1.96565			188.8	-0.110811
	190.4	0.875954			188.8	-0.0776413
	190.4	0			188.9	-0.104177
	190.5	0			189	-0.0420147
	190.6	0.549618			189	-0.131695
	190.6	1.22137			189.1	-0.107125
	190.7	0.349237			189.2	-0.0990172
	190.8	1.6355			189.2	0
	190.8	0.561069			189.3	0
	190.9	2.55725			189.4	-0.077887
	191	2.23282			189.5	0
	191	0.740458			189.9	0
	191.1	0.875954			190	-0.0420147
	191.2	0.620229			190.1	-0.0457002
	191.3	0.479008			190.1	0
	191.3	1.88359			190.3	0
	191.4	1.12786			190.4	-0.0390663
	191.5	1.41412			190.4	0
	191.5	0.435115			190.5	0
	191.6	0			190.6	-0.0260442
	191.7	0.528626			190.6	0
	191.7	0.438931			190.8	0
	191.8	0.883588			190.8	-0.0287469
	191.9	0.293893			190.9	-0.0378378
	191.9	0.532443			191	-0.0202703
	192	0.387405			191	0
	192.1	1.1374			191.2	0
	192.2	1.54771			191.3	-0.0110074
	192.2	0.919847			191.3	-0.00402948
	192.3	0			191.4	0
	192.4	0			191.5	-0.0402948
	192.4	0.11813			191.5	-0.0850123
	192.5	0.375954			191.6	0
	192.6	0			191.9	0
	192.6	0.994275			191.9	-0.0375921
	192.7	0.0629771			192	0
	192.8	0.311069			192.1	0
	192.9	0.0578244			192.2	-0.0542998
	192.9	0.185878			192.2	0
	193	0			192.3	-0.0299754
	193.1	0.48855			192.4	0
	193.1	1.52099			192.4	0
	193.2	0.891221			192.5	-0.0307125
	193.3	1.88931			192.6	-0.0884521
	193.3	0.583969			192.6	-0.00823096
	193.4	0			192.7	-0.140295
	193.5	0.360687			192.8	-0.0651106
	193.5	0.414122			192.9	0
	193.6	0.807252			192.9	-0.127518
	193.7	1.00573			193	-0.0336609
	193.8	1.66031			193.1	-0.0383292
	193.8	3.11069			193.1	-0.065602
	193.9	0.866412			193.2	-0.231695
	194	3.26336			193.3	-0.195086
	194	4.23664			193.3	-0.00960688
	194.1	4.6374			193.4	-0.0692875
	194.2	4.67557			193.5	-0.00683047
	194.2	1.41794			193.5	-0.0501229
	194.3	3.96947			193.6	0
	194.4	2.09924			193.8	0
	194.4	1.32824			193.8	-0.0280098
	194.5	1.21183			193.9	0
	194.6	0.803435			194	-0.102703
	194.7	1.31107			194	0
	194.7	2.08015			194.1	-0.0882064
	194.8	7.48092			194.2	-0.0518428
	194.9	5.4771			194.2	-0.0579853
	194.9	6.01145			194.3	-0.152088
	195	7.27099			194.4	-0.0439803
	195.1	10.3244			194.4	-0.0965602
	195.1	14.1985			194.5	0
	195.2	12.3473			194.6	0
	195.3	10.1527			194.7	-0.070516
	195.3	12.7672			194.7	-0.0302211
	195.4	3.96947			194.8	-0.00823096
	195.5	3.07252			194.9	-0.0670762
	195.6	2.08015			194.9	-0.0282555
	195.6	0.332061			195	0
	195.7	1.49427			195.1	-0.0457002
	195.8	1.77481			195.1	-0.129975
	195.8	1.90076			195.2	-0.031941
	195.9	3.14885			195.3	-0.0329238
	196	3.81679			195.3	-0.110565
	196	3.37786			195.4	-0.0488943
	196.1	1.46183			195.5	0
	196.2	4.17939			195.6	0
	196.3	2.15649			195.6	-0.0162654
	196.3	3.16794			195.7	-0.0181818
	196.4	0.583969			195.8	-0.117199
	196.5	1.51718			195.8	-0.0597052
	196.5	0			195.9	0
	196.6	0.454198			196	0
	196.7	0			196	-0.0287469
	196.7	0.26145			196.1	-0.0707617
	196.8	1.92748			196.2	-0.0884521
	196.9	1.04389			196.3	-0.0148649
	196.9	0.721374			196.3	-0.044226
	197	0			196.4	0
	197.1	0			196.5	-0.0280098
	197.2	1.9084			196.5	0
	197.2	0.307252			196.6	0
	197.3	1.52099			196.7	-0.0312039
	197.4	0.486641			196.7	0
	197.4	0.0778626			196.8	0
	197.5	0.398855			196.9	-0.0136364
	197.6	0.95229			196.9	-0.0183538
	197.6	0			197	-0.0385749
	197.7	0.230916			197.1	0
	197.8	0			197.2	0
	197.8	0.566794			197.2	-0.0336609
	197.9	0.618321			197.3	-0.0579853
	198	0			197.4	0
	198.1	0.589695			197.6	0
	198.1	0.770992			197.6	-0.0363636
	198.2	0			197.7	-0.0299754
	198.5	0			197.8	0
	198.6	0.532443			198	0
	198.7	0.0578244			198.1	-0.00997543
	198.8	0.532443			198.1	-0.0157494
	198.8	0.979008			198.2	0
	198.9	2.27099			198.3	0
	199	0.881679			198.3	-0.0253071
	199	1.87023			198.4	0
	199.1	1.42939			198.7	0
	199.2	3.66412			198.8	-0.0145209
	199.2	1.62595			198.8	-0.175921
	199.3	0.593511			198.9	-0.10688
	199.4	0.948473			199	-0.172236
	199.4	1.42748			199	-0.2457
	199.5	0			199.1	-0.239558
	199.7	0			199.2	-0.292383
	199.7	0.961832			199.2	-0.090172
	199.8	0.530534			199.3	-0.233907
	199.9	0			199.4	-0.226044
	199.9	0.811069			199.4	-0.0614251
	200	1.39313			199.5	-0.072973
	200.1	0.492366			199.6	-0.0547912
	200.1	0.400763			199.7	0
	200.2	2.70992			199.7	-0.005086
	200.3	0.597328			199.8	-0.0484029
	200.3	3.83588			199.9	-0.0638821
	200.4	0.541985			199.9	-0.0891892
	200.5	0			200	-0.005086
	200.6	1.39122			200.1	-0.0646192
	200.6	2.51908			200.1	-0.0437346
	200.7	2.95802			200.2	-0.130467
	200.8	1.48282			200.3	-0.0832924
	200.8	5			200.3	-0.10344
	200.9	3.41603			200.4	-0.046683
	201	1.42366			200.5	-0.121622
	201	3.85496			200.6	-0.027027
	201.1	2.84351			200.6	0
	201.2	2.55725			200.7	0
	201.2	3.54962			200.8	-0.0427518
	201.3	1.5			200.8	-0.0108354
	201.4	1.70229			200.9	-0.0410319
	201.5	1.86832			201	-0.0481572
	201.5	0			201	-0.136855
	201.6	1.27481			201.1	0
	201.7	0.278626			201.2	-0.100246
	201.7	4.0458			201.2	-0.0805897
	201.8	3.5687			201.3	-0.0103194
	201.9	1.59351			201.4	0
	201.9	8.18702			201.5	-0.0237838
	202	4.4084			201.5	0
	202.1	3.43511			201.6	0
	202.2	1.78817			201.7	-0.05086
	202.2	5.70611			201.7	-0.0432432
	202.3	3.35878			201.8	-0.0206388
	202.4	4.46565			201.9	-0.110811
	202.4	2.53817			201.9	-0.0476658
	202.5	2.80534			202	-0.031941
	202.6	1.30725			202.1	-0.111794
	202.6	1.27481			202.2	-0.148649
	202.7	1.2042			202.2	0
	202.8	1.8874			202.4	0
	202.8	1.05916			202.5	-0.0341523
	202.9	4.0458			202.6	-0.0282555
	203	2.63359			202.6	-0.0257985
	203.1	2.6145			202.7	-0.0209828
	203.1	2.17557			202.8	-0.0415233
	203.2	6.33588			202.8	-0.180098
	203.3	3.66412			202.9	-0.0562654
	203.3	4.14122			203	-0.0636364
	203.4	2.36641			203.1	-0.168305
	203.5	2.17557			203.1	-0.0660934
	203.5	2.09924			203.2	-0.0599509
	203.6	0			203.3	-0.0695332
	203.7	0			203.3	-0.0909091
	203.7	1.01527			203.4	-0.0643735
	203.8	0.21374			203.5	-0.1086
	203.9	0.490458			203.5	-0.0405405
	204	0.881679			203.6	-0.177641
	204	1.57824			203.7	-0.15602
	204.1	2.30916			203.7	-0.0914005
	204.2	0.612595			203.8	-0.292383
	204.2	1.12786			203.9	-0.272727
	204.3	0.534351			204	-0.214742
	204.4	0.597328			204	-0.334152
	204.4	1.11641			204.1	-0.341523
	204.5	0.307252			204.2	-0.420147
	204.6	0			204.2	-0.184029
	204.6	0.629771			204.3	-0.157985
	204.7	2.00382			204.4	-0.2457
	204.8	4.35115			204.4	0
	204.9	0.543893			204.5	0
	204.9	1.85496			204.6	-0.029484
	205	3.41603			204.6	-0.0422604
	205.1	1.29008			204.7	0
	205.1	1.87214			204.8	-0.0550369
	205.2	2.76718			204.9	-0.053317
	205.3	2.48092			204.9	-0.0562654
	205.3	2.90076			205	-0.0931204
	205.4	1.42748			205.1	0
	205.5	1.66221			205.1	-0.0341523
	205.6	0			205.2	-0.0444717
	205.8	0			205.3	-0.07543
	205.8	1.08969			205.3	-0.10688
	205.9	0.854962			205.4	-0.277641
	206	0.656489			205.5	-0.405405
	206	1.70802			205.6	-0.769042
	206.1	0			205.6	-1.76167
	206.2	0.791985			205.7	-2.75184
	206.2	1.74046			205.8	-3.34152
	206.3	1.14122			205.8	-4.64373
	206.4	0.326336			205.9	-4.20147
	206.5	0			206	-5.5774
	206.6	0			206	-4.84029
	206.7	0.364504			206.1	-4.57002
	206.7	0.662214			206.2	-3.90663
	206.8	0.958015			206.2	-3.88206
	206.9	0.685115			206.3	-2.57985
	206.9	2.15649			206.4	-1.60934
	207	0.377863			206.5	-0.5086
	207.1	0.46374			206.5	-0.191892
	207.1	0.669847			206.6	-0.144717
	207.2	0.112977			206.7	-0.176413
	207.3	0			206.7	-0.23317
	207.7	0			206.8	-0.192629
	207.8	0.704198			206.9	-0.577396
	207.8	0.708015			206.9	-0.439803
	207.9	0			207	-0.356265
	208	0.627863			207.1	-0.459459
	208	2.23282			207.1	-0.236609
	208.1	0.822519			207.2	-0.351351
	208.2	0.475191			207.3	-0.277641
	208.3	1.19847			207.4	-0.220639
	208.3	2.17557			207.4	-0.0990172
	208.4	0			207.5	-0.0977887
	208.5	0.975191			207.6	-0.0275184
	208.5	0			207.6	0
	208.6	0			207.7	-0.0358722
	208.7	0.270992			207.8	-0.126044
	208.7	1.10878			207.8	-0.0977887
	208.8	1.82443			207.9	-0.0239558
	208.9	1.46183			208	-0.101474
	209	0			208	-0.189189
	209	1.65267			208.1	-0.0835381
	209.1	0.123092			208.2	-0.0331695
	209.2	0.269084			208.3	-0.0324324
	209.2	1.26336			208.3	0
	209.3	0			208.4	-0.0324324
	209.4	0.503817			208.5	0
	209.4	0			208.5	0
	209.5	0.408397			208.6	-0.0358722
	209.6	0.799618			208.7	-0.0678133
	209.6	0			208.7	-0.053317
	209.7	0			208.8	0
	209.8	0.406489			208.9	-0.179607
	209.9	0			209	-0.0181818
	209.9	1.07061			209	-0.0609337
	210	1.25954			209.1	-0.292383
	210.1	0.734733			209.2	-0.0400491
	210.1	1.01908			209.2	-0.0326781
	210.2	1.52672			209.3	-0.0199263
	210.3	1.15649			209.4	-0.0248157
	210.3	0.0980916			209.4	-0.0609337
	210.4	0.833969			209.5	-0.092629
	210.5	0			209.6	0
	210.5	0.335878			209.9	0
	210.6	0.0679389			210	-0.0449631
	210.7	0			210.1	-0.0348894
	210.8	0			210.1	0
	210.8	1.68321			210.2	0
	210.9	0.788168			210.3	-0.0538084
	211	3.20611			210.3	-0.0572482
	211	0.416031			210.4	-0.0257985
	211.1	1.22901			210.5	0
	211.2	0.431298			210.8	0
	211.2	0.935115			210.8	-0.0307125
	211.3	0			210.9	-0.184767
	211.9	0			211	-0.00683047
	211.9	0.326336			211	-0.0171253
	212	0.704198			211.1	-0.0783784
	212.1	0.557252			211.2	-0.0766585
	212.1	0			211.2	0
	212.2	0.335878			211.3	-0.10688
	212.3	0			211.4	-0.0253071
	212.4	0.618321			211.5	0
	212.4	0.574427			211.8	0
	212.5	0.155916			211.9	-0.0267813
	212.6	0			211.9	-0.0262899
	212.6	0.251908			212	-0.0265356
	212.7	0.587786			212.1	0
	212.8	0.28626			212.1	-0.0439803
	212.8	1.12977			212.2	-0.00577396
	212.9	1.6584			212.3	-0.031941
	213	0.973282			212.4	0
	213	0			212.4	0
	213.1	1.12214			212.5	-0.0570025
	213.2	1.00382			212.6	-0.0520885
	213.3	0.507634			212.6	-0.029484
	213.3	2.23282			212.7	-0.0422604
	213.4	0.259542			212.8	0
	213.5	0			212.8	-0.0248157
	213.5	0.614504			212.9	-0.124079
	213.6	0.755725			213	-0.110074
	213.7	0			213	-0.100491
	213.7	0.215649			213.1	-0.118428
	213.8	0.599237			213.2	0
	213.9	0.45229			213.3	-0.285012
	213.9	0			213.3	-0.0562654
	214	0.807252			213.4	-0.0641278
	214.1	1.77863			213.5	-0.0346437
	214.2	1.00573			213.5	-0.04914
	214.2	2.93893			213.6	0
	214.3	1.74809			213.7	0
	214.4	1.20992			213.7	-0.0840295
	214.4	0.423664			213.8	0
	214.5	0			213.9	-0.0840295
	214.6	1.98473			213.9	-0.0808354
	214.6	2.00382			214	-0.0390663
	214.7	4.56107			214.1	-0.070516
	214.8	6.58397			214.2	-0.0398034
	214.9	4.6374			214.2	-0.0560197
	214.9	7.42366			214.3	-0.0143489
	215	2.55725			214.4	-0.0234152
	215.1	4.14122			214.4	-0.0933661
	215.1	7.23282			214.5	-0.0253071
	215.2	7.06107			214.6	-0.0117199
	215.3	2.6145			214.6	-0.174201
	215.3	1.47328			214.7	-0.194595
	215.4	2.99618			214.8	-0.102211
	215.5	1.94656			214.9	-0.214251
	215.5	0			214.9	-0.373464
	215.6	0			215	-0.184275
	215.7	0.429389			215.1	-0.186241
	215.8	0.956107			215.1	-0.218428
	215.8	1.9084			215.2	-0.12629
	215.9	0			215.3	-0.267813
	216	0.587786			215.3	-0.236609
	216	1.3645			215.4	-0.0707617
	216.1	0.589695			215.5	-0.0712531
	216.2	0.517176			215.5	0
	216.2	0.660305			215.6	-0.0378378
	216.3	0			215.7	0
	216.4	0			215.8	0
	216.4	1.19847			215.8	-0.0628993
	216.5	0.335878			215.9	-0.149386
	216.6	0			216	-0.00823096
	216.7	1.07824			216	-0.0267813
	216.7	0.549618			216.1	0
	216.8	0.860687			216.2	0
	216.9	1.83206			216.2	-0.137346
	216.9	2.29008			216.3	0
	217	1.3626			216.4	-0.116708
	217.1	0.868321			216.4	-0.275184
	217.1	0.774809			216.5	-0.530713
	217.2	1.46947			216.6	-1.53808
	217.3	1.68511			216.7	-2
	217.3	1.17366			216.7	-2.30713
	217.4	0.45229			216.8	-3.34152
	217.5	0.46374			216.9	-2.82555
	217.6	0			216.9	-3.41523
	217.6	0			217	-3.14496
	217.7	1.56679			217.1	-3.1941
	217.8	1.17176			217.1	-3.51351
	217.8	0.774809			217.2	-3.04668
	217.9	0.549618			217.3	-1.96069
	218	1.82824			217.3	-1.14496
	218	1.28435			217.4	-0.339066
	218.1	1.19084			217.5	-0.371007
	218.2	0.755725			217.6	-0.19484
	218.3	0.772901			217.6	-0.572482
	218.3	1.39885			217.7	-0.722359
	218.4	1.7958			217.8	-0.530713
	218.5	0.908397			217.8	-0.176904
	218.5	1.1584			217.9	-0.253071
	218.6	2.3855			218	-0.363636
	218.7	0.646947			218	-0.538084
	218.7	1.16221			218.1	-0.484029
	218.8	0.0679389			218.2	-0.297297
	218.9	3.03435			218.3	-0.361179
	218.9	5.43893			218.3	-0.127518
	219	2.3855			218.4	-0.2
	219.1	3.49237			218.5	-0.0692875
	219.2	3.74046			218.5	0
	219.2	2.04198			218.6	-0.0481572
	219.3	2.44275			218.7	-0.00542998
	219.4	0.948473			218.7	-0.0587224
	219.4	0.830153			218.8	-0.163882
	219.5	0.828244			218.9	-0.063145
	219.6	0			218.9	-0.214005
	219.7	0			219	-0.0289926
	219.8	1.12595			219.1	-0.0358722
	219.8	0.541985			219.2	-0.0400491
	219.9	0.251908			219.2	-0.1
	220	0.877863			219.3	-0.0626536
	220.1	1.28626			219.4	-0.159459
	220.1	0.391221			219.4	0
	220.2	1.01145			219.5	-0.0737101
	220.3	0.0980916			219.6	0
	220.3	1.26718			219.6	-0.0518428
	220.4	1.25			219.7	0
	220.5	0			219.8	-0.0410319
	220.7	0			219.8	-0.0894349
	220.8	0.0830153			219.9	-0.125061
	220.8	2.51908			220	-0.0891892
	220.9	3.4542			220.1	-0.0415233
	221	0.419847			220.1	-0.082801
	221	2.65267			220.2	-0.0599509
	221.1	1.5687			220.3	-0.00471744
	221.2	1.6813			220.3	-0.0857494
	221.2	2.1374			220.4	0
	221.3	0.748092			220.6	0
	221.4	0.492366			220.7	-0.0361179
	221.4	0.610687			220.8	-0.0309582
	221.5	0			220.8	-0.0353808
	221.6	0			220.9	0
	221.7	1.27863			221	-0.00402948
	221.7	0.0830153			221	0
	221.8	2.51908			221.1	0
	221.9	0			221.2	-0.0287469
	221.9	1.83588			221.2	-0.0683047
	222	0.814885			221.3	-0.0299754
	222.1	0.538168			221.4	0
	222.1	0.734733			221.4	-0.0427518
	222.2	0.822519			221.5	-0.139558
	222.3	2.1374			221.6	-0.0150369
	222.3	1.44466			221.7	-0.0178378
	222.4	0.391221			221.7	-0.0579853
	222.5	0.30916			221.8	-0.0604423
	222.6	0.421756			221.9	-0.244472
	222.6	0			221.9	-0.132187
	222.8	0			222	-0.309582
	222.8	0.135878			222.1	-0.227518
	222.9	0.90458			222.1	-0.11769
	223	0.437023			222.2	-0.165848
	223	0			222.3	-0.321867
	223.1	0			222.3	-0.215971
	223.2	1.86069			222.4	-0.140295
	223.2	0.788168			222.5	-0.0899263
	223.3	1.73855			222.6	-0.0321867
	223.4	1.1145			222.6	-0.0257985
	223.5	0.229008			222.7	0
	223.5	0			222.8	-0.267813
	223.6	0			222.8	-0.0702703
	223.7	1.08588			222.9	-0.257985
	223.7	1.74809			223	-0.0555283
	223.8	1.98473			223	-0.05086
	223.9	1.8626			223.1	-0.110811
	223.9	1.44084			223.2	-0.0815725
	224	3.58779			223.2	-0.107125
	224.1	2.5			223.3	-0.117199
	224.2	2.25191			223.4	-0.0390663
	224.2	3.53053			223.5	-0.060688
	224.3	2.78626			223.5	-0.00611794
	224.4	2.9771			223.6	-0.10344
	224.4	2.72901			223.7	-0.0584767
	224.5	1.77099			223.7	-0.0287469
	224.6	0.469466			223.8	-0.0766585
	224.6	0			223.9	-0.104423
	224.8	0			223.9	-0.192138
	224.9	0.358779			224	-0.285012
	225	0.480916			224.1	-0.107862
	225.1	0.60687			224.2	-0.46683
	225.1	1.05344			224.2	-0.139558
	225.2	0.631679			224.3	-0.0850123
	225.3	0.0729008			224.4	-0.192629
	225.3	0.5			224.4	-0.04914
	225.4	1.66031			224.5	0
	225.5	0			224.7	0
	225.7	0			224.8	-0.157002
	225.7	0.358779			224.8	-0.0894349
	225.8	0			224.9	-0.0501229
	225.9	0.391221			225	-0.0653563
	226	2.32824			225.1	-0.119656
	226	0			225.1	-0.0749386
	226.1	0.866412			225.2	-0.174939
	226.2	0			225.3	-0.175184
	226.2	0.765267			225.3	-0.142752
	226.3	0			225.4	-0.136609
	226.4	0			225.5	-0.0565111
	226.4	0.675573			225.5	-0.0646192
	226.5	0			225.6	0
	226.6	0.366412			225.8	0
	226.6	0.660305			225.9	-0.170762
	226.7	0			226	-0.0167813
	226.8	0.534351			226	-0.110074
	226.9	2.06107			226.1	-0.0488943
	226.9	1.23855			226.2	-0.0134644
	227	0.103053			226.2	0
	227.1	0.55916			226.3	-0.00471744
	227.1	0.811069			226.4	0
	227.2	0.591603			226.6	0
	227.3	0.458015			226.6	-0.0388206
	227.3	0			226.7	-0.0400491
	227.6	0			226.8	0
	227.7	0.60687			226.9	-0.0638821
	227.8	0.128053			226.9	-0.0169533
	227.8	0.35687			227	-0.0525799
	227.9	0.486641			227.1	-0.187961
	228	0.232824			227.1	-0.0348894
	228	0.612595			227.2	-0.0850123
	228.1	1.73473			227.3	0
	228.2	0.564885			227.3	0
	228.2	0.601145			227.4	-0.100983
	228.3	0.564885			227.5	-0.0444717
	228.4	0.280534			227.6	-0.041769
	228.5	0.795802			227.6	0
	228.5	0.372137			227.7	-0.0186978
	228.6	0.479008			227.8	-0.0562654
	228.7	0.669847			227.8	-0.10344
	228.7	1.17557			227.9	-0.0410319
	228.8	0.5			228	-0.149877
	228.9	1.7729			228	-0.0511057
	228.9	0.54771			228.1	0
	229	0.456107			228.2	0
	229.1	0.522901			228.2	-0.106388
	229.1	0.673664			228.3	-0.00683047
	229.2	1.44656			228.4	-0.103931
	229.3	0.583969			228.5	-0.0808354
	229.4	1.42176			228.5	-0.107371
	229.4	0.979008			228.6	-0.0773956
	229.5	0.21374			228.7	-0.0208108
	229.6	0.0729008			228.7	0
	229.6	0			228.9	0
	229.8	0			228.9	-0.00891892
	229.9	0.138168			229	-0.0171253
	230	0.604962			229.1	-0.077887
	230	0.645038			229.1	-0.0265356
	230.1	0			229.2	0
	230.2	0.622137			229.3	-0.0653563
	230.3	0.332061			229.4	-0.167813
	230.3	0			229.4	-0.0832924
	230.4	0.276718			229.5	0
	230.5	0			229.6	-0.0783784
	230.5	0.721374			229.6	0
	230.6	0.227099			229.7	-0.0312039
	230.7	1.5687			229.8	0
	230.7	0			230	0
	230.8	1.96565			230	-0.0717445
	230.9	0.954198			230.1	-0.0299754
	231	3.53053			230.2	0
	231	1.31298			230.5	0
	231.1	0			230.6	-0.0141523
	231.2	1.44084			230.7	-0.00611794
	231.2	0.895038			230.7	-0.0371007
	231.3	1.58206			230.8	-0.0124079
	231.4	0.610687			230.9	-0.0143489
	231.4	2.1374			231	0
	231.5	0			231	-0.0732187
	231.6	0			231.1	0
	231.7	0.311069			231.2	-0.0162654
	231.8	0.641221			231.2	-0.0248157
	231.9	0.60687			231.3	0
	231.9	0.454198			231.7	0
	232	0.755725			231.8	-0.0150369
	232.1	0.55916			231.9	0
	232.1	2.15649			232	0
	232.2	0.572519			232.1	-0.0174939
	232.3	0			232.1	-0.0356265
	232.3	0.360687			232.2	-0.0675676
	232.4	0.412214			232.3	0
	232.5	0.180916			232.5	0
	232.5	0			232.5	-0.131695
	232.6	0			232.6	0
	232.7	1.01145			232.7	0
	232.8	1.42176			232.8	-0.0353808
	232.8	1.27672			232.8	-0.0668305
	232.9	4.42748			232.9	-0.107617
	233	4.4084			233	-0.0158968
	233	6.29771			233	-0.0385749
	233.1	4.69466			233.1	0
	233.2	2.1374			233.2	-0.0857494
	233.2	1.43893			233.2	-0.0420147
	233.3	6.16412			233.3	0
	233.4	3.60687			233.4	-0.0496314
	233.5	1.75763			233.5	0
	233.5	1.3626			233.7	0
	233.6	0.627863			233.7	-0.0348894
	233.7	0			233.8	-0.141769
	233.7	0			233.9	0
	233.8	0.519084			233.9	-0.0157494
	233.9	0.795802			234	-0.0567568
	233.9	2.1374			234.1	0
	234	0.78626			234.1	0
	234.1	0.408397			234.2	-0.0160934
	234.1	0.94084			234.3	-0.0459459
	234.2	0.412214			234.4	0
	234.3	0.227099			234.4	-0.065602
	234.4	1.20229			234.5	0
	234.4	1.10115			234.6	0
	234.5	0			234.6	-0.0275184
	234.6	0			234.7	-0.0547912
	234.7	0.574427			234.8	-0.0592138
	234.8	0.55916			234.8	-0.0218673
	234.8	0.631679			234.9	-0.0717445
	234.9	0.587786			235	-0.194595
	235	0.248092			235	-0.148403
	235	2.23282			235.1	-0.109337
	235.1	1.03626			235.2	-0.132678
	235.2	0.0729008			235.3	-0.0166093
	235.3	0.694656			235.3	-0.0427518
	235.3	0			235.4	-0.0129484
	235.7	0			235.5	0
	235.8	0.448473			235.5	-0.0277641
	235.9	0			235.6	-0.0292383
	235.9	0.782443			235.7	0
	236	0.133015			235.7	0
	236.1	0.215649			235.8	-0.0378378
	236.2	0.79771			235.9	-0.00945946
	236.2	0.0980916			235.9	-0.0321867
	236.3	1.09351			236	-0.0592138
	236.4	0			236.1	-0.0756757
	236.4	0			236.2	-0.0614251
	236.5	0.23855			236.2	-0.0220393
	236.6	0.270992			236.3	-0.0275184
	236.6	0			236.4	-0.0209828
	236.9	0			236.4	0
	236.9	0.45229			236.6	0
	237	0.727099			236.6	-0.00751843
	237.1	0.53626			236.7	0
	237.1	0			236.9	0
	237.3	0			236.9	-0.0194103
	237.3	0.572519			237	0
	237.4	0.270992			237.1	-0.053317
	237.5	0			237.1	0
	238	0			237.2	-0.0331695
	238	1.59542			237.3	-0.0181818
	238.1	2.08015			237.3	-0.00683047
	238.2	0.742366			237.4	-0.0459459
	238.2	0			237.5	0
	238.3	0.652672			237.5	0
	238.4	0			237.6	-0.0746929
	238.4	0			237.7	0
	238.5	0.767176			237.8	-0.0146929
	238.6	0			237.8	-0.0695332
	238.8	0			237.9	-0.0773956
	238.9	1.45992			238	-0.0132924
	238.9	0.555344			238	-0.0166093
	239	0.885496			238.1	-0.0405405
	239.1	3.22519			238.2	-0.00402948
	239.1	2.08015			238.2	-0.0373464
	239.2	0.486641			238.3	-0.027027
	239.3	1.08969			238.4	-0.00717445
	239.3	1.82061			238.4	0
	239.4	0.765267			238.5	-0.00402948
	239.5	1.27672			238.6	-0.00611794
	239.6	0.532443			238.7	0
	239.6	0			238.7	0
	239.7	0			238.8	-0.00542998
	239.8	0.417939			238.9	-0.0545455
	239.8	0.301527			238.9	-0.0358722
	239.9	0			239	-0.0633907
	240	0.311069			239.1	-0.0139803
	240	0			239.1	-0.118428
	240.1	0.895038			239.2	-0.102457
	240.2	2.00382			239.3	0
	240.3	0.423664			239.3	-0.0220393
	240.3	0			239.4	-0.00577396
	240.5	0			239.5	0
	240.6	0.509542			239.8	0
	240.7	0.519084			239.9	-0.0185258
	240.7	0			240	-0.0134644
	240.8	0.230916			240	-0.0375921
	240.9	0			240.1	-0.0552826
	240.9	0.316794			240.2	-0.0476658
	241	0			240.3	-0.0230713
	241.1	1.07824			240.3	-0.0202703
	241.2	0.178244			240.4	-0.0176658
	241.2	0.288168			240.5	-0.0253071
	241.3	1.6355			240.5	0
	241.4	1.58588			240.6	-0.0326781
	241.4	0.652672			240.7	0
	241.5	0.419847			240.7	-0.0234152
	241.6	0.763359			240.8	-0.0139803
	241.6	0			240.9	0
	241.7	0.278626			240.9	-0.027027
	241.8	1.50573			241	-0.198526
	241.8	0			241.1	-0.0899263
	241.9	0			241.2	-0.034398
	242	0.444656			241.2	-0.0221867
	242.1	0.853053			241.3	-0.0977887
	242.1	0.339695			241.4	-0.0786241
	242.2	0			241.4	-0.0584767
	242.3	0.400763			241.5	0
	242.3	0.335878			241.6	0
	242.4	0.0830153			241.7	-0.0287469
	242.5	0			241.8	0
	242.7	0			241.8	0
	242.8	0.444656			241.9	-0.0398034
	242.8	2.40458			242	-0.0535627
	242.9	0.898855			242.1	0
	243	0.677481			242.2	0
	243	0.950382			242.3	-0.0181818
	243.1	1.35115			242.3	0
	243.2	0.744275			242.4	0
	243.2	2.65267			242.5	-0.0542998
	243.3	1.02863			242.5	-0.0173219
	243.4	0			242.6	-0.0429975
	243.4	0			242.7	-0.0363636
	243.5	0.44084			242.8	-0.0459459
	243.6	2.17557			242.8	-0.0506143
	243.7	0.158206			242.9	-0.07543
	243.7	0			243	-0.112285
	243.8	0.192748			243	-0.0150369
	243.9	1.11641			243.1	-0.0722359
	243.9	0.316794			243.2	-0.0289926
	244	0			243.2	-0.00437346
	244.1	0.35687			243.3	-0.114988
	244.1	1.2042			243.4	0
	244.2	0.0729008			243.4	-0.0584767
	244.3	0			243.5	-0.114742
	244.3	0			243.6	-0.0621622
	244.4	0.431298			243.7	-0.0746929
	244.5	0			243.7	-0.0496314
	244.6	0			243.8	0
	244.6	0.910305			243.9	-0.0464373
	244.7	0.368321			243.9	-0.0773956
	244.8	1.28244			244	-0.0845209
	244.8	0.990458			244.1	-0.082801
	244.9	1.58206			244.1	0
	245	3.89313			244.2	-0.0157494
	245	2.51908			244.3	0
	245.1	0.444656			244.3	0
	245.2	2.1374			244.4	-0.0275184
	245.2	0.526718			244.5	0
	245.3	2.63359			244.6	-0.0506143
	245.4	1.55534			244.6	-0.0353808
	245.5	0			244.7	0
	245.5	1.24618			244.8	-0.00997543
	245.6	0.328244			244.8	-0.031941
	245.7	0			244.9	-0.0452088
	245.7	0.574427			245	0
	245.8	0.94084			245	-0.0202703
	245.9	0			245.1	-0.100491
	245.9	0.612595			245.2	-0.138329
	246	0.515267			245.2	-0.0289926
	246.1	0.0929389			245.3	0
	246.2	0.582061			245.5	0
	246.2	0			245.5	-0.0214988
	246.3	0			245.6	-0.00945946
	246.4	0.128053			245.7	-0.0195823
	246.4	0.221374			245.7	-0.0262899
	246.5	2.1374			245.8	-0.0174939
	246.6	0.11813			245.9	0
	246.6	0.173092			245.9	-0.00960688
	246.7	0.601145			246	-0.0153808
	246.8	0.391221			246.1	-0.0518428
	246.8	0			246.2	-0.0199263
	246.9	0.522901			246.2	-0.0287469
	247	1.8645			246.3	0
	247.1	1.52481			246.4	0
	247.1	0.646947			246.4	-0.0127518
	247.2	2.21374			246.5	-0.0378378
	247.3	0			246.6	0
	247.3	0.366412			246.6	-0.0172973
	247.4	1.15076			246.7	-0.0110074
	247.5	0			246.8	-0.0237838
	247.5	0.870229			246.8	-0.00437346
	247.6	0.123092			246.9	-0.156757
	247.7	0			247	-0.0624079
	247.7	1.05916			247.1	-0.157494
	247.8	1.13931			247.1	-0.0874693
	247.9	0.438931			247.2	-0.108845
	248	0.841603			247.3	-0.031941
	248	1.13168			247.3	-0.0884521
	248.1	0.801527			247.4	0
	248.2	1.38931			247.5	-0.0366093
	248.2	0.84542			247.5	-0.00683047
	248.3	0			247.6	0
	248.4	0.79771			247.7	0
	248.4	0.454198			247.8	-0.183538
	248.5	0			247.9	-0.0398034
	248.6	0			248	0
	248.6	0.454198			248	0
	248.7	1.16794			248.1	-0.0530713
	248.8	0.484733			248.2	0
	248.9	1.00573			248.2	-0.031941
	248.9	1.87786			248.3	-0.0552826
	249	2.44275			248.4	-0.00997543
	249.1	2.29008			248.4	-0.0124079
	249.1	0.908397			248.5	-0.0157494
	249.2	2.90076			248.6	0
	249.3	6.62214			248.7	0
	249.3	2.29008			248.8	-0.0361179
	249.4	0.692748			248.9	0
	249.5	0.442748			248.9	-0.106634
	249.6	1.67557			249	-0.0493857
	249.6	1.64504			249.1	-0.0141523
	249.7	1.38359			249.1	0
	249.8	2.59542			249.3	0
	249.8	3.28244			249.3	-0.0202703
	249.9	2.40458			249.4	-0.0108354
	250	2.91985			249.5	-0.0211548
	250	1.54008			249.6	-0.0513514
	250.1	1.3855			249.6	-0.00542998
	250.2	1.29008			249.7	-0.107617
	250.2	1.12405			249.8	-0.068059
	250.3	2.19466			249.8	-0.253071
	250.4	0.198473			249.9	-0.155283
	250.5	0.412214			250	-0.123833
	250.5	0.446565			250	-0.193612
[truncated: 8,860 more rows]
