# Supplementary material for: The Panoptes system uses decoy cyclic nucleotides to defend against phage
Source: Nature. 2025 Oct 1;647(8091):988–96. doi: 10.1038/s41586-025-09557-z (PMC12657218; doi:10.1038/s41586-025-09557-z)
Supplement: Supplementary file 16 — Source Data Extended Data Fig. 7 [file 41586_2025_9557_MOESM16_ESM.xlsx]

## Sheet: ED Fig. 7b
	PFU/mL		R1			R2			R3
		Phage	EV (PFU/mL)	VnOptSE (PFU/mL)		EV (PFU/mL)	VnOptSE (PFU/mL)		EV (PFU/mL)	VnOptSE (PFU/mL)		Statistics (EV vs VnOptSE; p-value):
		T4.1	150000000000	8000000000		30000000000	3000000000		50000000000	3000000000		0.00964
		T4.1.1	40000000000	50000000000		40000000000	25000000000		50000000000	50000000000		0.751652
		T4.1.2	50000000000	100000000000		45000000000	25000000000		100000000000	1000000000000		0.507672
		T4.1.3	1000000000000	65000000000		150000000000	40000000000		100000000000	50000000000		0.09391
		T4.1.4	40000000000	100000000000		50000000000	100000000000		500000000000	100000000000		>0.999999
		T4.1.5	500000000000	150000000000		250000000000	50000000000		50000000000	50000000000		0.292394
		T4.2	50000000000	7500000000		50000000000	2500000000		100000000000	1000000000		0.007217
		T4.2.1	500000000000	50000000000		100000000000	50000000000		50000000000	50000000000		0.217001
		T4.2.2	15000000000	50000000000		100000000000	100000000000		100000000000	45000000000		0.852182
		T4.2.3	20000000000	25000000000		50000000000	100000000000		45000000000	150000000000		0.31442
		T4.2.4	10000000000	5000000000		10000000000	50000000000		10000000000	15000000000		0.543815
		T4.2.5	200000000000	100000000000		50000000000	55000000000		50000000000	100000000000		0.952691
		T4.3	50000000000	6500000000		50000000000	1000000000		25000000000	1500000000		0.008898
		T4.3.1	100000000000	50000000000		100000000000	50000000000		500000000000	50000000000		0.08367
		T4.3.2	150000000000	45000000000		50000000000	50000000000		50000000000	50000000000		0.336626
		T4.3.3	50000000000	45000000000		100000000000	300000000000		50000000000	35000000000		0.781833
		T4.3.4	100000000000	50000000000		200000000000	150000000000		50000000000	100000000000		0.860779
		T4.3.5	75000000000	100000000000		150000000000	50000000000		50000000000	50000000000		0.531653

## Sheet: ED Fig. 7c
			R1			R2			R3
		Phage	EV (PFU/mL)	VnOptSE (PFU/mL)		EV (PFU/mL)	VnOptSE (PFU/mL)		EV (PFU/mL)	VnOptSE (PFU/mL)		Statistics (EV vs VnOptSE; p-value):
		T4	40000000000	4000000000		5000000000	1500000000		10000000000	1000000000		0.058326
		T4 Δacb1	10000000000	1000000000		5000000000	550000000		10000000000	300000000		0.003056
		T4 Δacb2	10000000000	50000000000		5000000000	10000000000		5000000000	10000000000		0.162527
		T4 Δacb1/2	1000000000	1500000000		500000000	2500000000		2500000000	1000000000		0.532139

## Sheet: ED Fig. 7d
			R1			R2			R3
		Phage	EV (PFU/mL)	VnOptSE (PFU/mL)		EV (PFU/mL)	VnOptSE (PFU/mL)		EV (PFU/mL)	VnOptSE (PFU/mL)		Statistics (EV vs VnOptSE; p-value):
		T4	30000000000	100000000		15000000000	250000000		10000000000	500000000		0.001659
		T4 Δacb1	15000000000	100000000		5000000000	100000000		50000000000	500000000		0.006179
		T4 Δacb2	10000000000	25000000000		10000000000	5000000000		50000000000	50000000000		0.935809
		T4 Δacb1/2	5000000000	4500000000		5500000000	2000000000		5000000000	50000000000		0.703727

## Sheet: ED Fig. 7e
	PFU/mL		R1			R2			R3
		Phage	EV (PFU/mL)	KpOptSE (PFU/mL)		EV (PFU/mL)	KpOptSE (PFU/mL)		EV (PFU/mL)	KpOptSE (PFU/mL)		Statistics (EV vs KpOptSE; p-value):
		T4	30000000000	85000000		15000000000	200000000		10000000000	100000000		0.000286
		T4 Δacb1	15000000000	200000000		5000000000	1000000000		50000000000	150000000		0.011694
		T4 Δacb2	10000000000	5000000000		10000000000	10000000000		50000000000	50000000000		0.803195
		T4 Δacb1/2	5000000000	5000000000		5500000000	15000000000		5000000000	5000000000		0.414379

## Sheet: ED Fig. 7f
		R1			R2			R3
	Phage	EV (PFU/mL)	CBASS (PFU/mL)		EV (PFU/mL)	CBASS (PFU/mL)		EV (PFU/mL)	CBASS (PFU/mL)		Statistics (EV vs CBASS; p-value):
	T4	40000000000	2000000000		5000000000	500000000		10000000000	1500000000		0.032038
	T4 Δacb2	10000000000	500000		5000000000	500000		5000000000	500000		2e-06
