# Supplementary material for: The Panoptes system uses decoy cyclic nucleotides to defend against phage
Source: Nature. 2025 Oct 1;647(8091):988–96. doi: 10.1038/s41586-025-09557-z (PMC12657218; doi:10.1038/s41586-025-09557-z)
Supplement: Supplementary file 17 — Source Data Extended Data Fig. 8 [file 41586_2025_9557_MOESM17_ESM.xlsx]

## Sheet: ED Fig. 8a
Time (min):	(-) Acb2	(+) Acb2
0.00066667	0.23365	0.276089
0.00233333	0.234604	0.277996
0.004	0.232697	0.277519
0.00566667	0.23365	0.277519
0.00733333	0.237465	0.277996
0.009	0.243664	0.274658
0.0106667	0.25034	0.263214
0.0123333	0.253677	0.254631
0.014	0.253677	0.256538
0.0156667	0.254154	0.265598
0.0173333	0.257969	0.272751
0.019	0.260353	0.277042
0.0206667	0.257492	0.282764
0.0223333	0.254154	0.287533
0.024	0.252247	0.291824
0.0256667	0.25177	0.293732
0.0273333	0.247955	0.287533
0.029	0.243187	0.283718
0.0306667	0.24128	0.285149
0.0323333	0.244141	0.28801
0.034	0.247002	0.289917
0.0356667	0.248432	0.290871
0.0373333	0.25034	0.291347
0.039	0.252724	0.292301
0.0406667	0.253677	0.295162
0.0423333	0.255108	0.295639
0.044	0.257015	0.28944
0.0456667	0.257015	0.277996
0.0473333	0.256062	0.26989
0.049	0.250816	0.265598
0.0506667	0.244617	0.265598
0.0523333	0.237942	0.266552
0.054	0.235081	0.267029
0.0556667	0.231743	0.26989
0.0573333	0.23365	0.277519
0.059	0.240803	0.285625
0.0606667	0.254154	0.28801
0.0623333	0.265121	0.288963
0.064	0.267982	0.288486
0.0656667	0.265598	0.28944
0.0673333	0.261307	0.289917
0.069	0.263214	0.285149
0.0706667	0.257969	0.277519
0.0723333	0.249386	0.273705
0.074	0.24271	0.279903
0.0756667	0.246525	0.285625
0.0773333	0.250816	0.282288
0.079	0.251293	0.274658
0.0806667	0.252247	0.274181
0.0823333	0.257492	0.273705
0.084	0.267029	0.26989
0.0856667	0.274181	0.267029
0.0873333	0.277519	0.27132
0.089	0.273705	0.279427
0.0906667	0.266552	0.283718
0.0923333	0.259399	0.288963
0.094	0.25177	0.294685
0.0956667	0.244617	0.299454
0.0973333	0.239849	0.304222
0.099	0.240803	0.312328
0.100667	0.249863	0.317097
0.102333	0.259399	0.313282
0.104	0.265121	0.301361
0.105667	0.264645	0.293255
0.107333	0.263214	0.287533
0.109	0.263214	0.278473
0.110667	0.262737	0.271797
0.112333	0.261784	0.272751
0.114	0.257969	0.282288
0.115667	0.256538	0.289917
0.117333	0.256538	0.294685
0.119	0.259399	0.302315
0.120667	0.26083	0.30899
0.122333	0.255108	0.306606
0.124	0.247478	0.298977
0.125667	0.245094	0.289917
0.127333	0.247955	0.282288
0.129	0.247955	0.273705
0.130667	0.244617	0.272274
0.132333	0.245571	0.277996
0.134	0.251293	0.286579
0.135667	0.256538	0.295162
0.137333	0.253677	0.296593
0.139	0.251293	0.295162
0.140667	0.25034	0.292778
0.142333	0.250816	0.292778
0.144	0.253677	0.293255
0.145667	0.256062	0.289917
0.147333	0.257492	0.28944
0.149	0.252247	0.292778
0.150667	0.251293	0.293732
0.152333	0.25177	0.289917
0.154	0.253677	0.283718
0.155667	0.248432	0.281334
0.157333	0.245094	0.281334
0.159	0.246048	0.28038
0.160667	0.247478	0.27895
0.162333	0.249386	0.279427
0.164	0.245094	0.279903
0.165667	0.244617	0.286102
0.167333	0.248432	0.290871
0.169	0.258446	0.291824
0.170667	0.264168	0.291824
0.172333	0.268459	0.294685
0.174	0.274181	0.299931
0.175667	0.280857	0.302792
0.177333	0.282288	0.301361
0.179	0.274181	0.298023
0.180667	0.264645	0.294209
0.182333	0.257015	0.294209
0.184	0.254154	0.292301
0.185667	0.250816	0.285625
0.187333	0.248432	0.284195
0.189	0.246525	0.286579
0.190667	0.243664	0.288486
0.192333	0.240803	0.284672
0.194	0.242233	0.280857
0.195667	0.245571	0.279903
0.197333	0.247955	0.277996
0.199	0.255108	0.276089
0.200667	0.263691	0.275612
0.202333	0.268459	0.276089
0.204	0.263214	0.277519
0.205667	0.256538	0.278473
0.207333	0.255108	0.280857
0.209	0.254631	0.284195
0.210667	0.257015	0.286102
0.212333	0.260353	0.282764
0.214	0.263691	0.281811
0.215667	0.263691	0.282764
0.217333	0.263691	0.284195
0.219	0.261784	0.283718
0.220667	0.261784	0.285149
0.222333	0.261307	0.288486
0.224	0.259876	0.293255
0.225667	0.263214	0.297546
0.227333	0.266075	0.297546
0.229	0.269413	0.298023
0.230667	0.265121	0.29707
0.232333	0.26226	0.298977
0.234	0.266552	0.301838
0.235667	0.273228	0.303268
0.237333	0.275135	0.302315
0.239	0.273228	0.298023
0.240667	0.273705	0.29707
0.242333	0.277042	0.296593
0.244	0.277042	0.288486
0.245667	0.271797	0.277519
0.247333	0.265598	0.272751
0.249	0.261784	0.274658
0.250667	0.259876	0.275135
0.252333	0.257015	0.275612
0.254	0.255108	0.279427
0.255667	0.252247	0.286102
0.257333	0.252724	0.292301
0.259	0.257492	0.296593
0.260667	0.26083	0.298977
0.262333	0.260353	0.294209
0.264	0.256062	0.290394
0.265667	0.254154	0.28944
0.267333	0.256538	0.290394
0.269	0.261307	0.290394
0.270667	0.265598	0.288963
0.272333	0.267029	0.287533
0.274	0.265121	0.286102
0.275667	0.263691	0.284672
0.277333	0.261307	0.277996
0.279	0.255585	0.270844
0.280667	0.249863	0.27132
0.282333	0.247478	0.27895
0.284	0.25034	0.284195
0.285667	0.254631	0.285625
0.287333	0.258923	0.285625
0.289	0.26083	0.289917
0.290667	0.26083	0.296116
0.292333	0.264168	0.298023
0.294	0.270844	0.297546
0.295667	0.270844	0.296593
0.297333	0.263214	0.299931
0.299	0.26083	0.300407
0.300667	0.267506	0.294209
0.302333	0.272751	0.287056
0.304	0.271797	0.283718
0.305667	0.272274	0.284195
0.307333	0.273705	0.280857
0.309	0.275612	0.281811
0.310667	0.271797	0.285625
0.312333	0.267506	0.287533
0.314	0.26226	0.28944
0.315667	0.261307	0.289917
0.317333	0.264168	0.292301
0.319	0.264168	0.291347
0.320667	0.260353	0.288963
0.322333	0.255585	0.28801
0.324	0.257969	0.291347
0.325667	0.261784	0.296593
0.327333	0.262737	0.299931
0.329	0.262737	0.299931
0.330667	0.265598	0.300884
0.332333	0.27132	0.303268
0.334	0.277996	0.301838
0.335667	0.282764	0.295639
0.337333	0.284195	0.288486
0.339	0.286102	0.286102
0.340667	0.288486	0.286102
0.342333	0.288963	0.287533
0.344	0.28801	0.287056
0.345667	0.285149	0.289917
0.347333	0.282764	0.295639
0.349	0.28038	0.299931
0.350667	0.277519	0.303268
0.352333	0.274181	0.301361
0.354	0.266075	0.299454
0.355667	0.260353	0.299454
0.357333	0.257492	0.301838
0.359	0.256062	0.301838
0.360667	0.253201	0.2985
0.362333	0.253201	0.295639
0.364	0.255585	0.295162
0.365667	0.257015	0.295639
0.367333	0.258923	0.294209
0.369	0.264645	0.295162
0.370667	0.273228	0.295162
0.372333	0.276089	0.2985
0.374	0.272751	0.301838
0.375667	0.27132	0.304699
0.377333	0.272751	0.306606
0.379	0.269413	0.305176
0.380667	0.265598	0.303268
0.382333	0.266075	0.301838
0.384	0.27132	0.300884
0.385667	0.275135	0.296593
0.387333	0.277042	0.288963
0.389	0.276566	0.285149
0.390667	0.271797	0.286102
0.392333	0.265598	0.288486
0.394	0.261784	0.286579
0.395667	0.256538	0.285149
0.397333	0.247478	0.285625
0.399	0.24128	0.286579
0.400667	0.24128	0.291347
0.402333	0.245571	0.292301
0.404	0.246525	0.291824
0.405667	0.251293	0.290394
0.407333	0.254154	0.291347
0.409	0.256538	0.289917
0.410667	0.258446	0.282288
0.412333	0.258446	0.272751
0.414	0.257969	0.271797
0.415667	0.255108	0.275612
0.417333	0.258446	0.279427
0.419	0.26226	0.28038
0.420667	0.267982	0.282764
0.422333	0.267982	0.28801
0.424	0.267982	0.292301
0.425667	0.264645	0.292301
0.427333	0.262737	0.293732
0.429	0.26083	0.294685
0.430667	0.257015	0.296116
0.432333	0.257015	0.302315
0.434	0.262737	0.30899
0.435667	0.272751	0.314713
0.437333	0.281334	0.314713
0.439	0.286579	0.314236
0.440667	0.286102	0.314713
0.442333	0.285149	0.310421
0.444	0.283241	0.2985
0.445667	0.281334	0.286579
0.447333	0.273228	0.281811
0.449	0.263214	0.282764
0.450667	0.255585	0.280857
0.452333	0.256062	0.278473
0.454	0.255585	0.277042
0.455667	0.252724	0.277519
0.457333	0.250816	0.277519
0.459	0.255585	0.276566
0.460667	0.263691	0.275612
0.462333	0.267982	0.274181
0.464	0.270844	0.27895
0.465667	0.273705	0.28801
0.467333	0.276566	0.291347
0.469	0.279427	0.292301
0.470667	0.283241	0.295162
0.472333	0.281334	0.301838
0.474	0.273705	0.30756
0.475667	0.267506	0.305176
0.477333	0.267982	0.305653
0.479	0.267982	0.305176
0.480667	0.261784	0.301361
0.482333	0.26083	0.296116
0.484	0.267029	0.290871
0.485667	0.277519	0.290871
0.487333	0.282288	0.28944
0.489	0.279903	0.288963
0.490667	0.277042	0.291824
0.492333	0.273705	0.295162
0.494	0.27132	0.29707
0.495667	0.265598	0.295162
0.497333	0.26226	0.293255
0.499	0.26226	0.293255
0.500667	0.264645	0.292778
0.502333	0.266075	0.290394
0.504	0.261784	0.286579
0.505667	0.257015	0.287056
0.507333	0.255108	0.290871
0.509	0.254631	0.292778
0.510667	0.253677	0.292301
0.512333	0.256062	0.290394
0.514	0.262737	0.291347
0.515667	0.266075	0.293732
0.517333	0.264168	0.294209
0.519	0.264168	0.297546
0.520667	0.266552	0.298977
0.522333	0.264168	0.301361
0.524	0.259399	0.302792
0.525667	0.259399	0.301838
0.527333	0.264168	0.299931
0.529	0.265598	0.297546
0.530667	0.263214	0.29707
0.532333	0.261784	0.29707
0.534	0.263214	0.299931
0.535667	0.269413	0.2985
0.537333	0.272274	0.294685
0.539	0.274658	0.28944
0.540667	0.276566	0.28944
0.542333	0.277042	0.291347
0.544	0.276566	0.290394
0.545667	0.271797	0.289917
0.547333	0.261307	0.290871
0.549	0.251293	0.291824
0.550667	0.248909	0.294685
0.552333	0.252724	0.294685
0.554	0.258446	0.294685
0.555667	0.26083	0.298977
0.557333	0.262737	0.307083
0.559	0.27132	0.312805
0.560667	0.277519	0.310898
0.562333	0.279427	0.306606
0.564	0.278473	0.300884
0.565667	0.278473	0.29707
0.567333	0.281811	0.291347
0.569	0.285149	0.28944
0.570667	0.289917	0.28944
0.572333	0.288486	0.292778
0.574	0.283718	0.298023
0.575667	0.277996	0.301361
0.577333	0.279903	0.303745
0.579	0.279903	0.303268
0.580667	0.271797	0.302315
0.582333	0.265121	0.298023
0.584	0.26226	0.294209
0.585667	0.26226	0.28944
0.587333	0.262737	0.283718
0.589	0.266075	0.280857
0.590667	0.269413	0.280857
0.592333	0.27132	0.286579
0.594	0.276566	0.293255
0.595667	0.281334	0.29707
0.597333	0.27895	0.298977
0.599	0.26989	0.301838
0.600667	0.266552	0.303745
0.602333	0.269413	0.300407
0.604	0.26989	0.293255
0.605667	0.265598	0.290394
0.607333	0.26226	0.295639
0.609	0.263214	0.2985
0.610667	0.259876	0.296116
0.612333	0.256062	0.293255
0.614	0.252247	0.294685
0.615667	0.252247	0.2985
0.617333	0.250816	0.29707
0.619	0.247002	0.291347
0.620667	0.246525	0.286102
0.622333	0.247002	0.282764
0.624	0.247955	0.283718
0.625667	0.248432	0.283241
0.627333	0.253201	0.284672
0.629	0.259876	0.288486
0.630667	0.261784	0.293732
0.632333	0.258446	0.303268
0.634	0.255108	0.307083
0.635667	0.256062	0.30756
0.637333	0.257492	0.300884
0.639	0.257969	0.29707
0.640667	0.262737	0.296593
0.642333	0.27132	0.293732
0.644	0.279427	0.282764
0.645667	0.282288	0.266552
0.647333	0.277996	0.26226
0.649	0.26989	0.270844
0.650667	0.266552	0.279903
0.652333	0.267506	0.28038
0.654	0.267982	0.284672
0.655667	0.263214	0.2985
0.657333	0.26083	0.310898
0.659	0.261307	0.310421
0.660667	0.261307	0.306129
0.662333	0.255585	0.30899
0.664	0.25177	0.313282
0.665667	0.252724	0.311375
0.667333	0.257969	0.303745
0.669	0.26226	0.29707
0.670667	0.26083	0.28944
0.672333	0.258446	0.281811
0.674	0.255585	0.279903
0.675667	0.257492	0.285149
0.677333	0.255585	0.28801
0.679	0.253201	0.283718
0.680667	0.255585	0.283718
0.682333	0.260353	0.288486
0.684	0.265121	0.294209
0.685667	0.264645	0.294209
0.687333	0.265598	0.294209
0.689	0.267506	0.298023
0.690667	0.267982	0.301838
0.692333	0.27132	0.301838
0.694	0.274658	0.300884
0.695667	0.277996	0.300884
0.697333	0.279903	0.301838
0.699	0.28038	0.303268
0.700667	0.27895	0.306129
0.702333	0.276089	0.306606
0.704	0.273705	0.305653
0.705667	0.273705	0.302792
0.707333	0.27132	0.303745
0.709	0.271797	0.309944
0.710667	0.272274	0.311852
0.712333	0.272751	0.309467
0.714	0.268459	0.302792
0.715667	0.263214	0.2985
0.717333	0.261307	0.299454
0.719	0.259876	0.299931
0.720667	0.26226	0.2985
0.722333	0.259399	0.295162
0.724	0.257969	0.298977
0.725667	0.257015	0.306129
0.727333	0.261784	0.301838
0.729	0.268459	0.290871
0.730667	0.266075	0.28944
0.732333	0.26226	0.299454
0.734	0.263691	0.305176
0.735667	0.26989	0.300884
0.737333	0.270367	0.2985
0.739	0.263214	0.301361
0.740667	0.26083	0.299931
0.742333	0.268936	0.292778
0.744	0.276566	0.285149
0.745667	0.277519	0.282764
0.747333	0.278473	0.284672
0.749	0.279427	0.286102
0.750667	0.28038	0.28801
0.752333	0.276566	0.290394
0.754	0.269413	0.294209
0.755667	0.26226	0.2985
0.757333	0.256538	0.300884
0.759	0.258923	0.303268
0.760667	0.26226	0.305653
0.762333	0.265121	0.30899
0.764	0.267029	0.311852
0.765667	0.268459	0.312805
0.767333	0.268936	0.311375
0.769	0.27132	0.30756
0.770667	0.273228	0.300884
0.772333	0.272274	0.293732
0.774	0.268936	0.287533
0.775667	0.267029	0.282764
0.777333	0.267029	0.278473
0.779	0.264645	0.273228
0.780667	0.261784	0.271797
0.782333	0.257492	0.275135
0.784	0.257015	0.281811
0.785667	0.264168	0.289917
0.787333	0.265598	0.299931
0.789	0.262737	0.311375
0.790667	0.255585	0.321388
0.792333	0.254154	0.324726
0.794	0.254154	0.319004
0.795667	0.25177	0.310421
0.797333	0.256062	0.300407
0.799	0.264645	0.295639
0.800667	0.273705	0.292778
0.802333	0.28038	0.290871
0.804	0.283241	0.291347
0.805667	0.286579	0.297546
0.807333	0.282288	0.308514
0.809	0.275612	0.314236
0.810667	0.273228	0.317097
0.812333	0.275612	0.319958
0.814	0.27895	0.32568
0.815667	0.274658	0.32568
0.817333	0.274181	0.320435
0.819	0.275612	0.312805
0.820667	0.277519	0.305653
0.822333	0.276089	0.303268
0.824	0.275135	0.303745
0.825667	0.279427	0.309944
0.827333	0.286579	0.313282
0.829	0.286102	0.313759
0.830667	0.276566	0.311375
0.832333	0.265598	0.305176
0.834	0.256538	0.300884
0.835667	0.252724	0.294685
0.837333	0.249863	0.288963
0.839	0.250816	0.288486
0.840667	0.257969	0.296116
0.842333	0.26989	0.302792
0.844	0.280857	0.305176
0.845667	0.285625	0.304699
0.847333	0.285149	0.308514
0.849	0.283718	0.310898
0.850667	0.285625	0.309467
0.852333	0.284672	0.307083
0.854	0.279903	0.304699
0.855667	0.273705	0.306129
0.857333	0.269413	0.30899
0.859	0.268936	0.313282
0.860667	0.266075	0.310421
0.862333	0.264645	0.304222
0.864	0.265121	0.298977
0.865667	0.263691	0.297546
0.867333	0.26226	0.297546
0.869	0.266552	0.292778
0.870667	0.269413	0.287533
0.872333	0.26989	0.287056
0.874	0.270367	0.288963
0.875667	0.274658	0.292301
0.877333	0.28038	0.292301
0.879	0.282288	0.294685
0.880667	0.281334	0.2985
0.882333	0.277042	0.303268
0.884	0.274658	0.307083
0.885667	0.276566	0.303268
0.887333	0.275612	0.296593
0.889	0.271797	0.293732
0.890667	0.274658	0.295639
0.892333	0.283241	0.297546
0.894	0.287056	0.296116
0.895667	0.278473	0.28944
0.897333	0.275612	0.28801
0.899	0.27132	0.293732
0.900667	0.265598	0.300407
0.902333	0.262737	0.302315
0.904	0.263691	0.303268
0.905667	0.267506	0.309467
0.907333	0.263214	0.315666
0.909	0.263691	0.314713
0.910667	0.266552	0.309467
0.912333	0.263214	0.304699
0.914	0.257015	0.303268
0.915667	0.255108	0.303745
0.917333	0.259876	0.304222
0.919	0.262737	0.305653
0.920667	0.265598	0.308037
0.922333	0.267029	0.310421
0.924	0.267506	0.313282
0.925667	0.266075	0.314236
0.927333	0.269413	0.312328
0.929	0.273228	0.305176
0.930667	0.267029	0.298023
0.932333	0.257492	0.296116
0.934	0.254154	0.300407
0.935667	0.257015	0.304222
0.937333	0.256538	0.304699
0.939	0.254631	0.305176
0.940667	0.256538	0.308037
0.942333	0.263691	0.309467
0.944	0.273705	0.306606
0.945667	0.28038	0.302792
0.947333	0.279903	0.300407
0.949	0.277519	0.300407
0.950667	0.276566	0.303268
0.952333	0.277519	0.305653
0.954	0.273705	0.305176
0.955667	0.267982	0.301361
0.957333	0.26226	0.303268
0.959	0.261307	0.310421
0.960667	0.266075	0.314713
0.962333	0.269413	0.316143
0.964	0.270844	0.315189
0.965667	0.272751	0.320911
0.967333	0.277042	0.324726
0.969	0.276089	0.324726
0.970667	0.27132	0.318527
0.972333	0.267982	0.313282
0.974	0.265598	0.314236
0.975667	0.262737	0.31662
0.977333	0.267982	0.317097
0.979	0.277042	0.313282
0.980667	0.282288	0.314713
0.982333	0.28038	0.319004
0.984	0.285149	0.321388
0.985667	0.294685	0.31662
0.987333	0.298023	0.311375
0.989	0.292778	0.310898
0.990667	0.287056	0.312328
0.992333	0.287533	0.315189
0.994	0.284195	0.315189
0.995667	0.275135	0.317574
0.997333	0.264168	0.31662
0.999	0.258923	0.314236
1.00067	0.262737	0.310898
1.00233	0.266552	0.30756
1.004	0.26989	0.303268
1.00567	0.273228	0.297546
1.00733	0.277042	0.300884
1.009	0.284195	0.304699
1.01067	0.288486	0.302315
1.01233	0.291347	0.296593
1.014	0.290394	0.294209
1.01567	0.290871	0.298977
1.01733	0.293255	0.303745
1.019	0.293255	0.306606
1.02067	0.288486	0.309467
1.02233	0.282288	0.312328
1.024	0.273228	0.315666
1.02567	0.270844	0.313759
1.02733	0.27132	0.310421
1.029	0.272274	0.310898
1.03067	0.268459	0.314236
1.03233	0.264168	0.317097
1.034	0.267982	0.317097
1.03567	0.271797	0.31662
1.03733	0.270367	0.312805
1.039	0.266552	0.308514
1.04067	0.268459	0.30756
1.04233	0.276566	0.312805
1.044	0.284672	0.320435
1.04567	0.285625	0.324726
1.04733	0.283718	0.324726
1.049	0.281334	0.325203
1.05067	0.282764	0.32711
1.05233	0.281811	0.323772
1.054	0.276566	0.312328
1.05567	0.26989	0.304222
1.05733	0.267982	0.302792
1.059	0.272751	0.302792
1.06067	0.281811	0.298023
1.06233	0.288486	0.290394
1.064	0.28801	0.287533
1.06567	0.286579	0.287056
1.06733	0.287533	0.291347
1.069	0.284672	0.292778
1.07067	0.275612	0.296116
1.07233	0.26989	0.2985
1.074	0.275135	0.304699
1.07567	0.282764	0.311375
1.07733	0.287056	0.313759
1.079	0.290394	0.315189
1.08067	0.290871	0.313282
1.08233	0.281811	0.30899
1.084	0.268936	0.301838
1.08567	0.261784	0.294209
1.08733	0.257969	0.290394
1.089	0.25177	0.285625
1.09067	0.242233	0.284672
1.09233	0.24271	0.291347
1.094	0.252724	0.301838
1.09567	0.259876	0.308514
1.09733	0.259399	0.306129
1.099	0.258446	0.304699
1.10067	0.267506	0.305176
1.10233	0.277042	0.309467
1.104	0.279903	0.30899
1.10567	0.277042	0.30899
1.10733	0.27895	0.310898
1.109	0.285149	0.310421
1.11067	0.28801	0.306129
1.11233	0.285625	0.2985
1.114	0.28038	0.293732
1.11567	0.276566	0.295162
1.11733	0.274658	0.300884
1.119	0.272274	0.308037
1.12067	0.268459	0.311852
1.12233	0.265121	0.315189
1.124	0.265598	0.319481
1.12567	0.27132	0.320435
1.12733	0.27895	0.320435
1.129	0.27895	0.317097
1.13067	0.278473	0.31662
1.13233	0.277996	0.317574
1.134	0.28038	0.31805
1.13567	0.280857	0.315666
1.13733	0.277042	0.304222
1.139	0.274181	0.29707
1.14067	0.270367	0.29707
1.14233	0.268459	0.295639
1.144	0.264645	0.291824
1.14567	0.262737	0.288486
1.14733	0.263214	0.298023
1.149	0.266552	0.30899
1.15067	0.270844	0.312328
1.15233	0.276089	0.312328
1.154	0.281334	0.317097
1.15567	0.283241	0.321865
1.15733	0.283241	0.323772
1.159	0.282288	0.322819
1.16067	0.283718	0.321388
1.16233	0.281811	0.315666
1.164	0.277519	0.304699
1.16567	0.271797	0.299931
1.16733	0.266552	0.297546
1.169	0.266552	0.300884
1.17067	0.267506	0.304222
1.17233	0.266075	0.315666
1.174	0.264168	0.327587
1.17567	0.261784	0.334263
1.17733	0.262737	0.33474
1.179	0.263214	0.332832
1.18067	0.263691	0.333786
1.18233	0.266075	0.33617
1.184	0.272274	0.338554
1.18567	0.281811	0.338078
1.18733	0.285149	0.33617
1.189	0.278473	0.335217
1.19067	0.274181	0.333786
1.19233	0.271797	0.32711
1.194	0.270367	0.319958
1.19567	0.266075	0.314236
1.19733	0.263214	0.309467
1.199	0.264168	0.306606
1.20067	0.266552	0.308037
1.20233	0.269413	0.313282
1.204	0.269413	0.314713
1.20567	0.267029	0.313759
1.20733	0.26083	0.319481
1.209	0.258923	0.323772
1.21067	0.257969	0.321388
1.21233	0.252724	0.312805
1.214	0.244617	0.30756
1.21567	0.239849	0.30899
1.21733	0.246048	0.306606
1.219	0.253677	0.304222
1.22067	0.258923	0.305176
1.22233	0.263214	0.312328
1.224	0.270844	0.320435
1.22567	0.27895	0.324726
1.22733	0.283241	0.322342
1.229	0.283241	0.317097
1.23067	0.281811	0.311852
1.23233	0.281811	0.307083
1.234	0.285149	0.299931
1.23567	0.289917	0.294685
1.23733	0.293732	0.291824
1.239	0.292778	0.294209
1.24067	0.286102	0.296593
1.24233	0.284195	0.300407
1.244	0.285149	0.308037
1.24567	0.280857	0.311852
1.24733	0.272751	0.316143
1.249	0.271797	0.31805
1.25067	0.280857	0.321388
1.25233	0.287533	0.319958
1.254	0.289917	0.31662
1.25567	0.293732	0.31662
1.25733	0.299931	0.324726
1.259	0.303268	0.335217
1.26067	0.304222	0.338554
1.26233	0.304699	0.340462
1.264	0.304699	0.342369
1.26567	0.308514	0.349522
1.26733	0.310421	0.353813
1.269	0.316143	0.353813
1.27067	0.318527	0.355721
1.27233	0.31805	0.364304
1.274	0.312805	0.377178
1.27567	0.309944	0.388145
1.27733	0.314236	0.393867
1.279	0.316143	0.396252
1.28067	0.313759	0.393391
1.28233	0.315189	0.39053
1.284	0.319004	0.391006
1.28567	0.321865	0.386238
1.28733	0.322342	0.380993
1.289	0.322342	0.382423
1.29067	0.329018	0.392914
1.29233	0.338078	0.400543
1.294	0.352383	0.401974
1.29567	0.364304	0.404835
1.29733	0.374794	0.41008
1.299	0.383854	0.416279
1.30067	0.392914	0.424862
1.30233	0.402927	0.434875
1.304	0.410557	0.443459
1.30567	0.418186	0.449657
1.30733	0.425816	0.458241
1.309	0.436783	0.468254
1.31067	0.452995	0.475407
1.31233	0.469685	0.48399
1.314	0.486374	0.493526
1.31567	0.507355	0.515938
1.31733	0.53978	0.544071
1.319	0.576019	0.579357
1.32067	0.611305	0.617504
1.32233	0.646591	0.655174
1.324	0.687122	0.698566
1.32567	0.734806	0.741482
1.32733	0.787735	0.786304
1.329	0.845432	0.833035
1.33067	0.910282	0.887871
1.33233	0.984192	0.952721
1.334	1.06668	1.02949
1.33567	1.1549	1.11628
1.33733	1.24931	1.21307
1.339	1.35803	1.32275
1.34067	1.47915	1.44863
1.34233	1.61886	1.59168
1.344	1.78242	1.74856
1.34567	1.97077	1.92356
1.34733	2.18439	2.12002
1.349	2.4271	2.34079
1.35067	2.70939	2.59161
1.35233	3.03698	2.87914
1.354	3.4132	3.21531
1.35567	3.84855	3.60727
1.35733	4.34923	4.06837
1.359	4.92573	4.60005
1.36067	5.58281	5.20372
1.36233	6.32381	5.8856
1.364	7.15446	6.64997
1.36567	8.07667	7.50637
1.36733	9.0971	8.45432
1.369	10.2191	9.49144
1.37067	11.4298	10.622
1.37233	12.7149	11.847
1.374	14.0629	13.1593
1.37567	15.4662	14.5473
1.37733	16.9134	15.9979
1.379	18.3797	17.5076
1.38067	19.8526	19.0587
1.38233	21.3232	20.6475
1.384	22.7852	22.2669
1.38567	24.2286	23.9024
1.38733	25.6405	25.5485
1.389	27.0171	27.2079
1.39067	28.3575	28.8844
1.39233	29.676	30.5719
1.394	30.9744	32.2676
1.39567	32.2485	33.9794
1.39733	33.5002	35.7122
1.399	34.7443	37.466
1.40067	36.0003	39.2389
1.40233	37.2605	41.0342
1.404	38.5137	42.8514
1.40567	39.7635	44.6763
1.40733	41.0085	46.5102
1.409	42.2363	48.3441
1.41067	43.4308	50.1709
1.41233	44.5795	51.9571
1.414	45.6772	53.688
1.41567	46.7076	55.3579
1.41733	47.6556	56.9372
1.419	48.5001	58.3973
1.42067	49.221	59.7076
1.42233	49.8009	60.8587
1.424	50.2324	61.8243
1.42567	50.5137	62.5863
1.42733	50.6363	63.1261
1.429	50.6001	63.4303
1.43067	50.4141	63.4966
1.43233	50.0865	63.3302
1.434	49.6197	62.9511
1.43567	49.0222	62.3717
1.43733	48.3122	61.6083
1.439	47.5063	60.6842
1.44067	46.6142	59.6337
1.44233	45.6462	58.4731
1.444	44.6234	57.2119
1.44567	43.5581	55.861
1.44733	42.4562	54.4515
1.449	41.3308	53.0024
1.45067	40.1974	51.5213
1.45233	39.072	50.015
1.454	37.9524	48.4986
1.45567	36.8419	46.9856
1.45733	35.748	45.4845
1.459	34.6761	44.0054
1.46067	33.6294	42.5572
1.46233	32.6066	41.1539
1.464	31.6129	39.7959
1.46567	30.6497	38.4941
1.46733	29.7265	37.2491
1.469	28.842	36.0541
1.47067	27.9856	34.9021
1.47233	27.1564	33.7958
1.474	26.3534	32.7425
1.47567	25.5799	31.7383
1.47733	24.8303	30.7741
1.479	24.1017	29.8438
1.48067	23.3912	28.9483
1.48233	22.6965	28.0876
1.484	22.0222	27.2565
1.48567	21.3656	26.4454
1.48733	20.7262	25.6538
1.489	20.0977	24.8847
1.49067	19.485	24.1442
1.49233	18.8909	23.4289
1.494	18.3167	22.7308
1.49567	17.7531	22.0571
1.49733	17.1981	21.4005
1.499	16.6612	20.7686
1.50067	16.149	20.1569
1.50233	15.6636	19.5675
1.504	15.1963	18.9986
1.50567	14.7557	18.446
1.50733	14.3423	17.9224
1.509	13.9594	17.4289
1.51067	13.6046	16.9644
1.51233	13.2804	16.5296
1.514	12.9938	16.1304
1.51567	12.7492	15.7762
1.51733	12.5575	15.4681
1.519	12.4159	15.2106
1.52067	12.3329	15.0104
1.52233	12.3143	14.8678
1.524	12.3653	14.7929
1.52567	12.4893	14.7986
1.52733	12.6915	14.8892
1.529	12.9848	15.0647
1.53067	13.3719	15.3327
1.53233	13.8593	15.708
1.534	14.4567	16.1982
1.53567	15.1811	16.8042
1.53733	16.0322	17.529
1.539	17.0135	18.3816
1.54067	18.1265	19.3663
1.54233	19.3763	20.4759
1.544	20.7615	21.6966
1.54567	22.2564	23.0165
1.54733	23.8419	24.425
1.549	25.4979	25.898
1.55067	27.2102	27.4148
1.55233	28.9431	28.9469
1.554	30.6582	30.4699
1.55567	32.3334	31.96
1.55733	33.9417	33.3953
1.559	35.4557	34.75
1.56067	36.8385	35.9974
1.56233	38.0735	37.1275
1.564	39.1455	38.1355
1.56567	40.0429	39.0162
1.56733	40.7686	39.7682
1.569	41.326	40.4015
1.57067	41.7256	40.9217
1.57233	41.9688	41.3423
1.574	42.0632	41.6775
1.57567	42.0294	41.944
1.57733	41.8844	42.1491
1.579	41.6346	42.2993
1.58067	41.286	42.4051
1.58233	40.8535	42.4771
1.584	40.36	42.5153
1.58567	39.8097	42.5153
1.58733	39.2046	42.4757
1.589	38.5566	42.4027
1.59067	37.8747	42.3036
1.59233	37.1718	42.1705
1.594	36.4537	41.9946
1.59567	35.7208	41.7719
1.59733	34.9717	41.5082
1.599	34.2054	41.2116
1.60067	33.4268	40.8692
1.60233	32.6366	40.4701
1.604	31.8308	40.0181
1.60567	31.0183	39.5274
1.60733	30.2033	38.9948
1.609	29.3903	38.4073
1.61067	28.5811	37.7679
1.61233	27.771	37.0898
1.614	26.9585	36.3779
1.61567	26.1388	35.6312
1.61733	25.3248	34.8482
1.619	24.5185	34.04
1.62067	23.716	33.2117
1.62233	22.9206	32.3658
1.624	22.1391	31.5032
1.62567	21.3737	30.623
1.62733	20.6137	29.7322
1.629	19.8636	28.8296
1.63067	19.1264	27.9183
1.63233	18.4021	26.9985
1.634	17.6945	26.0797
1.63567	17.0007	25.1622
1.63733	16.3212	24.2462
1.639	15.6479	23.3321
1.64067	14.9832	22.429
1.64233	14.3371	21.544
1.644	13.7115	20.6699
1.64567	13.1106	19.8059
1.64733	12.5332	18.9552
1.649	11.9777	18.1327
1.65067	11.446	17.3349
1.65233	10.9348	16.5563
1.654	10.438	15.7986
1.65567	9.95398	15.0785
1.65733	9.49097	14.3948
1.659	9.05466	13.7382
1.66067	8.63886	13.1083
1.66233	8.24547	12.5113
1.664	7.87687	11.9495
1.66567	7.52974	11.4198
1.66733	7.19976	10.9224
1.669	6.89125	10.4523
1.67067	6.60896	10.0069
1.67233	6.33812	9.58157
1.674	6.07729	9.18055
1.67567	5.83696	8.7986
1.67733	5.61762	8.42905
1.679	5.40686	8.07524
1.68067	5.20325	7.7405
1.68233	5.01394	7.43008
1.684	4.8399	7.14302
1.68567	4.67777	6.87218
1.68733	4.52423	6.61659
1.689	4.38023	6.37913
1.69067	4.25005	6.16503
1.69233	4.13322	5.96905
1.694	4.0288	5.78308
1.69567	3.93343	5.60665
1.69733	3.84665	5.44834
1.699	3.76892	5.31101
1.70067	3.6993	5.17941
1.70233	3.64161	5.05638
1.704	3.59058	4.94051
1.70567	3.54195	4.84037
1.70733	3.49998	4.75216
1.709	3.46994	4.67491
1.71067	3.44753	4.61054
1.71233	3.42655	4.55332
1.714	3.40652	4.50468
1.71567	3.39794	4.46415
1.71733	3.40033	4.43172
1.719	3.40843	4.4055
1.72067	3.41749	4.38738
1.72233	3.43037	4.3807
1.724	3.45087	4.38404
1.72567	3.47281	4.39548
1.72733	3.49903	4.40931
1.729	3.52859	4.42076
1.73067	3.56054	4.43316
1.73233	3.58963	4.45223
1.734	3.62015	4.47702
1.73567	3.65686	4.50373
1.73733	3.69072	4.53043
1.739	3.71885	4.56238
1.74067	3.74937	4.59909
1.74233	3.7899	4.63724
1.744	3.83329	4.67157
1.74567	3.8681	4.704
1.74733	3.89957	4.74024
1.749	3.92818	4.77648
1.75067	3.95632	4.80652
1.75233	3.98159	4.83179
1.754	4.00543	4.85563
1.75567	4.02451	4.88091
1.75733	4.04167	4.90236
1.759	4.05693	4.92144
1.76067	4.06885	4.94194
1.76233	4.076	4.9572
1.764	4.07934	4.9634
1.76567	4.07887	4.96149
1.76733	4.07457	4.96006
1.769	4.07076	4.95529
1.77067	4.06647	4.94051
1.77233	4.05598	4.92001
1.774	4.03833	4.89902
1.77567	4.01878	4.87471
1.77733	3.9959	4.84228
1.779	3.96824	4.80366
1.78067	3.93915	4.76503
1.78233	3.9053	4.7245
1.784	3.86906	4.68397
1.78567	3.83234	4.64153
1.78733	3.79086	4.59719
1.789	3.74508	4.55475
1.79067	3.69358	4.50468
1.79233	3.64351	4.44937
1.794	3.59774	4.39167
1.79567	3.55101	4.33397
1.79733	3.50761	4.2758
1.799	3.46422	4.21667
1.80067	3.42512	4.16517
1.80233	3.3884	4.11415
1.804	3.34644	4.05884
1.80567	3.30067	4.00114
1.80733	3.25441	3.94917
1.809	3.20911	3.89862
1.81067	3.16143	3.84521
1.81233	3.11422	3.79133
1.814	3.0694	3.74269
1.81567	3.02553	3.69215
1.81733	2.98119	3.63684
1.819	2.94018	3.57866
1.82067	2.89869	3.52192
1.82233	2.85387	3.46804
1.824	2.80952	3.41749
1.82567	2.76804	3.37744
1.82733	2.73037	3.34024
1.829	2.69508	3.3021
1.83067	2.66075	3.26443
1.83233	2.63119	3.23153
1.834	2.60687	3.20101
1.83567	2.58017	3.16763
1.83733	2.54822	3.13663
1.839	2.51102	3.10898
1.84067	2.47383	3.08609
1.84233	2.44045	3.06606
1.844	2.40946	3.04842
1.84567	2.38323	3.0303
1.84733	2.36177	3.00503
1.849	2.34699	2.98452
1.85067	2.33364	2.96736
1.85233	2.31838	2.9521
1.854	2.30169	2.93827
1.85567	2.29073	2.93255
1.85733	2.28548	2.94113
1.859	2.27928	2.95115
1.86067	2.27737	2.96116
1.86233	2.27404	2.97117
1.864	2.27165	2.98929
1.86567	2.26831	3.01361
1.86733	2.26879	3.04222
1.869	2.2769	3.07274
1.87067	2.28643	3.10516
1.87233	2.30265	3.14236
1.874	2.32172	3.18241
1.87567	2.34556	3.22533
1.87733	2.37703	3.27444
1.879	2.41137	3.32546
1.88067	2.45142	3.38078
1.88233	2.4929	3.44467
1.884	2.54059	3.51286
1.88567	2.59638	3.58248
1.88733	2.65026	3.64876
1.889	2.70605	3.72028
1.89067	2.76136	3.79896
1.89233	2.82145	3.88432
1.894	2.88391	3.96967
1.89567	2.95019	4.04978
1.89733	3.02172	4.12703
1.899	3.09181	4.20523
1.90067	3.16811	4.28009
1.90233	3.24917	4.34732
1.904	3.33023	4.40836
1.90567	3.40509	4.47464
1.90733	3.47471	4.5476
1.909	3.54671	4.62103
1.91067	3.61967	4.68874
1.91233	3.68738	4.75407
1.914	3.75128	4.81796
1.91567	3.81374	4.87947
1.91733	3.87573	4.93431
1.919	3.93295	4.98867
1.92067	3.98254	5.03826
1.92233	4.03118	5.07689
1.924	4.07934	5.10883
1.92567	4.13132	5.14221
1.92733	4.18282	5.17511
1.929	4.23336	5.19705
1.93067	4.27723	5.21708
1.93233	4.31728	5.24044
1.934	4.35591	5.27143
1.93567	4.38833	5.2948
1.93733	4.41885	5.3091
1.939	4.44937	5.31435
1.94067	4.4775	5.32103
1.94233	4.50182	5.33009
1.944	4.5228	5.3339
1.94567	4.54712	5.32961
1.94733	4.5681	5.32389
1.949	4.58431	5.32818
1.95067	4.60052	5.33581
1.95233	4.61864	5.33962
1.954	4.63724	5.3339
1.95567	4.64106	5.32675
1.95733	4.63676	5.31912
1.959	4.63486	5.31483
1.96067	4.6382	5.30672
1.96233	4.6382	5.29432
1.964	4.63343	5.27716
1.96567	4.63009	5.26381
1.96733	4.62198	5.25379
1.969	4.61149	5.23663
1.97067	4.59814	5.20945
1.97233	4.57954	5.17464
1.974	4.55284	5.1446
1.97567	4.52518	5.11265
1.97733	4.50468	5.07736
1.979	4.47798	5.03445
1.98067	4.44365	4.9901
1.98233	4.41122	4.94719
1.984	4.3788	4.90332
1.98567	4.34303	4.85229
1.98733	4.30012	4.7946
1.989	4.251	4.73356
1.99067	4.1976	4.67587
1.99233	4.14085	4.62055
1.994	4.08697	4.5619
1.99567	4.03404	4.50134
1.99733	3.9773	4.43602
1.999	3.91865	4.36878
2.00067	3.86095	4.2963
2.00233	3.80278	4.22049
2.004	3.73983	4.14085
2.00567	3.66783	4.05931
2.00733	3.59678	3.98493
2.009	3.52764	3.91865
2.01067	3.46518	3.85427
2.01233	3.40271	3.78561
2.014	3.34024	3.7179
2.01567	3.28016	3.65591
2.01733	3.21865	3.5882
2.019	3.16238	3.51572
2.02067	3.10421	3.44276
2.02233	3.04413	3.37315
2.024	2.98214	3.30925
2.02567	2.9254	3.24392
2.02733	2.87867	3.18432
2.029	2.82955	3.12567
2.03067	2.77805	3.07035
2.03233	2.72751	3.01647
2.034	2.68364	2.96497
2.03567	2.64215	2.91824
2.03733	2.59972	2.87151
2.039	2.55728	2.82574
2.04067	2.51627	2.78282
2.04233	2.48194	2.74229
2.044	2.45237	2.70176
2.04567	2.42376	2.66027
2.04733	2.39372	2.61927
2.049	2.37131	2.58493
2.05067	2.35415	2.55966
2.05233	2.33841	2.53487
2.054	2.31695	2.50769
2.05567	2.29263	2.48003
2.05733	2.26879	2.45523
2.059	2.24781	2.42949
2.06067	2.2254	2.4004
2.06233	2.20442	2.37465
2.064	2.18439	2.35415
2.06567	2.16866	2.33555
2.06733	2.15673	2.31791
2.069	2.14434	2.30169
2.07067	2.12765	2.28167
2.07233	2.10667	2.25782
2.074	2.09188	2.23207
2.07567	2.0752	2.21348
2.07733	2.05469	2.19631
2.079	2.03323	2.17628
2.08067	2.01511	2.15054
2.08233	1.99318	2.12717
2.084	1.96218	2.10428
2.08567	1.93548	2.07567
2.08733	1.90735	2.03753
2.089	1.87302	1.99699
2.09067	1.83344	1.96075
2.09233	1.79195	1.92213
2.094	1.75285	1.88255
2.09567	1.71185	1.83821
2.09733	1.66702	1.79672
2.099	1.61362	1.75476
2.10067	1.56212	1.71947
2.10233	1.51682	1.6861
2.104	1.46961	1.65272
2.10567	1.41668	1.62315
2.10733	1.36566	1.60313
2.109	1.32465	1.5955
2.11067	1.28746	1.58978
2.11233	1.24979	1.58739
2.114	1.20974	1.59264
2.11567	1.17493	1.60885
2.11733	1.15013	1.63507
2.119	1.13106	1.66416
2.12067	1.11294	1.69897
2.12233	1.09339	1.74618
2.124	1.07527	1.80578
2.12567	1.05858	1.87492
2.12733	1.04094	1.9455
2.129	1.02425	2.01845
2.13067	1.00613	2.09141
2.13233	0.98896	2.16246
2.134	0.979424	2.22826
2.13567	0.972748	2.2893
2.13733	0.97084	2.34461
2.139	0.965118	2.39515
2.14067	0.963688	2.44379
2.14233	0.967503	2.491
2.144	0.975609	2.53582
2.14567	0.985622	2.56824
2.14733	0.98896	2.5897
2.149	0.996113	2.60639
2.15067	1.00327	2.62165
2.15233	1.01423	2.6288
2.154	1.01948	2.6269
2.15567	1.01662	2.61831
2.15733	1.01519	2.61497
2.159	1.01662	2.60925
2.16067	1.02425	2.59924
2.16233	1.02806	2.58064
2.164	1.03331	2.5568
2.16567	1.04237	2.53725
2.16733	1.05619	2.51627
2.169	1.0705	2.4929
2.17067	1.0829	2.46334
2.17233	1.09482	2.43568
2.174	1.10769	2.41852
2.17567	1.12534	2.40469
2.17733	1.1425	2.38657
2.179	1.15681	2.37226
2.18067	1.1692	2.36368
2.18233	1.18399	2.36177
2.184	1.20878	2.35605
2.18567	1.24073	2.35367
2.18733	1.27935	2.35462
2.189	1.31941	2.35176
2.19067	1.3628	2.35271
2.19233	1.4081	2.35558
2.194	1.45292	2.36082
2.19567	1.49679	2.3675
2.19733	1.5378	2.38276
2.199	1.57881	2.4066
2.20067	1.6222	2.43473
2.20233	1.67036	2.46477
2.204	1.71852	2.49624
2.20567	1.76525	2.52008
2.20733	1.81007	2.54297
2.209	1.85823	2.56777
2.21067	1.91021	2.59352
2.21233	1.96409	2.61736
2.214	2.01082	2.64025
2.21567	2.05374	2.67076
2.21733	2.09665	2.70462
2.219	2.13575	2.73323
2.22067	2.16532	2.7504
2.22233	2.1863	2.76613
2.224	2.20203	2.77996
2.22567	2.21825	2.79045
2.22733	2.23351	2.79665
2.229	2.24304	2.7976
2.23067	2.24781	2.7957
2.23233	2.244	2.79236
2.234	2.24018	2.79093
2.23567	2.23541	2.78616
2.23733	2.22445	2.77138
2.239	2.21014	2.75087
2.24067	2.19297	2.73371
2.24233	2.18058	2.71797
2.244	2.16961	2.69365
2.24567	2.15101	2.66027
2.24733	2.13337	2.62547
2.249	2.1143	2.59924
2.25067	2.09236	2.57301
2.25233	2.06518	2.5425
2.254	2.03466	2.51055
2.25567	2.00796	2.48241
2.25733	1.97554	2.4581
2.259	1.9412	2.42519
2.26067	1.91069	2.38609
2.26233	1.88494	2.34127
2.264	1.85394	2.29836
2.26567	1.81341	2.25878
2.26733	1.77288	2.22301
2.269	1.73855	2.19107
2.27067	1.70851	2.16055
2.27233	1.67799	2.12717
2.274	1.64843	2.08998
2.27567	1.62697	2.04849
2.27733	1.60694	1.99938
2.279	1.58119	1.94931
2.28067	1.5521	1.90163
2.28233	1.52159	1.86586
2.284	1.49536	1.83535
2.28567	1.47104	1.80912
2.28733	1.44672	1.77908
2.289	1.42145	1.74618
2.29067	1.39236	1.71185
2.29233	1.36566	1.6799
2.294	1.33991	1.65033
2.29567	1.31035	1.62029
2.29733	1.28222	1.59693
2.299	1.25933	1.57833
2.30067	1.24454	1.55926
2.30233	1.23549	1.53255
2.304	1.22499	1.50394
2.30567	1.21355	1.47295
2.30733	1.19877	1.44053
2.309	1.18399	1.41096
2.31067	1.17064	1.39427
2.31233	1.15442	1.37949
2.314	1.13773	1.36328
2.31567	1.12152	1.34897
2.31733	1.10865	1.33801
2.319	1.09816	1.33038
2.32067	1.08433	1.31512
2.32233	1.06621	1.29747
2.324	1.04904	1.28031
2.32567	1.04094	1.26648
2.32733	1.04094	1.25694
2.329	1.03903	1.24454
2.33067	1.03521	1.23167
2.33233	1.03331	1.22356
2.334	1.02758	1.22213
2.33567	1.01423	1.22356
2.33733	0.997543	1.21498
2.339	0.984192	1.19448
2.34067	0.969887	1.17445
2.34233	0.957489	1.16062
2.344	0.952721	1.14918
2.34567	0.953197	1.13201
2.34733	0.952721	1.11818
2.349	0.946045	1.11723
2.35067	0.9408	1.11866
2.35233	0.938892	1.11389
2.354	0.935554	1.10102
2.35567	0.926495	1.09148
2.35733	0.916481	1.0848
2.359	0.912189	1.08051
2.36067	0.912666	1.07431
2.36233	0.914097	1.06716
2.364	0.912666	1.06287
2.36567	0.910282	1.05667
2.36733	0.909805	1.0519
2.369	0.910759	1.04618
2.37067	0.906467	1.04475
2.37233	0.8955	1.04094
2.374	0.885963	1.03331
2.37567	0.881672	1.02806
2.37733	0.87738	1.02472
2.379	0.873089	1.01948
2.38067	0.866413	1.0047
2.38233	0.859737	0.991344
2.384	0.853539	0.98896
2.38567	0.84877	0.988483
2.38733	0.850677	0.980854
2.389	0.84877	0.96941
2.39067	0.849247	0.966549
2.39233	0.854969	0.968933
2.394	0.859737	0.964642
2.39567	0.85783	0.959396
2.39733	0.846863	0.96035
2.399	0.835896	0.967026
2.40067	0.826836	0.971317
2.40233	0.82159	0.973701
2.404	0.817299	0.968933
2.40567	0.814438	0.963211
2.40733	0.810623	0.955105
2.409	0.8111	0.947952
2.41067	0.816822	0.941753
2.41233	0.818729	0.932217
2.414	0.818729	0.923634
2.41567	0.816345	0.917435
2.41733	0.818253	0.914574
2.419	0.818253	0.909328
2.42067	0.813007	0.90456
2.42233	0.80967	0.90313
2.424	0.808239	0.906944
2.42567	0.80967	0.907898
2.42733	0.808239	0.905991
2.429	0.80204	0.905037
2.43067	0.791073	0.901222
2.43233	0.781536	0.897408
2.434	0.775337	0.893593
2.43567	0.770092	0.893116
2.43733	0.7658	0.891685
2.439	0.763893	0.88501
2.44067	0.771523	0.880241
2.44233	0.776768	0.876904
2.444	0.779152	0.871181
2.44567	0.779629	0.862598
2.44733	0.78249	0.857353
2.449	0.785351	0.855446
2.45067	0.780582	0.8564
2.45233	0.77343	0.860691
2.454	0.769138	0.865936
2.45567	0.76437	0.86689
2.45733	0.761509	0.865936
2.459	0.758171	0.864983
2.46067	0.760555	0.863075
2.46233	0.761986	0.85783
2.464	0.760078	0.852108
2.46567	0.758648	0.851154
2.46733	0.756264	0.853539
2.469	0.754356	0.8564
2.47067	0.751495	0.849724
2.47233	0.751972	0.843048
2.474	0.75388	0.841141
2.47567	0.756264	0.840664
2.47733	0.757217	0.833988
2.479	0.758171	0.827789
2.48067	0.758171	0.82922
2.48233	0.758171	0.830173
2.484	0.759125	0.829697
2.48567	0.760555	0.832558
2.48733	0.760555	0.838757
2.489	0.758648	0.843048
2.49067	0.756264	0.846386
2.49233	0.756264	0.850201
2.494	0.758171	0.854015
2.49567	0.759602	0.852585
2.49733	0.761986	0.847816
2.499	0.765324	0.84734
2.50067	0.770569	0.850201
2.50233	0.776291	0.858307
2.504	0.781059	0.863552
2.50567	0.788212	0.872612
2.50733	0.79298	0.884056
2.509	0.80204	0.896454
2.51067	0.818253	0.911236
2.51233	0.833511	0.924587
2.514	0.84877	0.935078
2.51567	0.862122	0.943184
2.51733	0.880241	0.955582
2.519	0.896454	0.971794
2.52067	0.908375	0.987053
2.52233	0.92268	1.00613
2.524	0.938416	1.0314
2.52567	0.95892	1.06287
2.52733	0.982285	1.09291
2.529	1.01376	1.12009
2.53067	1.04523	1.14393
2.53233	1.07527	1.17111
2.534	1.10769	1.20735
2.53567	1.14679	1.24693
2.53733	1.194	1.28794
2.539	1.23835	1.33133
2.54067	1.28078	1.38521
2.54233	1.32465	1.44529
2.544	1.37329	1.50061
2.54567	1.42097	1.5521
2.54733	1.46627	1.60551
2.549	1.51205	1.66559
2.55067	1.56116	1.7252
2.55233	1.61457	1.78099
2.554	1.67322	1.8425
2.55567	1.72949	1.91116
2.55733	1.7848	1.98317
2.559	1.8425	2.04945
2.56067	1.90639	2.1143
2.56233	1.96838	2.17819
2.564	2.02131	2.23494
2.56567	2.06852	2.28596
2.56733	2.1143	2.33698
2.569	2.15816	2.39134
2.57067	2.19488	2.44427
2.57233	2.22874	2.491
2.574	2.26307	2.5363
2.57567	2.30026	2.5754
2.57733	2.33316	2.60878
2.579	2.35891	2.63453
2.58067	2.37799	2.65503
2.58233	2.39182	2.66886
2.584	2.40231	2.67839
2.58567	2.40993	2.68793
2.58733	2.41137	2.69079
2.589	2.40898	2.69079
2.59067	2.40183	2.68602
2.59233	2.39229	2.68173
2.594	2.37799	2.6722
2.59567	2.35319	2.65551
2.59733	2.32697	2.63929
2.599	2.30217	2.62308
2.60067	2.27976	2.60258
2.60233	2.25496	2.57063
2.604	2.22969	2.5363
2.60567	2.2049	2.50149
2.60733	2.17342	2.46191
2.609	2.13957	2.4147
2.61067	2.10428	2.36511
2.61233	2.069	2.3222
2.614	2.02894	2.28548
2.61567	1.98603	2.25019
2.61733	1.94693	2.21872
2.619	1.90592	2.18725
2.62067	1.86729	2.15006
2.62233	1.82676	2.10667
2.624	1.78337	2.05708
2.62567	1.74236	2.00987
2.62733	1.7004	1.96218
2.629	1.6613	1.91402
2.63067	1.61791	1.87016
2.63233	1.57356	1.82581
2.634	1.53589	1.78671
2.63567	1.50537	1.74284
2.63733	1.47867	1.69468
2.639	1.44863	1.64175
2.64067	1.41525	1.59693
2.64233	1.38521	1.56307
2.644	1.35469	1.5254
2.64567	1.32132	1.48439
2.64733	1.28603	1.44434
2.649	1.24693	1.40953
2.65067	1.21069	1.3752
2.65233	1.1797	1.33944
2.654	1.15681	1.30463
2.65567	1.13297	1.27554
2.65733	1.11008	1.2455
2.659	1.0972	1.21832
2.66067	1.08719	1.194
2.66233	1.07193	1.16968
2.664	1.04713	1.14441
2.66567	1.02472	1.12247
2.66733	1.00279	1.10817
2.669	0.982761	1.09339
2.67067	0.966549	1.07145
2.67233	0.950336	1.04904
2.674	0.933647	1.03235
2.67567	0.917912	1.01852
2.67733	0.906944	1.0047
2.679	0.896454	0.991821
2.68067	0.882626	0.981331
2.68233	0.868797	0.969887
2.684	0.862598	0.96035
2.68567	0.859261	0.953674
2.68733	0.855446	0.944138
2.689	0.846386	0.933647
2.69067	0.835419	0.923634
2.69233	0.830173	0.916481
2.694	0.828743	0.910759
2.69567	0.824928	0.900269
2.69733	0.817776	0.888348
2.699	0.811577	0.87738
2.70067	0.813484	0.871658
2.70233	0.818253	0.867367
2.704	0.820637	0.861645
2.70567	0.819206	0.854969
2.70733	0.819206	0.854015
2.709	0.819206	0.857353
2.71067	0.816822	0.858784
2.71233	0.809193	0.855446
2.714	0.795841	0.846863
2.71567	0.78249	0.840187
2.71733	0.771046	0.834942
2.719	0.76437	0.828743
2.72067	0.756741	0.82159
2.72233	0.750065	0.816345
2.724	0.740528	0.812531
2.72567	0.730515	0.8111
2.72733	0.727177	0.807285
2.729	0.723362	0.804424
2.73067	0.718594	0.803471
2.73233	0.706196	0.801563
2.734	0.696659	0.80204
2.73567	0.692368	0.802994
2.73733	0.681877	0.808716
2.739	0.669003	0.813961
2.74067	0.655174	0.82016
2.74233	0.650883	0.829697
2.744	0.652313	0.840187
2.74567	0.652313	0.849247
2.74733	0.650406	0.853539
2.749	0.648022	0.859261
2.75067	0.649452	0.870228
2.75233	0.647545	0.884056
2.754	0.645161	0.895977
2.75567	0.640392	0.905037
2.75733	0.634193	0.919819
2.759	0.627518	0.939369
2.76067	0.623703	0.959396
2.76233	0.622749	0.975132
2.764	0.617504	0.991344
2.76567	0.612736	1.01089
2.76733	0.611782	1.03092
2.769	0.61655	1.05238
2.77067	0.621796	1.07288
2.77233	0.618935	1.09339
2.774	0.613213	1.11914
2.77567	0.610352	1.15061
2.77733	0.608921	1.18303
2.779	0.605583	1.21212
2.78067	0.593662	1.23739
2.78233	0.586987	1.26266
2.784	0.585556	1.28651
2.78567	0.584126	1.30463
2.78733	0.579357	1.31512
2.789	0.576019	1.32465
2.79067	0.572681	1.3423
2.79233	0.567913	1.36375
2.794	0.562668	1.3814
2.79567	0.561237	1.39999
2.79733	0.562668	1.41716
2.799	0.561237	1.43194
2.80067	0.560284	1.43766
2.80233	0.561237	1.44482
2.804	0.566483	1.44815
2.80567	0.56839	1.44768
2.80733	0.566959	1.44625
2.809	0.563622	1.44815
2.81067	0.563622	1.45006
2.81233	0.565052	1.44339
2.814	0.562191	1.43862
2.81567	0.558853	1.43433
2.81733	0.558853	1.43051
2.819	0.563145	1.42145
2.82067	0.563145	1.40619
2.82233	0.561237	1.39093
2.824	0.555992	1.37615
2.82567	0.552177	1.36471
2.82733	0.547886	1.35279
2.829	0.542164	1.33896
2.83067	0.538826	1.32608
2.83233	0.535488	1.31464
2.834	0.536919	1.30463
2.83567	0.536919	1.29414
2.83733	0.534534	1.27888
2.839	0.532627	1.25885
2.84067	0.530243	1.23739
2.84233	0.525951	1.21832
2.844	0.522614	1.19925
2.84567	0.520706	1.17826
2.84733	0.519752	1.15538
2.849	0.514984	1.13535
2.85067	0.5126	1.12104
2.85233	0.514984	1.10626
2.854	0.515938	1.08576
2.85567	0.510693	1.05858
2.85733	0.505447	1.03569
2.859	0.506401	1.01852
2.86067	0.510216	1.00279
2.86233	0.513077	0.984669
2.864	0.513554	0.970364
2.86567	0.520229	0.959873
2.86733	0.523567	0.950813
2.869	0.525475	0.936031
2.87067	0.523567	0.917435
2.87233	0.522614	0.898838
2.874	0.522137	0.881195
2.87567	0.520229	0.86689
2.87733	0.520706	0.852108
2.879	0.519276	0.837803
2.88067	0.517368	0.824451
2.88233	0.515461	0.813484
2.884	0.517368	0.802517
2.88567	0.518799	0.792503
2.88733	0.520229	0.777721
2.889	0.524044	0.761986
2.89067	0.524998	0.745296
2.89233	0.521183	0.735283
2.894	0.514984	0.729084
2.89567	0.510693	0.721455
2.89733	0.508785	0.715733
2.899	0.503063	0.712872
2.90067	0.499249	0.711441
2.90233	0.501633	0.705242
2.904	0.504971	0.695229
2.90567	0.507832	0.685692
2.90733	0.505924	0.67997
2.909	0.504971	0.679016
2.91067	0.504494	0.679493
2.91233	0.50354	0.675678
2.914	0.50211	0.669003
2.91567	0.497341	0.660419
2.91733	0.49448	0.655651
2.919	0.497818	0.649452
2.92067	0.505447	0.638962
2.92233	0.512123	0.628948
2.924	0.512123	0.624657
2.92567	0.510693	0.627041
2.92733	0.513554	0.62561
2.929	0.51403	0.621796
2.93067	0.509262	0.620842
2.93233	0.503063	0.622272
2.934	0.505447	0.624657
2.93567	0.513077	0.622272
2.93733	0.51403	0.61655
2.939	0.509739	0.613213
2.94067	0.505924	0.608444
2.94233	0.502586	0.605106
2.944	0.495911	0.600815
2.94567	0.493526	0.596523
2.94733	0.489235	0.594616
2.949	0.48542	0.58794
2.95067	0.481129	0.586987
2.95233	0.483036	0.586987
2.954	0.491619	0.588417
2.95567	0.497341	0.582695
2.95733	0.498295	0.576496
2.959	0.494957	0.578403
2.96067	0.496864	0.578403
2.96233	0.497341	0.570774
2.964	0.491619	0.561237
2.96567	0.483036	0.556946
2.96733	0.478745	0.556946
2.969	0.48399	0.551701
2.97067	0.488758	0.545502
2.97233	0.486374	0.538349
2.974	0.481129	0.535011
2.97567	0.47636	0.535011
2.97733	0.478745	0.533104
2.979	0.480652	0.53215
2.98067	0.477791	0.533104
2.98233	0.473022	0.538349
2.984	0.474453	0.540257
2.98567	0.481606	0.537872
2.98733	0.48542	0.532627
2.989	0.486851	0.525475
2.99067	0.485897	0.517368
2.99233	0.486851	0.513077
2.994	0.48399	0.5126
2.99567	0.477791	0.5126
2.99733	0.470161	0.512123
2.999	0.461578	0.514984
3.00067	0.458241	0.519276
3.00233	0.464916	0.517368
3.004	0.476837	0.513077
3.00567	0.483036	0.515461
3.00733	0.48399	0.523567
3.009	0.486374	0.531673
3.01067	0.492573	0.537872
3.01233	0.492573	0.544548
3.014	0.486374	0.55027
3.01567	0.478745	0.551701
3.01733	0.481129	0.547409
3.019	0.491142	0.541687
3.02067	0.496387	0.535011
3.02233	0.497818	0.53072
3.024	0.496864	0.528336
3.02567	0.500202	0.527382
3.02733	0.501156	0.53215
3.029	0.496387	0.542164
3.03067	0.493526	0.55027
3.03233	0.492573	0.552654
3.034	0.497818	0.556469
3.03567	0.507355	0.564098
3.03733	0.519276	0.570774
3.039	0.531197	0.571251
3.04067	0.540733	0.575066
3.04233	0.549793	0.586987
3.044	0.561714	0.597
3.04567	0.568867	0.602245
3.04733	0.567913	0.608921
3.049	0.565052	0.615597
3.05067	0.564098	0.623703
3.05233	0.566959	0.628948
3.054	0.566483	0.63324
3.05567	0.571251	0.635147
3.05733	0.57745	0.636101
3.059	0.586033	0.641346
3.06067	0.598431	0.647068
3.06233	0.608921	0.657082
3.064	0.616074	0.665665
3.06567	0.617981	0.676155
3.06733	0.628948	0.686169
3.069	0.642776	0.695705
3.07067	0.651836	0.703812
3.07233	0.657558	0.70858
3.074	0.663757	0.715733
3.07567	0.668049	0.721455
3.07733	0.671387	0.72813
3.079	0.673294	0.736237
3.08067	0.675678	0.741482
3.08233	0.676632	0.746727
3.084	0.677586	0.752926
3.08567	0.687599	0.763893
3.08733	0.698566	0.769615
3.089	0.706673	0.767231
3.09067	0.70715	0.769138
3.09233	0.710487	0.771046
3.094	0.717163	0.771046
3.09567	0.721455	0.769138
3.09733	0.720501	0.771999
3.099	0.715733	0.779152
3.10067	0.718594	0.782967
3.10233	0.723362	0.786304
3.104	0.726223	0.788689
3.10567	0.721455	0.786304
3.10733	0.714779	0.779152
3.109	0.710964	0.774384
3.11067	0.706196	0.775337
3.11233	0.701427	0.77343
3.114	0.698566	0.769615
3.11567	0.695705	0.764847
3.11733	0.693798	0.7658
3.119	0.692368	0.767231
3.12067	0.694752	0.761509
3.12233	0.693321	0.752449
3.124	0.687599	0.744343
3.12567	0.684738	0.744343
3.12733	0.684261	0.746727
3.129	0.682831	0.743866
3.13067	0.67091	0.738621
3.13233	0.655174	0.736237
3.134	0.644684	0.73576
3.13567	0.636578	0.735283
3.13733	0.627041	0.727177
3.139	0.617981	0.716209
3.14067	0.617504	0.705719
3.14233	0.624657	0.699043
3.144	0.627995	0.695705
3.14567	0.627995	0.69046
3.14733	0.623703	0.681877
3.149	0.618458	0.673294
3.15067	0.611782	0.667095
3.15233	0.605106	0.665188
3.154	0.599384	0.662327
3.15567	0.590324	0.655651
3.15733	0.582695	0.650883
3.159	0.576496	0.649929
3.16067	0.571251	0.651836
3.16233	0.564098	0.644207
3.164	0.561237	0.63324
3.16567	0.561714	0.62418
3.16733	0.562668	0.620365
3.169	0.562191	0.621319
3.17067	0.557899	0.61655
3.17233	0.552177	0.610828
3.174	0.541687	0.605583
3.17567	0.534534	0.600815
3.17733	0.528812	0.595093
3.179	0.524044	0.586033
3.18067	0.515461	0.576019
3.18233	0.508785	0.569344
3.184	0.504971	0.567436
3.18567	0.502586	0.566959
3.18733	0.50211	0.561237
3.189	0.500679	0.54884
3.19067	0.499249	0.542164
3.19233	0.496864	0.53978
3.194	0.49305	0.533581
3.19567	0.486851	0.524521
3.19733	0.47493	0.518799
3.199	0.465393	0.518322
3.20067	0.463486	0.521183
3.20233	0.464916	0.520229
3.204	0.4673	0.520706
3.20567	0.468254	0.519752
3.20733	0.469685	0.519752
3.209	0.469208	0.52166
3.21067	0.462532	0.519276
3.21233	0.457764	0.517368
3.214	0.453949	0.511646
3.21567	0.451088	0.507832
3.21733	0.449657	0.504017
3.219	0.452995	0.502586
3.22067	0.459671	0.499725
3.22233	0.458241	0.49305
3.224	0.450134	0.489712
3.22567	0.444412	0.491142
3.22733	0.443459	0.494957
3.229	0.440121	0.49305
3.23067	0.434399	0.490665
3.23233	0.430107	0.492573
3.234	0.434875	0.494003
3.23567	0.43869	0.49448
3.23733	0.441551	0.491619
3.239	0.440598	0.485897
3.24067	0.439167	0.483513
3.24233	0.436783	0.486851
3.244	0.433445	0.494003
3.24567	0.433445	0.49448
3.24733	0.434875	0.494003
3.249	0.437737	0.494003
3.25067	0.440121	0.496387
3.25233	0.443459	0.498772
3.254	0.441551	0.499725
3.25567	0.435829	0.497818
3.25733	0.430584	0.495911
3.259	0.427723	0.499249
3.26067	0.431538	0.502586
3.26233	0.439644	0.501633
3.264	0.447273	0.493526
3.26567	0.449181	0.490665
3.26733	0.448704	0.490189
3.269	0.449181	0.486851
3.27067	0.44632	0.480175
3.27233	0.438213	0.473022
3.274	0.430584	0.470638
3.27567	0.427246	0.470638
3.27733	0.422001	0.475883
3.279	0.415325	0.483513
3.28067	0.411987	0.489712
3.28233	0.411987	0.490665
3.284	0.412464	0.492573
3.28567	0.413895	0.496387
3.28733	0.418186	0.493526
3.289	0.42057	0.485897
3.29067	0.418186	0.482082
3.29233	0.414371	0.485897
3.294	0.416279	0.492573
3.29567	0.41914	0.495911
3.29733	0.422955	0.496864
3.299	0.422001	0.495911
3.30067	0.425339	0.499725
3.30233	0.432014	0.506401
3.304	0.43726	0.508785
3.30567	0.439644	0.508785
3.30733	0.437737	0.506878
3.309	0.439644	0.506401
3.31067	0.443459	0.50354
3.31233	0.443935	0.496864
3.314	0.43869	0.489235
3.31567	0.432491	0.486374
3.31733	0.428677	0.492573
3.319	0.425339	0.502586
3.32067	0.422001	0.506878
3.32233	0.417709	0.506878
3.324	0.412464	0.505447
3.32567	0.409126	0.501633
3.32733	0.411987	0.497818
3.329	0.419617	0.495434
3.33067	0.421047	0.493526
[truncated: 4,008 more rows]

## Sheet: ED Fig. 8b
Time (min):	(-) Acb2	(+) Acb2	(+) Acb2 + Proteinase K
0.0005	0.205517	0.181675	0.158787
0.00216667	0.198841	0.182629	0.157833
0.00383333	0.195503	0.193119	0.164986
0.0055	0.194073	0.207424	0.172615
0.00716667	0.194073	0.213146	0.17786
0.00883333	0.194073	0.215054	0.179291
0.0105	0.19455	0.217915	0.185013
0.0121667	0.191212	0.221252	0.185013
0.0138333	0.18549	0.22316	0.179291
0.0155	0.186443	0.222683	0.173092
0.0171667	0.188351	0.222683	0.1688
0.0188333	0.189304	0.224113	0.163555
0.0205	0.190735	0.226498	0.160694
0.0221667	0.198841	0.226021	0.160694
0.0238333	0.208855	0.220776	0.161648
0.0255	0.213146	0.2141	0.161648
0.0271667	0.213146	0.210285	0.161648
0.0288333	0.209808	0.205994	0.166416
0.0305	0.207901	0.203133	0.171661
0.0321667	0.209332	0.201702	0.174999
0.0338333	0.209332	0.206947	0.175953
0.0355	0.201702	0.2141	0.174999
0.0371667	0.196934	0.21553	0.174522
0.0388333	0.196934	0.218868	0.17643
0.0405	0.199318	0.219822	0.176907
0.0421667	0.195503	0.220299	0.174046
0.0438333	0.189781	0.216961	0.168324
0.0455	0.192165	0.216484	0.170708
0.0471667	0.201225	0.22459	0.174999
0.0488333	0.205517	0.23222	0.177383
0.0505	0.202656	0.236034	0.17786
0.0521667	0.201225	0.235558	0.182629
0.0538333	0.204086	0.236988	0.188351
0.0555	0.204086	0.242233	0.188828
0.0571667	0.197887	0.243664	0.187874
0.0588333	0.194073	0.24128	0.185013
0.0605	0.194073	0.239372	0.179768
0.0621667	0.193596	0.239849	0.173569
0.0638333	0.191212	0.24128	0.172138
0.0655	0.188351	0.236988	0.171185
0.0671667	0.188351	0.231743	0.167847
0.0688333	0.185966	0.227451	0.163555
0.0705	0.184059	0.224113	0.164032
0.0721667	0.183105	0.221252	0.168324
0.0738333	0.187874	0.218868	0.169754
0.0755	0.192165	0.214577	0.172615
0.0771667	0.193119	0.208378	0.177383
0.0788333	0.194073	0.204563	0.183582
0.0805	0.197887	0.20504	0.192165
0.0821667	0.202656	0.210762	0.197411
0.0838333	0.202656	0.213623	0.200748
0.0855	0.200748	0.211239	0.196934
0.0871667	0.199318	0.210762	0.19598
0.0888333	0.197411	0.213146	0.19598
0.0905	0.196457	0.213146	0.190735
0.0921667	0.19455	0.210285	0.183105
0.0938333	0.192642	0.209808	0.176907
0.0955	0.191212	0.215054	0.174999
0.0971667	0.189304	0.22459	0.172615
0.0988333	0.191689	0.231266	0.165462
0.1005	0.196934	0.234604	0.15974
0.102167	0.201702	0.23365	0.159264
0.103833	0.203133	0.229836	0.159264
0.1055	0.20504	0.224113	0.159264
0.107167	0.209808	0.216007	0.157833
0.108833	0.210285	0.206947	0.160694
0.1105	0.207424	0.200272	0.164032
0.112167	0.203609	0.200272	0.164032
0.113833	0.204086	0.206947	0.1688
0.1155	0.203609	0.215054	0.175953
0.117167	0.200748	0.222683	0.183105
0.118833	0.195503	0.230789	0.184059
0.1205	0.189304	0.237942	0.185013
0.122167	0.184536	0.235081	0.188828
0.123833	0.181198	0.227928	0.189781
0.1255	0.183582	0.221729	0.187874
0.127167	0.185966	0.213146	0.183105
0.128833	0.187874	0.204086	0.184059
0.1305	0.190258	0.199795	0.185013
0.132167	0.195026	0.201702	0.183105
0.133833	0.199318	0.205994	0.17643
0.1355	0.204563	0.208378	0.170708
0.137167	0.207901	0.214577	0.170231
0.138833	0.208855	0.220776	0.170231
0.1405	0.206947	0.223637	0.16737
0.142167	0.202656	0.220776	0.164509
0.143833	0.200272	0.217438	0.160217
0.1455	0.192642	0.2141	0.157833
0.147167	0.189781	0.210285	0.155926
0.148833	0.192642	0.207424	0.152588
0.1505	0.197411	0.208378	0.151157
0.152167	0.200272	0.211239	0.150681
0.153833	0.196457	0.211239	0.157356
0.1555	0.195026	0.210285	0.164986
0.157167	0.19455	0.2141	0.167847
0.158833	0.199318	0.218868	0.171185
0.1605	0.204086	0.218868	0.172615
0.162167	0.20647	0.217915	0.174999
0.163833	0.207424	0.218868	0.17643
0.1655	0.208855	0.220776	0.178814
0.167167	0.207901	0.221252	0.180721
0.168833	0.196934	0.217915	0.181198
0.1705	0.185966	0.216007	0.187874
0.172167	0.181198	0.217915	0.19455
0.173833	0.181675	0.22316	0.199795
0.1755	0.179291	0.225067	0.199795
0.177167	0.178814	0.223637	0.199318
0.178833	0.185966	0.222683	0.198841
0.1805	0.195026	0.222206	0.196457
0.182167	0.204563	0.220299	0.193119
0.183833	0.210762	0.21553	0.186443
0.1855	0.214577	0.214577	0.180721
0.187167	0.2141	0.215054	0.181675
0.188833	0.211239	0.221729	0.185013
0.1905	0.209808	0.226498	0.185966
0.192167	0.20647	0.228882	0.183105
0.193833	0.202656	0.226974	0.179291
0.1955	0.19598	0.227451	0.180244
0.197167	0.192642	0.228882	0.181198
0.198833	0.195503	0.22459	0.182629
0.2005	0.199318	0.220299	0.182152
0.202167	0.199318	0.21553	0.182152
0.203833	0.195026	0.211716	0.182152
0.2055	0.196934	0.208378	0.179768
0.207167	0.198841	0.211716	0.172138
0.208833	0.193119	0.217915	0.163078
0.2105	0.182629	0.223637	0.159264
0.212167	0.173569	0.231266	0.160694
0.213833	0.174522	0.240326	0.167847
0.2155	0.179768	0.247478	0.173569
0.217167	0.184059	0.244141	0.17643
0.218833	0.190735	0.23222	0.172138
0.2205	0.195503	0.218391	0.164986
0.222167	0.202656	0.2141	0.159264
0.223833	0.20647	0.215054	0.155449
0.2255	0.206947	0.214577	0.153065
0.227167	0.205994	0.209808	0.155449
0.228833	0.205994	0.210285	0.166893
0.2305	0.207424	0.217915	0.179768
0.232167	0.213146	0.225544	0.189781
0.233833	0.213146	0.228882	0.189781
0.2355	0.209808	0.230789	0.185013
0.237167	0.20647	0.236988	0.185013
0.238833	0.201702	0.244141	0.185013
0.2405	0.200748	0.250816	0.184059
0.242167	0.199318	0.25034	0.181675
0.243833	0.198841	0.246525	0.182629
0.2455	0.197411	0.241756	0.187874
0.247167	0.196934	0.239372	0.193119
0.248833	0.200272	0.239372	0.195026
0.2505	0.201225	0.238895	0.197411
0.252167	0.198841	0.234127	0.199318
0.253833	0.200272	0.228405	0.20504
0.2555	0.20504	0.228882	0.209332
0.257167	0.212669	0.233173	0.209808
0.258833	0.214577	0.234127	0.20504
0.2605	0.212669	0.228882	0.198364
0.262167	0.209332	0.22459	0.19598
0.263833	0.20647	0.224113	0.190258
0.2655	0.20504	0.221252	0.185966
0.267167	0.204563	0.21553	0.183582
0.268833	0.201702	0.209332	0.183105
0.2705	0.200272	0.20647	0.183105
0.272167	0.203133	0.207901	0.184536
0.273833	0.207901	0.209808	0.187397
0.2755	0.213146	0.211239	0.183105
0.277167	0.216961	0.209332	0.179768
0.278833	0.219345	0.207424	0.181675
0.2805	0.219345	0.208855	0.18692
0.282167	0.216961	0.217438	0.187397
0.283833	0.211239	0.226021	0.185013
0.2855	0.201702	0.23222	0.186443
0.287167	0.188828	0.238895	0.188351
0.288833	0.182629	0.244141	0.188828
0.2905	0.184059	0.245094	0.190258
0.292167	0.187874	0.240803	0.192642
0.293833	0.187874	0.238895	0.194073
0.2955	0.18549	0.236511	0.199318
0.297167	0.190258	0.230789	0.208378
0.298833	0.197411	0.226498	0.216007
0.3005	0.202179	0.222206	0.213623
0.302167	0.199795	0.216007	0.205994
0.303833	0.199318	0.206947	0.198841
0.3055	0.201225	0.20504	0.194073
0.307167	0.200748	0.209808	0.185013
0.308833	0.200272	0.214577	0.172138
0.3105	0.199795	0.217438	0.167847
0.312167	0.201225	0.220299	0.173569
0.313833	0.205517	0.230312	0.183582
0.3155	0.213146	0.236511	0.186443
0.317167	0.222683	0.238895	0.185966
0.318833	0.22459	0.238895	0.187874
0.3205	0.220299	0.240803	0.191689
0.322167	0.21553	0.24271	0.19455
0.323833	0.217438	0.238419	0.195503
0.3255	0.219345	0.233173	0.196457
0.327167	0.217915	0.229836	0.198364
0.328833	0.217915	0.230789	0.201702
0.3305	0.221729	0.231743	0.204563
0.332167	0.228405	0.233173	0.205994
0.333833	0.222683	0.236034	0.20647
0.3355	0.212193	0.238419	0.203133
0.337167	0.200748	0.236988	0.200748
0.338833	0.195503	0.234604	0.200748
0.3405	0.19455	0.236034	0.198364
0.342167	0.192642	0.240326	0.195026
0.343833	0.196457	0.240803	0.193119
0.3455	0.203133	0.237942	0.197887
0.347167	0.214577	0.235081	0.200272
0.348833	0.22316	0.235081	0.197887
0.3505	0.226498	0.235558	0.191212
0.352167	0.230312	0.235081	0.186443
0.353833	0.234127	0.235558	0.183582
0.3555	0.233173	0.24128	0.18549
0.357167	0.228405	0.249386	0.187874
0.358833	0.220776	0.252724	0.190735
0.3605	0.211239	0.247955	0.193119
0.362167	0.200272	0.246525	0.19598
0.363833	0.191689	0.243187	0.198364
0.3655	0.193119	0.240326	0.197411
0.367167	0.196934	0.235558	0.196934
0.368833	0.195503	0.236511	0.195026
0.3705	0.19455	0.236988	0.196457
0.372167	0.198841	0.237465	0.19598
0.373833	0.20504	0.242233	0.192642
0.3755	0.199795	0.244141	0.188828
0.377167	0.190735	0.242233	0.184059
0.378833	0.193596	0.237942	0.184536
0.3805	0.204086	0.24271	0.189781
0.382167	0.213146	0.243187	0.193596
0.383833	0.216007	0.240803	0.193596
0.3855	0.218391	0.236988	0.192642
0.387167	0.219822	0.240803	0.198364
0.388833	0.216484	0.247478	0.201702
0.3905	0.209332	0.252724	0.19455
0.392167	0.198841	0.250816	0.187397
0.393833	0.189304	0.242233	0.185966
0.3955	0.18692	0.235558	0.189304
0.397167	0.195503	0.231743	0.188828
0.398833	0.205994	0.22459	0.186443
0.4005	0.2141	0.213623	0.187397
0.402167	0.220776	0.208855	0.189781
0.403833	0.227451	0.213623	0.192165
0.4055	0.235081	0.222683	0.19455
0.407167	0.240326	0.228882	0.193596
0.408833	0.242233	0.234604	0.190735
0.4105	0.238419	0.236988	0.187874
0.412167	0.235081	0.237942	0.189781
0.413833	0.232697	0.236511	0.19455
0.4155	0.226021	0.232697	0.194073
0.417167	0.213623	0.227928	0.191689
0.418833	0.20647	0.218391	0.191212
0.4205	0.208378	0.210762	0.195026
0.422167	0.209808	0.207901	0.199795
0.423833	0.210762	0.209808	0.197887
0.4255	0.211716	0.208378	0.192165
0.427167	0.213623	0.20504	0.189781
0.428833	0.212193	0.207901	0.191212
0.4305	0.209808	0.213623	0.192642
0.432167	0.211239	0.220776	0.190258
0.433833	0.212669	0.226021	0.187397
0.4355	0.209332	0.228882	0.189304
0.437167	0.20504	0.230312	0.195503
0.438833	0.205517	0.229359	0.199795
0.4405	0.20647	0.228405	0.199795
0.442167	0.200748	0.220776	0.196457
0.443833	0.194073	0.208378	0.195503
0.4455	0.197411	0.203133	0.19455
0.447167	0.208378	0.205994	0.192642
0.448833	0.214577	0.209808	0.188351
0.4505	0.216961	0.209808	0.187874
0.452167	0.220776	0.211239	0.188351
0.453833	0.225544	0.217438	0.192165
0.4555	0.228405	0.224113	0.195026
0.457167	0.227451	0.226974	0.19598
0.458833	0.226021	0.229836	0.196457
0.4605	0.221729	0.232697	0.191689
0.462167	0.217438	0.238419	0.191212
0.463833	0.217438	0.245571	0.191689
0.4655	0.220299	0.249863	0.192165
0.467167	0.22316	0.248909	0.187397
0.468833	0.221252	0.247478	0.18549
0.4705	0.22316	0.247478	0.18692
0.472167	0.23222	0.247002	0.185966
0.473833	0.240326	0.239849	0.184536
0.4755	0.236034	0.227451	0.181675
0.477167	0.225544	0.218868	0.181675
0.478833	0.219822	0.2141	0.185013
0.4805	0.222206	0.21553	0.189304
0.482167	0.225067	0.216484	0.196457
0.483833	0.219822	0.217438	0.196457
0.4855	0.217438	0.222206	0.193119
0.487167	0.218391	0.228405	0.191212
0.488833	0.221729	0.236034	0.191212
0.4905	0.219345	0.243187	0.189304
0.492167	0.211239	0.247002	0.181675
0.493833	0.207901	0.252247	0.179768
0.4955	0.210285	0.257492	0.185966
0.497167	0.21553	0.259399	0.193119
0.498833	0.216961	0.256538	0.196934
0.5005	0.216007	0.250816	0.195026
0.502167	0.210762	0.243187	0.193119
0.503833	0.208378	0.23222	0.190735
0.5055	0.209808	0.223637	0.187397
0.507167	0.213623	0.220776	0.181675
0.508833	0.214577	0.218868	0.173569
0.5105	0.211239	0.214577	0.1688
0.512167	0.212669	0.217915	0.164986
0.513833	0.216484	0.22459	0.164032
0.5155	0.218868	0.229359	0.16737
0.517167	0.2141	0.229836	0.169277
0.518833	0.209808	0.229359	0.168324
0.5205	0.212669	0.228882	0.169277
0.522167	0.218868	0.227451	0.174522
0.523833	0.222683	0.227928	0.180721
0.5255	0.222683	0.227451	0.181675
0.527167	0.219822	0.226021	0.186443
0.528833	0.216007	0.225067	0.193596
0.5305	0.216007	0.225067	0.204086
0.532167	0.215054	0.222683	0.213623
0.533833	0.209332	0.220776	0.214577
0.5355	0.202179	0.221729	0.209332
0.537167	0.199795	0.22316	0.200272
0.538833	0.207424	0.223637	0.195026
0.5405	0.213146	0.228405	0.187397
0.542167	0.218868	0.236034	0.178814
0.543833	0.226021	0.236511	0.170708
0.5455	0.236988	0.23365	0.169277
0.547167	0.247955	0.23222	0.171185
0.548833	0.249386	0.234127	0.173569
0.5505	0.245571	0.226974	0.173569
0.552167	0.237942	0.217438	0.172615
0.553833	0.228882	0.214577	0.179768
0.5555	0.218868	0.222683	0.189304
0.557167	0.207901	0.229836	0.19598
0.558833	0.199795	0.236988	0.195026
0.5605	0.192642	0.245094	0.193119
0.562167	0.192165	0.248432	0.192642
0.563833	0.193596	0.25177	0.191212
0.5655	0.193119	0.251293	0.187397
0.567167	0.192642	0.247002	0.185966
0.568833	0.194073	0.235558	0.184059
0.5705	0.19598	0.226498	0.183105
0.572167	0.195026	0.227451	0.180244
0.573833	0.197411	0.229359	0.173569
0.5755	0.201702	0.225067	0.171185
0.577167	0.20504	0.220776	0.171185
0.578833	0.202179	0.221729	0.179768
0.5805	0.203133	0.227928	0.18692
0.582167	0.201225	0.231266	0.191212
0.583833	0.199318	0.23222	0.192642
0.5855	0.198364	0.230789	0.193119
0.587167	0.199795	0.230312	0.192642
0.588833	0.208855	0.231266	0.189304
0.5905	0.212669	0.233173	0.192642
0.592167	0.2141	0.23222	0.19598
0.593833	0.211716	0.230789	0.200748
0.5955	0.210285	0.231266	0.202656
0.597167	0.211716	0.236511	0.203133
0.598833	0.213623	0.243664	0.199318
0.6005	0.21553	0.247955	0.18692
0.602167	0.2141	0.246525	0.176907
0.603833	0.212193	0.245571	0.173569
0.6055	0.215054	0.248909	0.173092
0.607167	0.216961	0.249386	0.171661
0.608833	0.213623	0.241756	0.166893
0.6105	0.210285	0.233173	0.164032
0.612167	0.209808	0.229359	0.164986
0.613833	0.211716	0.229836	0.162601
0.6155	0.209332	0.227451	0.157356
0.617167	0.204086	0.220299	0.150681
0.618833	0.202179	0.219822	0.147343
0.6205	0.206947	0.222683	0.150204
0.622167	0.2141	0.226498	0.155449
0.623833	0.218868	0.221729	0.160217
0.6255	0.218391	0.216961	0.15974
0.627167	0.21553	0.217438	0.161648
0.628833	0.216007	0.219345	0.169754
0.6305	0.21553	0.220299	0.178337
0.632167	0.211239	0.220776	0.178337
0.633833	0.204563	0.223637	0.180244
0.6355	0.200748	0.222683	0.187874
0.637167	0.197411	0.222206	0.193119
0.638833	0.192165	0.216484	0.188828
0.6405	0.187397	0.2141	0.182152
0.642167	0.188828	0.210762	0.179768
0.643833	0.193596	0.210762	0.178337
0.6455	0.196457	0.21553	0.174046
0.647167	0.202656	0.225067	0.173092
0.648833	0.205994	0.231743	0.175953
0.6505	0.208378	0.228882	0.177383
0.652167	0.205994	0.227928	0.174999
0.653833	0.207424	0.227451	0.172615
0.6555	0.209808	0.229359	0.174522
0.657167	0.211716	0.226974	0.174046
0.658833	0.214577	0.225544	0.171185
0.6605	0.211239	0.22316	0.16737
0.662167	0.210762	0.217915	0.170708
0.663833	0.207424	0.216484	0.174046
0.6655	0.206947	0.21553	0.176907
0.667167	0.205517	0.212193	0.17786
0.668833	0.203133	0.207901	0.185013
0.6705	0.204086	0.207901	0.194073
0.672167	0.20647	0.213623	0.199795
0.673833	0.209332	0.218868	0.199318
0.6755	0.211239	0.219822	0.196934
0.677167	0.208378	0.221252	0.195026
0.678833	0.20647	0.225067	0.191212
0.6805	0.20647	0.228882	0.191689
0.682167	0.209808	0.229359	0.187397
0.683833	0.209332	0.224113	0.179768
0.6855	0.207901	0.221252	0.169277
0.687167	0.209332	0.22316	0.160694
0.688833	0.215054	0.227928	0.159264
0.6905	0.216961	0.236511	0.156403
0.692167	0.2141	0.246525	0.157833
0.693833	0.211239	0.252247	0.164986
0.6955	0.211239	0.252724	0.178337
0.697167	0.216961	0.252247	0.188351
0.698833	0.222206	0.25034	0.189781
0.7005	0.22316	0.245571	0.188351
0.702167	0.219822	0.239849	0.18692
0.703833	0.221729	0.239849	0.184536
0.7055	0.227928	0.244617	0.17786
0.707167	0.228882	0.246525	0.173092
0.708833	0.219822	0.246525	0.168324
0.7105	0.211716	0.24128	0.16737
0.712167	0.212669	0.233173	0.169277
0.713833	0.216961	0.228405	0.173092
0.7155	0.216007	0.226021	0.174999
0.717167	0.211716	0.224113	0.175953
0.718833	0.211716	0.217438	0.179291
0.7205	0.216961	0.211716	0.183105
0.722167	0.216961	0.208855	0.184536
0.723833	0.213623	0.209332	0.183105
0.7255	0.208378	0.209808	0.178814
0.727167	0.208855	0.211239	0.174046
0.728833	0.211239	0.21553	0.168324
0.7305	0.213623	0.226498	0.161648
0.732167	0.219822	0.235558	0.155926
0.733833	0.22316	0.236988	0.150204
0.7355	0.226498	0.230789	0.152588
0.737167	0.22459	0.226021	0.155449
0.738833	0.220776	0.226974	0.158787
0.7405	0.2141	0.230312	0.157833
0.742167	0.20504	0.234604	0.156879
0.743833	0.19598	0.235081	0.15974
0.7455	0.18692	0.238895	0.164986
0.747167	0.187874	0.24271	0.170231
0.748833	0.191212	0.24128	0.174046
0.7505	0.192165	0.232697	0.175476
0.752167	0.193596	0.222206	0.170708
0.753833	0.199318	0.221252	0.165939
0.7555	0.211716	0.222206	0.160217
0.757167	0.219822	0.224113	0.15831
0.758833	0.222206	0.225067	0.153542
0.7605	0.226021	0.227451	0.149727
0.762167	0.231743	0.225067	0.151157
0.763833	0.235081	0.221729	0.158787
0.7655	0.232697	0.222683	0.1688
0.767167	0.226974	0.22316	0.172615
0.768833	0.221729	0.22459	0.175953
0.7705	0.218391	0.228405	0.185013
0.772167	0.219345	0.238419	0.195503
0.773833	0.222683	0.245571	0.19598
0.7755	0.219822	0.24271	0.185013
0.777167	0.2141	0.236034	0.176907
0.778833	0.211716	0.228405	0.175953
0.7805	0.212193	0.224113	0.174046
0.782167	0.207424	0.217438	0.169277
0.783833	0.198364	0.209808	0.1688
0.7855	0.196934	0.205994	0.174046
0.787167	0.202656	0.205517	0.181675
0.788833	0.211716	0.206947	0.187874
0.7905	0.217915	0.206947	0.189781
0.792167	0.217915	0.210762	0.18692
0.793833	0.212669	0.213146	0.178337
0.7955	0.209808	0.21553	0.171185
0.797167	0.212669	0.219345	0.169277
0.798833	0.210762	0.223637	0.167847
0.8005	0.203609	0.22459	0.165939
0.802167	0.20504	0.227928	0.16737
0.803833	0.212669	0.233173	0.173569
0.8055	0.216484	0.236034	0.178337
0.807167	0.209808	0.236034	0.174999
0.808833	0.202179	0.234127	0.166893
0.8105	0.198841	0.236511	0.162601
0.812167	0.198841	0.235558	0.162601
0.813833	0.200748	0.234127	0.162125
0.8155	0.202179	0.232697	0.162601
0.817167	0.200748	0.229836	0.165462
0.818833	0.201702	0.225067	0.173569
0.8205	0.20504	0.221252	0.184059
0.822167	0.209332	0.221729	0.187397
0.823833	0.205994	0.221252	0.186443
0.8255	0.202656	0.220776	0.180244
0.827167	0.201702	0.221729	0.17786
0.828833	0.200748	0.230312	0.17786
0.8305	0.204563	0.236511	0.175953
0.832167	0.204563	0.235558	0.17643
0.833833	0.20504	0.229836	0.180721
0.8355	0.202656	0.227928	0.188828
0.837167	0.20647	0.224113	0.192642
0.838833	0.2141	0.220299	0.190735
0.8405	0.218391	0.217438	0.190735
0.842167	0.217915	0.214577	0.192165
0.843833	0.221252	0.21553	0.191689
0.8455	0.226974	0.220299	0.18692
0.847167	0.231743	0.226974	0.184059
0.848833	0.229836	0.230312	0.182629
0.8505	0.22316	0.231743	0.174999
0.852167	0.219822	0.236988	0.168324
0.853833	0.218868	0.240326	0.168324
0.8555	0.218868	0.240803	0.171185
0.857167	0.214577	0.243187	0.171661
0.858833	0.208378	0.244617	0.167847
0.8605	0.203133	0.242233	0.168324
0.862167	0.203133	0.239849	0.166893
0.863833	0.205517	0.24128	0.164986
0.8655	0.206947	0.241756	0.161648
0.867167	0.20647	0.238419	0.160694
0.868833	0.205994	0.233173	0.163555
0.8705	0.210285	0.23222	0.16737
0.872167	0.214577	0.23365	0.172615
0.873833	0.215054	0.237465	0.173092
0.8755	0.208378	0.237942	0.173092
0.877167	0.202179	0.236988	0.171185
0.878833	0.203609	0.236034	0.171661
0.8805	0.208378	0.236511	0.174999
0.882167	0.207424	0.234604	0.17786
0.883833	0.205994	0.227451	0.181198
0.8855	0.209808	0.221729	0.18549
0.887167	0.215054	0.219822	0.191689
0.888833	0.219345	0.221729	0.195503
0.8905	0.213623	0.223637	0.19455
0.892167	0.205994	0.221729	0.192642
0.893833	0.202656	0.221729	0.188351
0.8955	0.205517	0.226498	0.187874
0.897167	0.212193	0.230312	0.187397
0.898833	0.215054	0.230312	0.183105
0.9005	0.215054	0.229359	0.177383
0.902167	0.212669	0.227928	0.175476
0.903833	0.210285	0.226498	0.17643
0.9055	0.209808	0.225544	0.178814
0.907167	0.207901	0.225067	0.174046
0.908833	0.207901	0.226498	0.171661
0.9105	0.212193	0.228405	0.172615
0.912167	0.216484	0.23222	0.174999
0.913833	0.220776	0.237465	0.17786
0.9155	0.218868	0.236511	0.174999
0.917167	0.216484	0.231266	0.176907
0.918833	0.212669	0.225544	0.178337
0.9205	0.2141	0.219822	0.182152
0.922167	0.215054	0.216007	0.18549
0.923833	0.211716	0.211239	0.18549
0.9255	0.208855	0.210285	0.184536
0.927167	0.204563	0.211716	0.185966
0.928833	0.205517	0.215054	0.189304
0.9305	0.204563	0.222683	0.189304
0.932167	0.20504	0.227928	0.188828
0.933833	0.204086	0.228405	0.191212
0.9355	0.204086	0.225067	0.193596
0.937167	0.208855	0.22459	0.196457
0.938833	0.211239	0.227451	0.204086
0.9405	0.212193	0.226498	0.213623
0.942167	0.209808	0.221252	0.217915
0.943833	0.209808	0.221252	0.219822
0.9455	0.214577	0.226498	0.22316
0.947167	0.217915	0.228882	0.226021
0.948833	0.213623	0.227451	0.22459
0.9505	0.202656	0.226498	0.214577
0.952167	0.194073	0.225544	0.20647
0.953833	0.190258	0.225067	0.203133
0.9555	0.18549	0.227451	0.202656
0.957167	0.178337	0.235558	0.201225
0.958833	0.175953	0.236034	0.19455
0.9605	0.182152	0.230789	0.193119
0.962167	0.193596	0.226974	0.198841
0.963833	0.20504	0.225067	0.20504
0.9655	0.212193	0.22316	0.202656
0.967167	0.217438	0.216484	0.195503
0.968833	0.219345	0.21553	0.195503
0.9705	0.217438	0.219345	0.19598
0.972167	0.2141	0.229836	0.191212
0.973833	0.209808	0.236034	0.182152
0.9755	0.205517	0.234127	0.178814
0.977167	0.202656	0.226974	0.184536
0.978833	0.204086	0.222683	0.190735
0.9805	0.208378	0.223637	0.196457
0.982167	0.208855	0.218868	0.203133
0.983833	0.204086	0.213146	0.206947
0.9855	0.197887	0.208378	0.20647
0.987167	0.196457	0.211239	0.204563
0.988833	0.198841	0.216961	0.203133
0.9905	0.202179	0.220299	0.196934
0.992167	0.204563	0.222206	0.188828
0.993833	0.209808	0.222683	0.185966
0.9955	0.216961	0.226021	0.18692
0.997167	0.22459	0.231743	0.188351
0.998833	0.227928	0.231266	0.188828
1.0005	0.227451	0.222683	0.191689
1.00217	0.22316	0.219345	0.192642
1.00383	0.218868	0.222206	0.194073
1.0055	0.218391	0.227451	0.200272
1.00717	0.216961	0.226974	0.205994
1.00883	0.210762	0.225544	0.20647
1.0105	0.205517	0.22459	0.205994
1.01217	0.207424	0.223637	0.209332
1.01383	0.210285	0.226021	0.211239
1.0155	0.210285	0.222683	0.208378
1.01717	0.207424	0.21553	0.204086
1.01883	0.208378	0.211716	0.199795
1.0205	0.212193	0.211239	0.198841
1.02217	0.213623	0.207901	0.196934
1.02383	0.213623	0.201702	0.196934
1.0255	0.209808	0.200272	0.19598
1.02717	0.204563	0.204563	0.195503
1.02883	0.200748	0.210762	0.199795
1.0305	0.199795	0.219345	0.20504
1.03217	0.201702	0.226021	0.211239
1.03383	0.198841	0.230789	0.210285
1.0355	0.197411	0.231266	0.210285
1.03717	0.200272	0.226498	0.208378
1.03883	0.207901	0.22316	0.203609
1.0405	0.214577	0.21553	0.193596
1.04217	0.21553	0.210762	0.181198
1.04383	0.216007	0.205994	0.17643
1.0455	0.216007	0.204563	0.178337
1.04717	0.213146	0.207901	0.179768
1.04883	0.205994	0.213146	0.180244
1.0505	0.198841	0.217915	0.182629
1.05217	0.196457	0.220299	0.189781
1.05383	0.200272	0.221729	0.196457
1.0555	0.20647	0.225544	0.200272
1.05717	0.215054	0.228405	0.20647
1.05883	0.218391	0.22316	0.210285
1.0605	0.219345	0.221729	0.213623
1.06217	0.220776	0.220776	0.21553
1.06383	0.219345	0.219822	0.217438
1.0655	0.215054	0.213623	0.21553
1.06717	0.208855	0.209332	0.210285
1.06883	0.208378	0.211716	0.208378
1.0705	0.210285	0.214577	0.209332
1.07217	0.213146	0.217915	0.210762
1.07383	0.216961	0.22459	0.208378
1.0755	0.225544	0.233173	0.204563
1.07717	0.234127	0.240326	0.200748
1.07883	0.24128	0.24271	0.199795
1.0805	0.24271	0.246525	0.197887
1.08217	0.236988	0.249863	0.199318
1.08383	0.229836	0.247955	0.202179
1.0855	0.219345	0.240803	0.207424
1.08717	0.209808	0.234604	0.216484
1.08883	0.204563	0.231743	0.225067
1.0905	0.204086	0.229836	0.228405
1.09217	0.204563	0.224113	0.226021
1.09383	0.204563	0.217915	0.220776
1.0955	0.209808	0.216961	0.219345
1.09717	0.215054	0.219822	0.218391
1.09883	0.214577	0.223637	0.214577
1.1005	0.210285	0.221729	0.208855
1.10217	0.206947	0.219345	0.208378
1.10383	0.208378	0.218868	0.213623
1.1055	0.210285	0.221729	0.216961
1.10717	0.210762	0.220776	0.214577
1.10883	0.20647	0.217915	0.212669
1.1105	0.201702	0.221252	0.214577
1.11217	0.202656	0.23222	0.218868
1.11383	0.205517	0.242233	0.220299
1.1155	0.206947	0.248432	0.216484
1.11717	0.205994	0.254154	0.213146
1.11883	0.207424	0.254154	0.216007
1.1205	0.210285	0.248909	0.226498
1.12217	0.210762	0.240326	0.232697
1.12383	0.207424	0.235081	0.235081
1.1255	0.201225	0.23222	0.234127
1.12717	0.193119	0.229836	0.23365
1.12883	0.188828	0.23365	0.233173
1.1305	0.192165	0.235558	0.225544
1.13217	0.195503	0.233173	0.212193
1.13383	0.197411	0.226974	0.204563
1.1355	0.19598	0.219345	0.209332
1.13717	0.198364	0.212669	0.215054
1.13883	0.203609	0.207424	0.2141
1.1405	0.207901	0.20647	0.211239
1.14217	0.210285	0.207424	0.213623
1.14383	0.212669	0.209808	0.2141
1.1455	0.217915	0.220776	0.212669
1.14717	0.224113	0.23365	0.209808
1.14883	0.224113	0.238419	0.207901
1.1505	0.216484	0.238895	0.207424
1.15217	0.209808	0.241756	0.210285
1.15383	0.204563	0.247478	0.216007
1.1555	0.202179	0.247955	0.215054
1.15717	0.200272	0.245094	0.216007
1.15883	0.201225	0.246525	0.222206
1.1605	0.20504	0.248432	0.228405
1.16217	0.212193	0.249386	0.230312
1.16383	0.218391	0.249386	0.230312
1.1655	0.219345	0.248432	0.233173
1.16717	0.218868	0.24128	0.234127
1.16883	0.216961	0.235558	0.233173
1.1705	0.218391	0.240326	0.234604
1.17217	0.217915	0.244617	0.238419
1.17383	0.216961	0.240803	0.240803
1.1755	0.212669	0.236034	0.243664
1.17717	0.208855	0.23222	0.243664
1.17883	0.211716	0.228882	0.244617
1.1805	0.214577	0.223637	0.242233
1.18217	0.212669	0.223637	0.23365
1.18383	0.210762	0.225544	0.223637
1.1855	0.212669	0.226974	0.21553
1.18717	0.216961	0.233173	0.214577
1.18883	0.219345	0.24271	0.21553
1.1905	0.220776	0.246048	0.219345
1.19217	0.218391	0.240803	0.227928
1.19383	0.216007	0.237942	0.236034
1.1955	0.216007	0.240326	0.237465
1.19717	0.215054	0.238895	0.236511
1.19883	0.211716	0.231743	0.235558
1.2005	0.204563	0.227451	0.231266
1.20217	0.201225	0.229359	0.221729
1.20383	0.199795	0.231743	0.217915
1.2055	0.196457	0.23365	0.222683
1.20717	0.197887	0.235558	0.222683
1.20883	0.199795	0.235081	0.216961
1.2105	0.200272	0.234127	0.217438
1.21217	0.199795	0.237942	0.225544
1.21383	0.200272	0.242233	0.233173
1.2155	0.202656	0.245571	0.235558
1.21717	0.197887	0.243187	0.238419
1.21883	0.189304	0.240803	0.24271
1.2205	0.188351	0.237942	0.245094
1.22217	0.193119	0.235081	0.239849
1.22383	0.197411	0.237942	0.228882
1.2255	0.199795	0.237942	0.220299
1.22717	0.205517	0.238895	0.217438
1.22883	0.217915	0.245094	0.219822
1.2305	0.225544	0.254154	0.222206
1.23217	0.22316	0.257492	0.225544
1.23383	0.216484	0.253201	0.226498
1.2355	0.211716	0.248909	0.225544
1.23717	0.209808	0.25177	0.223637
1.23883	0.211716	0.256538	0.221729
1.2405	0.216961	0.26226	0.219345
1.24217	0.221729	0.268459	0.215054
1.24383	0.224113	0.273705	0.218391
1.2455	0.226498	0.278473	0.225544
1.24717	0.228882	0.280857	0.231266
1.24883	0.22459	0.279427	0.23365
1.2505	0.216007	0.273705	0.23222
1.25217	0.216484	0.26989	0.234127
1.25383	0.224113	0.270844	0.234604
1.2555	0.230312	0.276089	0.237942
1.25717	0.233173	0.28038	0.24128
1.25883	0.234604	0.285149	0.24128
1.2605	0.234604	0.293255	0.241756
1.26217	0.23365	0.300884	0.247478
1.26383	0.230789	0.310421	0.255585
1.2655	0.225544	0.322342	0.260353
1.26717	0.219345	0.336647	0.265598
1.26883	0.21553	0.348091	0.277996
1.2705	0.215054	0.361919	0.291824
1.27217	0.21553	0.38147	0.298023
1.27383	0.215054	0.400543	0.298977
1.2755	0.215054	0.418663	0.298023
1.27717	0.2141	0.441074	0.296116
1.27883	0.211239	0.470161	0.295639
1.2805	0.210285	0.504971	0.294685
1.28217	0.208855	0.545025	0.297546
1.28383	0.209332	0.58794	0.302315
1.2855	0.2141	0.636101	0.310421
1.28717	0.22459	0.697136	0.318527
1.28883	0.236511	0.774384	0.322342
1.2905	0.24128	0.861168	0.324249
1.29217	0.24128	0.952721	0.321865
1.29383	0.238419	1.06192	0.316143
1.2955	0.236511	1.19448	0.313282
1.29717	0.232697	1.34468	0.312328
1.29883	0.230789	1.50013	0.311852
1.3005	0.228405	1.66607	0.310898
1.30217	0.230312	1.8487	0.313282
1.30383	0.236511	2.0442	0.321865
1.3055	0.246525	2.24209	0.324726
1.30717	0.248432	2.43902	0.322819
1.30883	0.246525	2.64549	0.316143
1.3105	0.252247	2.8553	0.311375
1.31217	0.259399	3.06129	0.312328
1.31383	0.265598	3.25632	0.313759
1.3155	0.262737	3.44086	0.314236
1.31717	0.26226	3.61586	0.315666
1.31883	0.264645	3.77798	0.323296
1.3205	0.269413	3.932	0.332832
1.32217	0.270367	4.07362	0.338554
1.32383	0.268936	4.19807	0.339985
1.3255	0.267506	4.29916	0.341892
1.32717	0.270367	4.37975	0.3438
1.32883	0.274658	4.44365	0.342846
1.3305	0.273228	4.48513	0.343323
1.33217	0.263691	4.5104	0.343323
1.33383	0.252247	4.52328	0.343323
1.3355	0.249863	4.53091	0.342846
1.33717	0.253201	4.52948	0.348568
1.33883	0.253677	4.51946	0.362873
1.3405	0.250816	4.49991	0.37241
1.34217	0.257015	4.47226	0.377655
1.34383	0.27132	4.43983	0.386238
1.3455	0.281811	4.40931	0.404358
1.34717	0.280857	4.37737	0.423908
1.34883	0.276089	4.33922	0.442505
1.3505	0.274181	4.2963	0.463963
1.35217	0.270844	4.25148	0.497341
1.35383	0.264168	4.21143	0.547409
1.3555	0.253677	4.16851	0.608921
1.35717	0.242233	4.1256	0.680923
1.35883	0.231743	4.0803	0.764847
1.3605	0.225067	4.03595	0.87595
1.36217	0.215054	3.99351	1.01519
1.36383	0.200272	3.95346	1.17111
1.3655	0.178814	3.92246	1.34134
1.36717	0.160217	3.8929	1.53208
1.36883	0.146389	3.87478	1.74856
1.3705	0.136375	3.87669	1.97887
1.37217	0.133514	3.90625	2.21109
1.37383	0.136852	3.95632	2.44379
1.3755	0.14925	4.02641	2.67744
1.37717	0.166416	4.13275	2.90871
1.37883	0.188351	4.27771	3.12662
1.3805	0.210762	4.45795	3.33023
1.38217	0.235081	4.66776	3.51572
1.38383	0.260353	4.91571	3.68357
1.3855	0.288486	5.20706	3.82376
1.38717	0.322819	5.53799	3.93581
1.38883	0.358582	5.90229	4.02164
1.3905	0.39196	6.28901	4.08316
1.39217	0.426292	6.69336	4.12226
1.39383	0.468731	7.10249	4.13942
1.3955	0.513554	7.49779	4.14085
1.39717	0.54884	7.86304	4.12416
1.39883	0.571251	8.18729	4.09651
1.4005	0.586987	8.46434	4.05359
1.40217	0.593662	8.6832	3.98922
1.40383	0.584602	8.83484	3.90625
1.4055	0.561714	8.91876	3.80754
1.40717	0.528812	8.92782	3.68881
1.40883	0.483036	8.85344	3.54958
1.4105	0.424385	8.70037	3.39508
1.41217	0.351906	8.48484	3.24011
1.41383	0.263691	8.2202	3.07941
1.4155	0.165462	7.90644	2.91538
1.41717	0.0634193	7.55787	2.76089
1.41883	-0.0271797	7.20263	2.61641
1.4205	-0.104904	6.85406	2.48337
1.42217	-0.171184	6.5136	2.36225
1.42383	-0.22316	6.18172	2.2583
1.4255	-0.259399	5.87702	2.16675
1.42717	-0.28038	5.60474	2.07663
1.42883	-0.292778	5.3587	1.99032
1.4305	-0.302315	5.12218	1.89495
1.43217	-0.31662	4.88424	1.78003
1.43383	-0.340939	4.63867	1.63555
1.4355	-0.377655	4.37689	1.46437
1.43717	-0.427723	4.09317	1.27459
1.43883	-0.496864	3.78752	1.0705
1.4405	-0.57745	3.47614	0.864506
1.44217	-0.65136	3.17574	0.668526
1.44383	-0.701427	2.9068	0.510216
1.4455	-0.714779	2.68888	0.408173
1.44717	-0.684738	2.53344	0.36478
1.44883	-0.599384	2.44093	0.378609
1.4505	-0.45681	2.41327	0.449657
1.45217	-0.261307	2.44856	0.576496
1.45383	-0.0300407	2.5363	0.743866
1.4555	0.22316	2.65741	0.93174
1.45717	0.482559	2.79808	1.1282
1.45883	0.733376	2.94399	1.31559
1.4605	0.966072	3.08371	1.48964
1.46217	1.17016	3.20625	1.64175
1.46383	1.34897	3.30162	1.77431
1.4655	1.49632	3.37219	1.88112
1.46717	1.61123	3.41272	1.96218
1.46883	1.6923	3.43323	2.01893
1.4705	1.74809	3.43657	2.05898
1.47217	1.78146	3.42178	2.08664
1.47383	1.79482	3.3946	2.09188
1.4755	1.78719	3.35026	2.07567
1.47717	1.76764	3.30019	2.0504
1.47883	1.74427	3.24917	2.02942
1.4805	1.71232	3.19815	2.00272
1.48217	1.67227	3.14188	1.97029
1.48383	1.62506	3.07989	1.93787
1.4855	1.5831	3.01981	1.90973
1.48717	1.54305	2.96354	1.8816
1.48883	1.50633	2.90823	1.85251
1.4905	1.46818	2.85387	1.82486
1.49217	1.4329	2.79999	1.79482
1.49383	1.40333	2.74944	1.76334
1.4955	1.37711	2.70414	1.73712
1.49717	1.35136	2.66457	1.71709
1.49883	1.32227	2.6269	1.69945
1.5005	1.29747	2.5897	1.6799
1.50217	1.28174	2.56348	1.66798
1.50383	1.26934	2.55013	1.66512
1.5055	1.25694	2.54011	1.66559
1.50717	1.24931	2.53057	1.66321
1.50883	1.25122	2.52056	1.66512
1.5105	1.26314	2.51627	1.67656
1.51217	1.27983	2.52008	1.69754
1.51383	1.30272	2.53057	1.72186
1.5155	1.33228	2.54822	1.75047
1.51717	1.37329	2.56729	1.78766
1.51883	1.42241	2.59399	1.83487
1.5205	1.47867	2.62928	1.89161
1.52217	1.53446	2.67649	1.95026
1.52383	1.59597	2.72703	2.01416
1.5255	1.66607	2.78282	2.0833
1.52717	1.74236	2.84958	2.1615
1.52883	1.8301	2.93064	2.24972
1.5305	1.92308	3.0179	2.34365
1.53217	2.02274	3.1004	2.4395
1.53383	2.12288	3.18384	2.53773
1.5355	2.22206	3.26681	2.63691
1.53717	2.30885	3.34501	2.72989
1.53883	2.37703	3.40891	2.80571
1.5405	2.42662	3.45182	2.85912
1.54217	2.45428	3.46708	2.88963
1.54383	2.45619	3.4399	2.89392
1.5455	2.42186	3.37553	2.86531
1.54717	2.34985	3.26633	2.79951
1.54883	2.23827	3.11041	2.69079
1.5505	2.08187	2.90728	2.54536
1.55217	1.89018	2.66314	2.36511
1.55383	1.66416	2.39134	2.16007
1.5555	1.40715	2.08855	1.93548
1.55717	1.12629	1.7643	1.69706
1.55883	0.833511	1.43099	1.45769
1.5605	0.547886	1.11818	1.23119
1.56217	0.282288	0.849247	1.03569
1.56383	0.0486374	0.6423	0.877857
1.5655	-0.136375	0.5126	0.767231
1.56717	-0.249863	0.476837	0.715256
1.56883	-0.277042	0.545025	0.737667
1.5705	-0.220299	0.710487	0.83971
1.57217	-0.0829697	0.959396	1.01423
1.57383	0.131607	1.27888	1.24788
1.5755	0.420094	1.65606	1.53542
1.57717	0.766754	2.0752	1.86443
1.57883	1.14536	2.52008	2.21825
1.5805	1.53685	2.97546	2.57206
1.58217	1.92261	3.41702	2.90298
1.58383	2.28548	3.83091	3.19529
1.5855	2.60687	4.2038	3.44133
1.58717	2.87342	4.52709	3.64256
1.58883	3.08084	4.78697	3.7899
1.5905	3.23009	4.97437	3.88527
1.59217	3.32642	5.09834	3.93391
1.59383	3.38221	5.17416	3.95393
1.5955	3.40414	5.2104	3.94726
1.59717	3.3946	5.20706	3.91293
1.59883	3.35455	5.17082	3.84903
1.6005	3.29351	5.1074	3.75938
1.60217	3.21674	5.02205	3.65639
1.60383	3.11947	4.91571	3.53765
1.6055	3.00217	4.78506	3.40509
1.60717	2.87151	4.63247	3.25918
1.60883	2.73561	4.46081	3.11279
1.6105	2.59876	4.28486	2.9707
1.61217	2.4581	4.10843	2.83146
1.61383	2.31838	3.9258	2.69842
1.6155	2.18391	3.74031	2.57683
1.61717	2.05851	3.56579	2.46572
1.61883	1.94454	3.41177	2.35939
1.6205	1.84011	3.27158	2.26307
1.62217	1.74236	3.14236	2.17772
1.62383	1.65367	3.02553	2.10333
1.6255	1.57404	2.92635	2.03323
1.62717	1.50394	2.84147	1.96981
1.62883	1.44196	2.76709	1.91689
1.6305	1.38855	2.70319	1.87016
1.63217	1.34468	2.64978	1.82676
1.63383	1.30844	2.60401	1.78146
1.6355	1.27792	2.56586	1.74284
1.63717	1.24788	2.53582	1.71185
1.63883	1.2188	2.51532	1.68467
1.6405	1.19019	2.50101	1.66225
1.64217	1.1673	2.48814	1.64747
1.64383	1.14536	2.48051	1.63794
1.6455	1.12867	2.48051	1.62649
1.64717	1.11675	2.4848	1.61076
1.64883	1.10483	2.48575	1.59359
1.6505	1.09005	2.48432	1.57738
1.65217	1.07241	2.48575	1.56307
1.65383	1.06144	2.49195	1.5521
1.6555	1.05619	2.4991	1.54638
1.65717	1.05143	2.50196	1.54638
1.65883	1.0519	2.50053	1.54829
1.6605	1.05572	2.4972	1.5502
1.66217	1.06192	2.49434	1.54877
1.66383	1.05715	2.49243	1.54877
1.6655	1.04666	2.48909	1.54352
1.66717	1.03569	2.48623	1.53828
1.66883	1.0314	2.49004	1.53923
1.6705	1.02854	2.4972	1.53637
1.67217	1.02758	2.50721	1.53208
1.67383	1.02997	2.51102	1.52588
1.6755	1.03188	2.50912	1.52493
1.67717	1.03331	2.50673	1.52445
1.67883	1.03188	2.50292	1.52111
1.6805	1.02854	2.49577	1.52159
1.68217	1.02472	2.47765	1.52493
1.68383	1.02139	2.46	1.52397
1.6855	1.019	2.44379	1.5192
1.68717	1.01519	2.42662	1.51777
1.68883	1.00899	2.4128	1.51396
1.6905	1.00279	2.39992	1.50681
1.69217	0.998974	2.38895	1.50061
1.69383	0.999451	2.37894	1.50204
1.6955	0.999928	2.37083	1.50442
1.69717	1.0004	2.36273	1.50013
1.69883	0.997543	2.35033	1.49584
1.7005	0.998497	2.33459	1.49393
1.70217	0.999928	2.32077	1.49107
1.70383	0.999451	2.30694	1.4863
1.7055	0.998497	2.29025	1.48726
1.70717	0.992298	2.2707	1.48916
1.70883	0.985146	2.24924	1.48821
1.7105	0.977516	2.23017	1.48439
1.71217	0.972748	2.21252	1.48201
1.71383	0.96941	2.19345	1.48058
1.7155	0.961781	2.17438	1.47486
1.71717	0.95892	2.15483	1.47533
1.71883	0.960827	2.13766	1.47963
1.7205	0.962257	2.12288	1.48439
1.72217	0.958443	2.10857	1.48487
1.72383	0.94986	2.09427	1.47915
1.7255	0.946045	2.07472	1.472
1.72717	0.946045	2.05326	1.46437
1.72883	0.945568	2.03466	1.46151
1.7305	0.940323	2.02084	1.46198
1.73217	0.929832	2.00367	1.46341
1.73383	0.92411	1.98841	1.4658
1.7355	0.923157	1.9784	1.46914
1.73717	0.923157	1.97506	1.4677
1.73883	0.918388	1.97124	1.46341
1.7405	0.915051	1.96171	1.45817
1.74217	0.917435	1.95026	1.4534
1.74383	0.917912	1.93882	1.45102
1.7455	0.913143	1.93262	1.45197
1.74717	0.907898	1.92547	1.45626
1.74883	0.90456	1.91593	1.45864
1.7505	0.901699	1.90449	1.45388
1.75217	0.897884	1.89734	1.44958
1.75383	0.892639	1.88971	1.44911
1.7555	0.88644	1.88398	1.45006
1.75717	0.878811	1.87492	1.44911
1.75883	0.874996	1.86396	1.44625
1.7605	0.873089	1.85442	1.44768
1.76217	0.872135	1.84679	1.45102
1.76383	0.874519	1.84488	1.45721
1.7655	0.881672	1.84011	1.46151
1.76717	0.888824	1.83535	1.46484
1.76883	0.894547	1.83439	1.46866
1.7705	0.899792	1.84011	1.47438
1.77217	0.90456	1.84774	1.48058
1.77383	0.905037	1.84917	1.48344
1.7755	0.899315	1.84822	1.48153
1.77717	0.89407	1.8487	1.47963
1.77883	0.889301	1.85108	1.48106
1.7805	0.885487	1.85442	1.48106
1.78217	0.877857	1.85585	1.48201
1.78383	0.869751	1.85919	1.4782
1.7855	0.86832	1.86253	1.47533
1.78717	0.872612	1.87159	1.47295
1.78883	0.875473	1.88112	1.47581
1.7905	0.871658	1.88732	1.48249
1.79217	0.872135	1.89209	1.48487
1.79383	0.880241	1.89686	1.4863
1.7955	0.887394	1.91116	1.49155
1.79717	0.883579	1.92547	1.49965
1.79883	0.876904	1.93787	1.49965
1.8005	0.878811	1.94693	1.49059
1.80217	0.883102	1.9536	1.47915
1.80383	0.884056	1.96028	1.47486
1.8055	0.880241	1.96266	1.47343
1.80717	0.880718	1.96218	1.46675
1.80883	0.881672	1.95551	1.45817
1.8105	0.880241	1.95026	1.45674
1.81217	0.878811	1.94836	1.46341
1.81383	0.873089	1.95074	1.46389
1.8155	0.869751	1.94883	1.45626
1.81717	0.869751	1.94216	1.44958
1.81883	0.871181	1.93596	1.44768
1.8205	0.869274	1.93214	1.4472
1.82217	0.863552	1.9331	1.44053
1.82383	0.860214	1.92547	1.4329
1.8255	0.856876	1.91641	1.42622
1.82717	0.85783	1.91021	1.42097
1.82883	0.860691	1.90544	1.41525
1.8305	0.864506	1.89924	1.40667
1.83217	0.86689	1.88494	1.39666
1.83383	0.871181	1.87159	1.38474
1.8355	0.874996	1.85919	1.37568
1.83717	0.874996	1.84917	1.37043
1.83883	0.867844	1.84345	1.36614
1.8405	0.858307	1.83344	1.35708
1.84217	0.851631	1.82247	1.34659
1.84383	0.848293	1.81389	1.34373
1.8455	0.844955	1.80674	1.34039
1.84717	0.838757	1.80054	1.33085
1.84883	0.834942	1.79195	1.3175
1.8505	0.837326	1.78719	1.30892
1.85217	0.845909	1.78719	1.30367
1.85383	0.854492	1.79291	1.29652
1.8555	0.861168	1.80101	1.29175
1.85717	0.865459	1.81484	1.2908
1.85883	0.874043	1.82867	1.28698
1.8605	0.879765	1.8425	1.28317
1.86217	0.880241	1.85633	1.27792
1.86383	0.875473	1.87063	1.27554
1.8655	0.870705	1.88828	1.26982
1.86717	0.873089	1.89543	1.26266
1.86883	0.872135	1.9021	1.26266
1.8705	0.870705	1.91116	1.26934
1.87217	0.870228	1.92738	1.27888
1.87383	0.871658	1.94263	1.28031
1.8755	0.873089	1.95694	1.27316
1.87717	0.876904	1.9784	1.26648
1.87883	0.88501	2.00462	1.26457
1.8805	0.891209	2.03466	1.25885
1.88217	0.893116	2.05898	1.24931
1.88383	0.900745	2.07472	1.24311
1.8855	0.916958	2.08616	1.24693
1.88717	0.929832	2.09761	1.25408
1.88883	0.940323	2.10714	1.25504
1.8905	0.956535	2.11	1.25027
1.89217	0.979424	2.10762	1.24311
1.89383	1.00279	2.11191	1.23501
1.8955	1.02186	2.11811	1.22976
1.89717	1.04237	2.12002	1.2188
1.89883	1.06096	2.11859	1.20449
1.9005	1.08385	2.1143	1.19209
1.90217	1.10817	2.11287	1.18494
1.90383	1.13535	2.10714	1.1816
1.9055	1.16253	2.09761	1.17493
1.90717	1.19257	2.08759	1.1692
1.90883	1.22976	2.07615	1.16301
1.9105	1.26982	2.06614	1.15871
1.91217	1.31083	2.05326	1.15919
1.91383	1.3504	2.04706	1.1611
1.9155	1.39427	2.04229	1.15967
1.91717	1.44291	2.03085	1.15442
1.91883	1.49298	2.02084	1.15108
1.9205	1.53971	2.01559	1.14632
1.92217	1.58548	2.01225	1.13773
1.92383	1.63031	1.9989	1.12152
1.9255	1.6818	1.9803	1.10626
1.92717	1.73378	1.96552	1.09768
1.92883	1.78576	1.95456	1.09339
1.9305	1.83582	1.9393	1.0891
1.93217	1.88971	1.92261	1.07908
1.93383	1.94454	1.91116	1.07527
1.9355	1.99747	1.90783	1.07574
1.93717	2.04945	1.91021	1.07622
1.93883	2.09999	1.90878	1.07098
1.9405	2.15101	1.90449	1.06287
1.94217	2.20013	1.89495	1.05762
1.94383	2.24972	1.88112	1.05429
1.9455	2.29168	1.86586	1.04856
1.94717	2.32649	1.84774	1.03998
1.94883	2.35891	1.83105	1.03474
1.9505	2.39038	1.81532	1.03188
1.95217	2.42472	1.80721	1.02997
1.95383	2.45523	1.80531	1.02568
1.9555	2.48337	1.8034	1.02377
1.95717	2.50959	1.79815	1.02472
1.95883	2.5382	1.78909	1.01995
1.9605	2.56729	1.78242	1.01614
1.96217	2.59066	1.77526	1.01805
1.96383	2.6083	1.76573	1.02186
1.9655	2.61927	1.75381	1.01995
1.96717	2.63214	1.74761	1.00994
1.96883	2.64168	1.74141	1.00231
1.9705	2.64931	1.73759	0.992775
1.97217	2.65789	1.73283	0.977516
1.97383	2.6679	1.7271	0.96035
1.9755	2.67696	1.72138	0.944614
1.97717	2.68316	1.71185	0.937462
1.97883	2.68936	1.70565	0.935078
1.9805	2.68507	1.69754	0.935078
1.98217	2.67172	1.68562	0.93174
1.98383	2.65741	1.67561	0.925541
1.9855	2.65408	1.66845	0.925541
1.98717	2.64788	1.67131	0.928402
1.98883	2.63071	1.67227	0.93174
1.9905	2.61641	1.67036	0.931263
1.99217	2.60925	1.66702	0.930309
1.99383	2.60019	1.66464	0.929356
1.9955	2.5816	1.65892	0.921249
1.99717	2.55966	1.64413	0.908375
1.99883	2.54345	1.6284	0.894547
2.0005	2.52867	1.61934	0.885487
2.00217	2.5115	1.61171	0.881672
2.00383	2.48957	1.6036	0.879288
2.0055	2.46572	1.59645	0.87738
2.00717	2.44093	1.58834	0.87738
2.00883	2.41375	1.58072	0.876904
2.0105	2.38514	1.57118	0.876427
2.01217	2.34985	1.56689	0.876904
2.01383	2.31361	1.56355	0.880241
2.0155	2.27547	1.56021	0.883102
2.01717	2.23827	1.55687	0.88501
2.01883	2.2006	1.54972	0.880718
2.0205	2.15769	1.54209	0.874996
2.02217	2.11287	1.53351	0.868797
2.02383	2.07186	1.52254	0.863552
2.0255	2.03753	1.50824	0.8564
2.02717	2.00891	1.49393	0.853539
2.02883	1.97792	1.48535	0.858784
2.0305	1.94407	1.4801	0.864983
2.03217	1.90878	1.47343	0.86832
2.03383	1.87206	1.4658	0.869751
2.0355	1.83487	1.46246	0.87595
2.03717	1.79768	1.46675	0.885487
2.03883	1.76191	1.47057	0.893116
2.0405	1.73283	1.47009	0.899792
2.04217	1.70612	1.47152	0.90456
2.04383	1.68228	1.4782	0.910282
2.0455	1.65939	1.48869	0.917435
2.04717	1.63412	1.50251	0.919342
2.04883	1.61076	1.51253	0.921249
2.0505	1.59502	1.52397	0.924587
2.05217	1.58548	1.54257	0.936985
2.05383	1.57547	1.56355	0.956535
2.0555	1.5626	1.5831	0.976562
2.05717	1.55401	1.59693	0.996113
2.05883	1.55163	1.61409	1.01376
2.0605	1.54924	1.62888	1.03378
2.06217	1.54448	1.63841	1.05715
2.06383	1.54114	1.65033	1.07813
2.0655	1.544	1.66368	1.09196
2.06717	1.54877	1.67704	1.10626
2.06883	1.55258	1.69086	1.12724
2.0705	1.55354	1.70946	1.14775
2.07217	1.55449	1.73283	1.16014
2.07383	1.55878	1.75095	1.16396
2.0755	1.56593	1.76716	1.16873
2.07717	1.57356	1.79005	1.17445
2.07883	1.58024	1.82056	1.17636
2.0805	1.58691	1.85823	1.17254
2.08217	1.59836	1.89686	1.16491
2.08383	1.62172	1.93739	1.15919
2.0855	1.65606	1.98269	1.1549
2.08717	1.70565	2.02942	1.14489
2.08883	1.77383	2.07615	1.12867
2.0905	1.87302	2.12622	1.11008
2.09217	2.01225	2.1801	1.091
2.09383	2.19107	2.24781	1.06764
2.0955	2.41709	2.3303	1.03569
2.09717	2.68984	2.4271	0.993252
2.09883	3.016	2.53868	0.945091
2.1005	3.37982	2.67076	0.884533
2.10217	3.76129	2.82907	0.812531
2.10383	4.13799	3.01552	0.734806
2.1055	4.4837	3.23057	0.65136
2.10717	4.77743	3.47471	0.564098
2.10883	5.00059	3.74222	0.478745
2.1105	5.14364	4.02403	0.404835
2.11217	5.19848	4.31728	0.346661
2.11383	5.16653	4.61674	0.302315
2.1155	5.06306	4.9119	0.280857
2.11717	4.90141	5.19562	0.28801
2.11883	4.68826	5.46598	0.313759
2.1205	4.4322	5.72443	0.360489
2.12217	4.15325	5.95999	0.427246
2.12383	3.8662	6.16074	0.511646
2.1255	3.57962	6.33001	0.605583
2.12717	3.30496	6.47449	0.707626
2.12883	3.04985	6.59084	0.817299
2.1305	2.82001	6.67667	0.92268
2.13217	2.61879	6.73532	1.019
2.13383	2.44951	6.77204	1.10531
2.1355	2.30646	6.78587	1.18542
2.13717	2.17676	6.77681	1.25933
2.13883	2.06089	6.7482	1.32418
2.1405	1.96075	6.69718	1.37711
2.14217	1.87397	6.62374	1.41907
2.14383	1.791	6.52695	1.45388
2.1455	1.71232	6.40917	1.47915
2.14717	1.64127	6.26659	1.48773
2.14883	1.57833	6.10161	1.48487
2.1505	1.52493	5.91564	1.47629
2.15217	1.47867	5.71299	1.46294
2.15383	1.441	5.49698	1.44434
2.1555	1.40619	5.27287	1.41954
2.15717	1.37329	5.04303	1.39093
2.15883	1.34563	4.80556	1.35565
2.1605	1.32132	4.56333	1.3175
2.16217	1.2989	4.31919	1.27983
2.16383	1.2722	4.0822	1.2393
2.1655	1.24741	3.84903	1.19066
2.16717	1.22833	3.6211	1.14059
2.16883	1.21069	3.40986	1.09673
2.1705	1.18923	3.22485	1.05906
2.17217	1.16444	3.0632	1.02043
2.17383	1.13869	2.91729	0.988483
2.1755	1.1158	2.78759	0.96941
2.17717	1.09434	2.68126	0.963211
2.17883	1.07622	2.59495	0.962734
2.1805	1.06144	2.52581	0.966549
2.18217	1.05095	2.47383	0.975609
2.18383	1.04761	2.44045	0.987053
2.1855	1.04523	2.42805	1.00851
2.18717	1.03903	2.43568	1.03474
2.18883	1.02854	2.46048	1.0643
2.1905	1.02091	2.49386	1.09625
2.19217	1.01995	2.5363	1.1344
2.19383	1.02139	2.59638	1.17922
2.1955	1.02377	2.67029	1.2269
2.19717	1.02854	2.75183	1.27935
2.19883	1.03474	2.84433	1.33705
2.2005	1.0438	2.95019	1.39523
2.20217	1.04809	3.06654	1.46055
2.20383	1.05238	3.18384	1.53112
2.2055	1.05858	3.30257	1.60122
2.20717	1.0705	3.42655	1.66368
2.20883	1.09148	3.5429	1.72472
2.2105	1.11485	3.654	1.7848
2.21217	1.13773	3.7632	1.83964
2.21383	1.15824	3.86858	1.89066
2.2155	1.18208	3.96061	1.93357
2.21717	1.20831	4.03357	1.96838
2.21883	1.23501	4.09269	1.99556
2.2205	1.25885	4.1399	2.0237
2.22217	1.28508	4.17423	2.04897
2.22383	1.31607	4.1914	2.05851
2.2255	1.35422	4.19188	2.05469
2.22717	1.39093	4.18186	2.05183
2.22883	1.42527	4.15945	2.04229
2.2305	1.46341	4.11654	2.01845
2.23217	1.50585	4.04835	1.97554
2.23383	1.55306	3.96252	1.92499
2.2355	1.59788	3.87049	1.87397
2.23717	1.63937	3.76892	1.81675
2.23883	1.68133	3.65734	1.75953
2.2405	1.72567	3.53956	1.69897
2.24217	1.77002	3.42321	1.6427
2.24383	1.81007	3.30687	1.58882
2.2455	1.84679	3.1867	1.53351
2.24717	1.88446	3.06368	1.47486
2.24883	1.92165	2.94209	1.41001
2.2505	1.9536	2.81858	1.34945
2.25217	1.98078	2.69461	1.29366
2.25383	2.00653	2.5773	1.24168
2.2555	2.02894	2.46716	1.19019
2.25717	2.04754	2.35653	1.14202
2.25883	2.06375	2.24924	1.09768
2.2605	2.0833	2.15912	1.05619
2.26217	2.09618	2.08044	1.02139
2.26383	2.10381	2.01082	0.983238
2.2655	2.10524	1.94693	0.945568
2.26717	2.11191	1.89066	0.908375
2.26883	2.11573	1.83916	0.881672
2.2705	2.11239	1.79338	0.858784
2.27217	2.11	1.75142	0.837326
2.27383	2.11239	1.70851	0.819206
2.2755	2.11763	1.66798	0.808239
2.27717	2.11334	1.63269	0.800133
2.27883	2.10094	1.60599	0.790596
2.2805	2.07949	1.58119	0.777245
2.28217	2.05612	1.55592	0.756264
2.28383	2.03037	1.52969	0.734806
2.2855	2.00367	1.50776	0.716209
2.28717	1.9784	1.50013	0.706673
2.28883	1.95837	1.49679	0.700951
2.2905	1.93977	1.49107	0.694752
2.29217	1.91736	1.48582	0.689983
2.29383	1.89209	1.48916	0.692844
2.2955	1.86205	1.48964	0.697136
2.29717	1.83058	1.48344	0.690937
2.29883	1.79958	1.47724	0.673771
2.3005	1.77193	1.47295	0.656605
2.30217	1.74427	1.46914	0.64373
2.30383	1.71423	1.46484	0.634193
2.3055	1.67847	1.46723	0.625134
2.30717	1.647	1.46675	0.618458
2.30883	1.61791	1.45912	0.61655
2.3105	1.58739	1.45769	0.61512
2.31217	1.5521	1.46151	0.617027
2.31383	1.51968	1.46341	0.614166
2.3155	1.49345	1.46532	0.607014
2.31717	1.4677	1.4658	0.598431
2.31883	1.43814	1.47295	0.592232
2.3205	1.40572	1.47724	0.589371
2.32217	1.37949	1.48201	0.58651
2.32383	1.35326	1.48726	0.584126
2.3255	1.33038	1.49155	0.580788
2.32717	1.30987	1.50061	0.576973
2.32883	1.29175	1.51253	0.57745
2.3305	1.27411	1.52588	0.576019
2.33217	1.25551	1.53589	0.571728
2.33383	1.24073	1.54161	0.564098
2.3355	1.22786	1.54829	0.55933
2.33717	1.20831	1.5564	0.564098
2.33883	1.18351	1.56498	0.567436
2.3405	1.16205	1.56975	0.566006
2.34217	1.14632	1.57356	0.561714
2.34383	1.12629	1.58501	0.56076
2.3455	1.10197	1.59979	0.563145
2.34717	1.07908	1.61505	0.565052
2.34883	1.06001	1.62601	0.562668
2.3505	1.03951	1.63841	0.565052
2.35217	1.01852	1.65749	0.566959
2.35383	0.999928	1.67751	0.570774
2.3555	0.982761	1.69802	0.571728
2.35717	0.96941	1.72234	0.56839
2.35883	0.959873	1.74904	0.566483
2.3605	0.951767	1.78099	0.567913
2.36217	0.941277	1.81484	0.573158
2.36383	0.927448	1.85156	0.57745
2.3655	0.917912	1.88875	0.580788
2.36717	0.907898	1.92308	0.581741
2.36883	0.897408	1.96171	0.581264
2.3705	0.883102	2.00653	0.580788
2.37217	0.866413	2.05469	0.582695
2.37383	0.851154	2.10238	0.584126
2.3755	0.837803	2.14624	0.585556
2.37717	0.825405	2.19297	0.58651
2.37883	0.812054	2.24304	0.590801
2.3805	0.803947	2.29788	0.596523
2.38217	0.798225	2.35176	0.604153
2.38383	0.795364	2.40612	0.604153
2.3855	0.789165	2.47335	0.605106
2.38717	0.784397	2.54965	0.614166
2.38883	0.777721	2.63548	0.62418
2.3905	0.768185	2.71606	0.629425
2.39217	0.763416	2.8019	0.632286
2.39383	0.759602	2.89631	0.646114
2.3955	0.756741	2.99931	0.660419
2.39717	0.745773	3.1085	0.67091
2.39883	0.735283	3.22914	0.680447
2.4005	0.733852	3.36838	0.694752
2.40217	0.734329	3.52764	0.712395
2.40383	0.730991	3.70836	0.725269
2.4055	0.719547	3.90339	0.741005
2.40717	0.712395	4.11129	0.756264
2.40883	0.710964	4.33445	0.770569
2.4105	0.704765	4.57907	0.78392
2.41217	0.692844	4.84657	0.797749
2.41383	0.680923	5.13172	0.813007
2.4155	0.678062	5.43785	0.825405
2.41717	0.677109	5.76735	0.837803
2.41883	0.676155	6.11639	0.854969
2.4205	0.669956	6.48308	0.871181
2.42217	0.665665	6.86455	0.88644
2.42383	0.667095	7.25842	0.902176
2.4255	0.670433	7.66563	0.918865
2.42717	0.667572	8.08334	0.936985
2.42883	0.659466	8.50439	0.954628
2.4305	0.654697	8.92401	0.977993
2.43217	0.65136	9.33647	0.99802
2.43383	0.644684	9.73701	1.01566
2.4355	0.636101	10.1223	1.03712
2.43717	0.634193	10.4918	1.06144
2.43883	0.638485	10.839	1.08385
2.4405	0.641823	11.1575	1.09768
2.44217	0.646591	11.4465	1.1096
2.44383	0.653744	11.7078	1.12486
2.4455	0.657558	11.9309	1.13821
2.44717	0.658035	12.1117	1.14489
2.44883	0.653744	12.249	1.1487
2.4505	0.648499	12.3391	1.15871
2.45217	0.64373	12.3863	1.17636
2.45383	0.633717	12.3901	1.19305
2.4555	0.629425	12.3534	1.20163
2.45717	0.629425	12.2743	1.20544
2.45883	0.627995	12.1541	1.2064
2.4605	0.62418	11.9958	1.20544
2.46217	0.619411	11.797	1.2002
2.46383	0.616074	11.5623	1.19162
2.4655	0.609398	11.3006	1.18637
2.46717	0.598431	11.0154	1.18446
2.46883	0.592232	10.7083	1.18303
2.4705	0.593185	10.3884	1.17779
2.47217	0.592232	10.0589	1.16968
2.47383	0.58794	9.71508	1.15967
2.4755	0.583649	9.35602	1.15061
2.47717	0.586033	8.99076	1.14822
2.47883	0.585556	8.62885	1.15108
2.4805	0.578403	8.2655	1.15299
2.48217	0.571251	7.90071	1.14965
2.48383	0.571728	7.54642	1.14489
2.4855	0.570297	7.20549	1.14107
2.48717	0.562668	6.87838	1.13249
2.48883	0.554085	6.5608	1.11198
2.4905	0.55027	6.25515	1.0891
2.49217	0.553131	5.96523	1.07145
2.49383	0.554085	5.69201	1.05858
2.4955	0.555038	5.43547	1.04666
2.49717	0.555992	5.18656	1.0314
2.49883	0.561237	4.94814	1.019
2.5005	0.569344	4.72593	1.00613
2.50217	0.571251	4.52662	0.997066
2.50383	0.567913	4.33826	0.98896
2.5055	0.566959	4.16279	0.977993
2.50717	0.567913	4.00114	0.966549
2.50883	0.568867	3.85237	0.952244
2.5105	0.566959	3.71599	0.941277
2.51217	0.562668	3.58582	0.926495
2.51383	0.561237	3.4647	0.909328
2.5155	0.560284	3.34835	0.887394
2.51717	0.559807	3.24154	0.868797
2.51883	0.557423	3.14951	0.863552
2.5205	0.553131	3.07035	0.863552
2.52217	0.552654	3.00026	0.862122
2.52383	0.553131	2.93732	0.858784
2.5255	0.553608	2.89011	0.862122
2.52717	0.553608	2.85625	0.870228
2.52883	0.550747	2.83003	0.87738
2.5305	0.549316	2.80762	0.880241
2.53217	0.547886	2.79617	0.881672
2.53383	0.552177	2.7957	0.88644
2.5355	0.556469	2.80952	0.896931
2.53717	0.554562	2.83289	0.905991
2.53883	0.551224	2.86818	0.915051
2.5405	0.545979	2.91443	0.93317
2.54217	0.542641	2.96879	0.96035
2.54383	0.538349	3.03555	0.992775
2.5455	0.535011	3.10898	1.02806
2.54717	0.532627	3.19767	1.06573
2.54883	0.533581	3.29638	1.10388
2.5505	0.538349	3.40366	1.13869
2.55217	0.541687	3.52335	1.17588
2.55383	0.540257	3.65973	1.21498
2.5555	0.536919	3.8085	1.25599
2.55717	0.542641	3.96252	1.30415
2.55883	0.552654	4.12607	1.35803
2.5605	0.563145	4.30202	1.41573
2.56217	0.570297	4.48895	1.47963
2.56383	0.572205	4.68111	1.54972
2.5655	0.572681	4.87661	1.61839
2.56717	0.571251	5.07116	1.68467
2.56883	0.569344	5.27096	1.75619
2.5705	0.561714	5.47647	1.83392
2.57217	0.555992	5.68247	1.90783
2.57383	0.558376	5.88083	1.97172
2.5755	0.562668	6.073	2.03419
2.57717	0.564098	6.25944	2.0957
2.57883	0.565052	6.43492	2.1534
2.5805	0.568867	6.60086	2.20776
2.58217	0.568867	6.74963	2.25973
2.58383	0.567913	6.88505	2.31361
2.5855	0.569344	7.00855	2.3694
2.58717	0.574112	7.12395	2.4209
2.58883	0.57745	7.22313	2.46334
2.5905	0.584602	7.30181	2.49815
2.59217	0.597	7.37286	2.53105
2.59383	0.611782	7.44009	2.56443
2.5955	0.625134	7.49779	2.59447
2.59717	0.638485	7.5407	2.62547
2.59883	0.65136	7.5779	2.65217
2.6005	0.665188	7.60984	2.67601
2.60217	0.681877	7.63559	2.69938
2.60383	0.697136	7.65371	2.72322
2.6055	0.712872	7.66754	2.75087
2.60717	0.736237	7.68518	2.78044
2.60883	0.767708	7.70521	2.81811
2.6105	0.80061	7.73144	2.8677
2.61217	0.832558	7.75909	2.92492
2.61383	0.864983	7.79438	2.98882
2.6155	0.903606	7.83682	3.06082
2.61717	0.943184	7.8845	3.14426
2.61883	0.982285	7.9422	3.24059
2.6205	1.02234	8.01229	3.34978
2.62217	1.06812	8.0905	3.46184
2.62383	1.11723	8.17299	3.57723
2.6255	1.16444	8.26311	3.69692
2.62717	1.20783	8.36229	3.82376
2.62883	1.25217	8.46529	3.9506
2.6305	1.29557	8.56686	4.07314
2.63217	1.33657	8.66842	4.1995
2.63383	1.38378	8.76093	4.3273
2.6355	1.43433	8.84771	4.4508
2.63717	1.48153	8.92591	4.56858
2.63883	1.52206	8.9941	4.68206
2.6405	1.56307	9.04369	4.78458
2.64217	1.6017	9.0766	4.87518
2.64383	1.63031	9.09472	4.95386
2.6455	1.65129	9.09424	5.01919
2.64717	1.6737	9.07326	5.06592
2.64883	1.69134	9.02557	5.08928
2.6505	1.7004	8.95452	5.0931
2.65217	1.70326	8.8582	5.07832
2.65383	1.70374	8.74329	5.04732
2.6555	1.70183	8.60548	4.99916
2.65717	1.69277	8.44049	4.93097
2.65883	1.68371	8.25262	4.85086
2.6605	1.6737	8.0452	4.75931
2.66217	1.6551	7.82204	4.65584
2.66383	1.62888	7.57837	4.53424
2.6655	1.59502	7.3247	4.3931
2.66717	1.55783	7.06005	4.24051
2.66883	1.51777	6.7873	4.0803
2.6705	1.47247	6.50597	3.91674
2.67217	1.42622	6.21939	3.74413
2.67383	1.38426	5.9309	3.56913
2.6755	1.3442	5.63622	3.39556
2.67717	1.29795	5.34439	3.22533
2.67883	1.24264	5.0602	3.0508
2.6805	1.18542	4.78554	2.87247
2.68217	1.1282	4.51756	2.69794
2.68383	1.07384	4.25482	2.5301
2.6855	1.01995	4.00352	2.36893
2.68717	0.969887	3.76701	2.21109
2.68883	0.926971	3.54719	2.06327
2.6905	0.891209	3.33881	1.92308
2.69217	0.859737	3.13902	1.79243
2.69383	0.823498	2.95448	1.67465
2.6955	0.785351	2.78378	1.56927
2.69717	0.751495	2.62976	1.47057
2.69883	0.722885	2.48051	1.37377
2.7005	0.699043	2.33841	1.28555
2.70217	0.676632	2.20871	1.2064
2.70383	0.653267	2.09236	1.13153
2.7055	0.628948	1.9927	1.05906
2.70717	0.608444	1.89829	0.993252
2.70883	0.592232	1.81389	0.935078
2.7105	0.574112	1.73807	0.880718
2.71217	0.553131	1.67274	0.829697
2.71383	0.535965	1.61743	0.784397
2.7155	0.526905	1.5645	0.743866
2.71717	0.520229	1.51443	0.709057
2.71883	0.506878	1.46961	0.682354
2.7205	0.486374	1.43385	0.663757
2.72217	0.474453	1.40429	0.647545
2.72383	0.469208	1.37854	0.627041
2.7255	0.466347	1.35231	0.60463
2.72717	0.460625	1.32608	0.590324
2.72883	0.459194	1.30701	0.582218
2.7305	0.464439	1.29366	0.571728
2.73217	0.468254	1.27983	0.557899
2.73383	0.468254	1.266	0.549793
2.7355	0.461578	1.25837	0.54884
2.73717	0.448227	1.26123	0.545502
2.73883	0.437737	1.26505	0.537395
2.7405	0.430584	1.26886	0.53072
2.74217	0.425339	1.27697	0.526905
2.74383	0.422955	1.28937	0.526428
2.7455	0.41914	1.30415	0.524044
2.74717	0.417709	1.31607	0.526428
2.74883	0.418663	1.32561	0.531197
2.7505	0.422001	1.33801	0.536919
2.75217	0.417233	1.35851	0.541687
2.75383	0.408173	1.38617	0.549793
2.7555	0.405312	1.41668	0.561714
2.75717	0.408173	1.44863	0.570774
2.75883	0.41008	1.48344	0.575542
2.7605	0.408649	1.52063	0.584126
2.76217	0.408173	1.5583	0.601768
2.76383	0.411034	1.59311	0.617981
2.7655	0.415325	1.62745	0.630379
2.76717	0.417709	1.66321	0.643253
2.76883	0.418186	1.70898	0.660896
2.7705	0.415802	1.76001	0.680447
2.77217	0.415802	1.81437	0.693798
2.77383	0.417709	1.86539	0.704765
2.7755	0.422001	1.91927	0.716686
2.77717	0.423431	1.9784	0.730991
2.77883	0.417233	2.04039	0.748634
2.7805	0.415802	2.09522	0.763893
2.78217	0.418663	2.141	0.778198
2.78383	0.420094	2.18534	0.788689
2.7855	0.409603	2.22826	0.803471
2.78717	0.403881	2.26831	0.82159
2.78883	0.405312	2.29836	0.835419
2.7905	0.407696	2.32697	0.845432
2.79217	0.405788	2.3551	0.854492
2.79383	0.407219	2.38371	0.870705
2.7955	0.418186	2.40946	0.884533
2.79717	0.425816	2.42519	0.891209
2.79883	0.432968	2.43664	0.893593
2.8005	0.43726	2.44188	0.8955
2.80217	0.436783	2.44141	0.895023
2.80383	0.431061	2.43282	0.891209
2.8055	0.424385	2.41995	0.882626
2.80717	0.41914	2.4066	0.871181
2.80883	0.41008	2.38991	0.8564
2.8105	0.400066	2.36988	0.846386
2.81217	0.393867	2.34652	0.841141
2.81383	0.392914	2.31886	0.82922
2.8155	0.391006	2.28453	0.813007
2.81717	0.393867	2.24686	0.798702
2.81883	0.40102	2.20776	0.792027
2.8205	0.408173	2.16818	0.786781
2.82217	0.412941	2.12479	0.774384
2.82383	0.417709	2.08092	0.761986
2.8255	0.422478	2.038	0.750542
2.82717	0.417233	1.9927	0.742435
2.82883	0.410557	1.94693	0.731945
2.8305	0.404358	1.89972	0.718594
2.83217	0.403404	1.85061	0.702858
2.83383	0.403881	1.79911	0.687122
2.8355	0.400066	1.7457	0.674248
2.83717	0.397682	1.69468	0.660896
2.83883	0.394821	1.64938	0.644207
2.8405	0.396729	1.60265	0.621796
2.84217	0.398636	1.55926	0.605583
2.84383	0.402451	1.52111	0.597477
2.8455	0.404835	1.49202	0.588894
2.84717	0.406265	1.46151	0.577927
2.84883	0.409126	1.42431	0.560284
2.8505	0.41151	1.39046	0.543594
2.85217	0.411987	1.36518	0.528812
2.85383	0.408173	1.34134	0.514984
2.8555	0.408649	1.31464	0.500679
2.85717	0.41151	1.2908	0.487804
2.85883	0.409126	1.26934	0.483513
2.8605	0.403404	1.25217	0.486851
2.86217	0.396729	1.23787	0.490189
2.86383	0.391483	1.22881	0.492096
2.8655	0.388145	1.22023	0.490665
2.86717	0.388622	1.20926	0.48542
2.86883	0.392914	1.20163	0.478268
2.8705	0.396252	1.19495	0.473022
2.87217	0.399113	1.18685	0.4673
2.87383	0.404358	1.17397	0.459194
2.8755	0.406265	1.1611	0.453949
2.87717	0.40102	1.15585	0.453472
2.87883	0.399113	1.15442	0.455856
2.8805	0.40102	1.14918	0.454426
2.88217	0.405312	1.1344	0.453949
2.88383	0.406265	1.12391	0.44632
2.8855	0.41008	1.11961	0.443935
2.88717	0.413895	1.11914	0.442028
2.88883	0.416756	1.11628	0.438213
2.8905	0.422478	1.11341	0.432491
2.89217	0.426292	1.1158	0.427723
2.89383	0.425339	1.12057	0.432491
2.8955	0.423431	1.12772	0.43726
2.89717	0.430107	1.1301	0.440121
2.89883	0.433922	1.1301	0.441074
2.9005	0.431538	1.13058	0.442982
2.90217	0.425339	1.13153	0.448704
2.90383	0.421047	1.13058	0.451088
2.9055	0.415802	1.12438	0.451565
2.90717	0.409126	1.12009	0.449181
2.90883	0.405312	1.11914	0.44775
2.9105	0.402927	1.11914	0.444412
2.91217	0.402451	1.122	0.43726
2.91383	0.404358	1.1282	0.431061
2.9155	0.410557	1.13487	0.426292
2.91717	0.416279	1.13344	0.423431
2.91883	0.418186	1.13392	0.424385
2.9205	0.419617	1.14107	0.430107
2.92217	0.421524	1.14727	0.431538
2.92383	0.4282	1.14346	0.431538
2.9255	0.433445	1.13583	0.432968
2.92717	0.433445	1.13487	0.437737
2.92883	0.432014	1.13821	0.443459
2.9305	0.428677	1.14059	0.445366
2.93217	0.425339	1.14059	0.450611
2.93383	0.420094	1.1425	0.453949
2.9355	0.418663	1.14632	0.45681
2.93717	0.421524	1.15061	0.462055
2.93883	0.423431	1.15108	0.461102
2.9405	0.42057	1.1487	0.451565
2.94217	0.42057	1.14536	0.445843
2.94383	0.421047	1.14536	0.448227
2.9455	0.413418	1.14965	0.452042
2.94717	0.401974	1.15013	0.44775
2.94883	0.398159	1.14775	0.446796
2.9505	0.404358	1.14202	0.454426
2.95217	0.408173	1.14012	0.461578
2.95383	0.405788	1.14012	0.463486
2.9555	0.408649	1.13726	0.460148
2.95717	0.419617	1.1344	0.454903
2.95883	0.426769	1.12772	0.448704
2.9605	0.422955	1.1282	0.445366
2.96217	0.417709	1.12963	0.441551
2.96383	0.415802	1.12915	0.432491
2.9655	0.412941	1.12438	0.423431
2.96717	0.404358	1.12247	0.418186
2.96883	0.395298	1.12772	0.419617
2.9705	0.394821	1.12867	0.422001
2.97217	0.401974	1.12772	0.421524
2.97383	0.411034	1.12486	0.418663
2.9755	0.415325	1.12486	0.415325
2.97717	0.418663	1.11961	0.418663
2.97883	0.421524	1.11055	0.423908
2.9805	0.420094	1.10245	0.422955
2.98217	0.416279	1.09434	0.414371
2.98383	0.411034	1.08337	0.412464
2.9855	0.406265	1.07098	0.418186
2.98717	0.398636	1.06716	0.419617
2.98883	0.389576	1.06955	0.41151
2.9905	0.384331	1.06859	0.400066
2.99217	0.380039	1.06668	0.397205
2.99383	0.376701	1.07002	0.39959
2.9955	0.37384	1.07813	0.402927
2.99717	0.376701	1.07956	0.403404
2.99883	0.383377	1.07622	0.404358
3.0005	0.389576	1.07336	0.404835
3.00217	0.386715	1.07336	0.406742
3.00383	0.377655	1.07479	0.405312
3.0055	0.370502	1.07431	0.396729
3.00717	0.366688	1.07288	0.389099
3.00883	0.36478	1.07288	0.383854
3.0105	0.362873	1.07861	0.382423
3.01217	0.365734	1.08528	0.380993
3.01383	0.37384	1.09243	0.379562
3.0155	0.381947	1.09863	0.378609
3.01717	0.386238	1.10435	0.375748
3.01883	0.384331	1.11389	0.379086
3.0205	0.379086	1.12391	0.383854
3.02217	0.37384	1.13106	0.380993
3.02383	0.370502	1.13106	0.37241
3.0255	0.370502	1.1344	0.367165
3.02717	0.367641	1.13964	0.365734
3.02883	0.366211	1.14346	0.362873
3.0305	0.367165	1.14489	0.357151
3.03217	0.370502	1.15633	0.356197
3.03383	0.373364	1.1735	0.358582
3.0355	0.368595	1.18876	0.361919
3.03717	0.360966	1.20401	0.366688
3.03883	0.355244	1.22118	0.365257
3.0405	0.356674	1.23692	0.360966
3.04217	0.359058	1.24693	0.358105
3.04383	0.35429	1.2579	0.362396
3.0455	0.347614	1.27316	0.365257
3.04717	0.350952	1.28841	0.361443
3.04883	0.352859	1.30272	0.355244
3.0505	0.348091	1.31989	0.356674
3.05217	0.337601	1.33467	0.358582
3.05383	0.337124	1.34802	0.353813
3.0555	0.341415	1.35708	0.344276
3.05717	0.341892	1.369	0.338554
3.05883	0.340462	1.37997	0.338554
3.0605	0.3438	1.38855	0.340462
3.06217	0.348091	1.39618	0.345707
3.06383	0.346661	1.40524	0.35429
3.0655	0.344753	1.41382	0.359535
3.06717	0.345707	1.42241	0.360012
3.06883	0.349045	1.43242	0.360012
3.0705	0.34523	1.44386	0.359535
3.07217	0.344276	1.45674	0.352859
3.07383	0.349522	1.46723	0.341415
3.0755	0.353336	1.47486	0.337124
3.07717	0.352383	1.47629	0.342369
3.07883	0.349998	1.47533	0.348091
3.0805	0.351429	1.47247	0.350475
3.08217	0.352383	1.46723	0.349522
3.08383	0.345707	1.46437	0.350952
3.0855	0.342369	1.46532	0.349522
3.08717	0.341415	1.47343	0.346661
3.08883	0.340939	1.48201	0.349998
3.0905	0.337601	1.48344	0.353813
3.09217	0.339031	1.48201	0.357628
3.09383	0.349045	1.47772	0.356674
3.0955	0.352859	1.4739	0.361919
3.09717	0.35429	1.4677	0.362396
3.09883	0.354767	1.46341	0.352383
3.1005	0.353813	1.46484	0.344753
3.10217	0.349045	1.47343	0.3438
3.10383	0.340939	1.48439	0.349045
3.1055	0.338078	1.49536	0.346184
3.10717	0.339508	1.50108	0.344276
3.10883	0.342369	1.50919	0.349045
3.1105	0.34523	1.51777	0.355721
3.11217	0.345707	1.52206	0.360966
3.11383	0.343323	1.52445	0.361919
3.1155	0.34523	1.51968	0.365257
3.11717	0.348091	1.5173	0.362873
3.11883	0.350952	1.51873	0.359058
3.1205	0.355244	1.52016	0.352383
3.12217	0.361443	1.52063	0.3438
3.12383	0.367165	1.51825	0.332356
3.1255	0.369549	1.52159	0.325203
3.12717	0.364304	1.52731	0.326157
3.12883	0.354767	1.52731	0.329494
3.1305	0.347614	1.5254	0.33474
3.13217	0.345707	1.52493	0.338078
3.13383	0.346661	1.52731	0.345707
3.1355	0.3438	1.52683	0.348568
3.13717	0.345707	1.52636	0.349522
3.13883	0.354767	1.52588	0.341892
3.1405	0.367165	1.52254	0.332832
3.14217	0.371456	1.52063	0.32711
3.14383	0.366211	1.5192	0.327587
3.1455	0.359535	1.52016	0.335217
3.14717	0.353813	1.51634	0.340462
3.14883	0.348091	1.51062	0.347137
3.1505	0.336647	1.50394	0.353813
3.15217	0.326633	1.49441	0.359535
3.15383	0.321865	1.4863	0.358105
3.1555	0.323296	1.47772	0.350475
3.15717	0.326633	1.47152	0.342846
3.15883	0.330448	1.46389	0.339985
3.1605	0.334263	1.46198	0.340462
3.16217	0.336647	1.46437	0.341415
3.16383	0.339508	1.47104	0.341892
3.1655	0.338554	1.47057	0.341415
3.16717	0.333786	1.46437	0.342369
3.16883	0.326633	1.46198	0.343323
3.1705	0.318527	1.45912	0.340939
3.17217	0.316143	1.45102	0.337601
3.17383	0.319481	1.4329	0.332832
3.1755	0.32711	1.41811	0.329971
3.17717	0.335693	1.41239	0.331402
3.17883	0.342846	1.41001	0.334263
3.1805	0.351906	1.40572	0.335217
3.18217	0.359058	1.39999	0.332832
3.18383	0.358582	1.39475	0.331879
3.1855	0.355244	1.39475	0.333786
3.18717	0.352383	1.39236	0.334263
3.18883	0.350475	1.38283	0.333309
3.1905	0.347137	1.369	0.333786
3.19217	0.3438	1.35374	0.337601
3.19383	0.337124	1.34468	0.348568
3.1955	0.328541	1.33753	0.356674
3.19717	0.322819	1.33276	0.359535
3.19883	0.324249	1.32656	0.352383
3.2005	0.330925	1.31941	0.349045
3.20217	0.335217	1.31559	0.346661
3.20383	0.338554	1.31226	0.343323
3.2055	0.341415	1.30463	0.338554
3.20717	0.347137	1.29414	0.336647
3.20883	0.349998	1.28698	0.339031
3.2105	0.350475	1.29032	0.344753
3.21217	0.350475	1.29557	0.353336
3.21383	0.352383	1.29414	0.356197
3.2155	0.359535	1.28746	0.354767
3.21717	0.358582	1.28078	0.353813
3.21883	0.349998	1.27363	0.358105
3.2205	0.339031	1.26457	0.360012
3.22217	0.335217	1.25599	0.35429
3.22383	0.33474	1.24836	0.346184
3.2255	0.330925	1.24645	0.3438
3.22717	0.330448	1.24884	0.344753
3.22883	0.33474	1.25313	0.340939
3.2305	0.341415	1.25122	0.33474
3.23217	0.341892	1.2455	0.333786
3.23383	0.340462	1.24025	0.339985
3.2355	0.338554	1.23549	0.343323
3.23717	0.333309	1.22833	0.34523
3.23883	0.32711	1.21546	0.346184
3.2405	0.322342	1.20211	0.346661
3.24217	0.319481	1.19066	0.344753
3.24383	0.319481	1.18446	0.345707
3.2455	0.321388	1.18637	0.348568
3.24717	0.32711	1.1878	0.349998
3.24883	0.333786	1.19019	0.354767
3.2505	0.337601	1.19162	0.363827
3.25217	0.338078	1.19305	0.370502
3.25383	0.33474	1.19352	0.370979
3.2555	0.332356	1.18876	0.375748
3.25717	0.331402	1.18351	0.382423
3.25883	0.332356	1.17874	0.388145
3.2605	0.333309	1.17683	0.390053
3.26217	0.33474	1.17826	0.393391
3.26383	0.337601	1.17683	0.399113
3.2655	0.344276	1.17111	0.400066
3.26717	0.348568	1.16968	0.402451
3.26883	0.349045	1.17493	0.405788
3.2705	0.349998	1.18065	0.41151
3.27217	0.353336	1.18542	0.416756
3.27383	0.360966	1.19305	0.416756
3.2755	0.368118	1.19972	0.411987
3.27717	0.37384	1.20306	0.408173
3.27883	0.38147	1.20401	0.406265
3.2805	0.389099	1.20687	0.407696
3.28217	0.397682	1.20878	0.408173
3.28383	0.406265	1.20687	0.414371
3.2855	0.414848	1.20735	0.430107
3.28717	0.421047	1.21164	0.442505
3.28883	0.423908	1.21784	0.453472
3.2905	0.430584	1.2207	0.461578
3.29217	0.432968	1.22452	0.469685
3.29383	0.427246	1.23453	0.481129
3.2955	0.422478	1.24359	0.492096
3.29717	0.425339	1.25217	0.501633
3.29883	0.432491	1.25885	0.510216
3.3005	0.438213	1.26934	0.520229
3.30217	0.446796	1.28174	0.533104
3.30383	0.462055	1.29795	0.545979
3.3055	0.473499	1.31893	0.557423
3.30717	0.484467	1.34134	0.574112
3.30883	0.494957	1.36375	0.595093
3.3105	0.504971	1.38855	0.617027
3.31217	0.514984	1.41811	0.643253
3.31383	0.529766	1.44958	0.672817
3.3155	0.551701	1.48058	0.703335
3.31717	0.571728	1.513	0.731468
3.31883	0.587463	1.55306	0.759602
3.3205	0.60606	1.59788	0.795841
3.32217	0.631809	1.64366	0.830173
3.32383	0.660896	1.68896	0.863075
3.3255	0.691891	1.73235	0.896454
3.32717	0.725746	1.77956	0.942707
3.32883	0.7658	1.83344	0.998974
3.3305	0.807762	1.89257	1.05667
[truncated: 4,007 more rows]

## Sheet: ED Fig. 8c
Time (min):	(+) Acb2 WT	(+) Acb2 F82C	(-) Acb2 WT
0.0015	0.105858	0.0782013	0.0829697
0.00316667	0.103951	0.0796318	0.0872612
0.00483333	0.0958443	0.0758171	0.0844002
0.0065	0.084877	0.067234	0.0801086
0.00816667	0.079155	0.0605583	0.0767708
0.00983333	0.0772476	0.0581741	0.0777245
0.0115	0.079155	0.0548363	0.0762939
0.0131667	0.0801086	0.0519753	0.0724792
0.0148333	0.0801086	0.0567436	0.0691414
0.0165	0.0815392	0.0658035	0.0753403
0.0181667	0.0872612	0.0743866	0.0824928
0.0198333	0.0958443	0.0762939	0.0863075
0.0215	0.101089	0.0777245	0.0872612
0.0231667	0.101566	0.0801086	0.0901222
0.0248333	0.0991821	0.082016	0.0905991
0.0265	0.099659	0.0829697	0.087738
0.0281667	0.0991821	0.0786781	0.0872612
0.0298333	0.100136	0.0724792	0.0872612
0.0315	0.0977516	0.0700951	0.0858307
0.0331667	0.0958443	0.0715256	0.0829697
0.0348333	0.0929833	0.0729561	0.0867844
0.0365	0.0920296	0.0748634	0.0915527
0.0381667	0.0910759	0.0801086	0.084877
0.0398333	0.084877	0.0872612	0.0762939
0.0415	0.0796318	0.0987053	0.0743866
0.0431667	0.082016	0.108242	0.0801086
0.0448333	0.0953674	0.107765	0.0777245
0.0465	0.107288	0.0987053	0.0734329
0.0481667	0.112057	0.0929833	0.0739098
0.0498333	0.111103	0.0944138	0.0753403
0.0515	0.11158	0.0948906	0.0772476
0.0531667	0.112057	0.0929833	0.0743866
0.0548333	0.107765	0.0905991	0.0743866
0.0565	0.099659	0.0910759	0.0724792
0.0581667	0.0925064	0.0939369	0.0715256
0.0598333	0.0920296	0.0934601	0.0753403
0.0615	0.0953674	0.0853538	0.0762939
0.0631667	0.0948906	0.0748634	0.0753403
0.0648333	0.0910759	0.0710487	0.079155
0.0665	0.0858307	0.0724792	0.0896454
0.0681667	0.0839233	0.0696182	0.0987053
0.0698333	0.0844002	0.0648499	0.0987053
0.0715	0.084877	0.0629425	0.0953674
0.0731667	0.0839233	0.0653267	0.0939369
0.0748333	0.0824928	0.0691414	0.0939369
0.0765	0.0824928	0.0720024	0.0948906
0.0781667	0.0834465	0.0715256	0.0958443
0.0798333	0.0834465	0.0691414	0.0967979
0.0815	0.0815392	0.0705719	0.0991821
0.0831667	0.0772476	0.0748634	0.101089
0.0848333	0.0805855	0.0824928	0.0963211
0.0865	0.087738	0.082016	0.0872612
0.0881667	0.0939369	0.0796318	0.0805855
0.0898333	0.0958443	0.0772476	0.0782013
0.0915	0.0939369	0.0734329	0.0801086
0.0931667	0.0910759	0.0724792	0.0834465
0.0948333	0.087738	0.0662804	0.087738
0.0965	0.0872612	0.0677109	0.0915527
0.0981667	0.0867844	0.0691414	0.0934601
0.0998333	0.0863075	0.0739098	0.0920296
0.1015	0.0886917	0.0762939	0.084877
0.103167	0.0929833	0.0748634	0.0834465
0.104833	0.0977516	0.0724792	0.0824928
0.1065	0.0972748	0.0662804	0.0782013
0.108167	0.0934601	0.0700951	0.0758171
0.109833	0.0905991	0.0734329	0.0786781
0.1115	0.0920296	0.0786781	0.0867844
0.113167	0.0963211	0.079155	0.0872612
0.114833	0.0967979	0.0805855	0.0829697
0.1165	0.0977516	0.0867844	0.0810623
0.118167	0.10252	0.0901222	0.0834465
0.119833	0.107765	0.0882149	0.087738
0.1215	0.108719	0.082016	0.0901222
0.123167	0.105858	0.0810623	0.0839233
0.124833	0.104904	0.0863075	0.082016
0.1265	0.102043	0.0886917	0.0853538
0.128167	0.0991821	0.0815392	0.0896454
0.129833	0.0991821	0.0777245	0.0872612
0.1315	0.100136	0.0758171	0.082016
0.133167	0.0991821	0.0772476	0.0805855
0.134833	0.0958443	0.0696182	0.0815392
0.1365	0.0958443	0.0624657	0.082016
0.138167	0.0987053	0.0619888	0.0767708
0.139833	0.0982285	0.0696182	0.0720024
0.1415	0.0944138	0.0805855	0.0715256
0.143167	0.0963211	0.084877	0.0815392
0.144833	0.103474	0.0872612	0.0886917
0.1465	0.112057	0.0905991	0.0920296
0.148167	0.114918	0.0963211	0.0939369
0.149833	0.113964	0.0925064	0.100136
0.1515	0.119209	0.084877	0.104427
0.153167	0.124931	0.0739098	0.106812
0.154833	0.125885	0.0667572	0.107288
0.1565	0.118256	0.0634193	0.107288
0.158167	0.109196	0.0648499	0.104427
0.159833	0.106335	0.0724792	0.0991821
0.1615	0.101566	0.0796318	0.0948906
0.163167	0.0929833	0.0896454	0.0910759
0.164833	0.0839233	0.0948906	0.084877
0.1665	0.0834465	0.0953674	0.0796318
0.168167	0.0891685	0.0896454	0.0834465
0.169833	0.0934601	0.0829697	0.0901222
0.1715	0.0939369	0.0782013	0.0925064
0.173167	0.0948906	0.0734329	0.0929833
0.174833	0.0982285	0.0710487	0.0958443
0.1765	0.100613	0.0710487	0.100136
0.178167	0.102997	0.0710487	0.101089
0.179833	0.106335	0.0705719	0.0972748
0.1815	0.109196	0.0681877	0.0920296
0.183167	0.11301	0.0691414	0.084877
0.184833	0.114441	0.0734329	0.0839233
0.1865	0.114918	0.0748634	0.0834465
0.188167	0.11301	0.0734329	0.0777245
0.189833	0.110149	0.0705719	0.0743866
0.1915	0.109673	0.0729561	0.0715256
0.193167	0.114918	0.0743866	0.0710487
0.194833	0.122547	0.0753403	0.0720024
0.1965	0.127316	0.0748634	0.0720024
0.198167	0.131607	0.0762939	0.0748634
0.199833	0.132561	0.0782013	0.0753403
0.2015	0.128746	0.079155	0.0786781
0.203167	0.119686	0.0767708	0.0801086
0.204833	0.116825	0.0739098	0.0777245
0.2065	0.117302	0.0767708	0.0734329
0.208167	0.112057	0.0801086	0.0729561
0.209833	0.106335	0.0824928	0.0734329
0.2115	0.110626	0.0805855	0.0739098
0.213167	0.115871	0.0815392	0.0720024
0.214833	0.11158	0.0872612	0.0677109
0.2165	0.103951	0.0920296	0.0686646
0.218167	0.100136	0.0972748	0.0658035
0.219833	0.099659	0.101566	0.067234
0.2215	0.099659	0.106335	0.0700951
0.223167	0.100136	0.110626	0.0729561
0.224833	0.101089	0.109196	0.0767708
0.2265	0.101089	0.103474	0.0796318
0.228167	0.106812	0.0939369	0.0867844
0.229833	0.107765	0.0858307	0.0891685
0.2315	0.100136	0.0829697	0.0901222
0.233167	0.087738	0.0858307	0.0934601
0.234833	0.0853538	0.0863075	0.0953674
0.2365	0.0891685	0.0872612	0.0972748
0.238167	0.0896454	0.0905991	0.0987053
0.239833	0.0910759	0.0958443	0.100613
0.2415	0.0967979	0.0977516	0.102043
0.243167	0.108719	0.0948906	0.106812
0.244833	0.113487	0.0915527	0.113964
0.2465	0.111103	0.0896454	0.114441
0.248167	0.106812	0.0948906	0.108719
0.249833	0.106335	0.100136	0.104427
0.2515	0.109196	0.10252	0.102997
0.253167	0.108719	0.0963211	0.0987053
0.254833	0.107765	0.0939369	0.0915527
0.2565	0.109196	0.0920296	0.0824928
0.258167	0.11301	0.0872612	0.0758171
0.259833	0.116825	0.0839233	0.0724792
0.2615	0.118256	0.0824928	0.0705719
0.263167	0.116348	0.0886917	0.0662804
0.264833	0.114441	0.0972748	0.058651
0.2665	0.106335	0.110626	0.0600815
0.268167	0.101566	0.117302	0.0686646
0.269833	0.10252	0.112534	0.0782013
0.2715	0.10252	0.104904	0.084877
0.273167	0.102043	0.101566	0.0915527
0.274833	0.10252	0.103474	0.100136
0.2765	0.11158	0.0982285	0.106812
0.278167	0.117779	0.0925064	0.109196
0.279833	0.114441	0.0929833	0.105381
0.2815	0.110149	0.101566	0.101566
0.283167	0.106335	0.104904	0.0958443
0.284833	0.104904	0.100613	0.0939369
0.2865	0.101566	0.0963211	0.0934601
0.288167	0.0982285	0.0972748	0.0948906
0.289833	0.0991821	0.100136	0.0944138
0.2915	0.0991821	0.100136	0.0901222
0.293167	0.101089	0.102997	0.0901222
0.294833	0.0982285	0.106335	0.0934601
0.2965	0.0987053	0.11158	0.0934601
0.298167	0.10252	0.11158	0.0886917
0.299833	0.106335	0.109673	0.0867844
0.3015	0.108242	0.104427	0.0910759
0.303167	0.107288	0.0972748	0.0972748
0.304833	0.112057	0.0948906	0.0987053
0.3065	0.113487	0.0963211	0.0972748
0.308167	0.112057	0.100613	0.0944138
0.309833	0.105381	0.108242	0.0958443
0.3115	0.102043	0.117779	0.099659
0.313167	0.101566	0.125408	0.099659
0.314833	0.0987053	0.133038	0.0958443
0.3165	0.0972748	0.140667	0.0963211
0.318167	0.0958443	0.141621	0.0982285
0.319833	0.101566	0.136375	0.0953674
0.3215	0.108242	0.1297	0.0891685
0.323167	0.113487	0.126362	0.0834465
0.324833	0.114441	0.119686	0.0801086
0.3265	0.115871	0.11158	0.0748634
0.328167	0.116825	0.111103	0.0748634
0.329833	0.114918	0.114441	0.0758171
0.3315	0.110149	0.12064	0.0767708
0.333167	0.104904	0.127316	0.0772476
0.334833	0.105381	0.1297	0.0796318
0.3365	0.106335	0.127792	0.0824928
0.338167	0.106335	0.126362	0.0801086
0.339833	0.101089	0.131607	0.0796318
0.3415	0.0958443	0.136375	0.0772476
0.343167	0.0934601	0.135899	0.0786781
0.344833	0.0934601	0.135422	0.082016
0.3465	0.0934601	0.139713	0.0882149
0.348167	0.0872612	0.142574	0.0891685
0.349833	0.087738	0.143528	0.0891685
0.3515	0.0905991	0.142097	0.0925064
0.353167	0.0953674	0.13876	0.0925064
0.354833	0.101089	0.136852	0.0886917
0.3565	0.106335	0.136375	0.0839233
0.358167	0.112057	0.136375	0.0844002
0.359833	0.112534	0.133991	0.087738
0.3615	0.110149	0.129223	0.0920296
0.363167	0.107288	0.1297	0.0963211
0.364833	0.102997	0.136375	0.0953674
0.3665	0.0920296	0.141144	0.0925064
0.368167	0.0796318	0.141144	0.0901222
0.369833	0.0753403	0.140667	0.0901222
0.3715	0.0796318	0.146389	0.0844002
0.373167	0.0886917	0.152111	0.0767708
0.374833	0.0915527	0.154018	0.0734329
0.3765	0.0939369	0.154018	0.0753403
0.378167	0.101089	0.154018	0.0767708
0.379833	0.104427	0.155926	0.0753403
0.3815	0.100136	0.156879	0.0762939
0.383167	0.0891685	0.163078	0.0805855
0.384833	0.082016	0.166893	0.0882149
0.3865	0.0810623	0.168324	0.0967979
0.388167	0.0829697	0.170708	0.105858
0.389833	0.0863075	0.172138	0.106812
0.3915	0.0915527	0.172615	0.102997
0.393167	0.0963211	0.16737	0.102043
0.394833	0.100613	0.161648	0.103474
0.3965	0.104904	0.15831	0.0977516
0.398167	0.108719	0.160217	0.0858307
0.399833	0.115871	0.162601	0.0772476
0.4015	0.12207	0.162601	0.0748634
0.403167	0.123501	0.163555	0.0748634
0.404833	0.118732	0.16737	0.0681877
0.4065	0.112057	0.175476	0.0648499
0.408167	0.105381	0.180244	0.0667572
0.409833	0.103951	0.182152	0.0710487
0.4115	0.102997	0.180244	0.0758171
0.413167	0.105858	0.177383	0.0796318
0.414833	0.109196	0.175953	0.0844002
0.4165	0.110626	0.175953	0.0891685
0.418167	0.113964	0.17786	0.0948906
0.419833	0.112534	0.179291	0.101089
0.4215	0.11301	0.179768	0.103474
0.423167	0.108242	0.182629	0.101089
0.424833	0.104904	0.187397	0.101089
0.4265	0.104904	0.189304	0.105858
0.428167	0.109196	0.18549	0.107765
0.429833	0.110626	0.180244	0.10252
0.4315	0.105381	0.182629	0.0972748
0.433167	0.101089	0.18549	0.0972748
0.434833	0.0987053	0.182629	0.0963211
0.4365	0.0939369	0.180244	0.0948906
0.438167	0.0882149	0.181198	0.0929833
0.439833	0.084877	0.184536	0.0972748
0.4415	0.0886917	0.186443	0.104427
0.443167	0.0958443	0.189781	0.105858
0.444833	0.100613	0.19598	0.103951
0.4465	0.106812	0.196457	0.0953674
0.448167	0.109673	0.200748	0.0920296
0.449833	0.106335	0.207424	0.0872612
0.4515	0.0967979	0.219345	0.082016
0.453167	0.0920296	0.225067	0.0834465
0.454833	0.0920296	0.224113	0.0886917
0.4565	0.0910759	0.226021	0.0934601
0.458167	0.0863075	0.230789	0.0929833
0.459833	0.0863075	0.234127	0.0925064
0.4615	0.0915527	0.228405	0.0939369
0.463167	0.0910759	0.22316	0.0910759
0.464833	0.0896454	0.220299	0.0834465
0.4665	0.0901222	0.22459	0.0743866
0.468167	0.0939369	0.22316	0.0691414
0.469833	0.0967979	0.219822	0.0681877
0.4715	0.101089	0.218391	0.067234
0.473167	0.105381	0.218391	0.0638962
0.474833	0.105858	0.221252	0.0610352
0.4765	0.103474	0.220776	0.0634193
0.478167	0.103474	0.220776	0.0653267
0.479833	0.106812	0.221252	0.067234
0.4815	0.106335	0.226498	0.0662804
0.483167	0.106335	0.236034	0.0677109
0.484833	0.107288	0.243187	0.0739098
0.4865	0.111103	0.248432	0.0810623
0.488167	0.11301	0.253201	0.0867844
0.489833	0.110149	0.26083	0.0886917
0.4915	0.104427	0.267982	0.0920296
0.493167	0.101566	0.270367	0.0958443
0.494833	0.105858	0.26989	0.0991821
0.4965	0.108242	0.265598	0.0977516
0.498167	0.106812	0.26083	0.0972748
0.499833	0.106812	0.256538	0.0934601
0.5015	0.108719	0.250816	0.0934601
0.503167	0.106335	0.242233	0.0958443
0.504833	0.099659	0.239849	0.0948906
0.5065	0.0953674	0.243664	0.0905991
0.508167	0.0958443	0.25034	0.0863075
0.509833	0.0948906	0.254631	0.0896454
0.5115	0.0987053	0.255585	0.0891685
0.513167	0.105858	0.255108	0.0815392
0.514833	0.112534	0.249863	0.0720024
0.5165	0.113487	0.246048	0.0710487
0.518167	0.112534	0.24271	0.0753403
0.519833	0.112534	0.241756	0.0743866
0.5215	0.109673	0.245094	0.0734329
0.523167	0.108719	0.250816	0.0743866
0.524833	0.102997	0.257015	0.0772476
0.5265	0.0958443	0.261307	0.0772476
0.528167	0.0920296	0.261784	0.0748634
0.529833	0.0910759	0.257492	0.0724792
0.5315	0.0882149	0.253201	0.0677109
0.533167	0.0844002	0.255585	0.0686646
0.534833	0.084877	0.261307	0.0739098
0.5365	0.0905991	0.262737	0.0786781
0.538167	0.0944138	0.265121	0.082016
0.539833	0.0972748	0.276089	0.087738
0.5415	0.101089	0.285625	0.0934601
0.543167	0.103474	0.287533	0.0948906
0.544833	0.105381	0.282288	0.0953674
0.5465	0.109196	0.280857	0.0953674
0.548167	0.11301	0.28038	0.0934601
0.549833	0.110626	0.276566	0.0905991
0.5515	0.107765	0.27132	0.0896454
0.553167	0.105381	0.268936	0.0901222
0.554833	0.105381	0.270367	0.0886917
0.5565	0.105381	0.273705	0.084877
0.558167	0.101089	0.280857	0.0858307
0.559833	0.100136	0.286102	0.0872612
0.5615	0.0991821	0.287056	0.0896454
0.563167	0.100136	0.290394	0.0886917
0.564833	0.0972748	0.299454	0.0834465
0.5665	0.0896454	0.308514	0.082016
0.568167	0.084877	0.310421	0.0829697
0.569833	0.084877	0.308514	0.082016
0.5715	0.0891685	0.307083	0.082016
0.573167	0.0920296	0.308514	0.0805855
0.574833	0.0920296	0.30756	0.084877
0.5765	0.0920296	0.304222	0.0863075
0.578167	0.0963211	0.306129	0.0867844
0.579833	0.0953674	0.310421	0.0867844
0.5815	0.087738	0.314713	0.0853538
0.583167	0.0801086	0.318527	0.0834465
0.584833	0.0801086	0.319958	0.0824928
0.5865	0.084877	0.31805	0.0829697
0.588167	0.0886917	0.312328	0.084877
0.589833	0.0891685	0.308514	0.0863075
0.5915	0.0915527	0.310898	0.0882149
0.593167	0.0939369	0.311375	0.0948906
0.594833	0.0910759	0.308037	0.0987053
0.5965	0.0872612	0.305176	0.104904
0.598167	0.0805855	0.306606	0.104427
0.599833	0.0777245	0.30899	0.103474
0.6015	0.0796318	0.309944	0.100613
0.603167	0.0858307	0.306129	0.0963211
0.604833	0.0934601	0.303745	0.0934601
0.6065	0.0972748	0.305653	0.0910759
0.608167	0.0972748	0.305653	0.0896454
0.609833	0.0987053	0.302792	0.0901222
0.6115	0.103951	0.294685	0.0934601
0.613167	0.107288	0.290871	0.0953674
0.614833	0.108719	0.295639	0.0953674
0.6165	0.108242	0.303745	0.0901222
0.618167	0.110626	0.309467	0.0863075
0.619833	0.116825	0.310898	0.0853538
0.6215	0.115871	0.313759	0.0867844
0.623167	0.107765	0.317097	0.0867844
0.624833	0.0977516	0.317097	0.0824928
0.6265	0.0934601	0.312328	0.0810623
0.628167	0.0920296	0.30756	0.0858307
0.629833	0.0829697	0.305176	0.0901222
0.6315	0.0753403	0.308514	0.0905991
0.633167	0.0743866	0.314713	0.0910759
0.634833	0.0758171	0.320435	0.0948906
0.6365	0.0801086	0.31805	0.0987053
0.638167	0.084877	0.313282	0.0934601
0.639833	0.0905991	0.314236	0.0882149
0.6415	0.0920296	0.315666	0.0858307
0.643167	0.0925064	0.311852	0.0872612
0.644833	0.0977516	0.302792	0.0905991
0.6465	0.10252	0.300407	0.0939369
0.648167	0.100136	0.306606	0.0958443
0.649833	0.0987053	0.311375	0.0948906
0.6515	0.104904	0.313282	0.0934601
0.653167	0.112534	0.312805	0.0925064
0.654833	0.11158	0.319004	0.087738
0.6565	0.108719	0.32568	0.0824928
0.658167	0.11158	0.329971	0.0824928
0.659833	0.114441	0.329018	0.0905991
0.6615	0.114918	0.32568	0.0982285
0.663167	0.11301	0.326633	0.10252
0.664833	0.114918	0.328064	0.106335
0.6665	0.115395	0.329018	0.109196
0.668167	0.113964	0.324249	0.109196
0.669833	0.112534	0.319958	0.104427
0.6715	0.109196	0.312328	0.102043
0.673167	0.106335	0.306129	0.102043
0.674833	0.102997	0.303268	0.104427
0.6765	0.101566	0.308037	0.11158
0.678167	0.102043	0.312805	0.119686
0.679833	0.103951	0.312805	0.123501
0.6815	0.102997	0.316143	0.118256
0.683167	0.103474	0.323772	0.117302
0.684833	0.101089	0.324249	0.119686
0.6865	0.102997	0.312328	0.118732
0.688167	0.108242	0.302792	0.111103
0.689833	0.112057	0.304222	0.100613
0.6915	0.11158	0.308037	0.0934601
0.693167	0.110149	0.304222	0.0872612
0.694833	0.117779	0.302315	0.0839233
0.6965	0.12207	0.305653	0.0815392
0.698167	0.123978	0.303745	0.0824928
0.699833	0.12064	0.299931	0.0867844
0.7015	0.120163	0.299454	0.0934601
0.703167	0.115871	0.2985	0.099659
0.704833	0.112534	0.297546	0.0987053
0.7065	0.11301	0.294209	0.0939369
0.708167	0.107288	0.29707	0.0915527
0.709833	0.103474	0.296593	0.0939369
0.7115	0.105381	0.295162	0.0967979
0.713167	0.113487	0.292778	0.0925064
0.714833	0.115395	0.290871	0.0829697
0.7165	0.109196	0.291347	0.0767708
0.718167	0.109673	0.294209	0.0772476
0.719833	0.113964	0.2985	0.0796318
0.7215	0.119209	0.296593	0.0801086
0.723167	0.118732	0.296116	0.0796318
0.724833	0.117779	0.296116	0.0815392
0.7265	0.117302	0.296593	0.0844002
0.728167	0.113964	0.295639	0.0891685
0.729833	0.111103	0.293732	0.0905991
0.7315	0.103474	0.294209	0.0886917
0.733167	0.099659	0.296593	0.0863075
0.734833	0.0991821	0.297546	0.0891685
0.7365	0.103474	0.292778	0.0958443
0.738167	0.107288	0.284672	0.0948906
0.739833	0.110149	0.279427	0.0915527
0.7415	0.115871	0.279903	0.0858307
0.743167	0.120163	0.284195	0.0872612
0.744833	0.12064	0.286579	0.0901222
0.7465	0.119209	0.283241	0.0891685
0.748167	0.118256	0.27895	0.0839233
0.749833	0.114918	0.276566	0.082016
0.7515	0.11158	0.277042	0.0872612
0.753167	0.11301	0.27132	0.0915527
0.754833	0.118732	0.266075	0.0925064
0.7565	0.123978	0.270367	0.0910759
0.758167	0.127316	0.282288	0.0910759
0.759833	0.130653	0.287056	0.0925064
0.7615	0.134945	0.277996	0.0953674
0.763167	0.13113	0.269413	0.0953674
0.764833	0.119686	0.267029	0.0944138
0.7665	0.107765	0.264645	0.0920296
0.768167	0.0972748	0.261784	0.0939369
0.769833	0.0882149	0.259399	0.0987053
0.7715	0.0853538	0.258923	0.101089
0.773167	0.087738	0.259399	0.10252
0.774833	0.0925064	0.261307	0.104427
0.7765	0.0977516	0.265598	0.109196
0.778167	0.109196	0.265598	0.11158
0.779833	0.121117	0.268936	0.109196
0.7815	0.118732	0.275135	0.0982285
0.783167	0.11301	0.281334	0.0863075
0.784833	0.110626	0.280857	0.0844002
0.7865	0.114441	0.278473	0.0872612
0.788167	0.113487	0.274658	0.0886917
0.789833	0.105381	0.267506	0.0872612
0.7915	0.0991821	0.261784	0.0901222
0.793167	0.0939369	0.258446	0.100136
0.794833	0.0915527	0.25177	0.106335
0.7965	0.0882149	0.24271	0.108242
0.798167	0.0853538	0.237465	0.109196
0.799833	0.0839233	0.241756	0.109673
0.8015	0.0915527	0.244141	0.107288
0.803167	0.105381	0.24271	0.102043
0.804833	0.116825	0.243664	0.0972748
0.8065	0.119209	0.249386	0.0934601
0.808167	0.113487	0.255585	0.0867844
0.809833	0.110149	0.256062	0.0834465
0.8115	0.110626	0.254154	0.0896454
0.813167	0.110626	0.253201	0.0958443
0.814833	0.103951	0.258923	0.0944138
0.8165	0.100613	0.258446	0.0891685
0.818167	0.104904	0.256062	0.0882149
0.819833	0.115871	0.252724	0.0891685
0.8215	0.120163	0.254154	0.0863075
0.823167	0.116348	0.253201	0.0824928
0.824833	0.114918	0.248909	0.0810623
0.8265	0.116825	0.245571	0.0844002
0.828167	0.117779	0.240803	0.0915527
0.829833	0.115871	0.236034	0.0987053
0.8315	0.11158	0.231743	0.103951
0.833167	0.108719	0.234604	0.104904
0.834833	0.107288	0.240326	0.109196
0.8365	0.107765	0.243187	0.113964
0.838167	0.110149	0.246525	0.115395
0.839833	0.108242	0.250816	0.108242
0.8415	0.106812	0.257492	0.0977516
0.843167	0.104427	0.256062	0.0910759
0.844833	0.105858	0.245094	0.0867844
0.8465	0.109196	0.23365	0.0782013
0.848167	0.108242	0.221729	0.0691414
0.849833	0.104904	0.213146	0.067234
0.8515	0.101566	0.207424	0.0715256
0.853167	0.103474	0.20647	0.0748634
0.854833	0.105858	0.212669	0.0758171
0.8565	0.105381	0.220299	0.0801086
0.858167	0.106335	0.227928	0.0824928
0.859833	0.105858	0.229359	0.0867844
0.8615	0.103951	0.225544	0.0910759
0.863167	0.101089	0.220776	0.0944138
0.864833	0.0948906	0.216007	0.0929833
0.8665	0.0867844	0.210285	0.0867844
0.868167	0.0805855	0.205994	0.0853538
0.869833	0.082016	0.205994	0.0915527
0.8715	0.087738	0.202656	0.0939369
0.873167	0.0934601	0.201702	0.0939369
0.874833	0.099659	0.203609	0.0963211
0.8765	0.102043	0.204086	0.104904
0.878167	0.099659	0.201702	0.110626
0.879833	0.099659	0.199318	0.108242
0.8815	0.101566	0.199318	0.10252
0.883167	0.0977516	0.19455	0.100136
0.884833	0.0891685	0.188351	0.101566
0.8865	0.0896454	0.187397	0.10252
0.888167	0.0982285	0.195503	0.0972748
0.889833	0.101566	0.199795	0.0905991
0.8915	0.0987053	0.203133	0.0891685
0.893167	0.100613	0.204563	0.0925064
0.894833	0.108242	0.204563	0.0915527
0.8965	0.11301	0.204563	0.0896454
0.898167	0.110626	0.198841	0.0920296
0.899833	0.107288	0.19455	0.0944138
0.9015	0.107288	0.189304	0.0963211
0.903167	0.108242	0.187397	0.0958443
0.904833	0.105858	0.188351	0.0967979
0.9065	0.099659	0.193596	0.0934601
0.908167	0.0925064	0.199318	0.0858307
0.909833	0.0905991	0.199318	0.079155
0.9115	0.0896454	0.196457	0.079155
0.913167	0.0886917	0.19598	0.0801086
0.914833	0.084877	0.197887	0.0777245
0.9165	0.0815392	0.197887	0.0748634
0.918167	0.0863075	0.195026	0.0772476
0.919833	0.0939369	0.195503	0.082016
0.9215	0.105381	0.19598	0.0829697
0.923167	0.115871	0.195503	0.0815392
0.924833	0.123978	0.189304	0.0824928
0.9265	0.130177	0.179291	0.087738
0.928167	0.130177	0.170231	0.0977516
0.929833	0.126362	0.166893	0.101566
0.9315	0.117779	0.168324	0.100136
0.933167	0.109673	0.167847	0.0982285
0.934833	0.102997	0.165462	0.100136
0.9365	0.100613	0.164032	0.101089
0.938167	0.0972748	0.166893	0.0948906
0.939833	0.0925064	0.168324	0.0901222
0.9415	0.0896454	0.167847	0.0863075
0.943167	0.0858307	0.169277	0.0829697
0.944833	0.087738	0.172615	0.0753403
0.9465	0.0920296	0.17643	0.0720024
0.948167	0.101566	0.181198	0.0739098
0.949833	0.107765	0.18692	0.0796318
0.9515	0.109673	0.188351	0.0886917
0.953167	0.113964	0.18692	0.0982285
0.954833	0.113964	0.181675	0.102997
0.9565	0.111103	0.176907	0.104427
0.958167	0.108242	0.171661	0.104904
0.959833	0.109196	0.166416	0.101566
0.9615	0.113487	0.162125	0.0987053
0.963167	0.110626	0.15974	0.0963211
0.964833	0.107765	0.163078	0.0977516
0.9665	0.106335	0.1688	0.0987053
0.968167	0.103951	0.171661	0.0972748
0.969833	0.101566	0.169754	0.0948906
0.9715	0.0991821	0.171185	0.0891685
0.973167	0.101566	0.174046	0.0896454
0.974833	0.102997	0.177383	0.0901222
0.9765	0.10252	0.174999	0.0882149
0.978167	0.100613	0.168324	0.0896454
0.979833	0.101089	0.161171	0.0987053
0.9815	0.103951	0.158787	0.106812
0.983167	0.101566	0.15831	0.10252
0.984833	0.099659	0.154495	0.099659
0.9865	0.100613	0.148773	0.100613
0.988167	0.104427	0.144482	0.100136
0.989833	0.103474	0.144005	0.0934601
0.9915	0.100136	0.141621	0.0872612
0.993167	0.102043	0.134945	0.0891685
0.994833	0.106812	0.131607	0.0939369
0.9965	0.112057	0.134468	0.0982285
0.998167	0.116348	0.144005	0.100136
0.999833	0.118256	0.155449	0.104904
1.0015	0.114441	0.164032	0.110149
1.00317	0.113487	0.169754	0.112534
1.00483	0.11158	0.174522	0.110149
1.0065	0.106812	0.17643	0.10252
1.00817	0.100136	0.172138	0.0948906
1.00983	0.0929833	0.160694	0.0901222
1.0115	0.0939369	0.150681	0.0896454
1.01317	0.0972748	0.144958	0.0896454
1.01483	0.099659	0.141621	0.087738
1.0165	0.100136	0.141621	0.0858307
1.01817	0.101566	0.143051	0.0853538
1.01983	0.111103	0.14782	0.0844002
1.0215	0.119209	0.150681	0.0834465
1.02317	0.118732	0.153542	0.0805855
1.02483	0.11301	0.154018	0.0772476
1.0265	0.109673	0.151157	0.079155
1.02817	0.114441	0.14782	0.0844002
1.02983	0.119209	0.14782	0.0867844
1.0315	0.122547	0.149727	0.0834465
1.03317	0.123024	0.14782	0.0839233
1.03483	0.126362	0.144958	0.0905991
1.0365	0.132084	0.141144	0.0963211
1.03817	0.13113	0.139713	0.0982285
1.03983	0.124931	0.135899	0.0977516
1.0415	0.116825	0.133038	0.101089
1.04317	0.115395	0.126839	0.0987053
1.04483	0.117302	0.121117	0.0982285
1.0465	0.119209	0.115871	0.100613
1.04817	0.119209	0.11158	0.0967979
1.04983	0.115395	0.111103	0.0901222
1.0515	0.11158	0.109673	0.0863075
1.05317	0.110626	0.112057	0.0920296
1.05483	0.113964	0.114918	0.0934601
1.0565	0.113964	0.12207	0.0896454
1.05817	0.108242	0.127316	0.0896454
1.05983	0.105381	0.125885	0.0934601
1.0615	0.107765	0.119686	0.0939369
1.06317	0.111103	0.114441	0.0929833
1.06483	0.105381	0.114441	0.0925064
1.0665	0.100136	0.113964	0.0920296
1.06817	0.0991821	0.113964	0.0944138
1.06983	0.100613	0.114441	0.0982285
1.0715	0.0987053	0.116825	0.103474
1.07317	0.0958443	0.119209	0.10252
1.07483	0.0963211	0.119209	0.101089
1.0765	0.0967979	0.119686	0.103951
1.07817	0.100136	0.118256	0.106335
1.07983	0.105858	0.114918	0.108242
1.0815	0.106335	0.115395	0.109196
1.08317	0.099659	0.115871	0.108719
1.08483	0.0939369	0.112057	0.108719
1.0865	0.0929833	0.105858	0.108719
1.08817	0.0939369	0.101089	0.109673
1.08983	0.0953674	0.0982285	0.103951
1.0915	0.100613	0.0987053	0.0915527
1.09317	0.108719	0.103951	0.0844002
1.09483	0.119209	0.110626	0.082016
1.0965	0.124454	0.114441	0.0801086
1.09817	0.124454	0.116825	0.0777245
1.09983	0.116825	0.123978	0.0767708
1.1015	0.109673	0.128269	0.084877
1.10317	0.103474	0.129223	0.0948906
1.10483	0.103951	0.127316	0.101566
1.1065	0.108242	0.132561	0.103474
1.10817	0.110626	0.138283	0.104427
1.10983	0.110626	0.13876	0.104427
1.1115	0.110149	0.129223	0.104904
1.11317	0.11301	0.119209	0.104427
1.11483	0.109196	0.115395	0.104904
1.1165	0.101089	0.110149	0.104427
1.11817	0.0915527	0.106335	0.10252
1.11983	0.0858307	0.0991821	0.105381
1.1215	0.084877	0.0987053	0.111103
1.12317	0.0910759	0.102043	0.111103
1.12483	0.0929833	0.104427	0.104427
1.1265	0.0925064	0.104427	0.100136
1.12817	0.0958443	0.0991821	0.104427
1.12983	0.102997	0.0982285	0.105858
1.1315	0.105381	0.100136	0.103474
1.13317	0.0977516	0.103951	0.0991821
1.13483	0.0915527	0.105381	0.104427
1.1365	0.0925064	0.107288	0.108719
1.13817	0.0987053	0.110149	0.110149
1.13983	0.103951	0.115395	0.11301
1.1415	0.105858	0.12207	0.112057
1.14317	0.107765	0.122547	0.112057
1.14483	0.11301	0.118256	0.107765
1.1465	0.113964	0.110626	0.106335
1.14817	0.11158	0.105381	0.102997
1.14983	0.109673	0.101566	0.0982285
1.1515	0.110626	0.0963211	0.0929833
1.15317	0.110626	0.0939369	0.0929833
1.15483	0.111103	0.0920296	0.0972748
1.1565	0.112057	0.0934601	0.100613
1.15817	0.110149	0.0972748	0.104427
1.15983	0.105381	0.102997	0.108242
1.1615	0.105858	0.106335	0.113964
1.16317	0.11158	0.107765	0.116348
1.16483	0.114441	0.107288	0.114918
1.1665	0.110626	0.11158	0.113964
1.16817	0.102997	0.112534	0.109196
1.16983	0.0991821	0.109196	0.108242
1.1715	0.0963211	0.103474	0.111103
1.17317	0.0905991	0.0972748	0.113964
1.17483	0.0853538	0.0991821	0.112057
1.1765	0.0872612	0.101089	0.11158
1.17817	0.101566	0.0982285	0.115395
1.17983	0.11301	0.0948906	0.118256
1.1815	0.121593	0.0991821	0.119209
1.18317	0.124454	0.109196	0.116825
1.18483	0.123978	0.110626	0.113964
1.1865	0.12064	0.109196	0.109673
1.18817	0.115395	0.111103	0.108719
1.18983	0.113964	0.113487	0.105381
1.1915	0.110626	0.112057	0.0920296
1.19317	0.111103	0.106335	0.0863075
1.19483	0.113487	0.100613	0.0929833
1.1965	0.117779	0.0958443	0.103951
1.19817	0.116825	0.0944138	0.104427
1.19983	0.112534	0.0987053	0.102997
1.2015	0.105858	0.104904	0.110149
1.20317	0.100613	0.110626	0.117302
1.20483	0.0987053	0.114918	0.115871
1.2065	0.0939369	0.119209	0.106812
1.20817	0.0905991	0.119209	0.0972748
1.20983	0.0910759	0.117302	0.0891685
1.2115	0.0929833	0.106335	0.0905991
1.21317	0.0915527	0.0982285	0.0886917
1.21483	0.087738	0.0987053	0.0891685
1.2165	0.0834465	0.106812	0.0896454
1.21817	0.0815392	0.112534	0.0920296
1.21983	0.0810623	0.112057	0.0977516
1.2215	0.0882149	0.117302	0.0963211
1.22317	0.0958443	0.122547	0.0929833
1.22483	0.101089	0.123024	0.0882149
1.2265	0.108242	0.113487	0.0901222
1.22817	0.113964	0.104427	0.0987053
1.22983	0.113487	0.0987053	0.103951
1.2315	0.109673	0.0948906	0.104904
1.23317	0.107288	0.0896454	0.105858
1.23483	0.106335	0.0853538	0.111103
1.2365	0.109673	0.0844002	0.113964
1.23817	0.113487	0.087738	0.116825
1.23983	0.117302	0.0929833	0.117302
1.2415	0.112057	0.0991821	0.115871
1.24317	0.107765	0.103474	0.116348
1.24483	0.112057	0.107288	0.11301
1.2465	0.117779	0.109196	0.109196
1.24817	0.12064	0.113487	0.101089
1.24983	0.12064	0.116825	0.0963211
1.2515	0.121593	0.119209	0.0953674
1.25317	0.124454	0.117779	0.0977516
1.25483	0.125408	0.115871	0.105858
1.2565	0.123978	0.121593	0.111103
1.25817	0.119209	0.130653	0.11158
1.25983	0.118732	0.136852	0.112057
1.2615	0.123978	0.13876	0.113964
1.26317	0.132084	0.145435	0.118732
1.26483	0.138283	0.157833	0.115395
1.2665	0.139236	0.163078	0.112534
1.26817	0.141621	0.162601	0.116825
1.26983	0.146866	0.162601	0.126839
1.2715	0.154018	0.164986	0.137329
1.27317	0.153542	0.170231	0.136852
1.27483	0.146389	0.173092	0.134468
1.2765	0.139236	0.176907	0.135422
1.27817	0.141144	0.179768	0.138283
1.27983	0.14925	0.181198	0.135422
1.2815	0.155449	0.183582	0.125885
1.28317	0.15831	0.185013	0.121593
1.28483	0.163078	0.18549	0.123501
1.2865	0.174999	0.179768	0.127316
1.28817	0.182629	0.172615	0.130177
1.28983	0.179291	0.175476	0.134468
1.2915	0.173569	0.180721	0.141144
1.29317	0.169277	0.183105	0.14925
1.29483	0.1688	0.180721	0.156879
1.2965	0.165462	0.184536	0.164032
1.29817	0.164032	0.191212	0.169277
1.29983	0.163078	0.191212	0.171185
1.3015	0.163078	0.188351	0.171661
1.30317	0.169754	0.18692	0.172615
1.30483	0.178337	0.191212	0.172615
1.3065	0.182629	0.196934	0.174046
1.30817	0.18549	0.20647	0.174999
1.30983	0.19455	0.220776	0.179768
1.3115	0.205994	0.239849	0.18692
1.31317	0.211239	0.257492	0.192642
1.31483	0.209332	0.272274	0.196457
1.3165	0.211716	0.295162	0.196934
1.31817	0.211239	0.328064	0.195026
1.31983	0.212669	0.367641	0.193596
1.3215	0.214577	0.415802	0.191212
1.32317	0.221252	0.483036	0.188351
1.32483	0.229359	0.580788	0.182152
1.3265	0.237942	0.703335	0.176907
1.32817	0.249863	0.854492	0.176907
1.32983	0.260353	1.04523	0.17786
1.3315	0.277042	1.28746	0.17786
1.33317	0.296593	1.58262	0.17786
1.33483	0.324249	1.92738	0.180721
1.3365	0.358582	2.32124	0.179768
1.33817	0.403404	2.76232	0.174046
1.33983	0.451565	3.25537	0.1688
1.3415	0.499249	3.79086	0.166416
1.34317	0.553131	4.36449	0.165462
1.34483	0.609398	4.96817	0.164032
1.3465	0.670433	5.59998	0.166416
1.34817	0.730991	6.26183	0.165939
1.34983	0.797749	6.93941	0.160694
1.3515	0.870228	7.62749	0.154018
1.35317	0.947952	8.32176	0.151157
1.35483	1.03045	9.02462	0.151634
1.3565	1.11723	9.72748	0.146866
1.35817	1.21069	10.4194	0.142574
1.35983	1.3113	11.0979	0.14782
1.3615	1.41907	11.755	0.159264
1.36317	1.52922	12.3868	0.1688
1.36483	1.64843	12.9862	0.173569
1.3665	1.76954	13.5527	0.183105
1.36817	1.89161	14.0796	0.197411
1.36983	2.01702	14.5559	0.212669
1.3715	2.14911	14.977	0.22316
1.37317	2.28691	15.3394	0.236988
1.37483	2.42281	15.646	0.255585
1.3765	2.56109	15.8815	0.275612
1.37817	2.70414	16.0427	0.297546
1.37983	2.85244	16.1338	0.31805
1.3815	3.00026	16.1595	0.339031
1.38317	3.14426	16.1204	0.358105
1.38483	3.2835	16.0108	0.375748
1.3865	3.42417	15.8405	0.393391
1.38817	3.56054	15.6198	0.403881
1.38983	3.68309	15.3608	0.408649
1.3915	3.7899	15.0685	0.409603
1.39317	3.88908	14.7467	0.40102
1.39483	3.98254	14.4038	0.385284
1.3965	4.06265	14.0476	0.365257
1.39817	4.12893	13.6838	0.342846
1.39983	4.18282	13.3128	0.316143
1.4015	4.22621	12.9352	0.28038
1.40317	4.251	12.5589	0.238895
1.40483	4.25482	12.1846	0.194073
1.4065	4.2429	11.817	0.13876
1.40817	4.21762	11.4512	0.0753403
1.40983	4.17423	11.086	0.00238419
1.4115	4.11272	10.7193	-0.0710487
1.41317	4.03404	10.3526	-0.146866
1.41483	3.9444	9.98735	-0.226498
1.4165	3.83663	9.61733	-0.307083
1.41817	3.70932	9.24349	-0.384331
1.41983	3.56627	8.87823	-0.454426
1.4215	3.41272	8.52108	-0.519752
1.42317	3.25632	8.1706	-0.582218
1.42483	3.09324	7.82394	-0.635624
1.4265	2.93112	7.48539	-0.679493
1.42817	2.77328	7.16162	-0.70858
1.42983	2.62594	6.84643	-0.721931
1.4315	2.48814	6.54936	-0.720978
1.43317	2.35701	6.27422	-0.703812
1.43483	2.23923	6.02293	-0.670433
1.4365	2.14005	5.79405	-0.617027
1.43817	2.05994	5.58805	-0.548363
1.43983	1.99318	5.40829	-0.473023
1.4415	1.93977	5.24807	-0.390053
1.44317	1.90067	5.10359	-0.296116
1.44483	1.87492	4.97627	-0.19455
1.4465	1.8568	4.86565	-0.0905991
1.44817	1.84298	4.76503	0.0123978
1.44983	1.83105	4.67253	0.114441
1.4515	1.82724	4.58622	0.216007
1.45317	1.82915	4.50039	0.319481
1.45483	1.83105	4.40931	0.42057
1.4565	1.82486	4.32062	0.511646
1.45817	1.81246	4.23145	0.589371
1.45983	1.80244	4.13752	0.660896
1.4615	1.79577	4.04024	0.726223
1.46317	1.78623	3.94583	0.779152
1.46483	1.7786	3.85618	0.821114
1.4665	1.77431	3.76987	0.853539
1.46817	1.77431	3.68881	0.883102
1.46983	1.77336	3.60775	0.91362
1.4715	1.77002	3.52955	0.941277
1.47317	1.76764	3.45087	0.965595
1.47483	1.76239	3.38221	0.981331
1.4765	1.75905	3.31879	1.00088
1.47817	1.76144	3.25775	1.02615
1.47983	1.76716	3.20148	1.0519
1.4815	1.77383	3.15523	1.07479
1.48317	1.77717	3.11899	1.09434
1.48483	1.78385	3.08418	1.11628
1.4865	1.79291	3.04699	1.14059
1.48817	1.80149	3.0117	1.16396
1.48983	1.80626	2.98357	1.18065
1.4915	1.80912	2.95353	1.19209
1.49317	1.81532	2.91729	1.2002
1.49483	1.82581	2.87628	1.21307
1.4965	1.83392	2.84052	1.22404
1.49817	1.83439	2.80809	1.22786
1.49983	1.8301	2.77424	1.22595
1.5015	1.82199	2.73895	1.22547
1.50317	1.81055	2.707	1.23262
1.50483	1.79434	2.67744	1.23501
1.5065	1.77908	2.64549	1.23501
1.50817	1.76525	2.61545	1.23882
1.50983	1.7581	2.58446	1.2536
1.5115	1.76191	2.55489	1.27363
1.51317	1.77336	2.52438	1.29223
1.51483	1.78814	2.50292	1.30987
1.5165	1.80149	2.49195	1.32704
1.51817	1.8177	2.47955	1.34611
1.51983	1.83678	2.46859	1.36948
1.5215	1.8549	2.46286	1.3957
1.52317	1.87063	2.46763	1.42288
1.52483	1.88494	2.46906	1.45388
1.5265	1.9002	2.46143	1.49059
1.52817	1.92261	2.45428	1.52111
1.52983	1.95026	2.45285	1.53971
1.5315	1.97315	2.44427	1.55163
1.53317	1.98555	2.42805	1.56116
1.53483	1.99509	2.4085	1.5707
1.5365	2.00319	2.38466	1.57261
1.53817	2.0051	2.35558	1.57166
1.53983	1.99223	2.32124	1.5645
1.5415	1.97268	2.28596	1.5502
1.54317	1.95217	2.24352	1.52397
1.54483	1.92356	2.19536	1.49107
1.5465	1.88208	2.14386	1.45197
1.54817	1.82772	2.08998	1.40953
1.54983	1.77193	2.03228	1.36471
1.5515	1.71089	1.97029	1.32942
1.55317	1.65272	1.90973	1.30177
1.55483	1.60265	1.8549	1.27888
1.5565	1.56975	1.80912	1.26696
1.55817	1.54972	1.77002	1.26696
1.55983	1.53685	1.74093	1.28412
1.5615	1.53732	1.72901	1.31321
1.56317	1.55735	1.73473	1.35565
1.56483	1.59979	1.75762	1.40762
1.5665	1.65367	1.79577	1.46627
1.56817	1.72138	1.84488	1.52969
1.56983	1.80578	1.90449	1.59836
1.5715	1.90449	1.97601	1.67036
1.57317	2.00462	2.04849	1.74332
1.57483	2.09618	2.1162	1.81437
1.5765	2.17962	2.18248	1.87826
1.57817	2.25973	2.24876	1.94025
1.57983	2.3365	2.30932	1.99604
1.5815	2.40469	2.35891	2.04039
1.58317	2.45953	2.39944	2.07233
1.58483	2.5034	2.43282	2.09665
1.5865	2.54059	2.4538	2.11763
1.58817	2.56777	2.46334	2.1286
1.58983	2.5773	2.46382	2.12955
1.5915	2.57206	2.45476	2.12002
1.59317	2.56014	2.44093	2.10238
1.59483	2.54202	2.41613	2.08282
1.5965	2.52104	2.38752	2.06184
1.59817	2.49147	2.35653	2.03991
1.59983	2.45619	2.32506	2.01607
1.6015	2.41852	2.29025	1.99223
1.60317	2.38371	2.25019	1.97029
1.60483	2.34985	2.213	1.94311
1.6065	2.31314	2.17915	1.90592
1.60817	2.27356	2.14386	1.86348
1.60983	2.23732	2.10142	1.82104
1.6115	2.20442	2.05851	1.78337
1.61317	2.16913	2.02084	1.74189
1.61483	2.12812	1.98746	1.70279
1.6165	2.08426	1.95312	1.67322
1.61817	2.04277	1.91832	1.64843
1.61983	2.00462	1.88541	1.62554
1.6215	1.96981	1.8611	1.59979
1.62317	1.93834	1.84488	1.57833
1.62483	1.91307	1.82915	1.5583
1.6265	1.89161	1.80674	1.53589
1.62817	1.87397	1.78576	1.51634
1.62983	1.85537	1.76954	1.49727
1.6315	1.83392	1.74713	1.47724
1.63317	1.8096	1.71757	1.45817
1.63483	1.78576	1.68419	1.44339
1.6365	1.76573	1.64986	1.42956
1.63817	1.74475	1.61982	1.41287
1.63983	1.72424	1.5955	1.39713
1.6415	1.70565	1.57309	1.3833
1.64317	1.68753	1.54638	1.36662
1.64483	1.66702	1.51825	1.34611
1.6465	1.64509	1.49584	1.32513
1.64817	1.62506	1.47581	1.30463
1.64983	1.60599	1.45435	1.28365
1.6515	1.58119	1.4286	1.26171
1.65317	1.55067	1.40524	1.23978
1.65483	1.52302	1.38712	1.22023
1.6565	1.49727	1.37568	1.20163
1.65817	1.47057	1.36137	1.18351
1.65983	1.44243	1.33896	1.16396
1.6615	1.41859	1.31798	1.14775
1.66317	1.39952	1.29843	1.13249
1.66483	1.38235	1.28031	1.12057
1.6665	1.36089	1.26028	1.10531
1.66817	1.33705	1.24025	1.09005
1.66983	1.31512	1.22309	1.07527
1.6715	1.29795	1.20878	1.06382
1.67317	1.28269	1.19734	1.05286
1.67483	1.26553	1.18637	1.03521
1.6765	1.25027	1.16968	1.01805
1.67817	1.23835	1.1487	1.00136
1.67983	1.23262	1.1282	0.985146
1.6815	1.22309	1.11485	0.966072
1.68317	1.20783	1.10388	0.948906
1.68483	1.18876	1.08957	0.936508
1.6865	1.17254	1.07813	0.928879
1.68817	1.15395	1.06907	0.92268
1.68983	1.13106	1.06335	0.916004
1.6915	1.10817	1.0519	0.906944
1.69317	1.09148	1.0376	0.896931
1.69483	1.0829	1.01948	0.889301
1.6965	1.07527	1.00231	0.882149
1.69817	1.07098	0.992775	0.873089
1.69983	1.06239	0.981808	0.863075
1.7015	1.05476	0.968456	0.853539
1.70317	1.04809	0.952721	0.844002
1.70483	1.04237	0.940323	0.832081
1.7065	1.03378	0.923634	0.818253
1.70817	1.02377	0.908852	0.804424
1.70983	1.01614	0.896931	0.791073
1.7115	1.00803	0.884533	0.781536
1.71317	1.00088	0.874043	0.772476
1.71483	0.994205	0.869274	0.758648
1.7165	0.986099	0.867844	0.742435
1.71817	0.977993	0.854969	0.72813
1.71983	0.970364	0.834465	0.71907
1.7215	0.966072	0.819683	0.712395
1.72317	0.958443	0.808239	0.709057
1.72483	0.947475	0.795841	0.710964
1.7265	0.940323	0.780106	0.709057
1.72817	0.940323	0.769615	0.707626
1.72983	0.938892	0.766277	0.704288
1.7315	0.93317	0.763893	0.69809
1.73317	0.925064	0.763893	0.686646
1.73483	0.915051	0.760555	0.672817
1.7365	0.907898	0.759602	0.667095
1.73817	0.903606	0.760078	0.665665
1.73983	0.906467	0.761032	0.664234
1.7415	0.908375	0.756264	0.657558
1.74317	0.907421	0.743389	0.656128
1.74483	0.907898	0.729084	0.66185
1.7465	0.906944	0.71764	0.668526
1.74817	0.905991	0.710487	0.669956
1.74983	0.905037	0.705719	0.663757
1.7515	0.907898	0.706196	0.657558
1.75317	0.917435	0.706196	0.651836
1.75483	0.92411	0.70715	0.650406
1.7565	0.928402	0.706673	0.64373
1.75817	0.927925	0.706196	0.633717
1.75983	0.923157	0.706673	0.629425
1.7615	0.918388	0.700474	0.636101
1.76317	0.916004	0.69952	0.645638
1.76483	0.921726	0.69952	0.642776
1.7665	0.925541	0.701427	0.634193
1.76817	0.927925	0.69809	0.632763
1.76983	0.927925	0.687599	0.632763
1.7715	0.932217	0.684261	0.628471
1.77317	0.934124	0.683784	0.617027
1.77483	0.929832	0.687122	0.609398
1.7765	0.923634	0.685692	0.608444
1.77817	0.920773	0.683784	0.611782
1.77983	0.925064	0.683784	0.617981
1.7815	0.926018	0.683784	0.619411
1.78317	0.92268	0.680447	0.619411
1.78483	0.919819	0.67234	0.621796
1.7865	0.919819	0.669479	0.625134
1.78817	0.916958	0.67091	0.627041
1.78983	0.913143	0.672817	0.628471
1.7915	0.906467	0.669956	0.628948
1.79317	0.898838	0.664711	0.629425
1.79483	0.895977	0.657558	0.627518
1.7965	0.896454	0.651836	0.628471
1.79817	0.900745	0.646114	0.626564
1.79983	0.897408	0.645638	0.618935
1.8015	0.897408	0.647068	0.613689
1.80317	0.903606	0.648499	0.614166
1.80483	0.908375	0.654221	0.614643
1.8065	0.906467	0.661373	0.614166
1.80817	0.901222	0.665665	0.609398
1.80983	0.90313	0.660419	0.60463
1.8115	0.902176	0.656605	0.600338
1.81317	0.902653	0.662327	0.600338
1.81483	0.906944	0.667572	0.602722
1.8165	0.911713	0.671864	0.603199
1.81817	0.916004	0.675678	0.605106
1.81983	0.916004	0.681877	0.608921
1.8215	0.915051	0.683784	0.609875
1.82317	0.908852	0.67997	0.608921
1.82483	0.897408	0.674248	0.607967
1.8265	0.887394	0.660896	0.605106
1.82817	0.876427	0.645161	0.600815
1.82983	0.872135	0.638008	0.600815
1.8315	0.873566	0.637054	0.603199
1.83317	0.873089	0.638008	0.603676
1.83483	0.871181	0.640392	0.602245
1.8365	0.871181	0.64373	0.600815
1.83817	0.872612	0.646114	0.602245
1.83983	0.870705	0.644684	0.603676
1.8415	0.865459	0.643253	0.602722
1.84317	0.862598	0.638962	0.596523
1.84483	0.861168	0.631332	0.591278
1.8465	0.858307	0.626087	0.591278
1.84817	0.856876	0.626564	0.592709
1.84983	0.854492	0.627995	0.585556
1.8515	0.848293	0.625134	0.580311
1.85317	0.844002	0.620365	0.580311
1.85483	0.841618	0.619888	0.58651
1.8565	0.844479	0.620842	0.589848
1.85817	0.847816	0.622272	0.590801
1.85983	0.849724	0.621796	0.596046
1.8615	0.852585	0.620842	0.600815
1.86317	0.858784	0.626087	0.599861
1.86483	0.865459	0.632763	0.594616
1.8665	0.864029	0.641823	0.591278
1.86817	0.862122	0.64373	0.589848
1.86983	0.861168	0.64373	0.591278
1.8715	0.861168	0.646114	0.594139
1.87317	0.857353	0.648975	0.595093
1.87483	0.852108	0.651836	0.594139
1.8765	0.846863	0.652313	0.594139
1.87817	0.83828	0.650883	0.596046
1.87983	0.832558	0.646114	0.597954
1.8815	0.833035	0.641346	0.596046
1.88317	0.837803	0.637054	0.594616
1.88483	0.843525	0.629425	0.592709
1.8865	0.849247	0.619411	0.593662
1.88817	0.856876	0.618935	0.594139
1.88983	0.855923	0.627518	0.592709
1.8915	0.847816	0.63467	0.590324
1.89317	0.835419	0.63467	0.593662
1.89483	0.82922	0.630379	0.594616
1.8965	0.825882	0.627041	0.589371
1.89817	0.822067	0.619888	0.585079
1.89983	0.816822	0.610352	0.586987
1.9015	0.815392	0.602722	0.58794
1.90317	0.816822	0.597954	0.58794
1.90483	0.813484	0.59557	0.593662
1.9065	0.807762	0.596523	0.600338
1.90817	0.80061	0.600815	0.597477
1.90983	0.801563	0.600815	0.589371
1.9115	0.803471	0.596046	0.589371
1.91317	0.800133	0.59557	0.588894
1.91483	0.79155	0.596523	0.585556
1.9165	0.781536	0.595093	0.581264
1.91817	0.779152	0.592232	0.579834
1.91983	0.780582	0.591755	0.579834
1.9215	0.778675	0.592232	0.57888
1.92317	0.772953	0.594616	0.576973
1.92483	0.767231	0.596046	0.573635
1.9265	0.76437	0.595093	0.567913
1.92817	0.757217	0.591755	0.566959
1.92983	0.745773	0.58794	0.567436
1.9315	0.734806	0.58651	0.566483
1.93317	0.727653	0.57888	0.563622
1.93483	0.722885	0.572205	0.561714
1.9365	0.71764	0.565529	0.565529
1.93817	0.712872	0.562668	0.567913
1.93983	0.712872	0.564098	0.568867
1.9415	0.713825	0.566959	0.566483
1.94317	0.713348	0.567436	0.563145
1.94483	0.711918	0.564098	0.560284
1.9465	0.711441	0.563145	0.555038
1.94817	0.70715	0.564098	0.550747
1.94983	0.696182	0.561714	0.543594
1.9515	0.686169	0.553608	0.539303
1.95317	0.6814	0.544071	0.537872
1.95483	0.681877	0.540733	0.539303
1.9565	0.680923	0.540257	0.545502
1.95817	0.679493	0.534534	0.546455
1.95983	0.675678	0.526428	0.54121
1.9615	0.669003	0.520229	0.535488
1.96317	0.666618	0.518799	0.539303
1.96483	0.660896	0.517368	0.540733
1.9665	0.657558	0.518322	0.53215
1.96817	0.655651	0.524998	0.524044
1.96983	0.658512	0.528336	0.526905
1.9715	0.661373	0.527859	0.529766
1.97317	0.657082	0.526905	0.526905
1.97483	0.648022	0.528812	0.523567
1.9765	0.637054	0.525951	0.524998
1.97817	0.627995	0.516415	0.526428
1.97983	0.622272	0.509739	0.526905
1.9815	0.619411	0.514507	0.526905
1.98317	0.618458	0.520229	0.522137
1.98483	0.619888	0.514984	0.508785
1.9865	0.622749	0.504494	0.497818
1.98817	0.62561	0.500679	0.491142
1.98983	0.621319	0.50354	0.487804
1.9915	0.61655	0.503063	0.48542
1.99317	0.614643	0.499725	0.489235
1.99483	0.617027	0.500202	0.499249
1.9965	0.613689	0.505924	0.508308
1.99817	0.610352	0.510693	0.515938
1.99983	0.608921	0.513554	0.52309
2.0015	0.607491	0.51403	0.530243
2.00317	0.602245	0.516891	0.534058
2.00483	0.599861	0.519276	0.536919
2.0065	0.601768	0.522614	0.541687
2.00817	0.602245	0.528336	0.548363
2.00983	0.607967	0.535488	0.554562
2.0115	0.618458	0.542641	0.561714
2.01317	0.63467	0.550747	0.573635
2.01483	0.647545	0.56839	0.586033
2.0165	0.657558	0.586987	0.596046
2.01817	0.668526	0.603199	0.607491
2.01983	0.6814	0.612736	0.620842
2.0215	0.691891	0.624657	0.635147
2.02317	0.69952	0.632763	0.645638
2.02483	0.704765	0.635147	0.657558
2.0265	0.714779	0.637054	0.668049
2.02817	0.7267	0.642776	0.67997
2.02983	0.739098	0.653744	0.692368
2.0315	0.749588	0.662327	0.705242
2.03317	0.759602	0.677586	0.71764
2.03483	0.767708	0.696182	0.729084
2.0365	0.776768	0.713825	0.743866
2.03817	0.791073	0.724316	0.754833
2.03983	0.803947	0.730991	0.754833
2.0415	0.813007	0.738144	0.751495
2.04317	0.817299	0.740051	0.75388
2.04483	0.820637	0.735283	0.758648
2.0465	0.823021	0.727653	0.760555
2.04817	0.821114	0.722885	0.757694
2.04983	0.812531	0.721455	0.757217
2.0515	0.805378	0.714779	0.75388
2.05317	0.80204	0.709057	0.747204
2.05483	0.80061	0.706673	0.739574
2.0565	0.792503	0.707626	0.730038
2.05817	0.777245	0.702858	0.716686
2.05983	0.761986	0.691891	0.696659
2.0615	0.743866	0.676155	0.678062
2.06317	0.722408	0.657082	0.658989
2.06483	0.700474	0.635624	0.634193
2.0665	0.678062	0.608444	0.602722
2.06817	0.655174	0.582218	0.571728
2.06983	0.629902	0.556469	0.547886
2.0715	0.605583	0.539303	0.518322
2.07317	0.587463	0.525951	0.484943
2.07483	0.563622	0.510216	0.452995
2.0765	0.540733	0.491142	0.430107
2.07817	0.520706	0.4673	0.411034
2.07983	0.504017	0.442505	0.390053
2.0815	0.484943	0.418186	0.369072
2.08317	0.462055	0.393391	0.350475
2.08483	0.445366	0.37384	0.329018
2.0865	0.431061	0.357628	0.307083
2.08817	0.41914	0.346661	0.291347
2.08983	0.410557	0.338078	0.282764
2.0915	0.407696	0.330925	0.278473
2.09317	0.40102	0.321865	0.276089
2.09483	0.399113	0.31805	0.277996
2.0965	0.398159	0.319004	0.280857
2.09817	0.399113	0.323296	0.277996
2.09983	0.396252	0.329018	0.273705
2.1015	0.393391	0.331402	0.272274
2.10317	0.401497	0.335217	0.276566
2.10483	0.412464	0.33474	0.283718
2.1065	0.4282	0.336647	0.293732
2.10817	0.442982	0.340462	0.304222
2.10983	0.460625	0.344276	0.313282
2.1115	0.480652	0.349998	0.323296
2.11317	0.499249	0.360489	0.329971
2.11483	0.51403	0.374317	0.335217
2.1165	0.524044	0.383854	0.339031
2.11817	0.538349	0.389099	0.346661
2.11983	0.556946	0.393391	0.353813
2.1215	0.573158	0.398636	0.359535
2.12317	0.584602	0.406265	0.361443
2.12483	0.592232	0.41151	0.364304
2.1265	0.602722	0.416279	0.366688
2.12817	0.609398	0.422955	0.369072
2.12983	0.614643	0.433922	0.371456
2.1315	0.622749	0.448704	0.371456
2.13317	0.629425	0.455379	0.370979
2.13483	0.639439	0.456333	0.369072
2.1365	0.647068	0.452518	0.368118
2.13817	0.656128	0.448704	0.366688
2.13983	0.663757	0.442028	0.362396
2.1415	0.664234	0.433922	0.357151
2.14317	0.663757	0.426292	0.355721
2.14483	0.664234	0.41914	0.358105
2.1465	0.665665	0.41914	0.359535
2.14817	0.666618	0.422001	0.358105
2.14983	0.664711	0.4282	0.359058
2.1515	0.660419	0.429153	0.365734
2.15317	0.658989	0.42963	0.37384
2.15483	0.66185	0.433922	0.375748
2.1565	0.669479	0.43869	0.375271
2.15817	0.678062	0.445843	0.37241
2.15983	0.689983	0.451088	0.370502
2.1615	0.710487	0.451088	0.365734
2.16317	0.736713	0.453949	0.362873
2.16483	0.760555	0.460625	0.360012
2.1665	0.78249	0.467777	0.360012
2.16817	0.801563	0.473022	0.361919
2.16983	0.823021	0.477791	0.369072
2.1715	0.851631	0.491619	0.374317
2.17317	0.885963	0.506878	0.37241
2.17483	0.920296	0.521183	0.371456
2.1765	0.957966	0.530243	0.376225
2.17817	1.00231	0.533581	0.386238
2.17983	1.04952	0.538349	0.391006
2.1815	1.09529	0.549316	0.395775
2.18317	1.13392	0.564098	0.401974
2.18483	1.1797	0.578403	0.409603
2.1865	1.22786	0.590324	0.410557
2.18817	1.27792	0.600338	0.405312
2.18983	1.32275	0.611782	0.402451
2.1915	1.36757	0.620365	0.400066
2.19317	1.41144	0.62418	0.396729
2.19483	1.44958	0.623703	0.388145
2.1965	1.48106	0.630856	0.377178
2.19817	1.50871	0.65136	0.368118
2.19983	1.53732	0.672817	0.355721
2.2015	1.56498	0.687122	0.341892
2.20317	1.59359	0.695705	0.333786
2.20483	1.61695	0.703812	0.333786
2.2065	1.63984	0.708103	0.339985
2.20817	1.65653	0.706196	0.343323
2.20983	1.66559	0.697136	0.344753
2.2115	1.66607	0.68903	0.346661
2.21317	1.66368	0.685692	0.353336
2.21483	1.66178	0.687599	0.359535
2.2165	1.65558	0.686646	0.359058
2.21817	1.6427	0.679493	0.355244
2.21983	1.62601	0.67091	0.357151
2.2215	1.61266	0.662327	0.362873
2.22317	1.59883	0.655651	0.365734
2.22483	1.57976	0.645161	0.360966
2.2265	1.55163	0.636578	0.356197
2.22817	1.52683	0.632763	0.355721
2.22983	1.51014	0.628948	0.357628
2.2315	1.49059	0.623226	0.359535
2.23317	1.46532	0.618935	0.355244
2.23483	1.43576	0.614166	0.357628
2.2365	1.41382	0.607014	0.362873
2.23817	1.39666	0.598907	0.370979
2.23983	1.37711	0.593662	0.37241
2.2415	1.35422	0.589848	0.368118
2.24317	1.33228	0.581741	0.362396
2.24483	1.31607	0.573635	0.357151
2.2465	1.30129	0.567436	0.356197
2.24817	1.28174	0.565052	0.355244
2.24983	1.26219	0.564575	0.351429
2.2515	1.24311	0.561714	0.347614
2.25317	1.22499	0.552654	0.350475
2.25483	1.20926	0.546932	0.352383
2.2565	1.19591	0.545502	0.350475
2.25817	1.18446	0.542641	0.345707
2.25983	1.16777	0.534534	0.347137
2.2615	1.15299	0.529289	0.353813
2.26317	1.14202	0.53215	0.358105
2.26483	1.13058	0.533104	0.359058
2.2665	1.11818	0.528336	0.355244
2.26817	1.10102	0.518799	0.350952
2.26983	1.08767	0.511169	0.349045
2.2715	1.07336	0.504971	0.347137
2.27317	1.0581	0.498295	0.343323
2.27483	1.03807	0.491619	0.337124
2.2765	1.01471	0.487328	0.337601
2.27817	0.997543	0.484943	0.341892
2.27983	0.980377	0.482559	0.346661
2.2815	0.962734	0.476837	0.34523
2.28317	0.943661	0.472069	0.3438
2.28483	0.927448	0.4673	0.3438
2.2865	0.91362	0.459671	0.345707
2.28817	0.899792	0.454426	0.348568
2.28983	0.886917	0.456333	0.344276
2.2915	0.875473	0.458717	0.338554
2.29317	0.864029	0.452042	0.333309
2.29483	0.849724	0.444889	0.332832
2.2965	0.836372	0.437737	0.333786
2.29817	0.82159	0.430584	0.332832
2.29983	0.807285	0.418663	0.33617
2.3015	0.794411	0.41008	0.341892
2.30317	0.784397	0.41008	0.348091
2.30483	0.776291	0.41151	0.351906
2.3065	0.769138	0.415325	0.352383
2.30817	0.766754	0.413418	0.355244
2.30983	0.761509	0.408649	0.35429
2.3115	0.753403	0.402451	0.356197
2.31317	0.742435	0.402451	0.358582
2.31483	0.731468	0.401974	0.360489
2.3165	0.718117	0.402927	0.359058
2.31817	0.699997	0.402451	0.35429
2.31983	0.685215	0.402451	0.350952
2.3215	0.676155	0.404358	0.348091
2.32317	0.67234	0.402927	0.346184
2.32483	0.671387	0.399113	0.339031
2.3265	0.675678	0.389099	0.335693
2.32817	0.6814	0.38147	0.335217
2.32983	0.687599	0.380039	0.338554
2.3315	0.688076	0.380039	0.339031
2.33317	0.684261	0.382423	0.335217
2.33483	0.681877	0.384808	0.331879
2.3365	0.674725	0.387192	0.32711
2.33817	0.67234	0.394344	0.324726
2.33983	0.673771	0.40102	0.321388
2.3415	0.677109	0.402451	0.318527
2.34317	0.681877	0.397205	0.317097
2.34483	0.683308	0.391483	0.323772
2.3465	0.688076	0.389099	0.331402
2.34817	0.68903	0.387192	0.334263
2.34983	0.687122	0.385284	0.331879
2.3515	0.688076	0.382423	0.328541
2.35317	0.693321	0.376225	0.327587
2.35483	0.701904	0.37384	0.32711
2.3565	0.709057	0.378609	0.32711
2.35817	0.714779	0.3829	0.323296
2.35983	0.719547	0.382423	0.319958
2.3615	0.723839	0.377655	0.319481
2.36317	0.731468	0.380039	0.320911
2.36483	0.739574	0.380993	0.320911
2.3665	0.74482	0.377178	0.315666
2.36817	0.75531	0.369072	0.313759
2.36983	0.769138	0.362396	0.315189
2.3715	0.783443	0.359535	0.317574
2.37317	0.797272	0.361919	0.317097
2.37483	0.808239	0.364304	0.313759
2.3765	0.821114	0.365257	0.312328
2.37817	0.832081	0.362873	0.312805
2.37983	0.843525	0.360489	0.315189
2.3815	0.856876	0.365257	0.319958
2.38317	0.866413	0.367641	0.322819
2.38483	0.875473	0.365257	0.325203
2.3865	0.886917	0.362873	0.326633
2.38817	0.901222	0.36335	0.329018
2.38983	0.91362	0.365734	0.333309
2.3915	0.918865	0.36335	0.330448
2.39317	0.919819	0.358105	0.323296
2.39483	0.924587	0.356197	0.315666
2.3965	0.93317	0.357628	0.315666
2.39817	0.945091	0.357151	0.31805
2.39983	0.953197	0.355244	0.314713
2.4015	0.959396	0.352859	0.312805
2.40317	0.967503	0.352383	0.315189
2.40483	0.975132	0.352383	0.322342
2.4065	0.97847	0.353813	0.323296
2.40817	0.982285	0.358582	0.319004
2.40983	0.989914	0.360012	0.314236
2.4115	1.00231	0.355244	0.308514
2.41317	1.01376	0.348568	0.305176
2.41483	1.02329	0.344276	0.305176
2.4165	1.03092	0.341892	0.305176
2.41817	1.0314	0.342846	0.302792
2.41983	1.02663	0.346661	0.299454
2.4215	1.01948	0.350475	0.299931
2.42317	1.01423	0.349045	0.300884
2.42483	1.0066	0.346661	0.293732
2.4265	0.999451	0.338554	0.288486
2.42817	0.991821	0.328541	0.287056
2.42983	0.987053	0.319481	0.292778
2.4315	0.987053	0.319481	0.302792
2.43317	0.987053	0.324249	0.310421
2.43483	0.982761	0.328541	0.312805
2.4365	0.977039	0.335217	0.312328
2.43817	0.97847	0.338554	0.312805
2.43983	0.981331	0.340939	0.308037
2.4415	0.9799	0.339031	0.293255
2.44317	0.974178	0.335217	0.279903
2.44483	0.975132	0.328541	0.276089
2.4465	0.977993	0.322819	0.276566
2.44817	0.980854	0.324726	0.276089
2.44983	0.982761	0.329971	0.277519
2.4515	0.977039	0.333309	0.284672
2.45317	0.973701	0.336647	0.293255
2.45483	0.971794	0.337601	0.299931
2.4565	0.969887	0.338078	0.305653
2.45817	0.960827	0.332832	0.307083
2.45983	0.946999	0.327587	0.301361
2.4615	0.941277	0.322819	0.290394
2.46317	0.937939	0.319958	0.281334
2.46483	0.932693	0.320435	0.277042
2.4665	0.925064	0.322819	0.273705
2.46817	0.92268	0.326157	0.272751
2.46983	0.926495	0.322342	0.274181
2.4715	0.929356	0.321388	0.279903
2.47317	0.935554	0.320911	0.284195
2.47483	0.940323	0.326633	0.279903
2.4765	0.952244	0.332356	0.273228
2.47817	0.959396	0.341415	0.267506
2.47983	0.96941	0.353813	0.265598
2.4815	0.982761	0.365734	0.265598
2.48317	0.99802	0.379562	0.265598
2.48483	1.01709	0.386715	0.267506
2.4865	1.03378	0.389576	0.268936
2.48817	1.06096	0.389099	0.272274
2.48983	1.09196	0.395298	0.280857
2.4915	1.12581	0.406265	0.285149
2.49317	1.16062	0.417709	0.285625
2.49483	1.19925	0.428677	0.283241
2.4965	1.24264	0.443459	0.284672
2.49817	1.28126	0.464916	0.286579
2.49983	1.31512	0.483036	0.284195
2.5015	1.35422	0.49305	0.279903
2.50317	1.40095	0.504494	0.277996
2.50483	1.44911	0.52309	0.28038
2.5065	1.49632	0.543594	0.279427
2.50817	1.54638	0.557899	0.273228
2.50983	1.60074	0.56839	0.262737
2.5115	1.65129	0.583172	0.258446
2.51317	1.7004	0.594139	0.257492
2.51483	1.75142	0.60463	0.257969
2.5165	1.80769	0.614643	0.255585
2.51817	1.86872	0.62561	0.255108
2.51983	1.93167	0.637531	0.259399
2.5215	1.98984	0.650883	0.262737
2.52317	2.04229	0.667095	0.265121
2.52483	2.09141	0.682354	0.267506
2.5265	2.13528	0.694275	0.270844
2.52817	2.17342	0.705242	0.276566
2.52983	2.20203	0.714779	0.281334
2.5315	2.22874	0.7267	0.281334
2.53317	2.25306	0.740528	0.276089
2.53483	2.27356	0.752449	0.267029
2.5365	2.29454	0.761509	0.263214
2.53817	2.31171	0.770569	0.260353
2.53983	2.32697	0.78392	0.256538
2.5415	2.34175	0.79155	0.251293
2.54317	2.35176	0.79155	0.249863
2.54483	2.35319	0.78392	0.254631
2.5465	2.34747	0.77486	0.256538
2.54817	2.33889	0.769615	0.257969
2.54983	2.32744	0.768185	0.256538
2.5515	2.31171	0.767231	0.258923
2.55317	2.29216	0.762939	0.261784
2.55483	2.27833	0.762463	0.262737
2.5565	2.26164	0.764847	0.261784
2.55817	2.23923	0.76437	0.255108
2.55983	2.20966	0.75531	0.249863
2.5615	2.18344	0.741959	0.246048
2.56317	2.15673	0.72813	0.24271
2.56483	2.12097	0.715256	0.235081
2.5665	2.08282	0.706673	0.230312
2.56817	2.04754	0.695229	0.225067
2.56983	2.01797	0.681877	0.225067
2.5715	1.9846	0.669956	0.229359
2.57317	1.94979	0.662327	0.23222
2.57483	1.91784	0.653267	0.234127
2.5765	1.88589	0.638008	0.236988
2.57817	1.85156	0.624657	0.246048
2.57983	1.81341	0.612259	0.25177
2.5815	1.77956	0.607491	0.249386
2.58317	1.74856	0.602722	0.246048
2.58483	1.71852	0.596046	0.241756
2.5865	1.68991	0.587463	0.23365
2.58817	1.66702	0.581264	0.23222
2.58983	1.64509	0.577927	0.235558
2.5915	1.61648	0.570297	0.236988
2.59317	1.5831	0.564575	0.24128
2.59483	1.55354	0.559807	0.248432
2.5965	1.52206	0.555515	0.254631
2.59817	1.48582	0.547409	0.251293
2.59983	1.45245	0.542164	0.243664
2.6015	1.42765	0.540257	0.240326
2.60317	1.41048	0.535488	0.23365
2.60483	1.39427	0.534058	0.227928
2.6065	1.3814	0.536919	0.228882
2.60817	1.369	0.536919	0.233173
2.60983	1.35231	0.529766	0.236511
2.6115	1.33133	0.51403	0.235558
2.61317	1.31464	0.499725	0.240803
2.61483	1.29652	0.488281	0.246525
2.6165	1.27125	0.47636	0.246525
2.61817	1.24311	0.462532	0.243664
2.61983	1.21927	0.451088	0.24271
2.6215	1.20068	0.441074	0.244141
2.62317	1.17636	0.434875	0.240326
2.62483	1.15013	0.427723	0.23222
2.6265	1.12677	0.425339	0.227451
2.62817	1.10865	0.426292	0.226974
2.62983	1.09148	0.426769	0.226974
2.6315	1.07098	0.427246	0.228882
2.63317	1.05047	0.426769	0.231743
2.63483	1.02472	0.421524	0.235558
2.6365	1.00088	0.406265	0.238895
2.63817	0.977039	0.39053	0.239849
2.63983	0.957012	0.380516	0.24128
2.6415	0.938892	0.375271	0.240803
2.64317	0.920773	0.366211	0.236988
2.64483	0.906467	0.355244	0.231266
2.6465	0.8955	0.349522	0.227451
2.64817	0.886917	0.352859	0.230789
2.64983	0.871658	0.353813	0.230789
2.6515	0.847816	0.349522	0.229359
2.65317	0.821114	0.3438	0.229359
2.65483	0.794411	0.340939	0.23222
2.6565	0.772953	0.339031	0.236988
2.65817	0.754356	0.335693	0.235081
2.65983	0.740051	0.330448	0.232697
2.6615	0.727653	0.323296	0.235558
2.66317	0.721931	0.31662	0.239849
2.66483	0.722885	0.313282	0.239849
2.6665	0.716686	0.311852	0.236034
2.66817	0.702381	0.304699	0.226498
2.66983	0.684738	0.293732	0.216961
2.6715	0.674725	0.287056	0.208378
2.67317	0.665665	0.285625	0.204563
2.67483	0.654697	0.285149	0.205517
2.6765	0.643253	0.281334	0.20504
2.67817	0.63467	0.281811	0.212669
2.67983	0.631332	0.287056	0.223637
2.6815	0.627518	0.290394	0.233173
2.68317	0.61655	0.293732	0.236034
2.68483	0.60463	0.293732	0.235558
2.6865	0.598431	0.292778	0.234127
2.68817	0.595093	0.28801	0.231743
2.68983	0.589848	0.282288	0.231266
2.6915	0.586033	0.279427	0.226498
2.69317	0.585556	0.283718	0.219822
2.69483	0.582695	0.289917	0.21553
2.6965	0.57888	0.291347	0.217915
2.69817	0.57745	0.287533	0.220776
2.69983	0.572681	0.285625	0.217438
2.7015	0.562191	0.283718	0.214577
2.70317	0.555038	0.272274	0.216007
2.70483	0.550747	0.260353	0.218391
2.7065	0.547409	0.253677	0.217438
2.70817	0.541687	0.255585	0.213623
2.70983	0.53978	0.254631	0.212669
2.7115	0.543594	0.253677	0.214577
2.71317	0.545502	0.254631	0.2141
2.71483	0.543118	0.255108	0.211716
2.7165	0.539303	0.255108	0.20504
2.71817	0.533581	0.250816	0.199318
2.71983	0.529766	0.247955	0.194073
2.7215	0.526428	0.243664	0.189781
2.72317	0.52309	0.24271	0.194073
2.72483	0.52309	0.241756	0.200748
2.7265	0.52309	0.239849	0.20647
2.72817	0.525951	0.236034	0.208855
2.72983	0.526905	0.233173	0.212669
2.7315	0.525475	0.236988	0.2141
2.73317	0.520706	0.237465	0.210285
2.73483	0.510216	0.235081	0.205517
2.7365	0.496864	0.231266	0.202656
2.73817	0.485897	0.235558	0.203133
2.73983	0.479221	0.24271	0.204563
2.7415	0.474453	0.246048	0.208378
2.74317	0.470638	0.246048	0.211239
2.74483	0.473976	0.246048	0.21553
2.7465	0.478268	0.246525	0.222206
2.74817	0.479698	0.241756	0.226021
2.74983	0.474453	0.236034	0.22459
2.7515	0.465393	0.227928	0.222206
2.75317	0.462532	0.218868	0.221729
2.75483	0.460625	0.212193	0.22316
2.7565	0.460148	0.211239	0.226021
2.75817	0.458241	0.212193	0.227928
2.75983	0.458241	0.210285	0.225544
2.7615	0.459671	0.211239	0.220299
2.76317	0.457287	0.217915	0.214577
2.76483	0.452995	0.225067	0.20504
2.7665	0.447273	0.228882	0.189304
2.76817	0.441074	0.229359	0.17786
2.76983	0.434399	0.226974	0.173569
2.7715	0.42963	0.222206	0.175953
2.77317	0.430107	0.213623	0.183105
2.77483	0.430107	0.205994	0.189781
2.7765	0.431061	0.200272	0.195026
2.77817	0.4282	0.196934	0.198841
2.77983	0.426292	0.193596	0.202656
2.7815	0.422478	0.193596	0.203133
2.78317	0.417709	0.199795	0.196934
2.78483	0.413418	0.20504	0.191212
2.7865	0.408173	0.201225	0.192642
2.78817	0.407696	0.199795	0.199318
2.78983	0.409126	0.20504	0.204563
2.7915	0.406265	0.207424	0.205994
2.79317	0.39959	0.202179	0.20647
2.79483	0.392437	0.193119	0.205994
2.7965	0.386715	0.189781	0.20504
2.79817	0.383377	0.18692	0.201702
2.79983	0.381947	0.18549	0.199795
2.8015	0.384808	0.187397	0.201702
2.80317	0.387192	0.188351	0.204086
2.80483	0.389576	0.190258	0.203609
2.8065	0.388622	0.193596	0.199318
2.80817	0.38147	0.194073	0.19455
2.80983	0.368118	0.191212	0.189781
2.8115	0.356674	0.185013	0.189304
2.81317	0.349998	0.179768	0.192642
2.81483	0.342846	0.17643	0.202179
2.8165	0.339985	0.17786	0.211239
2.81817	0.342846	0.182152	0.219345
2.81983	0.346661	0.187397	0.22459
2.8215	0.349522	0.192642	0.222683
2.82317	0.353813	0.202656	0.21553
2.82483	0.358105	0.209808	0.20647
2.8265	0.356197	0.209808	0.197411
2.82817	0.350475	0.205517	0.193119
2.82983	0.352383	0.200272	0.19598
2.8315	0.355721	0.19598	0.203133
2.83317	0.351906	0.193596	0.210285
2.83483	0.346184	0.195503	0.216007
2.8365	0.346184	0.198841	0.222206
2.83817	0.351906	0.199318	0.222683
2.83983	0.353813	0.197411	0.222206
2.8415	0.349998	0.199318	0.221729
2.84317	0.345707	0.198364	0.221252
2.84483	0.34523	0.193596	0.220776
2.8465	0.347614	0.191212	0.219822
2.84817	0.349998	0.196457	0.222206
2.84983	0.351429	0.203609	0.220776
2.8515	0.35429	0.206947	0.21553
2.85317	0.358582	0.207424	0.208855
2.85483	0.363827	0.211716	0.207424
2.8565	0.367641	0.217915	0.207424
2.85817	0.366688	0.218868	0.204563
2.85983	0.360489	0.216007	0.198364
2.8615	0.35429	0.209332	0.197887
2.86317	0.350475	0.20647	0.202179
2.86483	0.344276	0.205517	0.204563
2.8665	0.329971	0.200272	0.208378
2.86817	0.318527	0.192642	0.210762
2.86983	0.316143	0.188828	0.213623
2.8715	0.320911	0.188351	0.216007
2.87317	0.32568	0.18692	0.218391
2.87483	0.32711	0.182629	0.219345
2.8765	0.329971	0.181198	0.215054
2.87817	0.332832	0.185966	0.210285
2.87983	0.337124	0.190258	0.205517
2.8815	0.337124	0.191212	0.202656
2.88317	0.329971	0.187397	0.199318
2.88483	0.32568	0.187397	0.195026
2.8865	0.32711	0.187874	0.195503
2.88817	0.32711	0.187874	0.197887
2.88983	0.322819	0.187874	0.203133
2.8915	0.31662	0.188828	0.20504
2.89317	0.311852	0.188828	0.203133
2.89483	0.304699	0.183105	0.204086
2.8965	0.295639	0.179291	0.207901
2.89817	0.288963	0.179768	0.214577
2.89983	0.282764	0.179291	0.219345
2.9015	0.279903	0.177383	0.219822
2.90317	0.277996	0.179291	0.221729
2.90483	0.281334	0.188828	0.220299
2.9065	0.28801	0.19598	0.220299
2.90817	0.291347	0.198364	0.220776
2.90983	0.28944	0.197411	0.217915
2.9115	0.287056	0.197887	0.213623
2.91317	0.291347	0.197411	0.211716
2.91483	0.295639	0.192165	0.216007
2.9165	0.293732	0.181675	0.220299
2.91817	0.291347	0.172138	0.216961
2.91983	0.288486	0.168324	0.211716
2.9215	0.285625	0.168324	0.208855
2.92317	0.283241	0.171661	0.207901
2.92483	0.284672	0.170231	0.203133
2.9265	0.287056	0.171185	0.193119
2.92817	0.288486	0.170231	0.190258
2.92983	0.290871	0.169754	0.193119
2.9315	0.293255	0.165939	0.200748
2.93317	0.288486	0.164032	0.202656
2.93483	0.276566	0.16737	0.199795
2.9365	0.264168	0.169277	0.197887
2.93817	0.257492	0.169277	0.197887
2.93983	0.259399	0.166893	0.203133
2.9415	0.264168	0.167847	0.20504
2.94317	0.268936	0.16737	0.203133
2.94483	0.272274	0.169277	0.203133
2.9465	0.275135	0.167847	0.205994
2.94817	0.277042	0.169277	0.205517
2.94983	0.276089	0.171185	0.199795
2.9515	0.270367	0.167847	0.19455
2.95317	0.261784	0.161648	0.194073
2.95483	0.258923	0.154018	0.195026
2.9565	0.261307	0.154495	0.196934
2.95817	0.26226	0.156879	0.201702
2.95983	0.256538	0.158787	0.200748
2.9615	0.253201	0.158787	0.196934
2.96317	0.259399	0.157356	0.193596
2.96483	0.263214	0.159264	0.188828
2.9665	0.261784	0.160217	0.181198
2.96817	0.258446	0.15831	0.172138
2.96983	0.256538	0.154018	0.168324
2.9715	0.253201	0.156879	0.170708
2.97317	0.249386	0.165939	0.174046
2.97483	0.250816	0.173569	0.179768
2.9765	0.252724	0.174046	0.180721
2.97817	0.250816	0.170231	0.177383
2.97983	0.249863	0.170708	0.178814
2.9815	0.254631	0.170708	0.179291
2.98317	0.257015	0.166416	0.181675
2.98483	0.248909	0.161171	0.183582
2.9865	0.239849	0.160217	0.188828
2.98817	0.239372	0.164509	0.197887
2.98983	0.245571	0.165939	0.202656
2.9915	0.248432	0.167847	0.203609
2.99317	0.245571	0.167847	0.205517
2.99483	0.247955	0.166416	0.205517
2.9965	0.253677	0.165462	0.206947
2.99817	0.258923	0.168324	0.205994
2.99983	0.256062	0.172138	0.20504
3.0015	0.248432	0.171661	0.201225
3.00317	0.24271	0.169754	0.191212
3.00483	0.236988	0.163555	0.185013
3.0065	0.236988	0.156879	0.184059
3.00817	0.238895	0.150204	0.183582
3.00983	0.236988	0.144958	0.181198
3.0115	0.230789	0.136852	0.179768
3.01317	0.229836	0.133991	0.181675
3.01483	0.235558	0.137806	0.185013
3.0165	0.237465	0.142574	0.184059
3.01817	0.23365	0.142097	0.182629
3.01983	0.231743	0.14019	0.184059
3.0215	0.23365	0.146866	0.190258
3.02317	0.234604	0.154972	0.19598
3.02483	0.232697	0.15974	0.196457
3.0265	0.227451	0.163078	0.191212
3.02817	0.221729	0.163078	0.184536
3.02983	0.219822	0.162601	0.180244
3.0315	0.226021	0.161648	0.172615
3.03317	0.229359	0.15974	0.166893
3.03483	0.226974	0.154018	0.162125
3.0365	0.222206	0.144005	0.163078
3.03817	0.221252	0.139713	0.165462
3.03983	0.223637	0.13876	0.170231
3.0415	0.221252	0.133038	0.174046
3.04317	0.217915	0.127792	0.172615
3.04483	0.218868	0.129223	0.170231
3.0465	0.223637	0.134468	0.1688
3.04817	0.225544	0.14019	0.166893
3.04983	0.22316	0.146389	0.163078
3.0515	0.219345	0.151634	0.160694
3.05317	0.213146	0.153065	0.160217
3.05483	0.209808	0.148773	0.161171
3.0565	0.209808	0.145912	0.164032
3.05817	0.208855	0.148296	0.165462
3.05983	0.20647	0.14782	0.165462
3.0615	0.205517	0.147343	0.163555
3.06317	0.209332	0.14925	0.159264
3.06483	0.211716	0.155449	0.157833
3.0665	0.210285	0.162125	0.160694
3.06817	0.206947	0.158787	0.169277
3.06983	0.206947	0.153542	0.170231
3.0715	0.209808	0.150204	0.171185
3.07317	0.216007	0.146866	0.178337
3.07483	0.217438	0.143051	0.185966
3.0765	0.217438	0.134468	0.181675
3.07817	0.220776	0.125408	0.166893
3.07983	0.221252	0.121593	0.162601
3.0815	0.218868	0.121593	0.166416
3.08317	0.208855	0.123024	0.166416
3.08483	0.203609	0.12064	0.157356
3.0865	0.201702	0.121593	0.155449
3.08817	0.20504	0.127792	0.161171
3.08983	0.211716	0.132084	0.165939
3.0915	0.21553	0.133038	0.161648
3.09317	0.217438	0.132561	0.157833
3.09483	0.216961	0.133991	0.15974
3.0965	0.222206	0.138283	0.163555
3.09817	0.225544	0.142574	0.1688
3.09983	0.225067	0.146866	0.170231
3.1015	0.226021	0.14782	0.170231
3.10317	0.226974	0.146389	0.168324
3.10483	0.227928	0.145435	0.170231
3.1065	0.22459	0.142097	0.172138
3.10817	0.222683	0.137806	0.1688
3.10983	0.223637	0.133991	0.166416
3.1115	0.222683	0.132561	0.168324
3.11317	0.228882	0.133038	0.174522
3.11483	0.236988	0.139236	0.17786
3.1165	0.24128	0.14925	0.174999
3.11817	0.237942	0.154018	0.173092
3.11983	0.235558	0.149727	0.170231
3.1215	0.237465	0.146866	0.166893
3.12317	0.236988	0.147343	0.162601
3.12483	0.232697	0.143051	0.155926
3.1265	0.228405	0.133991	0.154972
3.12817	0.228405	0.1297	0.154495
3.12983	0.228882	0.133991	0.158787
3.1315	0.231743	0.140667	0.165462
3.13317	0.232697	0.141144	0.169754
3.13483	0.23222	0.138283	0.1688
3.1365	0.233173	0.132084	0.160694
3.13817	0.235558	0.129223	0.157833
3.13983	0.237465	0.128269	0.158787
3.1415	0.23365	0.129223	0.156879
3.14317	0.229836	0.125408	0.154018
3.14483	0.230789	0.122547	0.159264
3.1465	0.236511	0.124454	0.169754
3.14817	0.243664	0.128269	0.174522
3.14983	0.249863	0.126362	0.173569
3.1515	0.252247	0.122547	0.174522
3.15317	0.251293	0.124454	0.174046
3.15483	0.250816	0.127792	0.173092
3.1565	0.254154	0.133038	0.171185
3.15817	0.256538	0.133514	0.169277
3.15983	0.256062	0.135899	0.161648
3.1615	0.26226	0.134468	0.153065
3.16317	0.272751	0.13113	0.157356
3.16483	0.284195	0.1297	0.163555
3.1665	0.292778	0.129223	0.165939
3.16817	0.295162	0.1297	0.165462
3.16983	0.298977	0.124931	0.163078
3.1715	0.303745	0.124454	0.164509
3.17317	0.315189	0.125408	0.166416
3.17483	0.323772	0.124931	0.1688
3.1765	0.323772	0.12064	0.169277
3.17817	0.320435	0.117302	0.169754
3.17983	0.32568	0.118732	0.175476
3.1815	0.337601	0.123501	0.17786
3.18317	0.344276	0.130177	0.175953
3.18483	0.344753	0.135899	0.171185
3.1865	0.349998	0.141144	0.169277
3.18817	0.369549	0.145435	0.170708
3.18983	0.386715	0.151157	0.175953
3.1915	0.395775	0.152111	0.178337
3.19317	0.406742	0.147343	0.169754
3.19483	0.424385	0.141621	0.15831
3.1965	0.442982	0.135899	0.152111
3.19817	0.455856	0.132561	0.145435
3.19983	0.464439	0.134468	0.139236
3.2015	0.475407	0.135899	0.140667
3.20317	0.487804	0.137806	0.148773
3.20483	0.503063	0.138283	0.159264
3.2065	0.522137	0.139236	0.164986
3.20817	0.53978	0.140667	0.170708
3.20983	0.558853	0.143528	0.16737
3.2115	0.576496	0.148773	0.156879
3.21317	0.590801	0.155449	0.14925
3.21483	0.603199	0.164986	0.144482
3.2165	0.617504	0.171661	0.142097
3.21817	0.635624	0.174046	0.140667
3.21983	0.65136	0.166416	0.146389
3.2215	0.666618	0.162125	0.152588
3.22317	0.687599	0.165462	0.154495
3.22483	0.707626	0.1688	0.153542
3.2265	0.723839	0.169277	0.152588
3.22817	0.739098	0.16737	0.151157
3.22983	0.765324	0.170708	0.150681
3.2315	0.800133	0.170231	0.153065
3.23317	0.829697	0.16737	0.156879
3.23483	0.856876	0.162601	0.158787
3.2365	0.882626	0.164509	0.15974
3.23817	0.912666	0.176907	0.163555
3.23983	0.937939	0.18692	0.163555
3.2415	0.954628	0.194073	0.158787
3.24317	0.976562	0.193596	0.153065
3.24483	1.00136	0.19455	0.150204
3.2465	1.0314	0.195026	0.150681
3.24817	1.05667	0.190258	0.14782
3.24983	1.08385	0.187397	0.145912
3.2515	1.11151	0.189781	0.145435
3.25317	1.13821	0.200272	0.14925
3.25483	1.17254	0.213146	0.153065
3.2565	1.20544	0.228882	0.157833
3.25817	1.23549	0.240803	0.160217
3.25983	1.2579	0.245571	0.157833
3.2615	1.28365	0.249863	0.156879
3.26317	1.31321	0.259876	0.155449
3.26483	1.33801	0.268936	0.15831
3.2665	1.35851	0.276089	0.161171
3.26817	1.37949	0.28801	0.161648
3.26983	1.40333	0.305176	0.160217
3.2715	1.42288	0.315666	0.158787
3.27317	1.43957	0.319958	0.155926
3.27483	1.45626	0.324726	0.144958
3.2765	1.47247	0.32711	0.133514
3.27817	1.48678	0.326157	0.127792
3.27983	1.50299	0.327587	0.133514
3.2815	1.52111	0.333786	0.14019
3.28317	1.53255	0.338554	0.146389
3.28483	1.53589	0.338554	0.150204
3.2865	1.53923	0.339031	0.149727
3.28817	1.5502	0.344276	0.140667
3.28983	1.56069	0.354767	0.132561
3.2915	1.56784	0.368595	0.132084
3.29317	1.57881	0.378132	0.131607
3.29483	1.59502	0.381947	0.133038
3.2965	1.61266	0.385284	0.140667
3.29817	1.62315	0.389576	0.156879
3.29983	1.63078	0.389099	0.167847
3.3015	1.63794	0.388622	0.167847
3.30317	1.64223	0.39053	0.1688
3.30483	1.64318	0.398159	0.168324
3.3065	1.64461	0.411987	0.163555
3.30817	1.64747	0.421047	0.157356
3.30983	1.64652	0.423908	0.156403
3.3115	1.64747	0.421524	0.157356
3.31317	1.647	0.422955	0.157833
3.31483	1.64366	0.426292	0.161648
3.3165	1.6346	0.423431	0.16737
3.31817	1.62649	0.414848	0.169754
3.31983	1.61982	0.402927	0.166893
3.3215	1.61266	0.395298	0.165462
3.32317	1.60789	0.389576	0.168324
3.32483	1.60551	0.387192	0.169277
3.3265	1.6017	0.384808	0.162601
3.32817	1.59264	0.384331	0.156879
3.32983	1.58262	0.390053	0.158787
3.3315	1.57356	0.396252	0.164986
[truncated: 4,036 more rows]

## Sheet: ED Fig. 8d
ITC Run 1
							Baseline removed
DH	INJV	Xt	Mt	XMt	NDH		DH	INJV	Xt	Mt	XMt	NDH	Fit	DY
-1.31056	0.4	0	0.025	0.01182	--		-1.31056	0.4	0	0.025	0.01182	--	-33468.3	--
-7.53937	1.5	0.000295	0.02495	0.05634	-33508.3		-7.53937	1.5	0.000295	0.02495	0.05634	-33508.3	-33423.8	-84.544
-7.73824	1.5	0.0014	0.02477	0.10118	-34392.2		-7.73824	1.5	0.0014	0.02477	0.10118	-34392.2	-33329.6	-1062.61
-7.69025	1.5	0.00249	0.02459	0.14636	-34178.9		-7.69025	1.5	0.00249	0.02459	0.14636	-34178.9	-33186.9	-991.961
-7.29309	1.5	0.00357	0.0244	0.19186	-32413.7		-7.29309	1.5	0.00357	0.0244	0.19186	-32413.7	-32958.6	544.903
-7.28694	1.5	0.00465	0.02423	0.23768	-32386.4		-7.28694	1.5	0.00465	0.02423	0.23768	-32386.4	-32563	176.632
-6.95471	1.5	0.00572	0.02405	0.28384	-30909.8		-6.95471	1.5	0.00572	0.02405	0.28384	-30909.8	-31797.3	887.464
-6.60283	1.5	0.00678	0.02387	0.33032	-29345.9		-6.60283	1.5	0.00678	0.02387	0.33032	-29345.9	-30084.9	738.983
-5.75733	1.5	0.00783	0.02369	0.37712	-25588.1		-5.75733	1.5	0.00783	0.02369	0.37712	-25588.1	-25766.9	178.759
-3.94255	1.5	0.00887	0.02352	0.42426	-17522.5		-3.94255	1.5	0.00887	0.02352	0.42426	-17522.5	-16792.7	-729.751
-1.79593	1.5	0.00991	0.02335	0.47171	-7981.9		-1.79593	1.5	0.00991	0.02335	0.47171	-7981.9	-7818.91	-162.99
-0.38906	1.5	0.01093	0.02318	0.5195	-1729.16		-0.38906	1.5	0.01093	0.02318	0.5195	-1729.16	-3520.09	1790.93
-0.36721	1.5	0.01195	0.023	0.56761	-1632.04		-0.36721	1.5	0.01195	0.023	0.56761	-1632.04	-1834.53	202.496
-0.26786	1.5	0.01296	0.02284	0.61605	-1190.47		-0.26786	1.5	0.01296	0.02284	0.61605	-1190.47	-1091.57	-98.9035
-0.16735	1.5	0.01396	0.02267	0.66482	-743.775		-0.16735	1.5	0.01396	0.02267	0.66482	-743.775	-713.439	-30.336
-0.1287	1.5	0.01496	0.0225	0.71391	-572.001		-0.1287	1.5	0.01496	0.0225	0.71391	-572.001	-498.102	-73.8989
-0.11957	1.5	0.01594	0.02233	0.76333	-531.426		-0.11957	1.5	0.01594	0.02233	0.76333	-531.426	-364.709	-166.717
-0.21153	1.5	0.01692	0.02217	0.81308	-940.131		-0.21153	1.5	0.01692	0.02217	0.81308	-940.131	-276.605	-663.526
-0.1187	1.5	0.01789	0.02201	0.86315	-527.552		-0.1187	1.5	0.01789	0.02201	0.86315	-527.552	-215.416	-312.136
-0.16822	1.5	0.01885	0.02184	0.91355	-747.662		-0.16822	1.5	0.01885	0.02184	0.91355	-747.662	-171.164	-576.498
0.18587	1.5	0.01981	0.02168	0.96428	826.086		0.18587	1.5	0.01981	0.02168	0.96428	826.086	-138.072	964.157
-0.15144	1.5	0.02075	0.02152	1.01533	-673.07		-0.15144	1.5	0.02075	0.02152	1.01533	-673.07	-112.615	-560.454
-0.13314	1.5	0.02169	0.02136	1.06671	-591.717		-0.13314	1.5	0.02169	0.02136	1.06671	-591.717	-92.5498	-499.167
-0.22153	1.5	0.02262	0.0212	1.11841	-984.568		-0.22153	1.5	0.02262	0.0212	1.11841	-984.568	-76.3919	-908.176
-0.20942	1.5	0.02354	0.02105	1.17045	-930.761		-0.20942	1.5	0.02354	0.02105	1.17045	-930.761	-63.1305	-867.631
-0.25259	1.5	0.02445	0.02089	1.22281	-1122.62		-0.25259	1.5	0.02445	0.02089	1.22281	-1122.62	-52.058	-1070.56
-0.1159	1.5	0.02536	0.02074	1.27549	-515.115		-0.1159	1.5	0.02536	0.02074	1.27549	-515.115	-42.6677	-472.447
	--	0.02625	0.02058	--				--	0.02625	0.02058	--

## Sheet: ED Fig. 8e
ITC Run 2
							Baseline removed
DH	INJV	Xt	Mt	XMt	NDH		DH	INJV	Xt	Mt	XMt	NDH	Fit	DY
-0.51939	0.4	0	0.025	0.01182	--		-1.2908	0.4	0	0.025	0.01182	--	-32967.5	--
-7.80928	1.5	0.000295	0.02495	0.05634	-34707.9		-7.54595	1.5	0.000295	0.02495	0.05634	-33537.6	-32931.5	-606.016
-7.8729	1.5	0.0014	0.02477	0.10118	-34990.7		-7.39799	1.5	0.0014	0.02477	0.10118	-32880	-32854.4	-25.5309
-7.97223	1.5	0.00249	0.02459	0.14636	-35432.2		-7.14464	1.5	0.00249	0.02459	0.14636	-31754	-32735	981.033
-7.87546	1.5	0.00357	0.0244	0.19186	-35002.1		-7.35916	1.5	0.00357	0.0244	0.19186	-32707.4	-32538.1	-169.269
-7.73501	1.5	0.00465	0.02423	0.23768	-34377.8		-7.2793	1.5	0.00465	0.02423	0.23768	-32352.5	-32181.8	-170.699
-7.54001	1.5	0.00572	0.02405	0.28384	-33511.2		-7.10177	1.5	0.00572	0.02405	0.28384	-31563.4	-31442.2	-121.173
-7.37071	1.5	0.00678	0.02387	0.33032	-32758.7		-6.70616	1.5	0.00678	0.02387	0.33032	-29805.1	-29586.9	-218.248
-6.63039	1.5	0.00783	0.02369	0.37712	-29468.4		-5.31473	1.5	0.00783	0.02369	0.37712	-23621	-24172	550.951
-4.46524	1.5	0.00887	0.02352	0.42426	-19845.5		-3.04652	1.5	0.00887	0.02352	0.42426	-13540.1	-13250.1	-290.005
-2.24129	1.5	0.00991	0.02335	0.47171	-9961.29		-1.30789	1.5	0.00991	0.02335	0.47171	-5812.83	-5148.16	-664.672
-0.7289	1.5	0.01093	0.02318	0.5195	-3239.56		-0.19699	1.5	0.01093	0.02318	0.5195	-875.511	-2220.59	1345.08
-0.22911	1.5	0.01195	0.023	0.56761	-1018.28		-0.09793	1.5	0.01195	0.023	0.56761	-435.261	-1166.73	731.473
-0.21302	1.5	0.01296	0.02284	0.61605	-946.768		-0.01694	1.5	0.01296	0.02284	0.61605	-75.2969	-704.134	628.837
-0.14117	1.5	0.01396	0.02267	0.66482	-627.429		-0.19284	1.5	0.01396	0.02267	0.66482	-857.082	-465.755	-391.327
-0.22886	1.5	0.01496	0.0225	0.71391	-1017.15		-0.07696	1.5	0.01496	0.0225	0.71391	-342.058	-328.063	-13.9952
-0.16581	1.5	0.01594	0.02233	0.76333	-736.937		-0.09087	1.5	0.01594	0.02233	0.76333	-403.869	-241.646	-162.222
-0.1454	1.5	0.01692	0.02217	0.81308	-646.237		-0.03635	1.5	0.01692	0.02217	0.81308	-161.543	-183.901	22.3572
-0.1299	1.5	0.01789	0.02201	0.86315	-577.344		-0.0322	1.5	0.01789	0.02201	0.86315	-143.092	-143.37	0.27818
-0.14105	1.5	0.01885	0.02184	0.91355	-626.911		-0.08158	1.5	0.01885	0.02184	0.91355	-362.559	-113.769	-248.79
-0.14297	1.5	0.01981	0.02168	0.96428	-635.419		-0.03267	1.5	0.01981	0.02168	0.96428	-145.206	-91.4248	-53.7809
-0.15142	1.5	0.02075	0.02152	1.01533	-672.98		-0.073	1.5	0.02075	0.02152	1.01533	-324.425	-74.0762	-250.348
-0.07052	1.5	0.02169	0.02136	1.06671	-313.427		-0.18118	1.5	0.02169	0.02136	1.06671	-805.236	-60.2733	-744.963
-0.16683	1.5	0.02262	0.0212	1.11841	-741.484		-0.05479	1.5	0.02262	0.0212	1.11841	-243.491	-49.0513	-194.44
-0.12841	1.5	0.02354	0.02105	1.17045	-570.694		-0.13969	1.5	0.02354	0.02105	1.17045	-620.836	-39.7492	-581.087
-0.12112	1.5	0.02445	0.02089	1.22281	-538.292		-0.20548	1.5	0.02445	0.02089	1.22281	-913.233	-31.9017	-881.331
-0.10207	1.5	0.02536	0.02074	1.27549	-453.634		-0.06313	1.5	0.02536	0.02074	1.27549	-280.591	-25.1741	-255.417
	--	0.02625	0.02058	--				--	0.02625	0.02058	--

## Sheet: ED Fig. 8f
ITC Run 3
							Baseline removed
DH	INJV	Xt	Mt	XMt	NDH		DH	INJV	Xt	Mt	XMt	NDH	Fit	DY
-1.2908	0.4	0	0.025	0.01182	--		-0.51939	0.4	0	0.025	0.01182	--	-35165.1	--
-7.54595	1.5	0.000295	0.02495	0.05634	-33537.6		-7.80928	1.5	0.000295	0.02495	0.05634	-34707.9	-35130.1	422.144
-7.39799	1.5	0.0014	0.02477	0.10118	-32880		-7.8729	1.5	0.0014	0.02477	0.10118	-34990.7	-35056.2	65.4912
-7.14464	1.5	0.00249	0.02459	0.14636	-31754		-7.97223	1.5	0.00249	0.02459	0.14636	-35432.2	-34945	-487.179
-7.35916	1.5	0.00357	0.0244	0.19186	-32707.4		-7.87546	1.5	0.00357	0.0244	0.19186	-35002.1	-34768.9	-233.159
-7.2793	1.5	0.00465	0.02423	0.23768	-32352.5		-7.73501	1.5	0.00465	0.02423	0.23768	-34377.8	-34467.9	90.0557
-7.10177	1.5	0.00572	0.02405	0.28384	-31563.4		-7.54001	1.5	0.00572	0.02405	0.28384	-33511.2	-33892.8	381.664
-6.70616	1.5	0.00678	0.02387	0.33032	-29805.1		-7.37071	1.5	0.00678	0.02387	0.33032	-32758.7	-32608	-150.674
-5.31473	1.5	0.00783	0.02369	0.37712	-23621		-6.63039	1.5	0.00783	0.02369	0.37712	-29468.4	-29162.5	-305.868
-3.04652	1.5	0.00887	0.02352	0.42426	-13540.1		-4.46524	1.5	0.00887	0.02352	0.42426	-19845.5	-20325.8	480.318
-1.30789	1.5	0.00991	0.02335	0.47171	-5812.83		-2.24129	1.5	0.00991	0.02335	0.47171	-9961.29	-9240.91	-720.381
-0.19699	1.5	0.01093	0.02318	0.5195	-875.511		-0.7289	1.5	0.01093	0.02318	0.5195	-3239.56	-3763.77	524.217
-0.09793	1.5	0.01195	0.023	0.56761	-435.261		-0.22911	1.5	0.01195	0.023	0.56761	-1018.28	-1825.03	806.753
-0.01694	1.5	0.01296	0.02284	0.61605	-75.2969		-0.21302	1.5	0.01296	0.02284	0.61605	-946.768	-1040.17	93.4
-0.19284	1.5	0.01396	0.02267	0.66482	-857.082		-0.14117	1.5	0.01396	0.02267	0.66482	-627.429	-661.554	34.125
-0.07696	1.5	0.01496	0.0225	0.71391	-342.058		-0.22886	1.5	0.01496	0.0225	0.71391	-1017.15	-453.258	-563.889
-0.09087	1.5	0.01594	0.02233	0.76333	-403.869		-0.16581	1.5	0.01594	0.02233	0.76333	-736.937	-327.216	-409.721
-0.03635	1.5	0.01692	0.02217	0.81308	-161.543		-0.1454	1.5	0.01692	0.02217	0.81308	-646.237	-245.337	-400.9
-0.0322	1.5	0.01789	0.02201	0.86315	-143.092		-0.1299	1.5	0.01789	0.02201	0.86315	-577.344	-189.149	-388.195
-0.08158	1.5	0.01885	0.02184	0.91355	-362.559		-0.14105	1.5	0.01885	0.02184	0.91355	-626.911	-148.868	-478.043
-0.03267	1.5	0.01981	0.02168	0.96428	-145.206		-0.14297	1.5	0.01981	0.02168	0.96428	-635.419	-118.933	-516.486
-0.073	1.5	0.02075	0.02152	1.01533	-324.425		-0.15142	1.5	0.02075	0.02152	1.01533	-672.98	-96.0043	-576.976
-0.18118	1.5	0.02169	0.02136	1.06671	-805.236		-0.07052	1.5	0.02169	0.02136	1.06671	-313.427	-77.9784	-235.449
-0.05479	1.5	0.02262	0.0212	1.11841	-243.491		-0.16683	1.5	0.02262	0.0212	1.11841	-741.484	-63.4796	-678.004
-0.13969	1.5	0.02354	0.02105	1.17045	-620.836		-0.12841	1.5	0.02354	0.02105	1.17045	-570.694	-51.5783	-519.116
-0.20548	1.5	0.02445	0.02089	1.22281	-913.233		-0.12112	1.5	0.02445	0.02089	1.22281	-538.292	-41.6283	-496.663
-0.06313	1.5	0.02536	0.02074	1.27549	-280.591		-0.10207	1.5	0.02536	0.02074	1.27549	-453.634	-33.1697	-420.464
	--	0.02625	0.02058	--				--	0.02625	0.02058	--
